# Supplementary material for: Melatonin and Leishmania amazonensis Infection Altered miR-294, miR-30e, and miR-302d Impacting on Tnf, Mcp-1, and Nos2 Expression
Source: Front Cell Infect Microbiol. 2019 Mar 20;9:60. doi: 10.3389/fcimb.2019.00060 (PMC6435487; doi:10.3389/fcimb.2019.00060)
Supplement: Supplementary Table 2 — Predicted mRNA-targets for miR-30e. The miRNA-mRNA interaction was predicted using miRecord tools (http://c1.accurascience.com/miRecords/) based in the integration of various prediction tools: DIANA-microT, MicroInspector, miRanda, MirTarget2, miTarget, NBmiRTar, PicTar, PITA, RNA22, RNAhybrid, and TargetScan/TargertScanS. [file Table_2.XLS]

# "1" : interaction predicted; "0" : interaction not predicted.
miRNA ID	miRNA Acc	Refseq	Symbol	Description	diana	microinspector	miranda	mirtarget2	mitarget	nbmirtar	pictar	pita	rna22	rnahybrid	targetscan
mmu-miR-30e	MIMAT0000248	NM_001024602	AW555464	expressed sequence AW555464	0	0	1	1	0	0	1	1	0	1	0
mmu-miR-30e	MIMAT0000248	NM_001031772	Lin28b	lin-28 homolog B (C. elegans)	0	0	1	1	0	0	1	1	0	1	0
mmu-miR-30e	MIMAT0000248	NM_001037134	Ccne2	cyclin E2	0	0	1	1	0	0	1	1	0	1	0
mmu-miR-30e	MIMAT0000248	NM_001037221	Samd4	sterile alpha motif domain containing 4	0	0	1	1	0	0	1	1	0	1	0
mmu-miR-30e	MIMAT0000248	NM_001038621	Rabgap1l	RAB GTPase activating protein 1-like	0	0	1	1	0	0	1	1	0	1	0
mmu-miR-30e	MIMAT0000248	NM_001039482	Klhl20	kelch-like 20 (Drosophila)	0	0	1	1	0	0	1	1	0	1	0
mmu-miR-30e	MIMAT0000248	NM_007394	Acvr1	activin A receptor, type 1	0	0	1	1	0	0	1	1	0	1	0
mmu-miR-30e	MIMAT0000248	NM_007400	Adam12	a disintegrin and metallopeptidase domain 12 (meltrin alpha)	0	0	1	1	0	0	1	1	0	1	0
mmu-miR-30e	MIMAT0000248	NM_007548	Prdm1	PR domain containing 1, with ZNF domain	0	0	1	1	0	0	1	1	0	1	0
mmu-miR-30e	MIMAT0000248	NM_007562	Bnc1	basonuclin 1	0	0	1	1	0	0	1	1	0	1	0
mmu-miR-30e	MIMAT0000248	NM_007588	Calcr	calcitonin receptor	0	0	1	1	0	0	1	1	0	1	0
mmu-miR-30e	MIMAT0000248	NM_007715	Clock	circadian locomoter output cycles kaput	0	0	1	1	0	0	1	1	0	1	0
mmu-miR-30e	MIMAT0000248	NM_007872	Dnmt3a	DNA methyltransferase 3A	0	0	1	1	0	0	1	1	0	1	0
mmu-miR-30e	MIMAT0000248	NM_008087	Gas2	growth arrest specific 2	0	0	1	1	0	0	1	1	0	1	0
mmu-miR-30e	MIMAT0000248	NM_008138	Gnai2	guanine nucleotide binding protein (G protein), alpha inhibiting 2	0	0	1	1	0	0	1	1	0	1	0
mmu-miR-30e	MIMAT0000248	NM_008241	Foxg1	forkhead box G1	0	0	1	1	0	0	1	1	0	1	0
mmu-miR-30e	MIMAT0000248	NM_008242	Foxd1	forkhead box D1	0	0	1	1	0	0	1	1	0	1	0
mmu-miR-30e	MIMAT0000248	NM_008802	Pde7a	phosphodiesterase 7A	0	0	1	1	0	0	1	1	0	1	0
mmu-miR-30e	MIMAT0000248	NM_008845	Pip4k2a	phosphatidylinositol-5-phosphate 4-kinase, type II, alpha	0	0	1	1	0	0	1	1	0	1	0
mmu-miR-30e	MIMAT0000248	NM_009011	Rad23b	RAD23b homolog (S. cerevisiae)	0	0	1	1	0	0	1	1	0	1	0
mmu-miR-30e	MIMAT0000248	NM_009026	Rasd1	RAS, dexamethasone-induced 1	0	0	1	1	0	0	1	1	0	1	0
mmu-miR-30e	MIMAT0000248	NM_009183	St8sia4	ST8 alpha-N-acetyl-neuraminide alpha-2,8-sialyltransferase 4	0	0	1	1	0	0	1	1	0	1	0
mmu-miR-30e	MIMAT0000248	NM_009189	Six1	sine oculis-related homeobox 1 homolog (Drosophila)	0	0	1	1	0	0	1	1	0	1	0
mmu-miR-30e	MIMAT0000248	NM_009472	Unc5c	unc-5 homolog C (C. elegans)	0	0	1	1	0	0	1	1	0	1	0
mmu-miR-30e	MIMAT0000248	NM_009582	Map3k12	mitogen-activated protein kinase kinase kinase 12	0	0	1	1	0	0	1	1	0	1	0
mmu-miR-30e	MIMAT0000248	NM_009594	Abl1	c-abl oncogene 1, receptor tyrosine kinase	0	0	1	1	0	0	1	1	0	1	0
mmu-miR-30e	MIMAT0000248	NM_009608	Actc1	actin, alpha, cardiac	0	0	1	1	0	0	1	1	0	1	0
mmu-miR-30e	MIMAT0000248	NM_009616	Adam19	a disintegrin and metallopeptidase domain 19 (meltrin beta)	0	0	1	1	0	0	1	1	0	1	0
mmu-miR-30e	MIMAT0000248	NM_009761	Bnip3l	BCL2/adenovirus E1B interacting protein 3-like	0	0	1	1	0	0	1	1	0	1	0
mmu-miR-30e	MIMAT0000248	NM_009797	Capza1	capping protein (actin filament) muscle Z-line, alpha 1	0	0	1	1	0	0	1	1	0	1	0
mmu-miR-30e	MIMAT0000248	NM_009830	Ccne2	cyclin E2	0	0	1	1	0	0	1	1	0	1	0
mmu-miR-30e	MIMAT0000248	NM_010332	Ednra	endothelin receptor type A	0	0	1	1	0	0	1	1	0	1	0
mmu-miR-30e	MIMAT0000248	NM_010603	Kcnj12	potassium inwardly-rectifying channel, subfamily J, member 12	0	0	1	1	0	0	1	1	0	1	0
mmu-miR-30e	MIMAT0000248	NM_010728	Lox	lysyl oxidase	0	0	1	1	0	0	1	1	0	1	0
mmu-miR-30e	MIMAT0000248	NM_010763	Man1a2	mannosidase, alpha, class 1A, member 2	0	0	1	1	0	0	1	1	0	1	0
mmu-miR-30e	MIMAT0000248	NM_010864	Myo5a	myosin Va	0	0	1	1	0	0	1	1	0	1	0
mmu-miR-30e	MIMAT0000248	NM_010942	Nsg1	neuron specific gene family member 1	0	0	1	1	0	0	1	1	0	1	0
mmu-miR-30e	MIMAT0000248	NM_011197	Ptgfrn	prostaglandin F2 receptor negative regulator	0	0	1	1	0	0	1	1	0	1	0
mmu-miR-30e	MIMAT0000248	NM_011243	Rarb	retinoic acid receptor, beta	0	0	1	1	0	0	1	1	0	1	0
mmu-miR-30e	MIMAT0000248	NM_011244	Rarg	retinoic acid receptor, gamma	0	0	1	1	0	0	1	1	0	1	0
mmu-miR-30e	MIMAT0000248	NM_011256	Pitpnm2	phosphatidylinositol transfer protein, membrane-associated 2	0	0	1	1	0	0	1	1	0	1	0
mmu-miR-30e	MIMAT0000248	NM_011273	Xpr1	xenotropic and polytropic retrovirus receptor 1	0	0	1	1	0	0	1	1	0	1	0
mmu-miR-30e	MIMAT0000248	NM_011276	Rnf12	ring finger protein 12	0	0	1	1	0	0	1	1	0	1	0
mmu-miR-30e	MIMAT0000248	NM_011427	Snai1	snail homolog 1 (Drosophila)	0	0	1	1	0	0	1	1	0	1	0
mmu-miR-30e	MIMAT0000248	NM_011522	Syngr3	synaptogyrin 3	0	0	1	1	0	0	1	1	0	1	0
mmu-miR-30e	MIMAT0000248	NM_011585	Tia1	cytotoxic granule-associated RNA binding protein 1	0	0	1	1	0	0	1	1	0	1	0
mmu-miR-30e	MIMAT0000248	NM_011665	Ube2i	ubiquitin-conjugating enzyme E2I	0	0	1	1	0	0	1	1	0	1	0
mmu-miR-30e	MIMAT0000248	NM_011800	Cdh20	cadherin 20	0	0	1	1	0	0	1	1	0	1	0
mmu-miR-30e	MIMAT0000248	NM_011851	Nt5e	5" nucleotidase, ecto	0	0	1	1	0	0	1	1	0	1	0
mmu-miR-30e	MIMAT0000248	NM_011857	Odz3	odd Oz/ten-m homolog 3 (Drosophila)	0	0	1	1	0	0	1	1	0	1	0
mmu-miR-30e	MIMAT0000248	NM_012061	Cadps	Ca2+-dependent secretion activator	0	0	1	1	0	0	1	1	0	1	0
mmu-miR-30e	MIMAT0000248	NM_013674	Irf4	interferon regulatory factor 4	0	0	1	1	0	0	1	1	0	1	0
mmu-miR-30e	MIMAT0000248	NM_015736	Galnt3	UDP-N-acetyl-alpha-D-galactosamine:polypeptide N-acetylgalactosaminyltransferase 3	0	0	1	1	0	0	1	1	0	1	0
mmu-miR-30e	MIMAT0000248	NM_016853	Stac	src homology three (SH3) and cysteine rich domain	0	0	1	1	0	0	1	1	0	1	0
mmu-miR-30e	MIMAT0000248	NM_016860	Actr1a	ARP1 actin-related protein 1 homolog A (yeast)	0	0	1	1	0	0	1	1	0	1	0
mmu-miR-30e	MIMAT0000248	NM_019454	Dll4	delta-like 4 (Drosophila)	0	0	1	1	0	0	1	1	0	1	0
mmu-miR-30e	MIMAT0000248	NM_019584	Becn1	beclin 1, autophagy related	0	0	1	1	0	0	1	1	0	1	0
mmu-miR-30e	MIMAT0000248	NM_019586	Ube2j1	ubiquitin-conjugating enzyme E2, J1	0	0	1	1	0	0	1	1	0	1	0
mmu-miR-30e	MIMAT0000248	NM_019764	Amotl2	angiomotin like 2	0	0	1	1	0	0	1	1	0	1	0
mmu-miR-30e	MIMAT0000248	NM_019812	Sirt1	sirtuin 1 (silent mating type information regulation 2, homolog) 1 (S. cerevisiae)	0	0	1	1	0	0	1	1	0	1	0
mmu-miR-30e	MIMAT0000248	NM_021388	Extl2	exostoses (multiple)-like 2	0	0	1	1	0	0	1	1	0	1	0
mmu-miR-30e	MIMAT0000248	NM_021436	Tmeff1	transmembrane protein with EGF-like and two follistatin-like domains 1	0	0	1	1	0	0	1	1	0	1	0
mmu-miR-30e	MIMAT0000248	NM_021506	Sh3rf1	SH3 domain containing ring finger 1	0	0	1	1	0	0	1	1	0	1	0
mmu-miR-30e	MIMAT0000248	NM_022309	Cbfb	core binding factor beta	0	0	1	1	0	0	1	1	0	1	0
mmu-miR-30e	MIMAT0000248	NM_023598	Arid5b	AT rich interactive domain 5B (Mrf1 like)	0	0	1	1	0	0	1	1	0	1	0
mmu-miR-30e	MIMAT0000248	NM_023668	Ndel1	nuclear distribution gene E-like homolog 1 (A. nidulans)	0	0	1	1	0	0	1	1	0	1	0
mmu-miR-30e	MIMAT0000248	NM_024457	Rap1b	RAS related protein 1b	0	0	1	1	0	0	1	1	0	1	0
mmu-miR-30e	MIMAT0000248	NM_025696	Sorcs3	sortilin-related VPS10 domain containing receptor 3	0	0	1	1	0	0	1	1	0	1	0
mmu-miR-30e	MIMAT0000248	NM_025950	Cdc37l1	cell division cycle 37 homolog (S. cerevisiae)-like 1	0	0	1	1	0	0	1	1	0	1	0
mmu-miR-30e	MIMAT0000248	NM_026176	Pdcl	phosducin-like	0	0	1	1	0	0	1	1	0	1	0
mmu-miR-30e	MIMAT0000248	NM_026178	Mmd	monocyte to macrophage differentiation-associated	0	0	1	1	0	0	1	1	0	1	0
mmu-miR-30e	MIMAT0000248	NM_026647	Zdhhc21	zinc finger, DHHC domain containing 21	0	0	1	1	0	0	1	1	0	1	0
mmu-miR-30e	MIMAT0000248	NM_027121	Vkorc1l1	vitamin K epoxide reductase complex, subunit 1-like 1	0	0	1	1	0	0	1	1	0	1	0
mmu-miR-30e	MIMAT0000248	NM_028238	Rab38	Rab38, member of RAS oncogene family	0	0	1	1	0	0	1	1	0	1	0
mmu-miR-30e	MIMAT0000248	NM_028385	Setd5	SET domain containing 5	0	0	1	1	0	0	1	1	0	1	0
mmu-miR-30e	MIMAT0000248	NM_028792	Josd1	Josephin domain containing 1	0	0	1	1	0	0	1	1	0	1	0
mmu-miR-30e	MIMAT0000248	NM_028903	Scara5	scavenger receptor class A, member 5 (putative)	0	0	1	1	0	0	1	1	0	1	0
mmu-miR-30e	MIMAT0000248	NM_028980	8430415E04Rik	RIKEN cDNA 8430415E04 gene	0	0	1	1	0	0	1	1	0	1	0
mmu-miR-30e	MIMAT0000248	NM_028986	Gzf1	GDNF-inducible zinc finger protein 1	0	0	1	1	0	0	1	1	0	1	0
mmu-miR-30e	MIMAT0000248	NM_029402	Cul2	cullin 2	0	0	1	1	0	0	1	1	0	1	0
mmu-miR-30e	MIMAT0000248	NM_029529	Slc35d3	solute carrier family 35, member D3	0	0	1	1	0	0	1	1	0	1	0
mmu-miR-30e	MIMAT0000248	NM_029758	D12Ertd553e	DNA segment, Chr 12, ERATO Doi 553, expressed	0	0	1	1	0	0	1	1	0	1	0
mmu-miR-30e	MIMAT0000248	NM_030138	Centb2	centaurin, beta 2	0	0	1	1	0	0	1	1	0	1	0
mmu-miR-30e	MIMAT0000248	NM_030886	Ankrd17	ankyrin repeat domain 17	0	0	1	1	0	0	1	1	0	1	0
mmu-miR-30e	MIMAT0000248	NM_031881	Nedd4l	neural precursor cell expressed, developmentally down-regulated gene 4-like	0	0	1	1	0	0	1	1	0	1	0
mmu-miR-30e	MIMAT0000248	NM_031998	Tsga14	testis specific gene A14	0	0	1	1	0	0	1	1	0	1	0
mmu-miR-30e	MIMAT0000248	NM_053069	Atg5	autophagy-related 5 (yeast)	0	0	1	1	0	0	1	1	0	1	0
mmu-miR-30e	MIMAT0000248	NM_080437	Celsr3	cadherin, EGF LAG seven-pass G-type receptor 3 (flamingo homolog, Drosophila)	0	0	1	1	0	0	1	1	0	1	0
mmu-miR-30e	MIMAT0000248	NM_080793	Setd7	SET domain containing (lysine methyltransferase) 7	0	0	1	1	0	0	1	1	0	1	0
mmu-miR-30e	MIMAT0000248	NM_133206	Znrf1	zinc and ring finger 1	0	0	1	1	0	0	1	1	0	1	0
mmu-miR-30e	MIMAT0000248	NM_133249	Ppargc1b	peroxisome proliferative activated receptor, gamma, coactivator 1 beta	0	0	1	1	0	0	1	1	0	1	0
mmu-miR-30e	MIMAT0000248	NM_133700	Btbd10	BTB (POZ) domain containing 10	0	0	1	1	0	0	1	1	0	1	0
mmu-miR-30e	MIMAT0000248	NM_133907	Ube3c	ubiquitin protein ligase E3C	0	0	1	1	0	0	1	1	0	1	0
mmu-miR-30e	MIMAT0000248	NM_134050	Rab15	RAB15, member RAS oncogene family	0	0	1	1	0	0	1	1	0	1	0
mmu-miR-30e	MIMAT0000248	NM_134163	Mbnl3	muscleblind-like 3 (Drosophila)	0	0	1	1	0	0	1	1	0	1	0
mmu-miR-30e	MIMAT0000248	NM_138595	Gldc	glycine decarboxylase	0	0	1	1	0	0	1	1	0	1	0
mmu-miR-30e	MIMAT0000248	NM_144522	Tbc1d10b	TBC1 domain family, member 10b	0	0	1	1	0	0	1	1	0	1	0
mmu-miR-30e	MIMAT0000248	NM_144812	Tnrc6b	trinucleotide repeat containing 6b	0	0	1	1	0	0	1	1	0	1	0
mmu-miR-30e	MIMAT0000248	NM_145468	Skp2	S-phase kinase-associated protein 2 (p45)	0	0	1	1	0	0	1	1	0	1	0
mmu-miR-30e	MIMAT0000248	NM_145502	Erlin1	ER lipid raft associated 1	0	0	1	1	0	0	1	1	0	1	0
mmu-miR-30e	MIMAT0000248	NM_145569	Mat2a	methionine adenosyltransferase II, alpha	0	0	1	1	0	0	1	1	0	1	0
mmu-miR-30e	MIMAT0000248	NM_145587	Sbk1	SH3-binding kinase 1	0	0	1	1	0	0	1	1	0	1	0
mmu-miR-30e	MIMAT0000248	NM_145833	Lin28	lin-28 homolog (C. elegans)	0	0	1	1	0	0	1	1	0	1	0
mmu-miR-30e	MIMAT0000248	NM_146083	Sfrs7	splicing factor, arginine/serine-rich 7	0	0	1	1	0	0	1	1	0	1	0
mmu-miR-30e	MIMAT0000248	NM_146102	Afap1l2	actin filament associated protein 1-like 2	0	0	1	1	0	0	1	1	0	1	0
mmu-miR-30e	MIMAT0000248	NM_146168	AW146242	expressed sequence AW146242	0	0	1	1	0	0	1	1	0	1	0
mmu-miR-30e	MIMAT0000248	NM_153138	Wipf1	WAS/WASL interacting protein family, member 1	0	0	1	1	0	0	1	1	0	1	0
mmu-miR-30e	MIMAT0000248	NM_153161	BC037034	cDNA sequence BC037034	0	0	1	1	0	0	1	1	0	1	0
mmu-miR-30e	MIMAT0000248	NM_153563	6330569M22Rik	RIKEN cDNA 6330569M22 gene	0	0	1	1	0	0	1	1	0	1	0
mmu-miR-30e	MIMAT0000248	NM_153584	BC031353	cDNA sequence BC031353	0	0	1	1	0	0	1	1	0	1	0
mmu-miR-30e	MIMAT0000248	NM_153799	Edc3	enhancer of mRNA decapping 3 homolog (S. cerevisiae)	0	0	1	1	0	0	1	1	0	1	0
mmu-miR-30e	MIMAT0000248	NM_171826	Cldnd1	claudin domain containing 1	0	0	1	1	0	0	1	1	0	1	0
mmu-miR-30e	MIMAT0000248	NM_172153	Lcorl	ligand dependent nuclear receptor corepressor-like	0	0	1	1	0	0	1	1	0	1	0
mmu-miR-30e	MIMAT0000248	NM_172430	Sphkap	SPHK1 interactor, AKAP domain containing	0	0	1	1	0	0	1	1	0	1	0
mmu-miR-30e	MIMAT0000248	NM_172434	Tnrc4	trinucleotide repeat containing 4	0	0	1	1	0	0	1	1	0	1	0
mmu-miR-30e	MIMAT0000248	NM_172593	Mier3	mesoderm induction early response 1, family member 3	0	0	1	1	0	0	1	1	0	1	0
mmu-miR-30e	MIMAT0000248	NM_172677	Ythdf3	YTH domain family 3	0	0	1	1	0	0	1	1	0	1	0
mmu-miR-30e	MIMAT0000248	NM_172765	Zbtb44	zinc finger and BTB domain containing 44	0	0	1	1	0	0	1	1	0	1	0
mmu-miR-30e	MIMAT0000248	NM_172992	Phtf2	putative homeodomain transcription factor 2	0	0	1	1	0	0	1	1	0	1	0
mmu-miR-30e	MIMAT0000248	NM_173016	AI427515	expressed sequence AI427515	0	0	1	1	0	0	1	1	0	1	0
mmu-miR-30e	MIMAT0000248	NM_173439	Fbxo45	F-box protein 45	0	0	1	1	0	0	1	1	0	1	0
mmu-miR-30e	MIMAT0000248	NM_173734	Tmem87a	transmembrane protein 87A	0	0	1	1	0	0	1	1	0	1	0
mmu-miR-30e	MIMAT0000248	NM_173866	Gpt2	glutamic pyruvate transaminase (alanine aminotransferase) 2	0	0	1	1	0	0	1	1	0	1	0
mmu-miR-30e	MIMAT0000248	NM_175334	Maml1	mastermind like 1 (Drosophila)	0	0	1	1	0	0	1	1	0	1	0
mmu-miR-30e	MIMAT0000248	NM_177242	Pptc7	PTC7 protein phosphatase homolog (S. cerevisiae)	0	0	1	1	0	0	1	1	0	1	0
mmu-miR-30e	MIMAT0000248	NM_177857	Dennd2c	DENN/MADD domain containing 2C	0	0	1	1	0	0	1	1	0	1	0
mmu-miR-30e	MIMAT0000248	NM_178685	Pcdh20	protocadherin 20	0	0	1	1	0	0	1	1	0	1	0
mmu-miR-30e	MIMAT0000248	NM_178736	Elmod2	ELMO domain containing 2	0	0	1	1	0	0	1	1	0	1	0
mmu-miR-30e	MIMAT0000248	NM_198010	Ankrd17	ankyrin repeat domain 17	0	0	1	1	0	0	1	1	0	1	0
mmu-miR-30e	MIMAT0000248	NM_199466	Eml4	echinoderm microtubule associated protein like 4	0	0	1	1	0	0	1	1	0	1	0
mmu-miR-30e	MIMAT0000248	NM_207636	Fndc3a	fibronectin type III domain containing 3a	0	0	1	1	0	0	1	1	0	1	0
mmu-miR-30e	MIMAT0000248	NM_001001182	Baz2b	bromodomain adjacent to zinc finger domain, 2B	0	0	1	0	0	0	1	1	0	1	0
mmu-miR-30e	MIMAT0000248	NM_001001806	Zfp36l2	zinc finger protein 36, C3H type-like 2	0	0	1	0	0	0	1	1	0	1	0
mmu-miR-30e	MIMAT0000248	NM_001001980	Limch1	LIM and calponin homology domains 1	0	0	1	1	0	0	0	1	0	1	0
mmu-miR-30e	MIMAT0000248	NM_001002268	Gpr126	G protein-coupled receptor 126	0	0	1	1	0	0	0	1	0	1	0
mmu-miR-30e	MIMAT0000248	NM_001003717	Osbpl8	oxysterol binding protein-like 8	0	0	1	0	0	0	1	1	0	1	0
mmu-miR-30e	MIMAT0000248	NM_001004190	Zfp560	zinc finger protein 560	0	0	1	1	0	0	0	1	0	1	0
mmu-miR-30e	MIMAT0000248	NM_001005341	Ypel2	yippee-like 2 (Drosophila)	0	0	1	1	0	0	0	1	0	1	0
mmu-miR-30e	MIMAT0000248	NM_001008785	Kbtbd8	kelch repeat and BTB (POZ) domain containing 8	0	0	1	1	0	0	0	1	0	1	0
mmu-miR-30e	MIMAT0000248	NM_001012330	Zfp238	zinc finger protein 238	0	0	0	1	0	0	1	1	0	1	0
mmu-miR-30e	MIMAT0000248	NM_001013381	Rsad1	radical S-adenosyl methionine domain containing 1	0	0	1	1	0	0	0	1	0	1	0
mmu-miR-30e	MIMAT0000248	NM_001013391	Cpsf6	cleavage and polyadenylation specific factor 6	0	0	1	1	0	0	0	1	0	1	0
mmu-miR-30e	MIMAT0000248	NM_001013608	0610007P08Rik	RIKEN cDNA 0610007P08 gene	0	0	1	1	0	0	0	1	0	1	0
mmu-miR-30e	MIMAT0000248	NM_001013753	Pcdh17	protocadherin 17	0	0	0	1	0	0	1	1	0	1	0
mmu-miR-30e	MIMAT0000248	NM_001024616	B230208H17Rik	RIKEN cDNA B230208H17 gene	0	0	1	0	0	0	1	1	0	1	0
mmu-miR-30e	MIMAT0000248	NM_001024928	Zfp667	zinc finger protein 667	0	0	1	1	0	0	0	1	0	1	0
mmu-miR-30e	MIMAT0000248	NM_001025565	Lhx9	LIM homeobox protein 9	0	0	1	0	0	0	1	1	0	1	0
mmu-miR-30e	MIMAT0000248	NM_001029837	Pik3cd	phosphatidylinositol 3-kinase catalytic delta polypeptide	0	0	1	0	0	0	1	1	0	1	0
mmu-miR-30e	MIMAT0000248	NM_001029983	Man1b1	mannosidase, alpha, class 1B, member 1	0	0	1	1	0	0	0	1	0	1	0
mmu-miR-30e	MIMAT0000248	NM_001033178	Tmem181	transmembrane protein 181	0	0	0	1	0	0	1	1	0	1	0
mmu-miR-30e	MIMAT0000248	NM_001033270	Slc4a7	solute carrier family 4, sodium bicarbonate cotransporter, member 7	0	0	1	1	0	0	0	1	0	1	0
mmu-miR-30e	MIMAT0000248	NM_001033375	A230046K03Rik	RIKEN cDNA A230046K03 gene	0	0	1	0	0	0	1	1	0	1	0
mmu-miR-30e	MIMAT0000248	NM_001033389	Fubp3	far upstream element (FUSE) binding protein 3	0	0	1	0	0	0	1	1	0	1	0
mmu-miR-30e	MIMAT0000248	NM_001033399	Gfod1	glucose-fructose oxidoreductase domain containing 1	0	0	1	0	0	0	1	1	0	1	0
mmu-miR-30e	MIMAT0000248	NM_001033408	Rbm44	RNA binding motif protein 44	0	0	1	1	0	0	0	1	0	1	0
mmu-miR-30e	MIMAT0000248	NM_001033536	Rfxdc2	regulatory factor X domain containing 2 homolog (human)	0	0	1	1	0	0	0	1	0	1	0
mmu-miR-30e	MIMAT0000248	NM_001033543	Il20rb	interleukin 20 receptor beta	0	0	1	1	0	0	0	1	0	1	0
mmu-miR-30e	MIMAT0000248	NM_001036684	Atp2b2	ATPase, Ca++ transporting, plasma membrane 2	0	0	1	1	0	0	0	1	0	1	0
mmu-miR-30e	MIMAT0000248	NM_001037098	Btbd14a	BTB (POZ) domain containing 14A	0	0	1	1	0	0	0	1	0	1	0
mmu-miR-30e	MIMAT0000248	NM_001038587	Adar	adenosine deaminase, RNA-specific	0	0	1	1	0	0	0	1	0	1	0
mmu-miR-30e	MIMAT0000248	NM_001038589	Usp14	ubiquitin specific peptidase 14	0	0	1	0	0	0	1	1	0	1	0
mmu-miR-30e	MIMAT0000248	NM_001038635	Stk35	serine/threonine kinase 35	0	0	1	1	0	0	0	1	0	1	0
mmu-miR-30e	MIMAT0000248	NM_001038710	Tmod2	tropomodulin 2	0	0	1	1	0	0	0	1	0	1	0
mmu-miR-30e	MIMAT0000248	NM_001039088	Seh1l	SEH1-like (S. cerevisiae	0	0	1	1	0	0	0	1	0	1	0
mmu-miR-30e	MIMAT0000248	NM_001039090	Skil	SKI-like	0	0	1	0	0	0	1	1	0	1	0
mmu-miR-30e	MIMAT0000248	NM_001039389	Wdr37	WD repeat domain 37	0	0	1	1	0	0	0	1	0	1	0
mmu-miR-30e	MIMAT0000248	NM_001039493	Plekhm3	pleckstrin homology domain containing, family M, member 3	0	0	1	1	0	0	0	1	0	1	0
mmu-miR-30e	MIMAT0000248	NM_001039511	Ivns1abp	influenza virus NS1A binding protein	0	0	1	0	0	0	1	1	0	1	0
mmu-miR-30e	MIMAT0000248	NM_001039519	Gtf2a2	general transcription factor II A, 2	0	0	1	1	0	0	0	1	0	1	0
mmu-miR-30e	MIMAT0000248	NM_001039566	Defb30	defensin beta 30	0	0	1	1	0	0	0	1	0	1	0
mmu-miR-30e	MIMAT0000248	NM_001040137	4930408O21Rik	RIKEN cDNA 4930408O21 gene	0	0	1	1	0	0	0	1	0	1	0
mmu-miR-30e	MIMAT0000248	NM_001042487	Dlgap4	discs, large homolog-associated protein 4 (Drosophila)	0	0	1	1	0	0	0	1	0	1	0
mmu-miR-30e	MIMAT0000248	NM_001042488	Dlgap4	discs, large homolog-associated protein 4 (Drosophila)	0	0	1	1	0	0	0	1	0	1	0
mmu-miR-30e	MIMAT0000248	NM_001042617	Cadps	Ca2+-dependent secretion activator	0	0	1	1	0	0	0	1	0	1	0
mmu-miR-30e	MIMAT0000248	NM_001042725	Calcr	calcitonin receptor	0	0	1	1	0	0	0	1	0	1	0
mmu-miR-30e	MIMAT0000248	NM_001042727	Rarg	retinoic acid receptor, gamma	0	0	1	1	0	0	0	1	0	1	0
mmu-miR-30e	MIMAT0000248	NM_001045530	Ccnjl	cyclin J-like	0	0	1	1	0	0	0	1	0	1	0
mmu-miR-30e	MIMAT0000248	NM_001048167	Mtap6	microtubule-associated protein 6	0	0	1	1	0	0	0	1	0	1	0
mmu-miR-30e	MIMAT0000248	NM_001077499	Scn8a	sodium channel, voltage-gated, type VIII, alpha	0	0	1	1	0	0	0	1	0	1	0
mmu-miR-30e	MIMAT0000248	NM_001077515	Slc1a2	solute carrier family 1 (glial high affinity glutamate transporter), member 2	0	0	1	1	0	0	0	1	0	1	0
mmu-miR-30e	MIMAT0000248	NM_001077636	Pigw	phosphatidylinositol glycan anchor biosynthesis, class W	0	0	1	1	0	0	0	1	0	1	0
mmu-miR-30e	MIMAT0000248	NM_001077712	Stag2	stromal antigen 2	0	0	1	1	0	0	0	1	0	1	0
mmu-miR-30e	MIMAT0000248	NM_001079857	Gpr64	G protein-coupled receptor 64	0	0	1	1	0	0	0	1	0	1	0
mmu-miR-30e	MIMAT0000248	NM_001080743	Grk4	G protein-coupled receptor kinase 4	0	0	1	1	0	0	0	1	0	1	0
mmu-miR-30e	MIMAT0000248	NM_001081020	Adamts6	a disintegrin-like and metallopeptidase (reprolysin type) with thrombospondin type 1 motif, 6	0	0	1	1	0	0	0	1	0	1	0
mmu-miR-30e	MIMAT0000248	NM_001081066	Dennd3	DENN/MADD domain containing 3	0	0	1	1	0	0	0	1	0	1	0
mmu-miR-30e	MIMAT0000248	NM_001081090	Esf1	ESF1, nucleolar pre-rRNA processing protein, homolog (S. cerevisiae)	0	0	1	1	0	0	0	1	0	1	0
mmu-miR-30e	MIMAT0000248	NM_001081103	Stim2	stromal interaction molecule 2	0	0	1	1	0	0	0	1	0	1	0
mmu-miR-30e	MIMAT0000248	NM_001081110	Cd8a	CD8 antigen, alpha chain	0	0	1	1	0	0	0	1	0	1	0
mmu-miR-30e	MIMAT0000248	NM_001081172	Frmpd1	FERM and PDZ domain containing 1	0	0	1	1	0	0	0	1	0	1	0
mmu-miR-30e	MIMAT0000248	NM_001081176	Polr3g	polymerase (RNA) III (DNA directed) polypeptide G	0	0	1	1	0	0	0	1	0	1	0
mmu-miR-30e	MIMAT0000248	NM_001081195	Arid4a	AT rich interactive domain 4A (Rbp1 like)	0	0	1	1	0	0	0	1	0	1	0
mmu-miR-30e	MIMAT0000248	NM_001081196	Hnrnpul2	heterogeneous nuclear ribonucleoprotein U-like 2	0	0	1	1	0	0	0	1	0	1	0
mmu-miR-30e	MIMAT0000248	NM_001081217	Zfp174	zinc finger protein 174	0	0	1	1	0	0	0	1	0	1	0
mmu-miR-30e	MIMAT0000248	NM_001081222	Esco1	establishment of cohesion 1 homolog 1 (S. cerevisiae)	0	0	1	1	0	0	0	1	0	1	0
mmu-miR-30e	MIMAT0000248	NM_001081269	Whsc1l1	Wolf-Hirschhorn syndrome candidate 1-like 1 (human)	0	0	1	1	0	0	0	1	0	1	0
mmu-miR-30e	MIMAT0000248	NM_001081343	3110043O21Rik	RIKEN cDNA 3110043O21 gene	0	0	1	1	0	0	0	1	0	1	0
mmu-miR-30e	MIMAT0000248	NM_001081348	Hecw1	HECT, C2 and WW domain containing E3 ubiquitin protein ligase 1	0	0	1	1	0	0	0	1	0	1	0
mmu-miR-30e	MIMAT0000248	NM_001081417	Chd7	chromodomain helicase DNA binding protein 7	0	0	1	1	0	0	0	1	0	1	0
mmu-miR-30e	MIMAT0000248	NM_001081429	Ccdc15	coiled-coil domain containing 15	0	0	1	1	0	0	0	1	0	1	0
mmu-miR-30e	MIMAT0000248	NM_001081445	Ncam1	neural cell adhesion molecule 1	0	0	1	1	0	0	0	1	0	1	0
mmu-miR-30e	MIMAT0000248	NM_001081477	Brwd3	bromodomain and WD repeat domain containing 3	0	0	1	1	0	0	0	1	0	1	0
mmu-miR-30e	MIMAT0000248	NM_001081557	Camta1	calmodulin binding transcription activator 1	0	0	1	1	0	0	0	1	0	1	0
mmu-miR-30e	MIMAT0000248	NM_001081971	Gm1337	gene model 1337, (NCBI)	0	0	1	1	0	0	0	1	0	1	0
mmu-miR-30e	MIMAT0000248	NM_007404	Adam9	a disintegrin and metallopeptidase domain 9 (meltrin gamma)	0	0	1	1	0	0	0	1	0	1	0
mmu-miR-30e	MIMAT0000248	NM_007458	Ap2a1	adaptor protein complex AP-2, alpha 1 subunit	0	0	1	0	0	0	1	1	0	1	0
mmu-miR-30e	MIMAT0000248	NM_007479	Arf4	ADP-ribosylation factor 4	0	0	0	1	0	0	1	1	0	1	0
mmu-miR-30e	MIMAT0000248	NM_007497	Atf1	activating transcription factor 1	0	0	1	0	0	0	1	1	0	1	0
mmu-miR-30e	MIMAT0000248	NM_007520	Bach1	BTB and CNC homology 1	0	0	1	0	0	0	1	1	0	1	0
mmu-miR-30e	MIMAT0000248	NM_007540	Bdnf	brain derived neurotrophic factor	0	0	1	0	0	0	1	1	0	1	0
mmu-miR-30e	MIMAT0000248	NM_007688	Cfl2	cofilin 2, muscle	0	0	1	1	0	0	1	1	0	0	0
mmu-miR-30e	MIMAT0000248	NM_007707	Socs3	suppressor of cytokine signaling 3	0	0	0	1	0	0	1	1	0	1	0
mmu-miR-30e	MIMAT0000248	NM_007717	Cmah	cytidine monophospho-N-acetylneuraminic acid hydroxylase	0	0	1	1	0	0	0	1	0	1	0
mmu-miR-30e	MIMAT0000248	NM_007731	Col13a1	collagen, type XIII, alpha 1	0	0	0	1	0	0	1	1	0	1	0
mmu-miR-30e	MIMAT0000248	NM_007880	Arid3a	AT rich interactive domain 3A (Bright like)	0	0	1	0	0	0	1	1	0	1	0
mmu-miR-30e	MIMAT0000248	NM_007904	Ednrb	endothelin receptor type B	0	0	1	0	0	0	1	1	0	1	0
mmu-miR-30e	MIMAT0000248	NM_007924	Ell	elongation factor RNA polymerase II	0	0	1	0	0	0	1	1	0	1	0
mmu-miR-30e	MIMAT0000248	NM_007935	Epc1	enhancer of polycomb homolog 1 (Drosophila)	0	0	1	0	0	0	1	1	0	1	0
mmu-miR-30e	MIMAT0000248	NM_007998	Fech	ferrochelatase	0	0	1	1	0	0	0	1	0	1	0
mmu-miR-30e	MIMAT0000248	NM_008037	Fosl2	fos-like antigen 2	0	0	1	0	0	0	1	1	0	1	0
mmu-miR-30e	MIMAT0000248	NM_008065	Gabpa	GA repeat binding protein, alpha	0	0	1	1	0	0	0	1	0	1	0
mmu-miR-30e	MIMAT0000248	NM_008069	Gabrb1	gamma-aminobutyric acid (GABA-A) receptor, subunit beta 1	0	0	1	1	0	0	0	1	0	1	0
mmu-miR-30e	MIMAT0000248	NM_008135	Slc6a9	solute carrier family 6 (neurotransmitter transporter, glycine), member 9	0	0	1	0	0	0	1	1	0	1	0
mmu-miR-30e	MIMAT0000248	NM_008236	Hes2	hairy and enhancer of split 2 (Drosophila)	0	0	1	1	0	0	0	1	0	1	0
mmu-miR-30e	MIMAT0000248	NM_008313	Htr4	5 hydroxytryptamine (serotonin) receptor 4	0	0	1	1	0	0	0	1	0	1	0
mmu-miR-30e	MIMAT0000248	NM_008378	Impact	imprinted and ancient	0	0	1	1	0	0	0	1	0	1	0
mmu-miR-30e	MIMAT0000248	NM_008615	Me1	malic enzyme 1, NADP(+)-dependent, cytosolic	0	0	1	0	0	0	1	1	0	1	0
mmu-miR-30e	MIMAT0000248	NM_008642	Mttp	microsomal triglyceride transfer protein	0	0	0	1	0	0	1	1	0	1	0
mmu-miR-30e	MIMAT0000248	NM_008652	Mybl2	myeloblastosis oncogene-like 2	0	0	1	0	0	0	1	1	0	1	0
mmu-miR-30e	MIMAT0000248	NM_008682	Nedd1	neural precursor cell expressed, developmentally down-regulated gene 1	0	0	1	1	0	0	0	1	0	1	0
mmu-miR-30e	MIMAT0000248	NM_008729	Ctnnd2	catenin (cadherin associated protein), delta 2	0	0	1	1	0	0	0	1	0	1	0
mmu-miR-30e	MIMAT0000248	NM_008829	Pgr	progesterone receptor	0	0	1	1	0	0	0	1	0	1	0
mmu-miR-30e	MIMAT0000248	NM_008840	Pik3cd	phosphatidylinositol 3-kinase catalytic delta polypeptide	0	0	1	0	0	0	1	1	0	1	0
mmu-miR-30e	MIMAT0000248	NM_008871	Serpine1	serine (or cysteine) peptidase inhibitor, clade E, member 1	0	0	1	0	0	0	1	1	0	1	0
mmu-miR-30e	MIMAT0000248	NM_008891	Pnn	pinin	0	0	0	1	0	0	1	1	0	1	0
mmu-miR-30e	MIMAT0000248	NM_008971	Twf1	twinfilin, actin-binding protein, homolog 1 (Drosophila)	0	0	0	1	0	0	1	1	0	1	0
mmu-miR-30e	MIMAT0000248	NM_008977	Ptpn2	protein tyrosine phosphatase, non-receptor type 2	0	0	1	0	0	0	1	1	0	1	0
mmu-miR-30e	MIMAT0000248	NM_009075	Rpia	ribose 5-phosphate isomerase A	0	0	1	1	0	0	0	1	0	1	0
mmu-miR-30e	MIMAT0000248	NM_009132	Scin	scinderin	0	0	1	1	0	0	0	1	0	1	0
mmu-miR-30e	MIMAT0000248	NM_009147	Sec23a	SEC23A (S. cerevisiae)	0	0	1	1	0	0	0	1	0	1	0
mmu-miR-30e	MIMAT0000248	NM_009231	Sos1	Son of sevenless homolog 1 (Drosophila)	0	0	1	0	0	0	1	1	0	1	0
mmu-miR-30e	MIMAT0000248	NM_009239	Sp4	trans-acting transcription factor 4	0	0	1	0	0	0	1	1	0	1	0
mmu-miR-30e	MIMAT0000248	NM_009285	Stc1	stanniocalcin 1	0	0	1	0	0	0	1	1	0	1	0
mmu-miR-30e	MIMAT0000248	NM_009320	Slc6a6	solute carrier family 6 (neurotransmitter transporter, taurine), member 6	0	0	1	0	0	0	1	1	0	1	0
mmu-miR-30e	MIMAT0000248	NM_009540	Zfa	zinc finger protein, autosomal	0	0	1	0	0	0	1	1	0	1	0
mmu-miR-30e	MIMAT0000248	NM_009551	Zfand5	zinc finger, AN1-type domain 5	0	0	1	1	0	0	0	1	0	1	0
mmu-miR-30e	MIMAT0000248	NM_009684	Apaf1	apoptotic peptidase activating factor 1	0	0	1	1	0	0	0	1	0	1	0
mmu-miR-30e	MIMAT0000248	NM_009717	Neurod6	neurogenic differentiation 6	0	0	0	1	0	0	1	1	0	1	0
mmu-miR-30e	MIMAT0000248	NM_009723	Atp2b2	ATPase, Ca++ transporting, plasma membrane 2	0	0	1	1	0	0	0	1	0	1	0
mmu-miR-30e	MIMAT0000248	NM_009754	Bcl2l11	BCL2-like 11 (apoptosis facilitator)	0	0	1	0	0	0	1	1	0	1	0
mmu-miR-30e	MIMAT0000248	NM_009821	Runx1	runt related transcription factor 1	0	0	0	1	0	0	1	1	0	1	0
mmu-miR-30e	MIMAT0000248	NM_009859	Sept7	septin 7	0	0	1	0	0	0	1	1	0	1	0
mmu-miR-30e	MIMAT0000248	NM_009896	Socs1	suppressor of cytokine signaling 1	0	0	1	0	0	0	1	1	0	1	0
mmu-miR-30e	MIMAT0000248	NM_009936	Col9a3	collagen, type IX, alpha 3	0	0	1	1	0	0	0	1	0	1	0
mmu-miR-30e	MIMAT0000248	NM_009955	Dpysl2	dihydropyrimidinase-like 2	0	0	1	0	0	0	1	1	0	1	0
mmu-miR-30e	MIMAT0000248	NM_010050	Dio2	deiodinase, iodothyronine, type II	0	0	1	0	0	0	1	1	0	1	0
mmu-miR-30e	MIMAT0000248	NM_010264	Nr6a1	nuclear receptor subfamily 6, group A, member 1	0	0	1	0	0	0	1	1	0	1	0
mmu-miR-30e	MIMAT0000248	NM_010276	Gem	GTP binding protein (gene overexpressed in skeletal muscle)	0	0	1	1	0	0	0	1	0	1	0
mmu-miR-30e	MIMAT0000248	NM_010288	Gja1	gap junction protein, alpha 1	0	0	1	0	0	0	1	1	0	1	0
mmu-miR-30e	MIMAT0000248	NM_010295	Gclc	glutamate-cysteine ligase, catalytic subunit	0	0	1	1	0	0	0	1	0	1	0
mmu-miR-30e	MIMAT0000248	NM_010305	Gnai1	guanine nucleotide binding protein (G protein), alpha inhibiting 1	0	0	1	1	0	0	0	1	0	1	0
mmu-miR-30e	MIMAT0000248	NM_010345	Grb10	growth factor receptor bound protein 10	0	0	1	1	0	0	0	1	0	1	0
mmu-miR-30e	MIMAT0000248	NM_010418	Herc2	hect (homologous to the E6-AP (UBE3A) carboxyl terminus) domain and RCC1 (CHC1)-like domain (RLD) 2	0	0	0	1	0	0	1	1	0	1	0
mmu-miR-30e	MIMAT0000248	NM_010449	Hoxa1	homeo box A1	0	0	1	0	0	0	1	1	0	1	0
mmu-miR-30e	MIMAT0000248	NM_010486	Elavl2	ELAV (embryonic lethal, abnormal vision, Drosophila)-like 2 (Hu antigen B)	0	0	1	0	0	0	1	1	0	1	0
mmu-miR-30e	MIMAT0000248	NM_010497	Idh1	isocitrate dehydrogenase 1 (NADP+), soluble	0	0	0	1	0	0	1	1	0	1	0
mmu-miR-30e	MIMAT0000248	NM_010511	Ifngr1	interferon gamma receptor 1	0	0	1	1	0	0	0	1	0	1	0
mmu-miR-30e	MIMAT0000248	NM_010554	Il1a	interleukin 1 alpha	0	0	1	1	0	0	0	1	0	1	0
mmu-miR-30e	MIMAT0000248	NM_010570	Irs1	insulin receptor substrate 1	0	0	1	0	0	0	1	1	0	1	0
mmu-miR-30e	MIMAT0000248	NM_010638	Klf9	Kruppel-like factor 9	0	0	0	1	0	0	1	1	0	1	0
mmu-miR-30e	MIMAT0000248	NM_010687	Large	like-glycosyltransferase	0	0	0	1	0	0	1	1	0	1	0
mmu-miR-30e	MIMAT0000248	NM_010713	Lhx8	LIM homeobox protein 8	0	0	1	1	0	0	0	1	0	1	0
mmu-miR-30e	MIMAT0000248	NM_010714	Lhx9	LIM homeobox protein 9	0	0	1	0	0	0	1	1	0	1	0
mmu-miR-30e	MIMAT0000248	NM_010756	Mafg	v-maf musculoaponeurotic fibrosarcoma oncogene family, protein G (avian)	0	0	1	0	0	0	1	1	0	1	0
mmu-miR-30e	MIMAT0000248	NM_010762	Mal	myelin and lymphocyte protein, T-cell differentiation protein	0	0	1	1	0	0	0	1	0	1	0
mmu-miR-30e	MIMAT0000248	NM_010788	Mecp2	methyl CpG binding protein 2	0	0	1	0	0	0	1	1	0	1	0
mmu-miR-30e	MIMAT0000248	NM_010813	Mnt	max binding protein	0	0	1	0	0	0	1	1	0	1	0
mmu-miR-30e	MIMAT0000248	NM_010879	Nck2	non-catalytic region of tyrosine kinase adaptor protein 2	0	0	1	0	0	0	1	1	0	1	0
mmu-miR-30e	MIMAT0000248	NM_010890	Nedd4	neural precursor cell expressed, developmentally down-regulated gene 4	0	0	1	0	0	0	1	1	0	1	0
mmu-miR-30e	MIMAT0000248	NM_010901	Nfatc3	nuclear factor of activated T-cells, cytoplasmic, calcineurin-dependent 3	0	0	1	1	0	0	0	1	0	1	0
mmu-miR-30e	MIMAT0000248	NM_010910	Nefl	neurofilament, light polypeptide	0	0	1	1	0	0	1	1	0	0	0
mmu-miR-30e	MIMAT0000248	NM_010954	Ncam2	neural cell adhesion molecule 2	0	0	1	1	0	0	0	1	0	1	0
mmu-miR-30e	MIMAT0000248	NM_011031	P4ha2	procollagen-proline, 2-oxoglutarate 4-dioxygenase (proline 4-hydroxylase), alpha II polypeptide	0	0	0	1	0	0	1	1	0	1	0
mmu-miR-30e	MIMAT0000248	NM_011066	Per2	period homolog 2 (Drosophila)	0	0	1	1	0	0	0	1	0	1	0
mmu-miR-30e	MIMAT0000248	NM_011081	Piga	phosphatidylinositol glycan anchor biosynthesis, class A	0	0	0	1	0	0	1	1	0	1	0
mmu-miR-30e	MIMAT0000248	NM_011192	Psme3	proteaseome (prosome, macropain) 28 subunit, 3	0	0	1	0	0	0	1	1	0	1	0
mmu-miR-30e	MIMAT0000248	NM_011277	Rnf2	ring finger protein 2	0	0	1	1	0	0	0	1	0	1	0
mmu-miR-30e	MIMAT0000248	NM_011382	Six4	sine oculis-related homeobox 4 homolog (Drosophila)	0	0	0	1	0	0	1	1	0	1	0
mmu-miR-30e	MIMAT0000248	NM_011438	Sox12	SRY-box containing gene 12	0	0	1	1	0	0	0	1	0	1	0
mmu-miR-30e	MIMAT0000248	NM_011448	Sox9	SRY-box containing gene 9	0	0	1	0	0	0	1	1	0	1	0
mmu-miR-30e	MIMAT0000248	NM_011595	Timp3	tissue inhibitor of metalloproteinase 3	0	0	0	1	0	0	1	1	0	1	0
mmu-miR-30e	MIMAT0000248	NM_011671	Ucp2	uncoupling protein 2 (mitochondrial, proton carrier)	0	0	1	1	0	0	0	1	0	1	0
mmu-miR-30e	MIMAT0000248	NM_011674	Ugt8a	UDP galactosyltransferase 8A	0	0	1	0	0	0	1	1	0	1	0
mmu-miR-30e	MIMAT0000248	NM_011702	Vip	vasoactive intestinal polypeptide	0	0	0	1	0	0	1	1	0	1	0
mmu-miR-30e	MIMAT0000248	NM_011740	Ywhaz	tyrosine 3-monooxygenase/tryptophan 5-monooxygenase activation protein, zeta polypeptide	0	0	1	1	0	0	0	1	0	1	0
mmu-miR-30e	MIMAT0000248	NM_011746	Mkrn3	makorin, ring finger protein, 3	0	0	0	1	0	0	1	1	0	1	0
mmu-miR-30e	MIMAT0000248	NM_011768	Zfx	zinc finger protein X-linked	0	0	1	0	0	0	1	1	0	1	0
mmu-miR-30e	MIMAT0000248	NM_011770	Ikzf2	IKAROS family zinc finger 2	0	0	0	1	0	0	1	1	0	1	0
mmu-miR-30e	MIMAT0000248	NM_011774	Slc30a4	solute carrier family 30 (zinc transporter), member 4	0	0	1	1	0	0	0	1	0	1	0
mmu-miR-30e	MIMAT0000248	NM_011812	Fbln5	fibulin 5	0	0	1	1	0	0	0	1	0	1	0
mmu-miR-30e	MIMAT0000248	NM_011871	Prkra	protein kinase, interferon inducible double stranded RNA dependent activator	0	0	1	1	0	0	0	1	0	1	0
mmu-miR-30e	MIMAT0000248	NM_011877	Ptpn21	protein tyrosine phosphatase, non-receptor type 21	0	0	0	1	0	0	1	1	0	1	0
mmu-miR-30e	MIMAT0000248	NM_011890	Sgcb	sarcoglycan, beta (dystrophin-associated glycoprotein)	0	0	1	1	0	0	0	1	0	1	0
mmu-miR-30e	MIMAT0000248	NM_011931	Rfwd2	ring finger and WD repeat domain 2	0	0	1	1	0	0	0	1	0	1	0
mmu-miR-30e	MIMAT0000248	NM_011935	Esrrg	estrogen-related receptor gamma	0	0	1	0	0	0	1	1	0	1	0
mmu-miR-30e	MIMAT0000248	NM_011958	Orc4l	origin recognition complex, subunit 4-like (S. cerevisiae)	0	0	1	1	0	0	0	1	0	1	0
mmu-miR-30e	MIMAT0000248	NM_013490	Chka	choline kinase alpha	0	0	1	1	0	0	0	1	0	1	0
mmu-miR-30e	MIMAT0000248	NM_013505	Dsc2	desmocollin 2	0	0	1	1	0	0	0	1	0	1	0
mmu-miR-30e	MIMAT0000248	NM_013509	Eno2	enolase 2, gamma neuronal	0	0	1	1	0	0	0	1	0	1	0
mmu-miR-30e	MIMAT0000248	NM_013540	Gria2	glutamate receptor, ionotropic, AMPA2 (alpha 2)	0	0	1	0	0	0	1	1	0	1	0
mmu-miR-30e	MIMAT0000248	NM_013635	Sypl	synaptophysin-like protein	0	0	0	1	0	0	1	1	0	1	0
mmu-miR-30e	MIMAT0000248	NM_013662	Sema6b	sema domain, transmembrane domain (TM), and cytoplasmic domain, (semaphorin) 6B	0	0	0	1	0	0	1	1	0	1	0
mmu-miR-30e	MIMAT0000248	NM_013681	Syn2	synapsin II	0	0	1	0	0	0	1	1	0	1	0
mmu-miR-30e	MIMAT0000248	NM_013692	Klf10	Kruppel-like factor 10	0	0	1	0	0	0	1	1	0	1	0
mmu-miR-30e	MIMAT0000248	NM_013787	Skp2	S-phase kinase-associated protein 2 (p45)	0	0	0	1	0	0	1	1	0	1	0
mmu-miR-30e	MIMAT0000248	NM_013796	Nagpa	N-acetylglucosamine-1-phosphodiester alpha-N-acetylglucosaminidase	0	0	1	0	0	0	1	1	0	1	0
mmu-miR-30e	MIMAT0000248	NM_013814	Galnt1	UDP-N-acetyl-alpha-D-galactosamine:polypeptide N-acetylgalactosaminyltransferase 1	0	0	0	1	0	0	1	1	0	1	0
mmu-miR-30e	MIMAT0000248	NM_013915	Zfp238	zinc finger protein 238	0	0	0	1	0	0	1	1	0	1	0
mmu-miR-30e	MIMAT0000248	NM_016676	Rab10	RAB10, member RAS oncogene family	0	0	1	0	0	0	1	1	0	1	0
mmu-miR-30e	MIMAT0000248	NM_016711	Tmod2	tropomodulin 2	0	0	1	1	0	0	0	1	0	1	0
mmu-miR-30e	MIMAT0000248	NM_016866	Stk39	serine/threonine kinase 39, STE20/SPS1 homolog (yeast)	0	0	0	1	0	0	1	1	0	1	0
mmu-miR-30e	MIMAT0000248	NM_017394	Slc7a10	solute carrier family 7 (cationic amino acid transporter, y+ system), member 10	0	0	1	1	0	0	0	1	0	1	0
mmu-miR-30e	MIMAT0000248	NM_018732	Scn3a	sodium channel, voltage-gated, type III, alpha	0	0	1	1	0	0	0	1	0	1	0
mmu-miR-30e	MIMAT0000248	NM_018733	Scn1a	sodium channel, voltage-gated, type I, alpha	0	0	1	1	0	0	0	1	0	1	0
mmu-miR-30e	MIMAT0000248	NM_018745	Azin1	antizyme inhibitor 1	0	0	1	0	0	0	1	1	0	1	0
mmu-miR-30e	MIMAT0000248	NM_018748	Golga4	golgi autoantigen, golgin subfamily a, 4	0	0	1	0	0	0	1	1	0	1	0
mmu-miR-30e	MIMAT0000248	NM_019409	Omg	oligodendrocyte myelin glycoprotein	0	0	1	1	0	0	1	1	0	0	0
mmu-miR-30e	MIMAT0000248	NM_019501	Pdss1	prenyl (solanesyl) diphosphate synthase, subunit 1	0	0	1	1	0	0	0	1	0	1	0
mmu-miR-30e	MIMAT0000248	NM_019570	Rev1	REV1 homolog (S. cerevisiae)	0	0	0	1	0	0	1	1	0	1	0
mmu-miR-30e	MIMAT0000248	NM_019737	B4galt6	UDP-Gal:betaGlcNAc beta 1,4-galactosyltransferase, polypeptide 6	0	0	0	1	0	0	1	1	0	1	0
mmu-miR-30e	MIMAT0000248	NM_019763	Spen	SPEN homolog, transcriptional regulator (Drosophila)	0	0	1	1	0	0	0	1	0	1	0
mmu-miR-30e	MIMAT0000248	NM_019999	Pnkd	paroxysmal nonkinesiogenic dyskinesia	0	0	1	0	0	0	1	1	0	1	0
mmu-miR-30e	MIMAT0000248	NM_020278	Lgi1	leucine-rich repeat LGI family, member 1	0	0	1	1	0	0	0	1	0	1	0
mmu-miR-30e	MIMAT0000248	NM_021296	Grpel2	GrpE-like 2, mitochondrial	0	0	1	1	0	0	0	1	0	1	0
mmu-miR-30e	MIMAT0000248	NM_021432	Nap1l5	nucleosome assembly protein 1-like 5	0	0	1	1	0	0	0	1	0	1	0
mmu-miR-30e	MIMAT0000248	NM_021434	Gpr180	G protein-coupled receptor 180	0	0	1	1	0	0	0	1	0	1	0
mmu-miR-30e	MIMAT0000248	NM_021450	Trpm7	transient receptor potential cation channel, subfamily M, member 7	0	0	0	1	0	0	1	1	0	1	0
mmu-miR-30e	MIMAT0000248	NM_021465	Stag2	stromal antigen 2	0	0	0	1	0	0	1	1	0	1	0
mmu-miR-30e	MIMAT0000248	NM_021476	Cysltr1	cysteinyl leukotriene receptor 1	0	0	1	1	0	0	0	1	0	1	0
mmu-miR-30e	MIMAT0000248	NM_021522	Usp14	ubiquitin specific peptidase 14	0	0	1	0	0	0	1	1	0	1	0
mmu-miR-30e	MIMAT0000248	NM_021716	Fign	fidgetin	0	0	1	1	0	0	0	1	0	1	0
mmu-miR-30e	MIMAT0000248	NM_021876	Eed	embryonic ectoderm development	0	0	0	1	0	0	1	1	0	1	0
mmu-miR-30e	MIMAT0000248	NM_021897	Trp53inp1	transformation related protein 53 inducible nuclear protein 1	0	0	1	0	0	0	1	1	0	1	0
mmu-miR-30e	MIMAT0000248	NM_022310	Hspa5	heat shock protein 5	0	0	1	0	0	0	1	1	0	1	0
mmu-miR-30e	MIMAT0000248	NM_022378	Foxb1	forkhead box B1	0	0	1	0	0	0	1	1	0	1	0
mmu-miR-30e	MIMAT0000248	NM_022886	Scel	sciellin	0	0	1	1	0	0	0	1	0	1	0
mmu-miR-30e	MIMAT0000248	NM_022989	Arl6ip6	ADP-ribosylation factor-like 6 interacting protein 6	0	0	0	1	0	0	1	1	0	1	0
mmu-miR-30e	MIMAT0000248	NM_023126	Rab8a	RAB8A, member RAS oncogene family	0	0	1	0	0	0	1	1	0	1	0
mmu-miR-30e	MIMAT0000248	NM_023403	Mesdc2	mesoderm development candidate 2	0	0	1	1	0	0	0	1	0	1	0
mmu-miR-30e	MIMAT0000248	NM_023689	Spock3	sparc/osteonectin, cwcv and kazal-like domains proteoglycan 3	0	0	1	1	0	0	0	1	0	1	0
mmu-miR-30e	MIMAT0000248	NM_024124	Hdac9	histone deacetylase 9	0	0	0	1	0	0	1	1	0	1	0
mmu-miR-30e	MIMAT0000248	NM_024254	2410042D21Rik	RIKEN cDNA 2410042D21 gene	0	0	0	1	0	0	1	1	0	1	0
mmu-miR-30e	MIMAT0000248	NM_024282	5830417C01Rik	RIKEN cDNA 5830417C01 gene	0	0	1	1	0	0	0	1	0	1	0
mmu-miR-30e	MIMAT0000248	NM_024459	Ppp3r1	protein phosphatase 3, regulatory subunit B, alpha isoform (calcineurin B, type I)	0	0	1	1	0	0	0	1	0	1	0
mmu-miR-30e	MIMAT0000248	NM_025298	Polr3e	polymerase (RNA) III (DNA directed) polypeptide E	0	0	0	1	0	0	1	1	0	1	0
mmu-miR-30e	MIMAT0000248	NM_025695	Smc6	structural maintenance of chromosomes 6	0	0	1	1	0	0	0	1	0	1	0
mmu-miR-30e	MIMAT0000248	NM_025706	Tbc1d15	TBC1 domain family, member 15	0	0	1	1	0	0	0	1	0	1	0
mmu-miR-30e	MIMAT0000248	NM_025739	4931406I20Rik	RIKEN cDNA 4931406I20 gene	0	0	1	0	0	0	1	1	0	1	0
mmu-miR-30e	MIMAT0000248	NM_025781	Tmem170	transmembrane protein 170	0	0	1	1	0	0	0	1	0	1	0
mmu-miR-30e	MIMAT0000248	NM_025809	Clec14a	C-type lectin domain family 14, member a	0	0	1	0	0	0	1	1	0	1	0
mmu-miR-30e	MIMAT0000248	NM_025814	Serbp1	Serpine1 mRNA binding protein 1	0	0	1	0	0	0	1	1	0	1	0
mmu-miR-30e	MIMAT0000248	NM_025819	1200016B10Rik	RIKEN cDNA 1200016B10 gene	0	0	1	0	0	0	1	1	0	1	0
mmu-miR-30e	MIMAT0000248	NM_025912	2010011I20Rik	RIKEN cDNA 2010011I20 gene	0	0	1	0	0	0	1	1	0	1	0
mmu-miR-30e	MIMAT0000248	NM_025985	Ube2g1	ubiquitin-conjugating enzyme E2G 1 (UBC7 homolog, C. elegans)	0	0	1	1	0	0	0	1	0	1	0
mmu-miR-30e	MIMAT0000248	NM_026002	Mtdh	Metadherin	0	0	0	1	0	0	1	1	0	1	0
mmu-miR-30e	MIMAT0000248	NM_026011	Arl8b	ADP-ribosylation factor-like 8B	0	0	1	0	0	0	1	1	0	1	0
mmu-miR-30e	MIMAT0000248	NM_026047	Rnf219	ring finger protein 219	0	0	1	1	0	0	0	1	0	1	0
mmu-miR-30e	MIMAT0000248	NM_026082	Dock7	dedicator of cytokinesis 7	0	0	0	1	0	0	1	1	0	1	0
mmu-miR-30e	MIMAT0000248	NM_026149	Nudcd1	NudC domain containing 1	0	0	1	1	0	0	0	1	0	1	0
mmu-miR-30e	MIMAT0000248	NM_026164	Pnpla8	patatin-like phospholipase domain containing 8	0	0	1	1	0	0	0	1	0	1	0
mmu-miR-30e	MIMAT0000248	NM_026177	1200011I18Rik	RIKEN cDNA 1200011I18 gene	0	0	1	1	0	0	0	1	0	1	0
mmu-miR-30e	MIMAT0000248	NM_026217	Atg12	autophagy-related 12 (yeast)	0	0	1	1	0	0	0	1	0	1	0
mmu-miR-30e	MIMAT0000248	NM_026253	Lrrc18	leucine rich repeat containing 18	0	0	1	1	0	0	0	1	0	1	0
mmu-miR-30e	MIMAT0000248	NM_026267	Necap1	NECAP endocytosis associated 1	0	0	1	0	0	0	1	1	0	1	0
mmu-miR-30e	MIMAT0000248	NM_026275	Ube2r2	ubiquitin-conjugating enzyme E2R 2	0	0	1	0	0	0	1	1	0	1	0
mmu-miR-30e	MIMAT0000248	NM_026283	Samd8	sterile alpha motif domain containing 8	0	0	1	1	0	0	0	1	0	1	0
mmu-miR-30e	MIMAT0000248	NM_026346	Fbxo32	F-box protein 32	0	0	1	1	0	0	0	1	0	1	0
mmu-miR-30e	MIMAT0000248	NM_026454	Ube2f	ubiquitin-conjugating enzyme E2F (putative)	0	0	1	1	0	0	0	1	0	1	0
mmu-miR-30e	MIMAT0000248	NM_026482	Atp2b1	ATPase, Ca++ transporting, plasma membrane 1	0	0	0	1	0	0	1	1	0	1	0
mmu-miR-30e	MIMAT0000248	NM_026495	Btbd14a	BTB (POZ) domain containing 14A	0	0	1	1	0	0	0	1	0	1	0
mmu-miR-30e	MIMAT0000248	NM_026496	Grhl2	grainyhead-like 2 (Drosophila)	0	0	1	0	0	0	1	1	0	1	0
mmu-miR-30e	MIMAT0000248	NM_026521	Zfp706	zinc finger protein 706	0	0	1	0	0	0	1	1	0	1	0
mmu-miR-30e	MIMAT0000248	NM_026577	Arl13b	ADP-ribosylation factor-like 13B	0	0	1	1	0	0	0	1	0	1	0
mmu-miR-30e	MIMAT0000248	NM_026775	Tmed10	transmembrane emp24-like trafficking protein 10 (yeast)	0	0	1	1	0	0	0	1	0	1	0
mmu-miR-30e	MIMAT0000248	NM_026778	Cthrc1	collagen triple helix repeat containing 1	0	0	1	1	0	0	0	1	0	1	0
mmu-miR-30e	MIMAT0000248	NM_026856	Zfp644	zinc finger protein 644	0	0	1	1	0	0	0	1	0	1	0
mmu-miR-30e	MIMAT0000248	NM_026887	Ap1s2	adaptor-related protein complex 1, sigma 2 subunit	0	0	1	1	0	0	0	1	0	1	0
mmu-miR-30e	MIMAT0000248	NM_026890	Ngdn	neuroguidin, EIF4E binding protein	0	0	1	1	0	0	0	1	0	1	0
mmu-miR-30e	MIMAT0000248	NM_027016	Sec62	SEC62 homolog (S. cerevisiae)	0	0	1	1	0	0	0	1	0	1	0
mmu-miR-30e	MIMAT0000248	NM_027052	Slc38a4	solute carrier family 38, member 4	0	0	1	1	0	0	0	1	0	1	0
mmu-miR-30e	MIMAT0000248	NM_027123	Fastkd3	FAST kinase domains 3	0	0	1	1	0	0	0	1	0	1	0
mmu-miR-30e	MIMAT0000248	NM_027133	Lnp	limb and neural patterns	0	0	1	1	0	0	0	1	0	1	0
mmu-miR-30e	MIMAT0000248	NM_027143	9130227C08Rik	RIKEN cDNA 9130227C08Rik gene	0	0	0	1	0	0	1	1	0	1	0
mmu-miR-30e	MIMAT0000248	NM_027166	Ypel5	yippee-like 5 (Drosophila)	0	0	0	1	0	0	1	1	0	1	0
mmu-miR-30e	MIMAT0000248	NM_027349	Rbm25	RNA binding motif protein 25	0	0	1	1	0	0	0	1	0	1	0
mmu-miR-30e	MIMAT0000248	NM_027435	Atad2	ATPase family, AAA domain containing 2	0	0	1	1	0	0	0	1	0	1	0
mmu-miR-30e	MIMAT0000248	NM_027452	Lrfn2	leucine rich repeat and fibronectin type III domain containing 2	0	0	1	0	0	0	1	1	0	1	0
mmu-miR-30e	MIMAT0000248	NM_027491	Rragd	Ras-related GTP binding D	0	0	1	1	0	0	0	1	0	1	0
mmu-miR-30e	MIMAT0000248	NM_027616	4921528I01Rik	RIKEN cDNA 4921528I01 gene	0	0	1	0	0	0	1	1	0	1	0
mmu-miR-30e	MIMAT0000248	NM_027642	Phf6	PHD finger protein 6	0	0	1	0	0	0	1	1	0	1	0
mmu-miR-30e	MIMAT0000248	NM_027871	Arhgef3	Rho guanine nucleotide exchange factor (GEF) 3	0	0	1	0	0	0	1	1	0	1	0
mmu-miR-30e	MIMAT0000248	NM_027892	Ppp1r12a	protein phosphatase 1, regulatory (inhibitor) subunit 12A	0	0	1	1	0	0	0	1	0	1	0
mmu-miR-30e	MIMAT0000248	NM_027922	Ankle2	ankyrin repeat and LEM domain containing 2	0	0	1	1	0	0	0	1	0	1	0
mmu-miR-30e	MIMAT0000248	NM_028079	2010111I01Rik	RIKEN cDNA 2010111I01 gene	0	0	1	1	0	0	0	1	0	1	0
mmu-miR-30e	MIMAT0000248	NM_028127	Frmd6	FERM domain containing 6	0	0	1	0	0	0	1	1	0	1	0
mmu-miR-30e	MIMAT0000248	NM_028227	Brap	BRCA1 associated protein	0	0	1	0	0	0	1	1	0	1	0
mmu-miR-30e	MIMAT0000248	NM_028231	Kcnmb2	potassium large conductance calcium-activated channel, subfamily M, beta member 2	0	0	0	1	0	0	1	1	0	1	0
mmu-miR-30e	MIMAT0000248	NM_028262	Setd3	SET domain containing 3	0	0	0	1	0	0	1	1	0	1	0
mmu-miR-30e	MIMAT0000248	NM_028317	2810030E01Rik	RIKEN cDNA 2810030E01 gene	0	0	1	0	0	0	1	1	0	1	0
mmu-miR-30e	MIMAT0000248	NM_028399	Ccnt2	cyclin T2	0	0	0	1	0	0	1	1	0	1	0
mmu-miR-30e	MIMAT0000248	NM_028457	3110037I16Rik	RIKEN cDNA 3110037I16 gene	0	0	1	1	0	0	0	1	0	1	0
mmu-miR-30e	MIMAT0000248	NM_028614	Ppp2r1b	protein phosphatase 2 (formerly 2A), regulatory subunit A (PR 65), beta isoform	0	0	1	0	0	0	1	1	0	1	0
mmu-miR-30e	MIMAT0000248	NM_028771	Ccdc97	coiled-coil domain containing 97	0	0	1	0	0	0	1	1	0	1	0
mmu-miR-30e	MIMAT0000248	NM_028776	Scyl3	SCY1-like 3 (S. cerevisiae)	0	0	1	0	0	0	1	1	0	1	0
mmu-miR-30e	MIMAT0000248	NM_028922	Ppapdc2	phosphatidic acid phosphatase type 2 domain containing 2	0	0	1	1	0	0	0	1	0	1	0
mmu-miR-30e	MIMAT0000248	NM_028932	Eaf1	ELL associated factor 1	0	0	0	1	0	0	1	1	0	1	0
mmu-miR-30e	MIMAT0000248	NM_028966	Samd4	sterile alpha motif domain containing 4	0	0	0	1	0	0	1	1	0	1	0
mmu-miR-30e	MIMAT0000248	NM_029098	Lmbr1l	limb region 1 like	0	0	1	0	0	0	1	1	0	1	0
mmu-miR-30e	MIMAT0000248	NM_029153	Scamp1	secretory carrier membrane protein 1	0	0	1	0	0	0	1	1	0	1	0
mmu-miR-30e	MIMAT0000248	NM_029492	Zdhhc20	zinc finger, DHHC domain containing 20	0	0	0	1	0	0	1	1	0	1	0
mmu-miR-30e	MIMAT0000248	NM_029508	Pcgf5	polycomb group ring finger 5	0	0	0	1	0	0	1	1	0	1	0
mmu-miR-30e	MIMAT0000248	NM_029595	Pbp2	phosphatidylethanolamine binding protein 2	0	0	1	1	0	0	0	1	0	1	0
mmu-miR-30e	MIMAT0000248	NM_029649	Tmem101	transmembrane protein 101	0	0	1	1	0	0	0	1	0	1	0
mmu-miR-30e	MIMAT0000248	NM_029701	Spcs3	signal peptidase complex subunit 3 homolog (S. cerevisiae)	0	0	1	1	0	0	0	1	0	1	0
mmu-miR-30e	MIMAT0000248	NM_029771	Gper	G protein-coupled estrogen receptor 1	0	0	1	1	0	0	0	1	0	1	0
mmu-miR-30e	MIMAT0000248	NM_030127	Htra3	HtrA serine peptidase 3	0	0	1	0	0	0	1	1	0	1	0
mmu-miR-30e	MIMAT0000248	NM_030236	Fbxo34	F-box protein 34	0	0	1	0	0	0	1	1	0	1	0
mmu-miR-30e	MIMAT0000248	NM_030250	Nus1	nuclear undecaprenyl pyrophosphate synthase 1 homolog (S. cerevisiae)	0	0	0	1	0	0	1	1	0	1	0
mmu-miR-30e	MIMAT0000248	NM_030690	Rai14	retinoic acid induced 14	0	0	1	0	0	0	1	1	0	1	0
mmu-miR-30e	MIMAT0000248	NM_030887	Jdp2	Jun dimerization protein 2	0	0	0	1	0	0	1	1	0	1	0
mmu-miR-30e	MIMAT0000248	NM_031381	Tex13	testis expressed gene 13	0	0	1	1	0	0	0	1	0	1	0
mmu-miR-30e	MIMAT0000248	NM_032396	Kremen1	kringle containing transmembrane protein 1	0	0	1	0	0	0	1	1	0	1	0
mmu-miR-30e	MIMAT0000248	NM_033320	Glce	glucuronyl C5-epimerase	0	0	1	0	0	0	1	1	0	1	0
mmu-miR-30e	MIMAT0000248	NM_033565	Aff4	AF4/FMR2 family, member 4	0	0	1	0	0	0	1	1	0	1	0
mmu-miR-30e	MIMAT0000248	NM_053090	AB030242	expressed sequence AB030242	0	0	0	1	0	0	1	1	0	1	0
mmu-miR-30e	MIMAT0000248	NM_053135	Pcdhb10	protocadherin beta 10	0	0	1	1	0	0	0	1	0	1	0
mmu-miR-30e	MIMAT0000248	NM_053147	Pcdhb22	protocadherin beta 22	0	0	1	1	0	0	0	1	0	1	0
mmu-miR-30e	MIMAT0000248	NM_053169	Trim16	tripartite motif-containing 16	0	0	1	1	0	0	0	1	0	1	0
mmu-miR-30e	MIMAT0000248	NM_054043	Msi2	Musashi homolog 2 (Drosophila)	0	0	1	0	0	0	1	1	0	1	0
mmu-miR-30e	MIMAT0000248	NM_054044	Gpr124	G protein-coupled receptor 124	0	0	1	0	0	0	1	1	0	1	0
mmu-miR-30e	MIMAT0000248	NM_054056	Pawr	PRKC, apoptosis, WT1, regulator	0	0	1	1	0	0	0	1	0	1	0
mmu-miR-30e	MIMAT0000248	NM_054081	Mta1	metastasis associated 1	0	0	1	1	0	0	0	1	0	1	0
mmu-miR-30e	MIMAT0000248	NM_080855	Zcchc14	zinc finger, CCHC domain containing 14	0	0	1	1	0	0	0	1	0	1	0
mmu-miR-30e	MIMAT0000248	NM_130796	Snx18	sorting nexin 18	0	0	1	0	0	0	1	1	0	1	0
mmu-miR-30e	MIMAT0000248	NM_133194	Scml2	sex comb on midleg-like 2 (Drosophila)	0	0	1	1	0	0	0	1	0	1	0
mmu-miR-30e	MIMAT0000248	NM_133236	Glcci1	glucocorticoid induced transcript 1	0	0	1	1	0	0	0	1	0	1	0
mmu-miR-30e	MIMAT0000248	NM_133485	Ppp1r14c	protein phosphatase 1, regulatory (inhibitor) subunit 14c	0	0	1	1	0	0	0	1	0	1	0
mmu-miR-30e	MIMAT0000248	NM_133648	Slc12a6	solute carrier family 12, member 6	0	0	1	0	0	0	1	1	0	1	0
mmu-miR-30e	MIMAT0000248	NM_133649	Slc12a6	solute carrier family 12, member 6	0	0	1	0	0	0	1	1	0	1	0
mmu-miR-30e	MIMAT0000248	NM_133675	1110032A04Rik	RIKEN cDNA 1110032A04 gene	0	0	1	0	0	0	1	1	0	1	0
mmu-miR-30e	MIMAT0000248	NM_133697	1110003E01Rik	RIKEN cDNA 1110003E01 gene	0	0	1	1	0	0	0	1	0	1	0
mmu-miR-30e	MIMAT0000248	NM_133748	Insig2	insulin induced gene 2	0	0	1	1	0	0	0	1	0	1	0
mmu-miR-30e	MIMAT0000248	NM_133758	Usp47	ubiquitin specific peptidase 47	0	0	1	1	0	0	0	1	0	1	0
mmu-miR-30e	MIMAT0000248	NM_133784	Wwtr1	WW domain containing transcription regulator 1	0	0	1	0	0	0	1	1	0	1	0
mmu-miR-30e	MIMAT0000248	NM_133957	Nfat5	nuclear factor of activated T-cells 5	0	0	0	1	0	0	1	1	0	1	0
mmu-miR-30e	MIMAT0000248	NM_134033	Ccdc117	coiled-coil domain containing 117	0	0	1	0	0	0	1	1	0	1	0
mmu-miR-30e	MIMAT0000248	NM_134073	Kctd9	potassium channel tetramerisation domain containing 9	0	0	1	1	0	0	0	1	0	1	0
mmu-miR-30e	MIMAT0000248	NM_134094	Ncald	neurocalcin delta	0	0	1	0	0	0	1	1	0	1	0
mmu-miR-30e	MIMAT0000248	NM_134255	Elovl5	ELOVL family member 5, elongation of long chain fatty acids (yeast)	0	0	1	0	0	0	1	1	0	1	0
mmu-miR-30e	MIMAT0000248	NM_138315	Mical1	microtubule associated monoxygenase, calponin and LIM domain containing 1	0	0	1	1	0	0	0	1	0	1	0
mmu-miR-30e	MIMAT0000248	NM_138666	Nlgn1	neuroligin 1	0	0	0	1	0	0	1	1	0	1	0
mmu-miR-30e	MIMAT0000248	NM_138953	Ell2	elongation factor RNA polymerase II 2	0	0	1	1	0	0	0	1	0	1	0
mmu-miR-30e	MIMAT0000248	NM_139147	Rab40b	Rab40b, member RAS oncogene family	0	0	1	1	0	0	0	1	0	1	0
mmu-miR-30e	MIMAT0000248	NM_144731	Galnt7	UDP-N-acetyl-alpha-D-galactosamine: polypeptide N-acetylgalactosaminyltransferase 7	0	0	0	1	0	0	1	1	0	1	0
mmu-miR-30e	MIMAT0000248	NM_144825	Taok1	TAO kinase 1	0	0	1	1	0	0	0	1	0	1	0
mmu-miR-30e	MIMAT0000248	NM_144843	Mtmr6	myotubularin related protein 6	0	0	1	1	0	0	0	1	0	1	0
mmu-miR-30e	MIMAT0000248	NM_144902	Slc35a3	solute carrier family 35 (UDP-N-acetylglucosamine (UDP-GlcNAc) transporter), member 3	0	0	1	1	0	0	0	1	0	1	0
mmu-miR-30e	MIMAT0000248	NM_145224	Tbx22	T-box 22	0	0	1	1	0	0	0	1	0	1	0
mmu-miR-30e	MIMAT0000248	NM_145432	Heatr6	HEAT repeat containing 6	0	0	1	1	0	0	0	1	0	1	0
mmu-miR-30e	MIMAT0000248	NM_145505	AI450540	expressed sequence AI450540	0	0	1	1	0	0	0	1	0	1	0
mmu-miR-30e	MIMAT0000248	NM_145608	BC021891	cDNA sequence BC021891	0	0	1	1	0	0	0	1	0	1	0
mmu-miR-30e	MIMAT0000248	NM_145624	Zfp709	zinc finger protein 709	0	0	1	1	0	0	0	1	0	1	0
mmu-miR-30e	MIMAT0000248	NM_145824	Ranbp10	RAN binding protein 10	0	0	1	0	0	0	1	1	0	1	0
mmu-miR-30e	MIMAT0000248	NM_145832	Slc35c1	solute carrier family 35, member C1	0	0	1	1	0	0	0	1	0	1	0
mmu-miR-30e	MIMAT0000248	NM_145962	Pank3	pantothenate kinase 3	0	0	1	1	0	0	0	1	0	1	0
mmu-miR-30e	MIMAT0000248	NM_146128	Dlgap4	discs, large homolog-associated protein 4 (Drosophila)	0	0	1	1	0	0	0	1	0	1	0
mmu-miR-30e	MIMAT0000248	NM_146194	Picalm	phosphatidylinositol binding clathrin assembly protein	0	0	0	1	0	0	1	1	0	1	0
mmu-miR-30e	MIMAT0000248	NM_146245	Lrit1	leucine-rich repeat, immunoglobulin-like and transmembrane domains 1	0	0	1	1	0	0	0	1	0	1	0
mmu-miR-30e	MIMAT0000248	NM_146261	BC031748	cDNA sequence BC031748	0	0	0	1	0	0	1	1	0	1	0
mmu-miR-30e	MIMAT0000248	NM_147100	Olfr614	olfactory receptor 614	0	0	1	1	0	0	0	1	0	1	0
mmu-miR-30e	MIMAT0000248	NM_152801	Arhgef6	Rac/Cdc42 guanine nucleotide exchange factor (GEF) 6	0	0	1	0	0	0	1	1	0	1	0
mmu-miR-30e	MIMAT0000248	NM_152825	Usp45	ubiquitin specific petidase 45	0	0	1	0	0	0	1	1	0	1	0
mmu-miR-30e	MIMAT0000248	NM_153155	C1ql3	C1q-like 3	0	0	1	1	0	0	0	1	0	1	0
mmu-miR-30e	MIMAT0000248	NM_153546	Mboat1	membrane bound O-acyltransferase domain containing 1	0	0	0	1	0	0	1	1	0	1	0
mmu-miR-30e	MIMAT0000248	NM_153573	Fkbp14	FK506 binding protein 14	0	0	1	1	0	0	0	1	0	1	0
mmu-miR-30e	MIMAT0000248	NM_153574	D430015B01Rik	RIKEN cDNA D430015B01 gene	0	0	0	1	0	0	1	1	0	1	0
mmu-miR-30e	MIMAT0000248	NM_153743	Dnmt3a	DNA methyltransferase 3A	0	0	1	0	0	0	1	1	0	1	0
mmu-miR-30e	MIMAT0000248	NM_172125	Adam1b	a disintegrin and metallopeptidase domain 1b	0	0	1	1	0	0	0	1	0	1	0
mmu-miR-30e	MIMAT0000248	NM_172284	Ddx19b	DEAD (Asp-Glu-Ala-Asp) box polypeptide 19b	0	0	1	1	0	0	0	1	0	1	0
mmu-miR-30e	MIMAT0000248	NM_172468	Snx30	sorting nexin family member 30	0	0	1	0	0	0	1	1	0	1	0
mmu-miR-30e	MIMAT0000248	NM_172475	Frmd4a	FERM domain containing 4A	0	0	1	0	0	0	1	1	0	1	0
mmu-miR-30e	MIMAT0000248	NM_172488	9030625A04Rik	RIKEN cDNA 9030625A04 gene	0	0	1	1	0	0	0	1	0	1	0
mmu-miR-30e	MIMAT0000248	NM_172495	Ncoa7	nuclear receptor coactivator 7	0	0	1	1	0	0	0	1	0	1	0
mmu-miR-30e	MIMAT0000248	NM_172509	Kctd7	potassium channel tetramerisation domain containing 7	0	0	1	0	0	0	1	1	0	1	0
mmu-miR-30e	MIMAT0000248	NM_172518	Fbxo42	F-box protein 42	0	0	1	1	0	0	0	1	0	1	0
mmu-miR-30e	MIMAT0000248	NM_172537	Sema6d	sema domain, transmembrane domain (TM), and cytoplasmic domain, (semaphorin) 6D	0	0	1	0	0	0	1	1	0	1	0
mmu-miR-30e	MIMAT0000248	NM_172555	Papolg	poly(A) polymerase gamma	0	0	1	1	0	0	0	1	0	1	0
mmu-miR-30e	MIMAT0000248	NM_172563	Hlf	hepatic leukemia factor	0	0	1	0	0	0	1	1	0	1	0
mmu-miR-30e	MIMAT0000248	NM_172606	March6	membrane-associated ring finger (C3HC4) 6	0	0	1	0	0	0	1	1	0	1	0
mmu-miR-30e	MIMAT0000248	NM_172616	C330027C09Rik	RIKEN cDNA C330027C09 gene	0	0	1	1	0	0	0	1	0	1	0
mmu-miR-30e	MIMAT0000248	NM_172643	Zbtb41	zinc finger and BTB domain containing 41 homolog	0	0	0	1	0	0	1	1	0	1	0
mmu-miR-30e	MIMAT0000248	NM_172650	Kctd3	potassium channel tetramerisation domain containing 3	0	0	1	0	0	0	1	1	0	1	0
mmu-miR-30e	MIMAT0000248	NM_172663	Epc2	enhancer of polycomb homolog 2 (Drosophila)	0	0	0	1	0	0	1	1	0	1	0
mmu-miR-30e	MIMAT0000248	NM_172687	Coq3	coenzyme Q3 homolog, methyltransferase (yeast)	0	0	1	1	0	0	0	1	0	1	0
mmu-miR-30e	MIMAT0000248	NM_172713	Sdad1	SDA1 domain containing 1	0	0	1	1	0	0	0	1	0	1	0
mmu-miR-30e	MIMAT0000248	NM_172758	Slc38a7	solute carrier family 38, member 7	0	0	1	0	0	0	1	1	0	1	0
mmu-miR-30e	MIMAT0000248	NM_172790	Ankrd52	ankyrin repeat domain 52	0	0	1	0	0	0	1	1	0	1	0
mmu-miR-30e	MIMAT0000248	NM_172836	9930021J03Rik	RIKEN cDNA 9930021J03 gene	0	0	0	1	0	0	1	1	0	1	0
mmu-miR-30e	MIMAT0000248	NM_172858	Pak7	p21 (CDKN1A)-activated kinase 7	0	0	0	1	0	0	1	1	0	1	0
mmu-miR-30e	MIMAT0000248	NM_172910	Dlgap2	discs, large (Drosophila) homolog-associated protein 2	0	0	1	1	0	0	0	1	0	1	0
mmu-miR-30e	MIMAT0000248	NM_173001	Jmjd1a	jumonji domain containing 1A	0	0	1	0	0	0	1	1	0	1	0
mmu-miR-30e	MIMAT0000248	NM_173027	Ihpk3	inositol hexaphosphate kinase 3	0	0	0	1	0	0	1	1	0	1	0
mmu-miR-30e	MIMAT0000248	NM_173185	Csnk1g1	casein kinase 1, gamma 1	0	0	1	0	0	0	1	1	0	1	0
mmu-miR-30e	MIMAT0000248	NM_173382	2810046L04Rik	RIKEN cDNA 2810046L04 gene	0	0	1	1	0	0	0	1	0	1	0
mmu-miR-30e	MIMAT0000248	NM_173408	Dcun1d3	DCN1, defective in cullin neddylation 1, domain containing 3 (S. cerevisiae)	0	0	0	1	0	0	1	1	0	1	0
mmu-miR-30e	MIMAT0000248	NM_173421	BC030476	cDNA sequence BC030476	0	0	1	1	0	0	0	1	0	1	0
mmu-miR-30e	MIMAT0000248	NM_173422	Colec10	collectin sub-family member 10	0	0	1	1	0	0	0	1	0	1	0
mmu-miR-30e	MIMAT0000248	NM_173437	Nav1	neuron navigator 1	0	0	1	0	0	0	1	1	0	1	0
mmu-miR-30e	MIMAT0000248	NM_173780	Klf8	Kruppel-like factor 8	0	0	1	0	0	0	1	1	0	1	0
mmu-miR-30e	MIMAT0000248	NM_175045	Bcor	Bcl6 interacting corepressor	0	0	1	0	0	0	1	1	0	1	0
mmu-miR-30e	MIMAT0000248	NM_175162	Stox2	storkhead box 2	0	0	0	1	0	0	1	1	0	1	0
mmu-miR-30e	MIMAT0000248	NM_175180	Wdr44	WD repeat domain 44	0	0	1	1	0	0	0	1	0	1	0
mmu-miR-30e	MIMAT0000248	NM_175225	Tasp1	taspase, threonine aspartase 1	0	0	1	0	0	0	1	1	0	1	0
mmu-miR-30e	MIMAT0000248	NM_175251	Arid2	AT rich interactive domain 2 (Arid-rfx like)	0	0	1	1	0	0	0	1	0	1	0
mmu-miR-30e	MIMAT0000248	NM_175255	Sec24a	SEC24 related gene family, member A (S. cerevisiae)	0	0	1	1	0	0	0	1	0	1	0
mmu-miR-30e	MIMAT0000248	NM_175318	Spty2d1	SPT2, Suppressor of Ty, domain containing 1 (S. cerevisiae)	0	0	1	0	0	0	1	1	0	1	0
mmu-miR-30e	MIMAT0000248	NM_175335	Gtf2a1	general transcription factor II A, 1	0	0	1	0	0	0	1	1	0	1	0
mmu-miR-30e	MIMAT0000248	NM_175341	Mbnl2	muscleblind-like 2	0	0	1	0	0	0	1	1	0	1	0
mmu-miR-30e	MIMAT0000248	NM_175466	Zfp770	zinc finger protein 770	0	0	1	1	0	0	0	1	0	1	0
mmu-miR-30e	MIMAT0000248	NM_175483	Snx33	sorting nexin 33	0	0	0	1	0	0	1	1	0	1	0
mmu-miR-30e	MIMAT0000248	NM_175563	Prr11	proline rich 11	0	0	1	1	0	0	0	1	0	1	0
mmu-miR-30e	MIMAT0000248	NM_175686	Prrx1	paired related homeobox 1	0	0	1	0	0	0	1	1	0	1	0
mmu-miR-30e	MIMAT0000248	NM_175770	Taf7	TAF7 RNA polymerase II, TATA box binding protein (TBP)-associated factor	0	0	1	1	0	0	0	1	0	1	0
mmu-miR-30e	MIMAT0000248	NM_176942	Gabra5	gamma-aminobutyric acid (GABA-A) receptor, subunit alpha 5	0	0	1	0	0	0	1	1	0	1	0
mmu-miR-30e	MIMAT0000248	NM_176962	6330416L07Rik	RIKEN cDNA 6330416L07 gene	0	0	1	1	0	0	0	1	0	1	0
mmu-miR-30e	MIMAT0000248	NM_177034	Apba1	amyloid beta (A4) precursor protein binding, family A, member 1	0	0	1	0	0	0	1	1	0	1	0
mmu-miR-30e	MIMAT0000248	NM_177049	Jph4	junctophilin 4	0	0	0	1	0	0	1	1	0	1	0
mmu-miR-30e	MIMAT0000248	NM_177185	D130059P03Rik	RIKEN cDNA D130059P03 gene	0	0	1	0	0	0	1	1	0	1	0
mmu-miR-30e	MIMAT0000248	NM_177224	Chd9	chromodomain helicase DNA binding protein 9	0	0	1	0	0	0	1	1	0	1	0
mmu-miR-30e	MIMAT0000248	NM_177270	Cdkl2	cyclin-dependent kinase-like 2 (CDC2-related kinase)	0	0	1	1	0	0	0	1	0	1	0
mmu-miR-30e	MIMAT0000248	NM_177306	Rfxdc1	regulatory factor X domain containing 1	0	0	0	1	0	0	1	1	0	1	0
mmu-miR-30e	MIMAT0000248	NM_177388	Slc41a2	solute carrier family 41, member 2	0	0	1	1	0	0	0	1	0	1	0
mmu-miR-30e	MIMAT0000248	NM_177586	Eif5a2	eukaryotic translation initiation factor 5A2	0	0	1	0	0	0	1	1	0	1	0
mmu-miR-30e	MIMAT0000248	NM_177630	Ldoc1l	leucine zipper, down-regulated in cancer 1-like	0	0	1	1	0	0	0	1	0	1	0
mmu-miR-30e	MIMAT0000248	NM_177632	BC022623	cDNA sequence BC022623	0	0	0	1	0	0	1	1	0	1	0
mmu-miR-30e	MIMAT0000248	NM_177663	Isg20l2	interferon stimulated exonuclease gene 20-like 2	0	0	1	1	0	0	0	1	0	1	0
mmu-miR-30e	MIMAT0000248	NM_177664	D3Bwg0562e	DNA segment, Chr 3, Brigham & Women"s Genetics 0562 expressed	0	0	1	1	0	0	0	1	0	1	0
mmu-miR-30e	MIMAT0000248	NM_177767	Ogfod1	2-oxoglutarate and iron-dependent oxygenase domain containing 1	0	0	1	1	0	0	0	1	0	1	0
mmu-miR-30e	MIMAT0000248	NM_177774	RP23-12I24.6	serine-arginine repressor protein	0	0	1	1	0	0	0	1	0	1	0
mmu-miR-30e	MIMAT0000248	NM_177775	D9Ertd280e	DNA segment, Chr 9, ERATO Doi 280, expressed	0	0	1	1	0	0	0	1	0	1	0
mmu-miR-30e	MIMAT0000248	NM_178076	Mcf2l	mcf.2 transforming sequence-like	0	0	1	0	0	0	1	1	0	1	0
mmu-miR-30e	MIMAT0000248	NM_178143	Prkaa2	protein kinase, AMP-activated, alpha 2 catalytic subunit	0	0	1	1	0	0	0	1	0	1	0
mmu-miR-30e	MIMAT0000248	NM_178227	Scn3b	sodium channel, voltage-gated, type III, beta	0	0	1	1	0	0	0	1	0	1	0
mmu-miR-30e	MIMAT0000248	NM_178254	Tcfl5	transcription factor-like 5 (basic helix-loop-helix)	0	0	1	1	0	0	0	1	0	1	0
mmu-miR-30e	MIMAT0000248	NM_178606	Reep3	receptor accessory protein 3	0	0	0	1	0	0	1	1	0	1	0
mmu-miR-30e	MIMAT0000248	NM_178613	4933433P14Rik	RIKEN cDNA 4933433P14 gene	0	0	0	1	0	0	1	1	0	1	0
mmu-miR-30e	MIMAT0000248	NM_178620	Mfsd11	major facilitator superfamily domain containing 11	0	0	1	0	0	0	1	1	0	1	0
mmu-miR-30e	MIMAT0000248	NM_178675	Slc35f1	solute carrier family 35, member F1	0	0	1	0	0	0	1	1	0	1	0
mmu-miR-30e	MIMAT0000248	NM_178682	4933426M11Rik	RIKEN cDNA 4933426M11 gene	0	0	1	0	0	0	1	1	0	1	0
mmu-miR-30e	MIMAT0000248	NM_178773	Tmem16d	transmembrane protein 16D (eight membrane-spanning domains)	0	0	1	1	0	0	0	1	0	1	0
mmu-miR-30e	MIMAT0000248	NM_178777	Nhlh2	nescient helix loop helix 2	0	0	0	1	0	0	1	1	0	1	0
mmu-miR-30e	MIMAT0000248	NM_178892	Tiparp	TCDD-inducible poly(ADP-ribose) polymerase	0	0	1	1	0	0	0	1	0	1	0
mmu-miR-30e	MIMAT0000248	NM_178901	AI467606	expressed sequence AI467606	0	0	1	1	0	0	0	1	0	1	0
mmu-miR-30e	MIMAT0000248	NM_178912	Fancm	Fanconi anemia, complementation group M	0	0	1	1	0	0	0	1	0	1	0
mmu-miR-30e	MIMAT0000248	NM_178922	Hic2	hypermethylated in cancer 2	0	0	1	1	0	0	0	1	0	1	0
mmu-miR-30e	MIMAT0000248	NM_178935	4932441K18Rik	RIKEN cDNA 4932441K18 gene	0	0	1	1	0	0	0	1	0	1	0
mmu-miR-30e	MIMAT0000248	NM_181595	Ppp1r9a	protein phosphatase 1, regulatory (inhibitor) subunit 9A	0	0	1	0	0	0	1	1	0	1	0
mmu-miR-30e	MIMAT0000248	NM_181750	R3hdm1	R3H domain 1 (binds single-stranded nucleic acids)	0	0	1	0	0	0	1	1	0	1	0
mmu-miR-30e	MIMAT0000248	NM_183028	Pcmtd1	protein-L-isoaspartate (D-aspartate) O-methyltransferase domain containing 1	0	0	1	1	0	0	0	1	0	1	0
mmu-miR-30e	MIMAT0000248	NM_183146	A530054K11Rik	RIKEN cDNA A530054K11 gene	0	0	1	1	0	0	0	1	0	1	0
mmu-miR-30e	MIMAT0000248	NM_183262	Stk35	serine/threonine kinase 35	0	0	1	1	0	0	0	1	0	1	0
mmu-miR-30e	MIMAT0000248	NM_198035	Zbtb39	zinc finger and BTB domain containing 39	0	0	0	1	0	0	1	1	0	1	0
mmu-miR-30e	MIMAT0000248	NM_198122	Arid4b	AT rich interactive domain 4B (Rbp1 like)	0	0	1	0	0	0	1	1	0	1	0
mmu-miR-30e	MIMAT0000248	NM_198169	Gmeb2	glucocorticoid modulatory element binding protein 2	0	0	1	1	0	0	0	1	0	1	0
mmu-miR-30e	MIMAT0000248	NM_198421	Usp49	ubiquitin specific peptidase 49	0	0	1	0	0	0	1	1	0	1	0
mmu-miR-30e	MIMAT0000248	NM_198620	Rundc3b	RUN domain containing 3B	0	0	1	1	0	0	0	1	0	1	0
mmu-miR-30e	MIMAT0000248	NM_198642	5031414D18Rik	RIKEN cDNA 5031414D18 gene	0	0	0	1	0	0	1	1	0	1	0
mmu-miR-30e	MIMAT0000248	NM_198710	Sypl	synaptophysin-like protein	0	0	0	1	0	0	1	1	0	1	0
mmu-miR-30e	MIMAT0000248	NM_199011	Dgkq	diacylglycerol kinase, theta	0	0	1	1	0	0	0	1	0	1	0
mmu-miR-30e	MIMAT0000248	NM_199028	AK122525	cDNA sequence AK122525	0	0	1	0	0	0	1	1	0	1	0
mmu-miR-30e	MIMAT0000248	NM_199079	Ddx17	DEAD (Asp-Glu-Ala-Asp) box polypeptide 17	0	0	1	1	0	0	0	1	0	1	0
mmu-miR-30e	MIMAT0000248	NM_199252	Unc93a	unc-93 homolog A (C. elegans)	0	0	1	1	0	0	0	1	0	1	0
mmu-miR-30e	MIMAT0000248	NM_207202	Ccdc120	coiled-coil domain containing 120	0	0	1	0	0	0	1	1	0	1	0
mmu-miR-30e	MIMAT0000248	NM_207515	Mbnl2	muscleblind-like 2	0	0	1	0	0	0	1	1	0	1	0
mmu-miR-30e	MIMAT0000248	NM_207680	Bcl2l11	BCL2-like 11 (apoptosis facilitator)	0	0	1	0	0	0	1	1	0	1	0
mmu-miR-30e	MIMAT0000248	NM_207681	Bcl2l11	BCL2-like 11 (apoptosis facilitator)	0	0	1	0	0	0	1	1	0	1	0
mmu-miR-30e	MIMAT0000248	NM_207685	Elavl2	ELAV (embryonic lethal, abnormal vision, Drosophila)-like 2 (Hu antigen B)	0	0	1	0	0	0	1	1	0	1	0
mmu-miR-30e	MIMAT0000248	NM_207686	Elavl2	ELAV (embryonic lethal, abnormal vision, Drosophila)-like 2 (Hu antigen B)	0	0	1	0	0	0	1	1	0	1	0
mmu-miR-30e	MIMAT0000248	NM_211358	Slc35c1	solute carrier family 35, member C1	0	0	1	1	0	0	0	1	0	1	0
mmu-miR-30e	MIMAT0000248	NM_001001184	Ccdc111	coiled-coil domain containing 111	0	0	1	0	0	0	0	1	0	1	0
mmu-miR-30e	MIMAT0000248	NM_001001309	Itga8	integrin alpha 8	0	0	0	0	0	0	1	1	0	1	0
mmu-miR-30e	MIMAT0000248	NM_001001327	Vkorc1l1	vitamin K epoxide reductase complex, subunit 1-like 1	0	0	0	1	0	0	1	1	0	0	0
mmu-miR-30e	MIMAT0000248	NM_001001488	Atp8b1	ATPase, class I, type 8B, member 1	0	0	0	0	0	0	1	1	0	1	0
mmu-miR-30e	MIMAT0000248	NM_001001491	Tpm4	tropomyosin 4	0	0	0	0	0	0	1	1	0	1	0
mmu-miR-30e	MIMAT0000248	NM_001001798	Atp11c	Atpase, class VI, type 11C	0	0	1	0	0	0	0	1	0	1	0
mmu-miR-30e	MIMAT0000248	NM_001001932	Eea1	early endosome antigen 1	0	0	1	0	0	0	0	1	0	1	0
mmu-miR-30e	MIMAT0000248	NM_001001986	8430427H17Rik	RIKEN cDNA 8430427H17 gene	0	0	1	0	0	0	0	1	0	1	0
mmu-miR-30e	MIMAT0000248	NM_001002272	Tro	trophinin	0	0	1	0	0	0	0	1	0	1	0
mmu-miR-30e	MIMAT0000248	NM_001002764	Smg6	Smg-6 homolog, nonsense mediated mRNA decay factor (C. elegans)	0	0	1	0	0	0	0	1	0	1	0
mmu-miR-30e	MIMAT0000248	NM_001003719	Garnl1	GTPase activating RANGAP domain-like 1	0	0	1	0	0	0	0	1	0	1	0
mmu-miR-30e	MIMAT0000248	NM_001003815	Epb4.1l1	erythrocyte protein band 4.1-like 1	0	0	1	0	0	0	0	1	0	1	0
mmu-miR-30e	MIMAT0000248	NM_001003829	Jph4	junctophilin 4	0	0	1	0	0	0	0	1	0	1	0
mmu-miR-30e	MIMAT0000248	NM_001003898	Tardbp	TAR DNA binding protein	0	0	1	0	0	0	0	1	0	1	0
mmu-miR-30e	MIMAT0000248	NM_001003899	Tardbp	TAR DNA binding protein	0	0	1	0	0	0	0	1	0	1	0
mmu-miR-30e	MIMAT0000248	NM_001003946	Als2cr13	amyotrophic lateral sclerosis 2 (juvenile) chromosome region, candidate 13 (human)	0	0	1	0	0	0	0	1	0	1	0
mmu-miR-30e	MIMAT0000248	NM_001003948	5033414K04Rik	RIKEN cDNA 5033414K04 gene	0	0	1	0	0	0	0	1	0	1	0
mmu-miR-30e	MIMAT0000248	NM_001004173	Sgpp2	sphingosine-1-phosphate phosphotase 2	0	0	1	0	0	0	0	1	0	1	0
mmu-miR-30e	MIMAT0000248	NM_001004177	Celsr2	cadherin, EGF LAG seven-pass G-type receptor 2 (flamingo homolog, Drosophila)	0	0	1	0	0	0	0	1	0	1	0
mmu-miR-30e	MIMAT0000248	NM_001004293	Amigo1	adhesion molecule with Ig like domain 1	0	0	1	0	0	0	0	1	0	1	0
mmu-miR-30e	MIMAT0000248	NM_001004357	Cntnap2	contactin associated protein-like 2	0	0	1	0	0	0	0	1	0	1	0
mmu-miR-30e	MIMAT0000248	NM_001004362	2610008E11Rik	RIKEN cDNA 2610008E11 gene	0	0	1	0	0	0	0	1	0	1	0
mmu-miR-30e	MIMAT0000248	NM_001004363	Nuak1	NUAK family, SNF1-like kinase, 1	0	0	0	0	0	0	1	1	0	1	0
mmu-miR-30e	MIMAT0000248	NM_001004364	Ddef2	development and differentiation enhancing factor 2	0	0	1	0	0	0	0	1	0	1	0
mmu-miR-30e	MIMAT0000248	NM_001004761	Gpr158	G protein-coupled receptor 158	0	0	1	0	0	0	0	1	0	1	0
mmu-miR-30e	MIMAT0000248	NM_001005507	Smg7	Smg-7 homolog, nonsense mediated mRNA decay factor (C. elegans)	0	0	1	0	0	0	0	1	0	1	0
mmu-miR-30e	MIMAT0000248	NM_001005605	Aebp2	AE binding protein 2	0	0	1	0	0	0	0	1	0	1	0
mmu-miR-30e	MIMAT0000248	NM_001005854	Gm609	gene model 609, (NCBI)	0	0	1	0	0	0	0	1	0	1	0
mmu-miR-30e	MIMAT0000248	NM_001006664	Epb4.1l1	erythrocyte protein band 4.1-like 1	0	0	1	0	0	0	0	1	0	1	0
mmu-miR-30e	MIMAT0000248	NM_001007577	A630018P17Rik	RIKEN cDNA A630018P17 gene	0	0	1	0	0	0	0	1	0	1	0
mmu-miR-30e	MIMAT0000248	NM_001008533	Adora1	adenosine A1 receptor	0	0	1	0	0	0	0	1	0	1	0
mmu-miR-30e	MIMAT0000248	NM_001008545	Tardbp	TAR DNA binding protein	0	0	1	0	0	0	0	1	0	1	0
mmu-miR-30e	MIMAT0000248	NM_001009818	Sept11	septin 11	0	0	1	0	0	0	0	1	0	1	0
mmu-miR-30e	MIMAT0000248	NM_001010973	Hrh2	histamine receptor H2	0	0	1	0	0	0	0	1	0	1	0
mmu-miR-30e	MIMAT0000248	NM_001011874	Xkr4	X Kell blood group precursor related family member 4	0	0	1	0	0	0	0	1	0	1	0
mmu-miR-30e	MIMAT0000248	NM_001012273	Birc5	baculoviral IAP repeat-containing 5	0	0	1	0	0	0	0	1	0	1	0
mmu-miR-30e	MIMAT0000248	NM_001012305	Slc39a12	solute carrier family 39 (zinc transporter), member 12	0	0	1	0	0	0	0	1	0	1	0
mmu-miR-30e	MIMAT0000248	NM_001012451	Ankrd6	ankyrin repeat domain 6	0	0	1	0	0	0	0	1	0	1	0
mmu-miR-30e	MIMAT0000248	NM_001012477	Cxcl12	chemokine (C-X-C motif) ligand 12	0	0	1	0	0	0	0	1	0	1	0
mmu-miR-30e	MIMAT0000248	NM_001013022	2010001J22Rik	RIKEN cDNA 2010001J22 gene	0	0	1	0	0	0	0	1	0	1	0
mmu-miR-30e	MIMAT0000248	NM_001013370	Sesn1	sestrin 1	0	0	1	0	0	0	0	1	0	1	0
mmu-miR-30e	MIMAT0000248	NM_001013371	Dtx3l	deltex 3-like (Drosophila)	0	0	1	0	0	0	0	1	0	1	0
mmu-miR-30e	MIMAT0000248	NM_001013411	Nkain2	Na+/K+ transporting ATPase interacting 2	0	0	1	0	0	0	0	1	0	1	0
mmu-miR-30e	MIMAT0000248	NM_001013441	Ric8b	resistance to inhibitors of cholinesterase 8 homolog B (C. elegans)	0	0	1	0	0	0	0	1	0	1	0
mmu-miR-30e	MIMAT0000248	NM_001013580	Pard3	par-3 (partitioning defective 3) homolog (C. elegans)	0	0	1	0	0	0	0	1	0	1	0
mmu-miR-30e	MIMAT0000248	NM_001013767	Capn11	calpain 11	0	0	1	0	0	0	0	1	0	1	0
mmu-miR-30e	MIMAT0000248	NM_001013777	Zfp488	zinc finger protein 488	0	0	1	0	0	0	0	1	0	1	0
mmu-miR-30e	MIMAT0000248	NM_001013802	Macrod2	MACRO domain containing 2	0	0	1	0	0	0	0	1	0	1	0
mmu-miR-30e	MIMAT0000248	NM_001013824	EG435337	predicted gene, EG435337	0	0	1	0	0	0	0	1	0	1	0
mmu-miR-30e	MIMAT0000248	NM_001014399	Abi3bp	ABI gene family, member 3 (NESH) binding protein	0	0	1	0	0	0	0	1	0	1	0
mmu-miR-30e	MIMAT0000248	NM_001014422	Abi3bp	ABI gene family, member 3 (NESH) binding protein	0	0	1	0	0	0	0	1	0	1	0
mmu-miR-30e	MIMAT0000248	NM_001017525	Btbd11	BTB (POZ) domain containing 11	0	0	1	0	0	0	0	1	0	1	0
mmu-miR-30e	MIMAT0000248	NM_001018087	Ldoc1	leucine zipper, down-regulated in cancer 1	0	0	1	0	0	0	0	1	0	1	0
mmu-miR-30e	MIMAT0000248	NM_001024135	Kbtbd7	kelch repeat and BTB (POZ) domain containing 7	0	0	1	0	0	0	0	1	0	1	0
mmu-miR-30e	MIMAT0000248	NM_001024526	Larp4	La ribonucleoprotein domain family, member 4	0	0	1	0	0	0	0	1	0	1	0
mmu-miR-30e	MIMAT0000248	NM_001024606	4833426J09Rik	RIKEN cDNA 4833426J09 gene	0	0	0	0	0	0	1	1	0	1	0
mmu-miR-30e	MIMAT0000248	NM_001024626	BC062115	cDNA sequence BC062115	0	0	1	0	0	0	0	1	0	1	0
mmu-miR-30e	MIMAT0000248	NM_001024721	BC094916	cDNA sequence BC094916	0	0	1	0	0	0	0	1	0	1	0
mmu-miR-30e	MIMAT0000248	NM_001024806	Cebpz	CCAAT/enhancer binding protein zeta	0	0	1	0	0	0	0	1	0	1	0
mmu-miR-30e	MIMAT0000248	NM_001024950	Zfp563	zinc finger protein 563	0	0	1	0	0	0	0	1	0	1	0
mmu-miR-30e	MIMAT0000248	NM_001025067	Lrig2	leucine-rich repeats and immunoglobulin-like domains 2	0	0	1	0	0	0	0	1	0	1	0
mmu-miR-30e	MIMAT0000248	NM_001025093	Atf2	activating transcription factor 2	0	0	1	0	0	0	0	1	0	1	0
mmu-miR-30e	MIMAT0000248	NM_001025102	2700007P21Rik	RIKEN cDNA 2700007P21 gene	0	0	1	0	0	0	0	1	0	1	0
mmu-miR-30e	MIMAT0000248	NM_001025261	Tpd52	tumor protein D52	0	0	1	0	0	0	0	1	0	1	0
mmu-miR-30e	MIMAT0000248	NM_001025262	Tpd52	tumor protein D52	0	0	1	0	0	0	0	1	0	1	0
mmu-miR-30e	MIMAT0000248	NM_001025307	Stx3	syntaxin 3	0	0	1	0	0	0	0	1	0	1	0
mmu-miR-30e	MIMAT0000248	NM_001025309	Pja2	praja 2, RING-H2 motif containing	0	0	1	0	0	0	0	1	0	1	0
mmu-miR-30e	MIMAT0000248	NM_001025395	Src	Rous sarcoma oncogene	0	0	1	0	0	0	0	1	0	1	0
mmu-miR-30e	MIMAT0000248	NM_001025431	Btbd3	BTB (POZ) domain containing 3	0	0	1	0	0	0	0	1	0	1	0
mmu-miR-30e	MIMAT0000248	NM_001025435	BC053393	cDNA sequence BC053393	0	0	1	0	0	0	0	1	0	1	0
mmu-miR-30e	MIMAT0000248	NM_001025438	Camk2d	calcium/calmodulin-dependent protein kinase II, delta	0	0	1	0	0	0	0	1	0	1	0
mmu-miR-30e	MIMAT0000248	NM_001025439	Camk2d	calcium/calmodulin-dependent protein kinase II, delta	0	0	1	0	0	0	0	1	0	1	0
mmu-miR-30e	MIMAT0000248	NM_001025559	Sox6	SRY-box containing gene 6	0	0	1	0	0	0	0	1	0	1	0
mmu-miR-30e	MIMAT0000248	NM_001025560	Sox6	SRY-box containing gene 6	0	0	1	0	0	0	0	1	0	1	0
mmu-miR-30e	MIMAT0000248	NM_001025568	Pde1c	phosphodiesterase 1C	0	0	1	0	0	0	0	1	0	1	0
mmu-miR-30e	MIMAT0000248	NM_001025572	Ankrd12	ankyrin repeat domain 12	0	0	1	0	0	0	0	1	0	1	0
mmu-miR-30e	MIMAT0000248	NM_001025577	Maf	avian musculoaponeurotic fibrosarcoma (v-maf) AS42 oncogene homolog	0	0	1	0	0	0	0	1	0	1	0
mmu-miR-30e	MIMAT0000248	NM_001025581	Kcnc2	potassium voltage gated channel, Shaw-related subfamily, member 2	0	0	1	0	0	0	0	1	0	1	0
mmu-miR-30e	MIMAT0000248	NM_001025608	D4Ertd22e	DNA segment, Chr 4, ERATO Doi 22, expressed	0	0	1	0	0	0	0	1	0	1	0
mmu-miR-30e	MIMAT0000248	NM_001025612	Snx22	sorting nexin 22	0	0	1	0	0	0	0	1	0	1	0
mmu-miR-30e	MIMAT0000248	NM_001025615	Ccdc50	coiled-coil domain containing 50	0	0	1	0	0	0	0	1	0	1	0
mmu-miR-30e	MIMAT0000248	NM_001025617	Cant1	calcium activated nucleotidase 1	0	0	1	0	0	0	0	1	0	1	0
mmu-miR-30e	MIMAT0000248	NM_001025618	Cant1	calcium activated nucleotidase 1	0	0	1	0	0	0	0	1	0	1	0
mmu-miR-30e	MIMAT0000248	NM_001026212	Ensa	endosulfine alpha	0	0	1	0	0	0	0	1	0	1	0
mmu-miR-30e	MIMAT0000248	NM_001026214	Entpd5	ectonucleoside triphosphate diphosphohydrolase 5	0	0	1	0	0	0	0	1	0	1	0
mmu-miR-30e	MIMAT0000248	NM_001029838	Pknox2	Pbx/knotted 1 homeobox 2	0	0	1	0	0	0	0	1	0	1	0
mmu-miR-30e	MIMAT0000248	NM_001029843	Vrk1	vaccinia related kinase 1	0	0	1	0	0	0	0	1	0	1	0
mmu-miR-30e	MIMAT0000248	NM_001029844	Vrk1	vaccinia related kinase 1	0	0	1	0	0	0	0	1	0	1	0
mmu-miR-30e	MIMAT0000248	NM_001029856	Atad5	ATPase family, AAA domain containing 5	0	0	1	0	0	0	0	1	0	1	0
mmu-miR-30e	MIMAT0000248	NM_001029912	Zswim5	zinc finger, SWIM domain containing 5	0	0	1	0	0	0	0	1	0	1	0
mmu-miR-30e	MIMAT0000248	NM_001030297	Tmprss11c	transmembrane protease, serine 11c	0	0	1	0	0	0	0	1	0	1	0
mmu-miR-30e	MIMAT0000248	NM_001031814	2610207I05Rik	RIKEN cDNA 2610207I05 gene	0	0	1	0	0	0	0	1	0	1	0
mmu-miR-30e	MIMAT0000248	NM_001033122	Cd69	CD69 antigen	0	0	1	0	0	0	0	1	0	1	0
mmu-miR-30e	MIMAT0000248	NM_001033145	1190002N15Rik	RIKEN cDNA 1190002N15 gene	0	0	1	0	0	0	0	1	0	1	0
mmu-miR-30e	MIMAT0000248	NM_001033159	Zfp597	zinc finger protein 597	0	0	1	0	0	0	0	1	0	1	0
mmu-miR-30e	MIMAT0000248	NM_001033189	C77080	expressed sequence C77080	0	0	0	0	0	0	1	1	0	1	0
mmu-miR-30e	MIMAT0000248	NM_001033210	AI427122	expressed sequence AI427122	0	0	0	0	0	0	1	1	0	1	0
mmu-miR-30e	MIMAT0000248	NM_001033223	Lin7a	lin-7 homolog A (C. elegans)	0	0	1	0	0	0	0	1	0	1	0
mmu-miR-30e	MIMAT0000248	NM_001033233	Tmprss11a	transmembrane protease, serine 11a	0	0	1	0	0	0	0	1	0	1	0
mmu-miR-30e	MIMAT0000248	NM_001033239	Csta	cystatin A	0	0	1	0	0	0	0	1	0	1	0
mmu-miR-30e	MIMAT0000248	NM_001033244	Fancd2	Fanconi anemia, complementation group D2	0	0	1	0	0	0	0	1	0	1	0
mmu-miR-30e	MIMAT0000248	NM_001033250	Lemd1	LEM domain containing 1	0	0	1	0	0	0	0	1	0	1	0
mmu-miR-30e	MIMAT0000248	NM_001033261	Ccdc131	coiled-coil domain containing 131	0	0	1	0	0	0	0	1	0	1	0
mmu-miR-30e	MIMAT0000248	NM_001033277	Spryd3	SPRY domain containing 3	0	0	1	0	0	0	0	1	0	1	0
mmu-miR-30e	MIMAT0000248	NM_001033281	Prdm6	PR domain containing 6	0	0	1	0	0	0	0	1	0	1	0
mmu-miR-30e	MIMAT0000248	NM_001033322	Gucy1a2	guanylate cyclase 1, soluble, alpha 2	0	0	1	0	0	0	0	1	0	1	0
mmu-miR-30e	MIMAT0000248	NM_001033330	Frmpd4	FERM and PDZ domain containing 4	0	0	1	0	0	0	0	1	0	1	0
mmu-miR-30e	MIMAT0000248	NM_001033332	Tmtc3	transmembrane and tetratricopeptide repeat containing 3	0	0	1	0	0	0	0	1	0	1	0
mmu-miR-30e	MIMAT0000248	NM_001033336	Abcc4	ATP-binding cassette, sub-family C (CFTR/MRP), member 4	0	0	1	0	0	0	0	1	0	1	0
mmu-miR-30e	MIMAT0000248	NM_001033355	Zfp568	zinc finger protein 568	0	0	1	0	0	0	0	1	0	1	0
mmu-miR-30e	MIMAT0000248	NM_001033361	Pgr15l	G protein-coupled receptor 15-like	0	0	1	0	0	0	0	1	0	1	0
mmu-miR-30e	MIMAT0000248	NM_001033371	Lrrc36	leucine rich repeat containing 36	0	0	1	0	0	0	0	1	0	1	0
mmu-miR-30e	MIMAT0000248	NM_001033446	Gm949	gene model 949, (NCBI)	0	0	1	0	0	0	0	1	0	1	0
mmu-miR-30e	MIMAT0000248	NM_001033491	Gm1965	gene model 1965, (NCBI)	0	0	1	0	0	0	0	1	0	1	0
mmu-miR-30e	MIMAT0000248	NM_001033498	Gramd2	GRAM domain containing 2	0	0	1	0	0	0	0	1	0	1	0
mmu-miR-30e	MIMAT0000248	NM_001033500	Wdr72	WD repeat domain 72	0	0	1	0	0	0	0	1	0	1	0
mmu-miR-30e	MIMAT0000248	NM_001033535	Tnfaip8l3	tumor necrosis factor, alpha-induced protein 8-like 3	0	0	1	0	0	0	0	1	0	1	0
mmu-miR-30e	MIMAT0000248	NM_001033633	Slc2a13	solute carrier family 2 (facilitated glucose transporter), member 13	0	0	1	0	0	0	0	1	0	1	0
mmu-miR-30e	MIMAT0000248	NM_001033654	Pus10	pseudouridylate synthase 10	0	0	1	0	0	0	0	1	0	1	0
mmu-miR-30e	MIMAT0000248	NM_001033783	EG434396	predicted gene, EG434396	0	0	1	0	0	0	0	1	0	1	0
mmu-miR-30e	MIMAT0000248	NM_001033791	OTTMUSG00000008911	predicted gene, OTTMUSG00000008911	0	0	1	0	0	0	0	1	0	1	0
mmu-miR-30e	MIMAT0000248	NM_001034059	6330534C20Rik	RIKEN cDNA 6330534C20 gene	0	0	1	0	0	0	0	1	0	1	0
mmu-miR-30e	MIMAT0000248	NM_001034085	Ppp2r1b	protein phosphatase 2 (formerly 2A), regulatory subunit A (PR 65), beta isoform	0	0	0	0	0	0	1	1	0	1	0
mmu-miR-30e	MIMAT0000248	NM_001034851	1810015C04Rik	RIKEN cDNA 1810015C04 gene	0	0	1	0	0	0	0	1	0	1	0
mmu-miR-30e	MIMAT0000248	NM_001034857	C330019L16Rik	RIKEN cDNA C330019L16 gene	0	0	1	0	0	0	0	1	0	1	0
mmu-miR-30e	MIMAT0000248	NM_001034860	EG229571	predicted gene, EG229571	0	0	1	0	0	0	0	1	0	1	0
mmu-miR-30e	MIMAT0000248	NM_001034883	EG432982	predicted gene, EG432982	0	0	1	0	0	0	0	1	0	1	0
mmu-miR-30e	MIMAT0000248	NM_001034885	Pnpla1	patatin-like phospholipase domain containing 1	0	0	1	0	0	0	0	1	0	1	0
mmu-miR-30e	MIMAT0000248	NM_001034962	Sorbs1	sorbin and SH3 domain containing 1	0	0	1	0	0	0	0	1	0	1	0
mmu-miR-30e	MIMAT0000248	NM_001034963	Sorbs1	sorbin and SH3 domain containing 1	0	0	1	0	0	0	0	1	0	1	0
mmu-miR-30e	MIMAT0000248	NM_001034964	Sorbs1	sorbin and SH3 domain containing 1	0	0	1	0	0	0	0	1	0	1	0
mmu-miR-30e	MIMAT0000248	NM_001035226	Xpo1	exportin 1, CRM1 homolog (yeast)	0	0	0	0	0	0	1	1	0	1	0
mmu-miR-30e	MIMAT0000248	NM_001035531	Adrbk2	adrenergic receptor kinase, beta 2	0	0	1	0	0	0	0	1	0	1	0
mmu-miR-30e	MIMAT0000248	NM_001035533	Akap2	A kinase (PRKA) anchor protein 2	0	0	1	0	0	0	0	1	0	1	0
mmu-miR-30e	MIMAT0000248	NM_001036293	Nrbf2	nuclear receptor binding factor 2	0	0	0	0	0	0	1	1	0	1	0
mmu-miR-30e	MIMAT0000248	NM_001037127	Musk	muscle, skeletal, receptor tyrosine kinase	0	0	1	0	0	0	0	1	0	1	0
mmu-miR-30e	MIMAT0000248	NM_001037130	Musk	muscle, skeletal, receptor tyrosine kinase	0	0	1	0	0	0	0	1	0	1	0
mmu-miR-30e	MIMAT0000248	NM_001037136	Centg2	centaurin, gamma 2	0	0	1	0	0	0	0	1	0	1	0
mmu-miR-30e	MIMAT0000248	NM_001037707	Zfp27	zinc finger protein 27	0	0	1	0	0	0	0	1	0	1	0
mmu-miR-30e	MIMAT0000248	NM_001037725	Als2cr13	amyotrophic lateral sclerosis 2 (juvenile) chromosome region, candidate 13 (human)	0	0	1	0	0	0	0	1	0	1	0
mmu-miR-30e	MIMAT0000248	NM_001037757	ORF19	open reading frame 19	0	0	1	0	0	0	0	1	0	1	0
mmu-miR-30e	MIMAT0000248	NM_001037758	Btrc	beta-transducin repeat containing protein	0	0	1	0	0	0	0	1	0	1	0
mmu-miR-30e	MIMAT0000248	NM_001037759	Sgk3	serum/glucocorticoid regulated kinase 3	0	0	1	0	0	0	0	1	0	1	0
mmu-miR-30e	MIMAT0000248	NM_001037878	Tcf25	transcription factor 25 (basic helix-loop-helix)	0	0	1	0	0	0	0	1	0	1	0
mmu-miR-30e	MIMAT0000248	NM_001038230	Anapc11	anaphase promoting complex subunit 11 homolog (yeast)	0	0	1	0	0	0	0	1	0	1	0
mmu-miR-30e	MIMAT0000248	NM_001038592	Glrx2	glutaredoxin 2 (thioltransferase)	0	0	1	0	0	0	0	1	0	1	0
mmu-miR-30e	MIMAT0000248	NM_001038593	Glrx2	glutaredoxin 2 (thioltransferase)	0	0	1	0	0	0	0	1	0	1	0
mmu-miR-30e	MIMAT0000248	NM_001038594	Glrx2	glutaredoxin 2 (thioltransferase)	0	0	1	0	0	0	0	1	0	1	0
mmu-miR-30e	MIMAT0000248	NM_001038619	Dnm3	dynamin 3	0	0	1	0	0	0	0	1	0	1	0
mmu-miR-30e	MIMAT0000248	NM_001038637	Gng2	guanine nucleotide binding protein (G protein), gamma 2	0	0	1	0	0	0	0	1	0	1	0
mmu-miR-30e	MIMAT0000248	NM_001038641	2210009G21Rik	RIKEN cDNA 2210009G21 gene	0	0	1	0	0	0	0	1	0	1	0
mmu-miR-30e	MIMAT0000248	NM_001038642	Ets1	E26 avian leukemia oncogene 1, 5" domain	0	0	1	0	0	0	0	1	0	1	0
mmu-miR-30e	MIMAT0000248	NM_001038651	E130120F12Rik	RIKEN cDNA E130120F12 gene	0	0	1	0	0	0	0	1	0	1	0
mmu-miR-30e	MIMAT0000248	NM_001038696	Rnpc3	RNA-binding region (RNP1, RRM) containing 3	0	0	1	0	0	0	0	1	0	1	0
mmu-miR-30e	MIMAT0000248	NM_001038699	Fn3k	fructosamine 3 kinase	0	0	1	0	0	0	0	1	0	1	0
mmu-miR-30e	MIMAT0000248	NM_001038990	Ids	iduronate 2-sulfatase	0	0	1	0	0	0	0	1	0	1	0
mmu-miR-30e	MIMAT0000248	NM_001038991	Ids	iduronate 2-sulfatase	0	0	1	0	0	0	0	1	0	1	0
mmu-miR-30e	MIMAT0000248	NM_001038993	Rnf38	ring finger protein 38	0	0	1	0	0	0	0	1	0	1	0
mmu-miR-30e	MIMAT0000248	NM_001038999	Atp8a1	ATPase, aminophospholipid transporter (APLT), class I, type 8A, member 1	0	0	1	0	0	0	0	1	0	1	0
mmu-miR-30e	MIMAT0000248	NM_001039045	Pigc	phosphatidylinositol glycan anchor biosynthesis, class C	0	0	1	0	0	0	0	1	0	1	0
mmu-miR-30e	MIMAT0000248	NM_001039056	Kcnj15	potassium inwardly-rectifying channel, subfamily J, member 15	0	0	1	0	0	0	0	1	0	1	0
mmu-miR-30e	MIMAT0000248	NM_001039057	Kcnj15	potassium inwardly-rectifying channel, subfamily J, member 15	0	0	1	0	0	0	0	1	0	1	0
mmu-miR-30e	MIMAT0000248	NM_001039059	Klhl15	kelch-like 15 (Drosophila)	0	0	1	0	0	0	0	1	0	1	0
mmu-miR-30e	MIMAT0000248	NM_001039060	Klhl15	kelch-like 15 (Drosophila)	0	0	1	0	0	0	0	1	0	1	0
mmu-miR-30e	MIMAT0000248	NM_001039081	Mier1	mesoderm induction early response 1 homolog (Xenopus laevis	0	0	1	0	0	0	0	1	0	1	0
mmu-miR-30e	MIMAT0000248	NM_001039084	Mrpl1	mitochondrial ribosomal protein L1	0	0	1	0	0	0	0	1	0	1	0
mmu-miR-30e	MIMAT0000248	NM_001039103	Rasa4	RAS p21 protein activator 4	0	0	1	0	0	0	0	1	0	1	0
mmu-miR-30e	MIMAT0000248	NM_001039154	Cdh8	cadherin 8	0	0	1	0	0	0	0	1	0	1	0
mmu-miR-30e	MIMAT0000248	NM_001039175	Elovl1	elongation of very long chain fatty acids (FEN1/Elo2, SUR4/Elo3, yeast)-like 1	0	0	1	0	0	0	0	1	0	1	0
mmu-miR-30e	MIMAT0000248	NM_001039176	Elovl1	elongation of very long chain fatty acids (FEN1/Elo2, SUR4/Elo3, yeast)-like 1	0	0	1	0	0	0	0	1	0	1	0
mmu-miR-30e	MIMAT0000248	NM_001039181	Npr3	natriuretic peptide receptor 3	0	0	1	0	0	0	0	1	0	1	0
mmu-miR-30e	MIMAT0000248	NM_001039185	Ceacam1	CEA-related cell adhesion molecule 1	0	0	1	0	0	0	0	1	0	1	0
mmu-miR-30e	MIMAT0000248	NM_001039186	Ceacam1	CEA-related cell adhesion molecule 1	0	0	1	0	0	0	0	1	0	1	0
mmu-miR-30e	MIMAT0000248	NM_001039187	Ceacam1	CEA-related cell adhesion molecule 1	0	0	1	0	0	0	0	1	0	1	0
mmu-miR-30e	MIMAT0000248	NM_001039347	Kcnd3	potassium voltage-gated channel, Shal-related family, member 3	0	0	1	0	0	0	0	1	0	1	0
mmu-miR-30e	MIMAT0000248	NM_001039353	Nolc1	nucleolar and coiled-body phosphoprotein 1	0	0	1	0	0	0	0	1	0	1	0
mmu-miR-30e	MIMAT0000248	NM_001039365	Mobp	myelin-associated oligodendrocytic basic protein	0	0	1	0	0	0	0	1	0	1	0
mmu-miR-30e	MIMAT0000248	NM_001039472	Kif21b	kinesin family member 21B	0	0	1	0	0	0	0	1	0	1	0
mmu-miR-30e	MIMAT0000248	NM_001039483	Tmco1	transmembrane and coiled-coil domains 1	0	0	1	0	0	0	0	1	0	1	0
mmu-miR-30e	MIMAT0000248	NM_001039509	Pnkd	paroxysmal nonkinesiogenic dyskinesia	0	0	0	0	0	0	1	1	0	1	0
mmu-miR-30e	MIMAT0000248	NM_001039533	Pdxdc1	pyridoxal-dependent decarboxylase domain containing 1	0	0	1	0	0	0	0	1	0	1	0
mmu-miR-30e	MIMAT0000248	NM_001039536	Pigl	phosphatidylinositol glycan anchor biosynthesis, class L	0	0	1	0	0	0	0	1	0	1	0
mmu-miR-30e	MIMAT0000248	NM_001039546	Myo6	myosin VI	0	0	1	0	0	0	0	1	0	1	0
mmu-miR-30e	MIMAT0000248	NM_001039581	Abca3	ATP-binding cassette, sub-family A (ABC1), member 3	0	0	1	0	0	0	0	1	0	1	0
mmu-miR-30e	MIMAT0000248	NM_001039692	Arhgap12	Rho GTPase activating protein 12	0	0	1	0	0	0	0	1	0	1	0
mmu-miR-30e	MIMAT0000248	NM_001039965	1200003I07Rik	RIKEN cDNA 1200003I07 gene	0	0	1	0	0	0	0	1	0	1	0
mmu-miR-30e	MIMAT0000248	NM_001040131	Eif4g2	eukaryotic translation initiation factor 4, gamma 2	0	0	1	0	0	0	0	1	0	1	0
mmu-miR-30e	MIMAT0000248	NM_001040396	2810407C02Rik	RIKEN cDNA 2810407C02 gene	0	0	1	0	0	0	0	1	0	1	0
mmu-miR-30e	MIMAT0000248	NM_001040682	Clmn	calmin	0	0	1	0	0	0	0	1	0	1	0
mmu-miR-30e	MIMAT0000248	NM_001042485	Tmem183a	transmembrane protein 183A	0	0	1	0	0	0	0	1	0	1	0
mmu-miR-30e	MIMAT0000248	NM_001042513	Txnrd1	thioredoxin reductase 1	0	0	1	0	0	0	0	1	0	1	0
mmu-miR-30e	MIMAT0000248	NM_001042592	Arrdc4	arrestin domain containing 4	0	0	1	0	0	0	0	1	0	1	0
mmu-miR-30e	MIMAT0000248	NM_001042613	Sepp1	selenoprotein P, plasma, 1	0	0	1	0	0	0	0	1	0	1	0
mmu-miR-30e	MIMAT0000248	NM_001042614	Sepp1	selenoprotein P, plasma, 1	0	0	1	0	0	0	0	1	0	1	0
mmu-miR-30e	MIMAT0000248	NM_001042659	Fzd5	frizzled homolog 5 (Drosophila)	0	0	1	0	0	0	0	1	0	1	0
mmu-miR-30e	MIMAT0000248	NM_001044386	Zfx	zinc finger protein X-linked	0	0	1	0	0	0	0	1	0	1	0
mmu-miR-30e	MIMAT0000248	NM_001044389	Clpx	caseinolytic peptidase X (E.coli)	0	0	1	0	0	0	0	1	0	1	0
mmu-miR-30e	MIMAT0000248	NM_001044720	Abcc9	ATP-binding cassette, sub-family C (CFTR/MRP), member 9	0	0	1	0	0	0	0	1	0	1	0
mmu-miR-30e	MIMAT0000248	NM_001044740	Slc7a2	solute carrier family 7 (cationic amino acid transporter, y+ system), member 2	0	0	1	0	0	0	0	1	0	1	0
mmu-miR-30e	MIMAT0000248	NM_001045523	Bahd1	bromo adjacent homology domain containing 1	0	0	1	0	0	0	0	1	0	1	0
mmu-miR-30e	MIMAT0000248	NM_001048139	Bdnf	brain derived neurotrophic factor	0	0	1	0	0	0	0	1	0	1	0
mmu-miR-30e	MIMAT0000248	NM_001048141	Bdnf	brain derived neurotrophic factor	0	0	1	0	0	0	0	1	0	1	0
mmu-miR-30e	MIMAT0000248	NM_001048142	Bdnf	brain derived neurotrophic factor	0	0	1	0	0	0	0	1	0	1	0
mmu-miR-30e	MIMAT0000248	NM_001048146	Azi2	5-azacytidine induced gene 2	0	0	1	0	0	0	0	1	0	1	0
mmu-miR-30e	MIMAT0000248	NM_001076681	1810012P15Rik	RIKEN cDNA 1810012P15 gene	0	0	1	0	0	0	0	1	0	1	0
mmu-miR-30e	MIMAT0000248	NM_001076789	Cbx5	chromobox homolog 5 (Drosophila HP1a)	0	0	1	0	0	0	0	1	0	1	0
mmu-miR-30e	MIMAT0000248	NM_001076791	9630025I21Rik	RIKEN cDNA 9630025I21 gene	0	0	1	0	0	0	0	1	0	1	0
mmu-miR-30e	MIMAT0000248	NM_001077265	Hnrnpd	heterogeneous nuclear ribonucleoprotein D	0	0	1	0	0	0	0	1	0	1	0
mmu-miR-30e	MIMAT0000248	NM_001077266	Hnrnpd	heterogeneous nuclear ribonucleoprotein D	0	0	1	0	0	0	0	1	0	1	0
mmu-miR-30e	MIMAT0000248	NM_001077267	Hnrnpd	heterogeneous nuclear ribonucleoprotein D	0	0	1	0	0	0	0	1	0	1	0
mmu-miR-30e	MIMAT0000248	NM_001077354	C77370	expressed sequence C77370	0	0	1	0	0	0	0	1	0	1	0
mmu-miR-30e	MIMAT0000248	NM_001077406	Nrp2	neuropilin 2	0	0	1	0	0	0	0	1	0	1	0
mmu-miR-30e	MIMAT0000248	NM_001077695	Ncoa2	nuclear receptor coactivator 2	0	0	1	0	0	0	0	1	0	1	0
mmu-miR-30e	MIMAT0000248	NM_001078167	Sfrs1	splicing factor, arginine/serine-rich 1 (ASF/SF2)	0	0	1	0	0	0	0	1	0	1	0
mmu-miR-30e	MIMAT0000248	NM_001079830	Trim33	tripartite motif-containing 33	0	0	1	0	0	0	0	1	0	1	0
mmu-miR-30e	MIMAT0000248	NM_001079844	Gpc6	glypican 6	0	0	1	0	0	0	0	1	0	1	0
mmu-miR-30e	MIMAT0000248	NM_001079876	Gas2l3	growth arrest-specific 2 like 3	0	0	1	0	0	0	0	1	0	1	0
mmu-miR-30e	MIMAT0000248	NM_001079883	Bcl11b	B-cell leukemia/lymphoma 11B	0	0	1	0	0	0	0	1	0	1	0
mmu-miR-30e	MIMAT0000248	NM_001080129	Tmpo	thymopoietin	0	0	1	0	0	0	0	1	0	1	0
mmu-miR-30e	MIMAT0000248	NM_001080130	Tmpo	thymopoietin	0	0	1	0	0	0	0	1	0	1	0
mmu-miR-30e	MIMAT0000248	NM_001080131	Tmpo	thymopoietin	0	0	1	0	0	0	0	1	0	1	0
mmu-miR-30e	MIMAT0000248	NM_001080132	Tmpo	thymopoietin	0	0	1	0	0	0	0	1	0	1	0
mmu-miR-30e	MIMAT0000248	NM_001080706	Btaf1	BTAF1 RNA polymerase II, B-TFIID transcription factor-associated, (Mot1 homolog, S. cerevisiae)	0	0	1	0	0	0	0	1	0	1	0
mmu-miR-30e	MIMAT0000248	NM_001080755	Zzz3	zinc finger, ZZ domain containing 3	0	0	1	0	0	0	0	1	0	1	0
mmu-miR-30e	MIMAT0000248	NM_001080769	Uhrf1bp1	UHRF1 (ICBP90) binding protein 1	0	0	1	0	0	0	0	1	0	1	0
mmu-miR-30e	MIMAT0000248	NM_001080813	Rab11fip1	RAB11 family interacting protein 1 (class I)	0	0	1	0	0	0	0	1	0	1	0
mmu-miR-30e	MIMAT0000248	NM_001080814	Fat3	FAT tumor suppressor homolog 3 (Drosophila)	0	0	1	0	0	0	0	1	0	1	0
mmu-miR-30e	MIMAT0000248	NM_001080819	Arid1a	AT rich interactive domain 1A (Swi1 like)	0	0	1	0	0	0	0	1	0	1	0
mmu-miR-30e	MIMAT0000248	NM_001080926	Lrp8	low density lipoprotein receptor-related protein 8, apolipoprotein e receptor	0	0	1	0	0	0	0	1	0	1	0
mmu-miR-30e	MIMAT0000248	NM_001080927	Rbpj	recombination signal binding protein for immunoglobulin kappa J region	0	0	1	0	0	0	0	1	0	1	0
mmu-miR-30e	MIMAT0000248	NM_001080928	Rbpj	recombination signal binding protein for immunoglobulin kappa J region	0	0	1	0	0	0	0	1	0	1	0
mmu-miR-30e	MIMAT0000248	NM_001080931	Med13	mediator complex subunit 13	0	0	1	0	0	0	0	1	0	1	0
mmu-miR-30e	MIMAT0000248	NM_001080948	Larp4	La ribonucleoprotein domain family, member 4	0	0	1	0	0	0	0	1	0	1	0
mmu-miR-30e	MIMAT0000248	NM_001080977	Rsbn1l	round spermatid basic protein 1-like	0	0	1	0	0	0	0	1	0	1	0
mmu-miR-30e	MIMAT0000248	NM_001081001	Brca2	breast cancer 2	0	0	1	0	0	0	0	1	0	1	0
mmu-miR-30e	MIMAT0000248	NM_001081006	Etl4	enhancer trap locus 4	0	0	1	0	0	0	0	1	0	1	0
mmu-miR-30e	MIMAT0000248	NM_001081011	Srgap2	SLIT-ROBO Rho GTPase activating protein 2	0	0	1	0	0	0	0	1	0	1	0
mmu-miR-30e	MIMAT0000248	NM_001081019	OTTMUSG00000007855	predicted gene, OTTMUSG00000007855	0	0	1	0	0	0	0	1	0	1	0
mmu-miR-30e	MIMAT0000248	NM_001081028	Sipa1l3	signal-induced proliferation-associated 1 like 3	0	0	1	0	0	0	0	1	0	1	0
mmu-miR-30e	MIMAT0000248	NM_001081030	Sbf1	SET binding factor 1	0	0	1	0	0	0	0	1	0	1	0
mmu-miR-30e	MIMAT0000248	NM_001081047	Cnksr1	connector enhancer of kinase suppressor of Ras 1	0	0	1	0	0	0	0	1	0	1	0
mmu-miR-30e	MIMAT0000248	NM_001081049	Mll1	myeloid/lymphoid or mixed-lineage leukemia 1	0	0	1	0	0	0	0	1	0	1	0
mmu-miR-30e	MIMAT0000248	NM_001081056	Xpot	exportin, tRNA (nuclear export receptor for tRNAs)	0	0	1	0	0	0	0	1	0	1	0
mmu-miR-30e	MIMAT0000248	NM_001081058	Cdc2l5	cell division cycle 2-like 5 (cholinesterase-related cell division controller)	0	0	1	0	0	0	0	1	0	1	0
mmu-miR-30e	MIMAT0000248	NM_001081061	Bdp1	B double prime 1, subunit of RNA polymerase III transcription initiation factor IIIB	0	0	1	0	0	0	0	1	0	1	0
mmu-miR-30e	MIMAT0000248	NM_001081064	Pdzd2	PDZ domain containing 2	0	0	1	0	0	0	0	1	0	1	0
mmu-miR-30e	MIMAT0000248	NM_001081074	A1cf	APOBEC1 complementation factor	0	0	1	0	0	0	0	1	0	1	0
mmu-miR-30e	MIMAT0000248	NM_001081085	2010317E24Rik	RIKEN cDNA 2010317E24 gene	0	0	1	0	0	0	0	1	0	1	0
mmu-miR-30e	MIMAT0000248	NM_001081086	Ppig	peptidyl-prolyl isomerase G (cyclophilin G)	0	0	1	0	0	0	0	1	0	1	0
mmu-miR-30e	MIMAT0000248	NM_001081087	Kbtbd10	kelch repeat and BTB (POZ) domain containing 10	0	0	1	0	0	0	0	1	0	1	0
mmu-miR-30e	MIMAT0000248	NM_001081093	Arfip1	ADP-ribosylation factor interacting protein 1	0	0	1	0	0	0	0	1	0	1	0
mmu-miR-30e	MIMAT0000248	NM_001081116	Arhgef17	Rho guanine nucleotide exchange factor (GEF) 17	0	0	1	0	0	0	0	1	0	1	0
mmu-miR-30e	MIMAT0000248	NM_001081119	Abhd13	abhydrolase domain containing 13	0	0	1	0	0	0	0	1	0	1	0
mmu-miR-30e	MIMAT0000248	NM_001081132	Upf2	UPF2 regulator of nonsense transcripts homolog (yeast)	0	0	1	0	0	0	0	1	0	1	0
mmu-miR-30e	MIMAT0000248	NM_001081133	Kif16b	kinesin family member 16B	0	0	1	0	0	0	0	1	0	1	0
mmu-miR-30e	MIMAT0000248	NM_001081147	Oxtr	oxytocin receptor	0	0	1	0	0	0	0	1	0	1	0
mmu-miR-30e	MIMAT0000248	NM_001081149	Myst3	MYST histone acetyltransferase (monocytic leukemia) 3	0	0	1	0	0	0	0	1	0	1	0
mmu-miR-30e	MIMAT0000248	NM_001081165	4732454E20Rik	RIKEN cDNA 4732454E20 gene	0	0	1	0	0	0	0	1	0	1	0
mmu-miR-30e	MIMAT0000248	NM_001081168	Sap30l	SAP30-like	0	0	1	0	0	0	0	1	0	1	0
mmu-miR-30e	MIMAT0000248	NM_001081170	Pacs2	phosphofurin acidic cluster sorting protein 2	0	0	1	0	0	0	0	1	0	1	0
mmu-miR-30e	MIMAT0000248	NM_001081173	Lrch2	leucine-rich repeats and calponin homology (CH) domain containing 2	0	0	1	0	0	0	0	1	0	1	0
mmu-miR-30e	MIMAT0000248	NM_001081178	Gpr116	G protein-coupled receptor 116	0	0	1	0	0	0	0	1	0	1	0
mmu-miR-30e	MIMAT0000248	NM_001081180	Spink5	serine peptidase inhibitor, Kazal type 5	0	0	1	0	0	0	0	1	0	1	0
mmu-miR-30e	MIMAT0000248	NM_001081201	Dpy19l4	dpy-19-like 4 (C. elegans)	0	0	1	0	0	0	0	1	0	1	0
mmu-miR-30e	MIMAT0000248	NM_001081203	Sbno1	sno, strawberry notch homolog 1 (Drosophila)	0	0	1	0	0	0	0	1	0	1	0
mmu-miR-30e	MIMAT0000248	NM_001081216	Phip	pleckstrin homology domain interacting protein	0	0	1	0	0	0	0	1	0	1	0
mmu-miR-30e	MIMAT0000248	NM_001081224	Prr16	proline rich 16	0	0	1	0	0	0	0	1	0	1	0
mmu-miR-30e	MIMAT0000248	NM_001081227	6330403A02Rik	RIKEN cDNA 6330403A02 gene	0	0	1	0	0	0	0	1	0	1	0
mmu-miR-30e	MIMAT0000248	NM_001081229	Tsc22d2	TSC22 domain family 2	0	0	1	0	0	0	0	1	0	1	0
mmu-miR-30e	MIMAT0000248	NM_001081230	Mtap9	microtubule-associated protein 9	0	0	1	0	0	0	0	1	0	1	0
mmu-miR-30e	MIMAT0000248	NM_001081236	2410131K14Rik	RIKEN cDNA 2410131K14 gene	0	0	1	0	0	0	0	1	0	1	0
mmu-miR-30e	MIMAT0000248	NM_001081237	Klhdc5	kelch domain containing 5	0	0	1	0	0	0	0	1	0	1	0
mmu-miR-30e	MIMAT0000248	NM_001081242	Tln2	talin 2	0	0	1	0	0	0	0	1	0	1	0
mmu-miR-30e	MIMAT0000248	NM_001081249	Vcan	versican	0	0	1	0	0	0	0	1	0	1	0
mmu-miR-30e	MIMAT0000248	NM_001081256	Jmjd1b	jumonji domain containing 1B	0	0	1	0	0	0	0	1	0	1	0
mmu-miR-30e	MIMAT0000248	NM_001081257	LOC545291	similar to Heparanase-2 (Hpa2)	0	0	1	0	0	0	0	1	0	1	0
mmu-miR-30e	MIMAT0000248	NM_001081278	Tbc1d4	TBC1 domain family, member 4	0	0	1	0	0	0	0	1	0	1	0
mmu-miR-30e	MIMAT0000248	NM_001081279	Mfhas1	malignant fibrous histiocytoma amplified sequence 1	0	0	1	0	0	0	0	1	0	1	0
mmu-miR-30e	MIMAT0000248	NM_001081282	Ibtk	inhibitor of Bruton agammaglobulinemia tyrosine kinase	0	0	1	0	0	0	0	1	0	1	0
mmu-miR-30e	MIMAT0000248	NM_001081287	Mpp7	membrane protein, palmitoylated 7 (MAGUK p55 subfamily member 7)	0	0	1	0	0	0	0	1	0	1	0
mmu-miR-30e	MIMAT0000248	NM_001081288	Taf2	TAF2 RNA polymerase II, TATA box binding protein (TBP)-associated factor	0	0	1	0	0	0	0	1	0	1	0
mmu-miR-30e	MIMAT0000248	NM_001081293	4930535B03Rik	RIKEN cDNA 4930535B03 gene	0	0	1	0	0	0	0	1	0	1	0
mmu-miR-30e	MIMAT0000248	NM_001081302	Trio	triple functional domain (PTPRF interacting)	0	0	1	0	0	0	0	1	0	1	0
mmu-miR-30e	MIMAT0000248	NM_001081310	2010003H20Rik	RIKEN cDNA 2010003H20 gene	0	0	1	0	0	0	0	1	0	1	0
mmu-miR-30e	MIMAT0000248	NM_001081315	Brpf3	bromodomain and PHD finger containing, 3	0	0	1	0	0	0	0	1	0	1	0
mmu-miR-30e	MIMAT0000248	NM_001081324	Neto2	neuropilin (NRP) and tolloid (TLL)-like 2	0	0	1	0	0	0	0	1	0	1	0
mmu-miR-30e	MIMAT0000248	NM_001081326	Agl	amylo-1,6-glucosidase, 4-alpha-glucanotransferase	0	0	1	0	0	0	0	1	0	1	0
mmu-miR-30e	MIMAT0000248	NM_001081328	Chsy3	chondroitin sulfate synthase 3	0	0	1	0	0	0	0	1	0	1	0
mmu-miR-30e	MIMAT0000248	NM_001081333	Plekhg4	pleckstrin homology domain containing, family G (with RhoGef domain) member 4	0	0	1	0	0	0	0	1	0	1	0
mmu-miR-30e	MIMAT0000248	NM_001081344	Stxbp5	syntaxin binding protein 5 (tomosyn)	0	0	1	0	0	0	0	1	0	1	0
mmu-miR-30e	MIMAT0000248	NM_001081363	Cenpf	centromere protein F	0	0	1	0	0	0	0	1	0	1	0
mmu-miR-30e	MIMAT0000248	NM_001081378	C330002I19Rik	RIKEN cDNA C330002I19 gene	0	0	1	0	0	0	0	1	0	1	0
mmu-miR-30e	MIMAT0000248	NM_001081395	Amotl1	angiomotin-like 1	0	0	1	0	0	0	0	1	0	1	0
mmu-miR-30e	MIMAT0000248	NM_001081430	Nat12	N-acetyltransferase 12	0	0	1	0	0	0	0	1	0	1	0
mmu-miR-30e	MIMAT0000248	NM_001081433	Ankrd44	ankyrin repeat domain 44	0	0	1	0	0	0	0	1	0	1	0
mmu-miR-30e	MIMAT0000248	NM_001081453	Nin	ninein	0	0	1	0	0	0	0	1	0	1	0
mmu-miR-30e	MIMAT0000248	NM_001081556	Tmem16c	transmembrane protein 16C	0	0	1	0	0	0	0	1	0	1	0
mmu-miR-30e	MIMAT0000248	NM_001081756	E030049G20Rik	RIKEN cDNA E030049G20 gene	0	0	1	0	0	0	0	1	0	1	0
mmu-miR-30e	MIMAT0000248	NM_001081979	Mecp2	methyl CpG binding protein 2	0	0	1	0	0	0	0	1	0	1	0
mmu-miR-30e	MIMAT0000248	NM_001082553	Rab27b	RAB27b, member RAS oncogene family	0	0	1	0	0	0	0	1	0	1	0
mmu-miR-30e	MIMAT0000248	NM_001083317	Slc35a4	solute carrier family 35, member A4	0	0	1	0	0	0	0	1	0	1	0
mmu-miR-30e	MIMAT0000248	NM_001083318	Etv3	ets variant gene 3	0	0	1	0	0	0	0	1	0	1	0
mmu-miR-30e	MIMAT0000248	NM_001083806	Gria2	glutamate receptor, ionotropic, AMPA2 (alpha 2)	0	0	1	0	0	0	0	1	0	1	0
mmu-miR-30e	MIMAT0000248	NM_001083810	2600010E01Rik	RIKEN cDNA 2600010E01 gene	0	0	1	0	0	0	0	1	0	1	0
mmu-miR-30e	MIMAT0000248	NM_001083894	Liph	lipase, member H	0	0	1	0	0	0	0	1	0	1	0
mmu-miR-30e	MIMAT0000248	NM_001083902	Slc12a8	solute carrier family 12 (potassium/chloride transporters), member 8	0	0	1	0	0	0	0	1	0	1	0
mmu-miR-30e	MIMAT0000248	NM_001083917	Scn3b	sodium channel, voltage-gated, type III, beta	0	0	1	0	0	0	0	1	0	1	0
mmu-miR-30e	MIMAT0000248	NM_001083929	Gpx3	glutathione peroxidase 3	0	0	1	0	0	0	0	1	0	1	0
mmu-miR-30e	MIMAT0000248	NM_001083958	Zfp655	zinc finger protein 655	0	0	1	0	0	0	0	1	0	1	0
mmu-miR-30e	MIMAT0000248	NM_001083967	Tcf4	transcription factor 4	0	0	1	0	0	0	0	1	0	1	0
mmu-miR-30e	MIMAT0000248	NM_001085373	Mcc	mutated in colorectal cancers	0	0	1	0	0	0	0	1	0	1	0
mmu-miR-30e	MIMAT0000248	NM_001085374	Mcc	mutated in colorectal cancers	0	0	1	0	0	0	0	1	0	1	0
mmu-miR-30e	MIMAT0000248	NM_001085385	1600014C10Rik	RIKEN cDNA 1600014C10 gene	0	0	1	0	0	0	0	1	0	1	0
mmu-miR-30e	MIMAT0000248	NM_001085421	Tspyl5	testis-specific protein, Y-encoded-like 5	0	0	1	0	0	0	0	1	0	1	0
mmu-miR-30e	MIMAT0000248	NM_001085440	Smcr8	Smith-Magenis syndrome chromosome region, candidate 8 homolog (human)	0	0	1	0	0	0	0	1	0	1	0
mmu-miR-30e	MIMAT0000248	NM_001085507	Zbtb34	zinc finger and BTB domain containing 34	0	0	1	0	0	0	0	1	0	1	0
mmu-miR-30e	MIMAT0000248	NM_001085511	4932429P05Rik	RIKEN cDNA 4932429P05 gene	0	0	1	0	0	0	0	1	0	1	0
mmu-miR-30e	MIMAT0000248	NM_001093750	Ptchd1	patched domain containing 1	0	0	1	0	0	0	0	1	0	1	0
mmu-miR-30e	MIMAT0000248	NM_001098168	Ddef2	development and differentiation enhancing factor 2	0	0	1	0	0	0	0	1	0	1	0
mmu-miR-30e	MIMAT0000248	NM_001098170	Pcdh10	protocadherin 10	0	0	1	0	0	0	0	1	0	1	0
mmu-miR-30e	MIMAT0000248	NM_001098171	Pcdh10	protocadherin 10	0	0	1	0	0	0	0	1	0	1	0
mmu-miR-30e	MIMAT0000248	NM_001098225	Adam22	a disintegrin and metallopeptidase domain 22	0	0	1	0	0	0	0	1	0	1	0
mmu-miR-30e	MIMAT0000248	NM_001098227	Sdcbp	syndecan binding protein	0	0	1	0	0	0	0	1	0	1	0
mmu-miR-30e	MIMAT0000248	NM_001098476	Grsf1	G-rich RNA sequence binding factor 1	0	0	1	0	0	0	0	1	0	1	0
mmu-miR-30e	MIMAT0000248	NM_001098810	Ptrh2	peptidyl-tRNA hydrolase 2	0	0	1	0	0	0	0	1	0	1	0
mmu-miR-30e	MIMAT0000248	NM_001099624	Rapgef2	Rap guanine nucleotide exchange factor (GEF) 2	0	0	1	0	0	0	0	1	0	1	0
mmu-miR-30e	MIMAT0000248	NM_001110849	2600010E01Rik	RIKEN cDNA 2600010E01 gene	0	0	1	0	0	0	0	1	0	1	0
mmu-miR-30e	MIMAT0000248	NM_007387	Acp2	acid phosphatase 2, lysosomal	0	0	1	0	0	0	0	1	0	1	0
mmu-miR-30e	MIMAT0000248	NM_007396	Acvr2a	activin receptor IIA	0	0	0	0	0	0	1	1	0	1	0
mmu-miR-30e	MIMAT0000248	NM_007417	Adra2a	adrenergic receptor, alpha 2a	0	0	1	0	0	0	0	1	0	1	0
mmu-miR-30e	MIMAT0000248	NM_007420	Adrb2	adrenergic receptor, beta 2	0	0	0	0	0	0	1	1	0	1	0
mmu-miR-30e	MIMAT0000248	NM_007453	Prdx6	peroxiredoxin 6	0	0	1	0	0	0	0	1	0	1	0
mmu-miR-30e	MIMAT0000248	NM_007462	Apc	adenomatosis polyposis coli	0	0	1	0	0	0	0	1	0	1	0
mmu-miR-30e	MIMAT0000248	NM_007472	Aqp1	aquaporin 1	0	0	1	0	0	0	0	1	0	1	0
mmu-miR-30e	MIMAT0000248	NM_007487	Arl4a	ADP-ribosylation factor-like 4A	0	0	1	0	0	0	0	1	0	1	0
mmu-miR-30e	MIMAT0000248	NM_007488	Arnt2	aryl hydrocarbon receptor nuclear translocator 2	0	0	1	0	0	0	0	1	0	1	0
mmu-miR-30e	MIMAT0000248	NM_007499	Atm	ataxia telangiectasia mutated homolog (human)	0	0	1	0	0	0	0	1	0	1	0
mmu-miR-30e	MIMAT0000248	NM_007501	Neurod4	neurogenic differentiation 4	0	0	1	0	0	0	0	1	0	1	0
mmu-miR-30e	MIMAT0000248	NM_007504	Atp2a1	ATPase, Ca++ transporting, cardiac muscle, fast twitch 1	0	0	1	0	0	0	0	1	0	1	0
mmu-miR-30e	MIMAT0000248	NM_007513	Slc7a1	solute carrier family 7 (cationic amino acid transporter, y+ system), member 1	0	0	1	0	0	0	0	1	0	1	0
mmu-miR-30e	MIMAT0000248	NM_007514	Slc7a2	solute carrier family 7 (cationic amino acid transporter, y+ system), member 2	0	0	1	0	0	0	0	1	0	1	0
mmu-miR-30e	MIMAT0000248	NM_007516	Hnrnpd	heterogeneous nuclear ribonucleoprotein D	0	0	1	0	0	0	0	1	0	1	0
mmu-miR-30e	MIMAT0000248	NM_007521	Bach2	BTB and CNC homology 2	0	0	1	0	0	0	0	1	0	1	0
mmu-miR-30e	MIMAT0000248	NM_007532	Bcat1	branched chain aminotransferase 1, cytosolic	0	0	1	0	0	0	0	1	0	1	0
mmu-miR-30e	MIMAT0000248	NM_007543	Ceacam2	CEA-related cell adhesion molecule 2	0	0	1	0	0	0	0	1	0	1	0
mmu-miR-30e	MIMAT0000248	NM_007553	Bmp2	bone morphogenetic protein 2	0	0	1	0	0	0	0	1	0	1	0
mmu-miR-30e	MIMAT0000248	NM_007567	Bsn	bassoon	0	0	1	0	0	0	0	1	0	1	0
mmu-miR-30e	MIMAT0000248	NM_007568	Btc	betacellulin, epidermal growth factor family member	0	0	1	0	0	0	0	1	0	1	0
mmu-miR-30e	MIMAT0000248	NM_007586	Calb2	calbindin 2	0	0	0	0	0	0	1	1	0	1	0
mmu-miR-30e	MIMAT0000248	NM_007592	Car8	carbonic anhydrase 8	0	0	1	0	0	0	0	1	0	1	0
mmu-miR-30e	MIMAT0000248	NM_007594	Calu	calumenin	0	0	1	0	0	0	0	1	0	1	0
mmu-miR-30e	MIMAT0000248	NM_007602	Capn5	calpain 5	0	0	1	0	0	0	0	1	0	1	0
mmu-miR-30e	MIMAT0000248	NM_007616	Cav1	caveolin, caveolae protein 1	0	0	1	0	0	0	0	1	0	1	0
mmu-miR-30e	MIMAT0000248	NM_007623	Cbx2	chromobox homolog 2 (Drosophila Pc class)	0	0	0	0	0	0	1	1	0	1	0
mmu-miR-30e	MIMAT0000248	NM_007626	Cbx5	chromobox homolog 5 (Drosophila HP1a)	0	0	1	0	0	0	0	1	0	1	0
mmu-miR-30e	MIMAT0000248	NM_007634	Ccnf	cyclin F	0	0	1	0	0	0	0	1	0	1	0
mmu-miR-30e	MIMAT0000248	NM_007647	Entpd5	ectonucleoside triphosphate diphosphohydrolase 5	0	0	1	0	0	0	0	1	0	1	0
mmu-miR-30e	MIMAT0000248	NM_007659	Cdc2a	cell division cycle 2 homolog A (S. pombe)	0	0	1	0	0	0	0	1	0	1	0
mmu-miR-30e	MIMAT0000248	NM_007679	Cebpd	CCAAT/enhancer binding protein (C/EBP), delta	0	0	1	0	0	0	0	1	0	1	0
mmu-miR-30e	MIMAT0000248	NM_007705	Cirbp	cold inducible RNA binding protein	0	0	1	0	0	0	0	1	0	1	0
mmu-miR-30e	MIMAT0000248	NM_007711	Clcn3	chloride channel 3	0	0	1	0	0	0	0	1	0	1	0
mmu-miR-30e	MIMAT0000248	NM_007726	Cnr1	cannabinoid receptor 1 (brain)	0	0	1	0	0	0	0	1	0	1	0
mmu-miR-30e	MIMAT0000248	NM_007730	Col12a1	collagen, type XII, alpha 1	0	0	1	0	0	0	0	1	0	1	0
mmu-miR-30e	MIMAT0000248	NM_007735	Col4a4	collagen, type IV, alpha 4	0	0	1	0	0	0	0	1	0	1	0
mmu-miR-30e	MIMAT0000248	NM_007754	Cpd	carboxypeptidase D	0	0	1	0	0	0	0	1	0	1	0
mmu-miR-30e	MIMAT0000248	NM_007755	Cpeb1	cytoplasmic polyadenylation element binding protein 1	0	0	1	0	0	0	0	1	0	1	0
mmu-miR-30e	MIMAT0000248	NM_007757	Cpox	coproporphyrinogen oxidase	0	0	1	0	0	0	0	1	0	1	0
mmu-miR-30e	MIMAT0000248	NM_007764	Crkl	v-crk sarcoma virus CT10 oncogene homolog (avian)-like	0	0	1	0	0	0	0	1	0	1	0
mmu-miR-30e	MIMAT0000248	NM_007778	Csf1	colony stimulating factor 1 (macrophage)	0	0	1	0	0	0	0	1	0	1	0
mmu-miR-30e	MIMAT0000248	NM_007798	Ctsb	cathepsin B	0	0	1	0	0	0	0	1	0	1	0
mmu-miR-30e	MIMAT0000248	NM_007831	Dcc	deleted in colorectal carcinoma	0	0	1	0	0	0	0	1	0	1	0
mmu-miR-30e	MIMAT0000248	NM_007832	Dck	deoxycytidine kinase	0	0	1	0	0	0	0	1	0	1	0
mmu-miR-30e	MIMAT0000248	NM_007842	Dhx9	DEAH (Asp-Glu-Ala-His) box polypeptide 9	0	0	1	0	0	0	0	1	0	1	0
mmu-miR-30e	MIMAT0000248	NM_007863	Mpp3	membrane protein, palmitoylated 3 (MAGUK p55 subfamily member 3)	0	0	1	0	0	0	0	1	0	1	0
mmu-miR-30e	MIMAT0000248	NM_007868	Dmd	dystrophin, muscular dystrophy	0	0	0	0	0	0	1	1	0	1	0
mmu-miR-30e	MIMAT0000248	NM_007873	Doc2b	double C2, beta	0	0	1	0	0	0	0	1	0	1	0
mmu-miR-30e	MIMAT0000248	NM_007885	Slc26a2	solute carrier family 26 (sulfate transporter), member 2	0	0	1	0	0	0	0	1	0	1	0
mmu-miR-30e	MIMAT0000248	NM_007896	Mapre1	microtubule-associated protein, RP/EB family, member 1	0	0	0	0	0	0	1	1	0	1	0
mmu-miR-30e	MIMAT0000248	NM_007914	Ehf	ets homologous factor	0	0	1	0	0	0	0	1	0	1	0
mmu-miR-30e	MIMAT0000248	NM_007917	Eif4e	eukaryotic translation initiation factor 4E	0	0	1	0	0	0	0	1	0	1	0
mmu-miR-30e	MIMAT0000248	NM_007926	Scye1	small inducible cytokine subfamily E, member 1	0	0	1	0	0	0	0	1	0	1	0
mmu-miR-30e	MIMAT0000248	NM_007929	Emp2	epithelial membrane protein 2	0	0	1	0	0	0	0	1	0	1	0
mmu-miR-30e	MIMAT0000248	NM_007930	Enc1	ectodermal-neural cortex 1	0	0	1	0	0	0	0	1	0	1	0
mmu-miR-30e	MIMAT0000248	NM_007941	Stx2	syntaxin 2	0	0	1	0	0	0	0	1	0	1	0
mmu-miR-30e	MIMAT0000248	NM_007960	Etv1	ets variant gene 1	0	0	1	0	0	0	0	1	0	1	0
mmu-miR-30e	MIMAT0000248	NM_007968	Ewsr1	Ewing sarcoma breakpoint region 1	0	0	1	0	0	0	0	1	0	1	0
mmu-miR-30e	MIMAT0000248	NM_007981	Acsl1	acyl-CoA synthetase long-chain family member 1	0	0	1	0	0	0	0	1	0	1	0
mmu-miR-30e	MIMAT0000248	NM_007983	Faf1	Fas-associated factor 1	0	0	1	0	0	0	0	1	0	1	0
mmu-miR-30e	MIMAT0000248	NM_007986	Fap	fibroblast activation protein	0	0	0	0	0	0	1	1	0	1	0
mmu-miR-30e	MIMAT0000248	NM_008002	Fgf10	fibroblast growth factor 10	0	0	1	0	0	0	0	1	0	1	0
mmu-miR-30e	MIMAT0000248	NM_008013	Fgl2	fibrinogen-like protein 2	0	0	1	0	0	0	0	1	0	1	0
mmu-miR-30e	MIMAT0000248	NM_008026	Fli1	Friend leukemia integration 1	0	0	1	0	0	0	0	1	0	1	0
mmu-miR-30e	MIMAT0000248	NM_008046	Fst	follistatin	0	0	1	0	0	0	0	1	0	1	0
mmu-miR-30e	MIMAT0000248	NM_008047	Fstl1	follistatin-like 1	0	0	1	0	0	0	0	1	0	1	0
mmu-miR-30e	MIMAT0000248	NM_008054	Fyn	Fyn proto-oncogene	0	0	0	0	0	0	1	1	0	1	0
mmu-miR-30e	MIMAT0000248	NM_008070	Gabrb2	gamma-aminobutyric acid (GABA-A) receptor, subunit beta 2	0	0	1	0	0	0	0	1	0	1	0
mmu-miR-30e	MIMAT0000248	NM_008103	Gcm1	glial cells missing homolog 1 (Drosophila)	0	0	1	0	0	0	0	1	0	1	0
mmu-miR-30e	MIMAT0000248	NM_008105	Gcnt2	glucosaminyl (N-acetyl) transferase 2, I-branching enzyme	0	0	0	0	0	0	1	1	0	1	0
mmu-miR-30e	MIMAT0000248	NM_008120	Gja4	gap junction protein, alpha 4	0	0	1	0	0	0	0	1	0	1	0
mmu-miR-30e	MIMAT0000248	NM_008131	Glul	glutamate-ammonia ligase (glutamine synthetase)	0	0	1	0	0	0	0	1	0	1	0
mmu-miR-30e	MIMAT0000248	NM_008139	Gnaq	guanine nucleotide binding protein, alpha q polypeptide	0	0	0	0	0	0	1	1	0	1	0
mmu-miR-30e	MIMAT0000248	NM_008143	Gnb2l1	guanine nucleotide binding protein (G protein), beta polypeptide 2 like 1	0	0	1	0	0	0	0	1	0	1	0
mmu-miR-30e	MIMAT0000248	NM_008156	Gpld1	glycosylphosphatidylinositol specific phospholipase D1	0	0	1	0	0	0	0	1	0	1	0
mmu-miR-30e	MIMAT0000248	NM_008173	Nr3c1	nuclear receptor subfamily 3, group C, member 1	0	0	0	0	0	0	1	1	0	1	0
mmu-miR-30e	MIMAT0000248	NM_008178	Gsx1	GS homeobox 1	0	0	1	0	0	0	0	1	0	1	0
mmu-miR-30e	MIMAT0000248	NM_008186	Gtf2h1	general transcription factor II H, polypeptide 1	0	0	0	0	0	0	1	1	0	1	0
mmu-miR-30e	MIMAT0000248	NM_008197	H1f0	H1 histone family, member 0	0	0	1	0	0	0	0	1	0	1	0
mmu-miR-30e	MIMAT0000248	NM_008208	H2-T3	histocompatibility 2, T region locus 3	0	0	1	0	0	0	0	1	0	1	0
mmu-miR-30e	MIMAT0000248	NM_008209	Mr1	major histocompatibility complex, class I-related	0	0	1	0	0	0	0	1	0	1	0
mmu-miR-30e	MIMAT0000248	NM_008234	Hells	helicase, lymphoid specific	0	0	1	0	0	0	0	1	0	1	0
mmu-miR-30e	MIMAT0000248	NM_008246	Hiat1	hippocampus abundant gene transcript 1	0	0	0	0	0	0	1	1	0	1	0
mmu-miR-30e	MIMAT0000248	NM_008249	Tfb2m	transcription factor B2, mitochondrial	0	0	1	0	0	0	0	1	0	1	0
mmu-miR-30e	MIMAT0000248	NM_008250	Hlx	H2.0-like homeobox	0	0	1	0	0	0	0	1	0	1	0
mmu-miR-30e	MIMAT0000248	NM_008253	Hmgb3	high mobility group box 3	0	0	0	0	0	0	1	1	0	1	0
mmu-miR-30e	MIMAT0000248	NM_008297	Hsf2	heat shock factor 2	0	0	1	0	0	0	0	1	0	1	0
mmu-miR-30e	MIMAT0000248	NM_008308	Htr1a	5-hydroxytryptamine (serotonin) receptor 1A	0	0	1	0	0	0	0	1	0	1	0
mmu-miR-30e	MIMAT0000248	NM_008328	Ifi203	interferon activated gene 203	0	0	1	0	0	0	0	1	0	1	0
mmu-miR-30e	MIMAT0000248	NM_008351	Il12a	interleukin 12a	0	0	1	0	0	0	0	1	0	1	0
mmu-miR-30e	MIMAT0000248	NM_008366	Il2	interleukin 2	0	0	1	1	0	0	0	1	0	0	0
mmu-miR-30e	MIMAT0000248	NM_008367	Il2ra	interleukin 2 receptor, alpha chain	0	0	1	0	0	0	0	1	0	1	0
mmu-miR-30e	MIMAT0000248	NM_008370	Il5ra	interleukin 5 receptor, alpha	0	0	1	0	0	0	0	1	0	1	0
mmu-miR-30e	MIMAT0000248	NM_008415	Jrk	jerky	0	0	1	0	0	0	0	1	0	1	0
mmu-miR-30e	MIMAT0000248	NM_008416	Junb	Jun-B oncogene	0	0	0	0	0	0	1	1	0	1	0
mmu-miR-30e	MIMAT0000248	NM_008421	Kcnc1	potassium voltage gated channel, Shaw-related subfamily, member 1	0	0	1	0	0	0	0	1	0	1	0
mmu-miR-30e	MIMAT0000248	NM_008430	Kcnk1	potassium channel, subfamily K, member 1	0	0	1	0	0	0	0	1	0	1	0
mmu-miR-30e	MIMAT0000248	NM_008441	Kif1b	kinesin family member 1B	0	0	1	0	0	0	0	1	0	1	0
mmu-miR-30e	MIMAT0000248	NM_008449	Kif5c	kinesin family member 5C	0	0	1	0	0	0	0	1	0	1	0
mmu-miR-30e	MIMAT0000248	NM_008473	Krt1	keratin 1	0	0	1	0	0	0	0	1	0	1	0
mmu-miR-30e	MIMAT0000248	NM_008489	Lbp	lipopolysaccharide binding protein	0	0	1	0	0	0	0	1	0	1	0
mmu-miR-30e	MIMAT0000248	NM_008507	Sh2b3	SH2B adaptor protein 3	0	0	1	0	0	0	0	1	0	1	0
mmu-miR-30e	MIMAT0000248	NM_008538	Marcks	myristoylated alanine rich protein kinase C substrate	0	0	0	0	0	0	1	1	0	1	0
mmu-miR-30e	MIMAT0000248	NM_008539	Smad1	MAD homolog 1 (Drosophila)	0	0	0	0	0	0	1	1	0	1	0
mmu-miR-30e	MIMAT0000248	NM_008560	Mc2r	melanocortin 2 receptor	0	0	1	0	0	0	0	1	0	1	0
mmu-miR-30e	MIMAT0000248	NM_008566	Mcm5	minichromosome maintenance deficient 5, cell division cycle 46 (S. cerevisiae)	0	0	1	0	0	0	0	1	0	1	0
mmu-miR-30e	MIMAT0000248	NM_008575	Mdm4	transformed mouse 3T3 cell double minute 4	0	0	1	0	0	0	0	1	0	1	0
mmu-miR-30e	MIMAT0000248	NM_008580	Map3k5	mitogen-activated protein kinase kinase kinase 5	0	0	0	0	0	0	1	1	0	1	0
mmu-miR-30e	MIMAT0000248	NM_008584	Meox2	mesenchyme homeobox 2	0	0	0	0	0	0	1	1	0	1	0
mmu-miR-30e	MIMAT0000248	NM_008587	Mertk	c-mer proto-oncogene tyrosine kinase	0	0	1	0	0	0	0	1	0	1	0
mmu-miR-30e	MIMAT0000248	NM_008591	Met	met proto-oncogene	0	0	1	0	0	0	0	1	0	1	0
mmu-miR-30e	MIMAT0000248	NM_008599	Cxcl9	chemokine (C-X-C motif) ligand 9	0	0	1	0	0	0	0	1	0	1	0
mmu-miR-30e	MIMAT0000248	NM_008612	Mnat1	menage a trois 1	0	0	1	0	0	0	0	1	0	1	0
mmu-miR-30e	MIMAT0000248	NM_008623	Mpz	myelin protein zero	0	0	1	0	0	0	0	1	0	1	0
mmu-miR-30e	MIMAT0000248	NM_008636	Mtf1	metal response element binding transcription factor 1	0	0	1	0	0	0	0	1	0	1	0
mmu-miR-30e	MIMAT0000248	NM_008678	Ncoa2	nuclear receptor coactivator 2	0	0	1	0	0	0	0	1	0	1	0
mmu-miR-30e	MIMAT0000248	NM_008695	Nid2	nidogen 2	0	0	0	0	0	0	1	1	0	1	0
mmu-miR-30e	MIMAT0000248	NM_008728	Npr3	natriuretic peptide receptor 3	0	0	1	0	0	0	0	1	0	1	0
mmu-miR-30e	MIMAT0000248	NM_008731	Npy2r	neuropeptide Y receptor Y2	0	0	1	0	0	0	0	1	0	1	0
mmu-miR-30e	MIMAT0000248	NM_008739	Nsd1	nuclear receptor-binding SET-domain protein 1	0	0	1	0	0	0	0	1	0	1	0
mmu-miR-30e	MIMAT0000248	NM_008743	Nthl1	nth (endonuclease III)-like 1 (E.coli)	0	0	1	0	0	0	0	1	0	1	0
mmu-miR-30e	MIMAT0000248	NM_008765	Orc2l	origin recognition complex, subunit 2-like (S. cerevisiae)	0	0	0	0	0	0	1	1	0	1	0
mmu-miR-30e	MIMAT0000248	NM_008775	Pafah1b2	platelet-activating factor acetylhydrolase, isoform 1b, alpha2 subunit	0	0	1	0	0	0	0	1	0	1	0
mmu-miR-30e	MIMAT0000248	NM_008809	Pdgfrb	platelet derived growth factor receptor, beta polypeptide	0	0	0	0	0	0	1	1	0	1	0
mmu-miR-30e	MIMAT0000248	NM_008841	Pik3r2	phosphatidylinositol 3-kinase, regulatory subunit, polypeptide 2 (p85 beta)	0	0	0	0	0	0	1	1	0	1	0
mmu-miR-30e	MIMAT0000248	NM_008850	Pitpna	phosphatidylinositol transfer protein, alpha	0	0	1	0	0	0	0	1	0	1	0
mmu-miR-30e	MIMAT0000248	NM_008855	Prkcb1	protein kinase C, beta 1	0	0	1	0	0	0	0	1	0	1	0
mmu-miR-30e	MIMAT0000248	NM_008882	Plxna2	plexin A2	0	0	1	0	0	0	0	1	0	1	0
mmu-miR-30e	MIMAT0000248	NM_008904	Ppargc1a	peroxisome proliferative activated receptor, gamma, coactivator 1 alpha	0	0	0	0	0	0	1	1	0	1	0
mmu-miR-30e	MIMAT0000248	NM_008913	Ppp3ca	protein phosphatase 3, catalytic subunit, alpha isoform	0	0	0	0	0	0	1	1	0	1	0
mmu-miR-30e	MIMAT0000248	NM_008924	Prkar2a	protein kinase, cAMP dependent regulatory, type II alpha	0	0	1	0	0	0	0	1	0	1	0
mmu-miR-30e	MIMAT0000248	NM_008927	Map2k1	mitogen-activated protein kinase kinase 1	0	0	1	0	0	0	0	1	0	1	0
mmu-miR-30e	MIMAT0000248	NM_008960	Pten	phosphatase and tensin homolog	0	0	1	0	0	0	0	1	0	1	0
mmu-miR-30e	MIMAT0000248	NM_008961	Pter	phosphotriesterase related	0	0	1	0	0	0	0	1	0	1	0
mmu-miR-30e	MIMAT0000248	NM_008966	Ptgfr	prostaglandin F receptor	0	0	1	0	0	0	0	1	0	1	0
mmu-miR-30e	MIMAT0000248	NM_008974	Ptp4a2	protein tyrosine phosphatase 4a2	0	0	1	0	0	0	0	1	0	1	0
mmu-miR-30e	MIMAT0000248	NM_008976	Ptpn14	protein tyrosine phosphatase, non-receptor type 14	0	0	1	0	0	0	0	1	0	1	0
mmu-miR-30e	MIMAT0000248	NM_008999	Rab23	RAB23, member RAS oncogene family	0	0	1	0	0	0	0	1	0	1	0
mmu-miR-30e	MIMAT0000248	NM_009013	Rad51ap1	RAD51 associated protein 1	0	0	1	0	0	0	0	1	0	1	0
mmu-miR-30e	MIMAT0000248	NM_009019	Rag1	recombination activating gene 1	0	0	1	0	0	0	0	1	0	1	0
mmu-miR-30e	MIMAT0000248	NM_009021	Rai1	retinoic acid induced 1	0	0	1	0	0	0	0	1	0	1	0
mmu-miR-30e	MIMAT0000248	NM_009029	Rb1	retinoblastoma 1	0	0	1	0	0	0	0	1	0	1	0
mmu-miR-30e	MIMAT0000248	NM_009030	Rbbp4	retinoblastoma binding protein 4	0	0	1	0	0	0	0	1	0	1	0
mmu-miR-30e	MIMAT0000248	NM_009035	Rbpj	recombination signal binding protein for immunoglobulin kappa J region	0	0	1	0	0	0	0	1	0	1	0
mmu-miR-30e	MIMAT0000248	NM_009041	Rdx	radixin	0	0	1	0	0	0	0	1	0	1	0
mmu-miR-30e	MIMAT0000248	NM_009055	Rfx1	regulatory factor X, 1 (influences HLA class II expression)	0	0	1	0	0	0	0	1	0	1	0
mmu-miR-30e	MIMAT0000248	NM_009056	Rfx2	regulatory factor X, 2 (influences HLA class II expression)	0	0	1	0	0	0	0	1	0	1	0
mmu-miR-30e	MIMAT0000248	NM_009061	Rgs2	regulator of G-protein signaling 2	0	0	1	0	0	0	0	1	0	1	0
mmu-miR-30e	MIMAT0000248	NM_009072	Rock2	Rho-associated coiled-coil containing protein kinase 2	0	0	1	0	0	0	0	1	0	1	0
mmu-miR-30e	MIMAT0000248	NM_009099	Trim30	tripartite motif-containing 30	0	0	1	0	0	0	0	1	0	1	0
mmu-miR-30e	MIMAT0000248	NM_009104	Rrm2	ribonucleotide reductase M2	0	0	1	0	0	0	0	1	0	1	0
mmu-miR-30e	MIMAT0000248	NM_009135	Scn7a	sodium channel, voltage-gated, type VII, alpha	0	0	1	0	0	0	0	1	0	1	0
mmu-miR-30e	MIMAT0000248	NM_009152	Sema3a	sema domain, immunoglobulin domain (Ig), short basic domain, secreted, (semaphorin) 3A	0	0	1	0	0	0	0	1	0	1	0
mmu-miR-30e	MIMAT0000248	NM_009157	Map2k4	mitogen-activated protein kinase kinase 4	0	0	0	0	0	0	1	1	0	1	0
mmu-miR-30e	MIMAT0000248	NM_009166	Sorbs1	sorbin and SH3 domain containing 1	0	0	1	0	0	0	0	1	0	1	0
mmu-miR-30e	MIMAT0000248	NM_009174	Siah2	seven in absentia 2	0	0	1	0	0	0	0	1	0	1	0
mmu-miR-30e	MIMAT0000248	NM_009181	St8sia2	ST8 alpha-N-acetyl-neuraminide alpha-2,8-sialyltransferase 2	0	0	1	0	0	0	0	1	0	1	0
mmu-miR-30e	MIMAT0000248	NM_009182	St8sia3	ST8 alpha-N-acetyl-neuraminide alpha-2,8-sialyltransferase 3	0	0	1	0	0	0	0	1	0	1	0
mmu-miR-30e	MIMAT0000248	NM_009201	Slc1a5	solute carrier family 1 (neutral amino acid transporter), member 5	0	0	1	0	0	0	0	1	0	1	0
mmu-miR-30e	MIMAT0000248	NM_009218	Sstr3	somatostatin receptor 3	0	0	1	0	0	0	0	1	0	1	0
mmu-miR-30e	MIMAT0000248	NM_009230	Soat1	sterol O-acyltransferase 1	0	0	1	0	0	0	0	1	0	1	0
mmu-miR-30e	MIMAT0000248	NM_009233	Sox1	SRY-box containing gene 1	0	0	1	0	0	0	0	1	0	1	0
mmu-miR-30e	MIMAT0000248	NM_009234	Sox11	SRY-box containing gene 11	0	0	1	0	0	0	0	1	0	1	0
mmu-miR-30e	MIMAT0000248	NM_009251	Serpina3g	serine (or cysteine) peptidase inhibitor, clade A, member 3G	0	0	1	0	0	0	0	1	0	1	0
mmu-miR-30e	MIMAT0000248	NM_009271	Src	Rous sarcoma oncogene	0	0	1	0	0	0	0	1	0	1	0
mmu-miR-30e	MIMAT0000248	NM_009284	Stat6	signal transducer and activator of transcription 6	0	0	1	0	0	0	0	1	0	1	0
mmu-miR-30e	MIMAT0000248	NM_009302	Swap70	SWA-70 protein	0	0	1	0	0	0	0	1	0	1	0
mmu-miR-30e	MIMAT0000248	NM_009327	Hnf1a	HNF1 homeobox A	0	0	1	0	0	0	0	1	0	1	0
mmu-miR-30e	MIMAT0000248	NM_009331	Tcf7	transcription factor 7, T-cell specific	0	0	1	0	0	0	0	1	0	1	0
mmu-miR-30e	MIMAT0000248	NM_009357	Tex261	testis expressed gene 261	0	0	1	0	0	0	0	1	0	1	0
mmu-miR-30e	MIMAT0000248	NM_009370	Tgfbr1	transforming growth factor, beta receptor I	0	0	1	0	0	0	0	1	0	1	0
mmu-miR-30e	MIMAT0000248	NM_009383	Tial1	Tia1 cytotoxic granule-associated RNA binding protein-like 1	0	0	1	0	0	0	0	1	0	1	0
mmu-miR-30e	MIMAT0000248	NM_009390	Tll1	tolloid-like	0	0	1	0	0	0	0	1	0	1	0
mmu-miR-30e	MIMAT0000248	NM_009399	Tnfrsf11a	tumor necrosis factor receptor superfamily, member 11a	0	0	1	0	0	0	0	1	0	1	0
mmu-miR-30e	MIMAT0000248	NM_009412	Tpd52	tumor protein D52	0	0	1	0	0	0	0	1	0	1	0
mmu-miR-30e	MIMAT0000248	NM_009424	Traf6	Tnf receptor-associated factor 6	0	0	1	0	0	0	0	1	0	1	0
mmu-miR-30e	MIMAT0000248	NM_009432	Tshb	thyroid stimulating hormone, beta subunit	0	0	1	0	0	0	0	1	0	1	0
mmu-miR-30e	MIMAT0000248	NM_009433	Tspyl1	testis-specific protein, Y-encoded-like 1	0	0	1	0	0	0	0	1	0	1	0
mmu-miR-30e	MIMAT0000248	NM_009443	Tgoln1	trans-golgi network protein	0	0	1	0	0	0	0	1	0	1	0
mmu-miR-30e	MIMAT0000248	NM_009449	Tuba3b	tubulin, alpha 3B	0	0	1	0	0	0	0	1	0	1	0
mmu-miR-30e	MIMAT0000248	NM_009471	Umps	uridine monophosphate synthetase	0	0	1	0	0	0	0	1	0	1	0
mmu-miR-30e	MIMAT0000248	NM_009481	Usp9x	ubiquitin specific peptidase 9, X chromosome	0	0	1	0	0	0	0	1	0	1	0
mmu-miR-30e	MIMAT0000248	NM_009502	Vcl	vinculin	0	0	1	0	0	0	0	1	0	1	0
mmu-miR-30e	MIMAT0000248	NM_009503	Vcp	valosin containing protein	0	0	1	0	0	0	0	1	0	1	0
mmu-miR-30e	MIMAT0000248	NM_009505	Vegfa	vascular endothelial growth factor A	0	0	1	0	0	0	0	1	0	1	0
mmu-miR-30e	MIMAT0000248	NM_009507	Vhl	von Hippel-Lindau syndrome	0	0	1	0	0	0	0	1	0	1	0
mmu-miR-30e	MIMAT0000248	NM_009517	Zmat3	zinc finger matrin type 3	0	0	1	0	0	0	0	1	0	1	0
mmu-miR-30e	MIMAT0000248	NM_009546	Trim25	tripartite motif-containing 25	0	0	1	0	0	0	0	1	0	1	0
mmu-miR-30e	MIMAT0000248	NM_009557	Zfp46	zinc finger protein 46	0	0	1	0	0	0	0	1	0	1	0
mmu-miR-30e	MIMAT0000248	NM_009566	Zfp92	zinc finger protein 92	0	0	1	0	0	0	0	1	0	1	0
mmu-miR-30e	MIMAT0000248	NM_009577	Zik1	zinc finger protein interacting with K protein 1	0	0	1	0	0	0	0	1	0	1	0
mmu-miR-30e	MIMAT0000248	NM_009579	Slc30a1	solute carrier family 30 (zinc transporter), member 1	0	0	1	0	0	0	0	1	0	1	0
mmu-miR-30e	MIMAT0000248	NM_009591	Aanat	arylalkylamine N-acetyltransferase	0	0	1	0	0	0	0	1	0	1	0
mmu-miR-30e	MIMAT0000248	NM_009595	Abl2	v-abl Abelson murine leukemia viral oncogene homolog 2 (arg, Abelson-related gene)	0	0	1	0	0	0	0	1	0	1	0
mmu-miR-30e	MIMAT0000248	NM_009622	Adcy1	adenylate cyclase 1	0	0	1	0	0	0	0	1	0	1	0
mmu-miR-30e	MIMAT0000248	NM_009633	Adra2b	adrenergic receptor, alpha 2b	0	0	1	0	0	0	0	1	0	1	0
mmu-miR-30e	MIMAT0000248	NM_009643	Ahnak	AHNAK nucleoprotein (desmoyokin)	0	0	1	0	0	0	0	1	0	1	0
mmu-miR-30e	MIMAT0000248	NM_009649	Akap2	A kinase (PRKA) anchor protein 2	0	0	1	0	0	0	0	1	0	1	0
mmu-miR-30e	MIMAT0000248	NM_009670	Ank3	ankyrin 3, epithelial	0	0	1	0	0	0	0	1	0	1	0
mmu-miR-30e	MIMAT0000248	NM_009671	Ankfy1	ankyrin repeat and FYVE domain containing 1	0	0	1	0	0	0	0	1	0	1	0
mmu-miR-30e	MIMAT0000248	NM_009674	Anxa7	annexin A7	0	0	1	0	0	0	0	1	0	1	0
mmu-miR-30e	MIMAT0000248	NM_009681	Ap3s1	adaptor-related protein complex 3, sigma 1 subunit	0	0	1	0	0	0	1	1	0	0	0
mmu-miR-30e	MIMAT0000248	NM_009691	Aplp2	amyloid beta (A4) precursor-like protein 2	0	0	1	0	0	0	0	1	0	1	0
mmu-miR-30e	MIMAT0000248	NM_009697	Nr2f2	nuclear receptor subfamily 2, group F, member 2	0	0	0	0	0	0	1	1	0	1	0
mmu-miR-30e	MIMAT0000248	NM_009707	Arhgap6	Rho GTPase activating protein 6	0	0	1	0	0	0	0	1	0	1	0
mmu-miR-30e	MIMAT0000248	NM_009715	Atf2	activating transcription factor 2	0	0	1	0	0	0	0	1	0	1	0
mmu-miR-30e	MIMAT0000248	NM_009727	Atp8a1	ATPase, aminophospholipid transporter (APLT), class I, type 8A, member 1	0	0	1	0	0	0	0	1	0	1	0
mmu-miR-30e	MIMAT0000248	NM_009729	Atp6v0c	ATPase, H+ transporting, lysosomal V0 subunit C	0	0	1	0	0	0	0	1	0	1	0
mmu-miR-30e	MIMAT0000248	NM_009740	Bcl10	B-cell leukemia/lymphoma 10	0	0	1	0	0	0	0	1	0	1	0
mmu-miR-30e	MIMAT0000248	NM_009741	Bcl2	B-cell leukemia/lymphoma 2	0	0	0	0	0	0	1	1	0	1	0
mmu-miR-30e	MIMAT0000248	NM_009744	Bcl6	B-cell leukemia/lymphoma 6	0	0	0	0	0	0	1	1	0	1	0
mmu-miR-30e	MIMAT0000248	NM_009748	Bet1	blocked early in transport 1 homolog (S. cerevisiae)	0	0	1	0	0	0	0	1	0	1	0
mmu-miR-30e	MIMAT0000248	NM_009760	Bnip3	BCL2/adenovirus E1B interacting protein 1, NIP3	0	0	1	0	0	0	0	1	0	1	0
mmu-miR-30e	MIMAT0000248	NM_009764	Brca1	breast cancer 1	0	0	1	0	0	0	0	1	0	1	0
mmu-miR-30e	MIMAT0000248	NM_009765	Brca2	breast cancer 2	0	0	1	0	0	0	0	1	0	1	0
mmu-miR-30e	MIMAT0000248	NM_009772	Bub1	budding uninhibited by benzimidazoles 1 homolog (S. cerevisiae)	0	0	1	0	0	0	0	1	0	1	0
mmu-miR-30e	MIMAT0000248	NM_009793	Camk4	calcium/calmodulin-dependent protein kinase IV	0	0	1	0	0	0	0	1	0	1	0
mmu-miR-30e	MIMAT0000248	NM_009806	Cask	calcium/calmodulin-dependent serine protein kinase (MAGUK family)	0	0	1	0	0	0	0	1	0	1	0
mmu-miR-30e	MIMAT0000248	NM_009820	Runx2	runt related transcription factor 2	0	0	0	1	0	0	1	0	0	1	0
mmu-miR-30e	MIMAT0000248	NM_009822	Runx1t1	runt-related transcription factor 1; translocated to, 1 (cyclin D-related)	0	0	1	0	0	0	0	1	0	1	0
mmu-miR-30e	MIMAT0000248	NM_009827	Cckar	cholecystokinin A receptor	0	0	1	0	0	0	0	1	0	1	0
mmu-miR-30e	MIMAT0000248	NM_009834	Ccrn4l	CCR4 carbon catabolite repression 4-like (S. cerevisiae)	0	0	1	0	0	0	0	1	0	1	0
mmu-miR-30e	MIMAT0000248	NM_009840	Cct8	chaperonin subunit 8 (theta)	0	0	1	0	0	0	0	1	0	1	0
mmu-miR-30e	MIMAT0000248	NM_009875	Cdkn1b	cyclin-dependent kinase inhibitor 1B	0	0	1	0	0	0	0	1	0	1	0
mmu-miR-30e	MIMAT0000248	NM_009928	Col15a1	collagen, type XV, alpha 1	0	0	1	0	0	0	0	1	0	1	0
mmu-miR-30e	MIMAT0000248	NM_009950	Cradd	CASP2 and RIPK1 domain containing adaptor with death domain	0	0	1	0	0	0	0	1	0	1	0
mmu-miR-30e	MIMAT0000248	NM_009963	Cry2	cryptochrome 2 (photolyase-like)	0	0	1	0	0	0	0	1	0	1	0
mmu-miR-30e	MIMAT0000248	NM_009984	Ctsl	cathepsin L	0	0	1	0	0	0	0	1	0	1	0
mmu-miR-30e	MIMAT0000248	NM_009994	Cyp1b1	cytochrome P450, family 1, subfamily b, polypeptide 1	0	0	1	0	0	0	0	1	0	1	0
mmu-miR-30e	MIMAT0000248	NM_010015	Dad1	defender against cell death 1	0	0	1	0	0	0	0	1	0	1	0
mmu-miR-30e	MIMAT0000248	NM_010017	Dag1	dystroglycan 1	0	0	0	0	0	0	1	1	0	1	0
mmu-miR-30e	MIMAT0000248	NM_010019	Dapk2	death-associated kinase 2	0	0	1	0	0	0	0	1	0	1	0
mmu-miR-30e	MIMAT0000248	NM_010026	Ddef1	development and differentiation enhancing	0	0	0	0	0	0	1	1	0	1	0
mmu-miR-30e	MIMAT0000248	NM_010049	Dhfr	dihydrofolate reductase	0	0	1	0	0	0	0	1	0	1	0
mmu-miR-30e	MIMAT0000248	NM_010069	Doc2a	double C2, alpha	0	0	1	0	0	0	0	1	0	1	0
mmu-miR-30e	MIMAT0000248	NM_010096	Ebf3	early B-cell factor 3	0	0	0	0	0	0	1	1	0	1	0
mmu-miR-30e	MIMAT0000248	NM_010099	Eda	ectodysplasin-A	0	0	1	0	0	0	0	1	0	1	0
mmu-miR-30e	MIMAT0000248	NM_010108	Efna3	ephrin A3	0	0	1	0	0	0	0	1	0	1	0
mmu-miR-30e	MIMAT0000248	NM_010120	Eif1a	eukaryotic translation initiation factor 1A	0	0	1	0	0	0	0	1	0	1	0
mmu-miR-30e	MIMAT0000248	NM_010127	Pou6f1	POU domain, class 6, transcription factor 1	0	0	1	0	0	0	0	1	0	1	0
mmu-miR-30e	MIMAT0000248	NM_010141	Epha7	Eph receptor A7	0	0	1	0	0	0	0	1	0	1	0
mmu-miR-30e	MIMAT0000248	NM_010142	Ephb2	Eph receptor B2	0	0	1	0	0	0	0	1	0	1	0
mmu-miR-30e	MIMAT0000248	NM_010160	Cugbp2	CUG triplet repeat, RNA binding protein 2	0	0	1	0	0	0	0	1	0	1	0
mmu-miR-30e	MIMAT0000248	NM_010164	Eya1	eyes absent 1 homolog (Drosophila)	0	0	1	0	0	0	0	1	0	1	0
mmu-miR-30e	MIMAT0000248	NM_010165	Eya2	eyes absent 2 homolog (Drosophila)	0	0	0	0	0	0	1	1	0	1	0
mmu-miR-30e	MIMAT0000248	NM_010169	F2r	coagulation factor II (thrombin) receptor	0	0	1	0	0	0	0	1	0	1	0
mmu-miR-30e	MIMAT0000248	NM_010171	F3	coagulation factor III	0	0	1	0	0	0	0	1	0	1	0
mmu-miR-30e	MIMAT0000248	NM_010178	Fusip1	FUS interacting protein (serine-arginine rich) 1	0	0	1	0	0	0	0	1	0	1	0
mmu-miR-30e	MIMAT0000248	NM_010181	Fbn2	fibrillin 2	0	0	1	0	0	0	0	1	0	1	0
mmu-miR-30e	MIMAT0000248	NM_010192	Fem1a	feminization 1 homolog a (C. elegans)	0	0	1	0	0	0	0	1	0	1	0
mmu-miR-30e	MIMAT0000248	NM_010199	Fgf12	fibroblast growth factor 12	0	0	1	0	0	0	0	1	0	1	0
mmu-miR-30e	MIMAT0000248	NM_010205	Fgf8	fibroblast growth factor 8	0	0	1	0	0	0	0	1	0	1	0
mmu-miR-30e	MIMAT0000248	NM_010242	Fut4	fucosyltransferase 4	0	0	1	0	0	0	0	1	0	1	0
mmu-miR-30e	MIMAT0000248	NM_010250	Gabra1	gamma-aminobutyric acid (GABA-A) receptor, subunit alpha 1	0	0	1	0	0	0	0	1	0	1	0
mmu-miR-30e	MIMAT0000248	NM_010266	Gda	guanine deaminase	0	0	1	0	0	0	0	1	0	1	0
mmu-miR-30e	MIMAT0000248	NM_010275	Gdnf	glial cell line derived neurotrophic factor	0	0	0	0	0	0	1	1	0	1	0
mmu-miR-30e	MIMAT0000248	NM_010290	Gjd2	gap junction protein, delta 2	0	0	1	0	0	0	0	1	0	1	0
mmu-miR-30e	MIMAT0000248	NM_010308	Gnao1	guanine nucleotide binding protein, alpha O	0	0	1	0	0	0	0	1	0	1	0
mmu-miR-30e	MIMAT0000248	NM_010315	Gng2	guanine nucleotide binding protein (G protein), gamma 2	0	0	1	0	0	0	0	1	0	1	0
mmu-miR-30e	MIMAT0000248	NM_010325	Got2	glutamate oxaloacetate transaminase 2, mitochondrial	0	0	0	0	0	0	1	1	0	1	0
mmu-miR-30e	MIMAT0000248	NM_010336	Lpar1	lysophosphatidic acid receptor 1	0	0	1	0	0	0	0	1	0	1	0
mmu-miR-30e	MIMAT0000248	NM_010364	Gtf2h4	general transcription factor II H, polypeptide 4	0	0	1	0	0	0	0	1	0	1	0
mmu-miR-30e	MIMAT0000248	NM_010411	Hdac3	histone deacetylase 3	0	0	1	0	0	0	0	1	0	1	0
mmu-miR-30e	MIMAT0000248	NM_010441	Hmga2	high mobility group AT-hook 2	0	0	1	0	0	0	0	1	0	1	0
mmu-miR-30e	MIMAT0000248	NM_010450	Hoxa11	homeo box A11	0	0	1	0	0	0	1	1	0	0	0
mmu-miR-30e	MIMAT0000248	NM_010458	Hoxb3	homeo box B3	0	0	1	0	0	0	0	1	0	1	0
mmu-miR-30e	MIMAT0000248	NM_010461	Hoxb8	homeo box B8	0	0	0	0	0	0	1	1	0	1	0
mmu-miR-30e	MIMAT0000248	NM_010467	Hoxd1	homeo box D1	0	0	1	0	0	0	0	1	0	1	0
mmu-miR-30e	MIMAT0000248	NM_010485	Elavl1	ELAV (embryonic lethal, abnormal vision, Drosophila)-like 1 (Hu antigen R)	0	0	1	0	0	0	0	1	0	1	0
mmu-miR-30e	MIMAT0000248	NM_010488	Elavl4	ELAV (embryonic lethal, abnormal vision, Drosophila)-like 4 (Hu antigen D)	0	0	1	0	0	0	0	1	0	1	0
mmu-miR-30e	MIMAT0000248	NM_010496	Id2	inhibitor of DNA binding 2	0	0	1	0	0	0	0	1	0	1	0
mmu-miR-30e	MIMAT0000248	NM_010498	Ids	iduronate 2-sulfatase	0	0	1	0	0	0	0	1	0	1	0
mmu-miR-30e	MIMAT0000248	NM_010499	Ier2	immediate early response 2	0	0	1	0	0	0	0	1	0	1	0
mmu-miR-30e	MIMAT0000248	NM_010516	Cyr61	cysteine rich protein 61	0	0	1	0	0	0	0	1	0	1	0
mmu-miR-30e	MIMAT0000248	NM_010531	Il18bp	interleukin 18 binding protein	0	0	1	0	0	0	0	1	0	1	0
mmu-miR-30e	MIMAT0000248	NM_010560	Il6st	interleukin 6 signal transducer	0	0	1	0	0	0	0	1	0	1	0
mmu-miR-30e	MIMAT0000248	NM_010572	Irs4	insulin receptor substrate 4	0	0	0	0	0	0	1	1	0	1	0
mmu-miR-30e	MIMAT0000248	NM_010578	Itgb1	integrin beta 1 (fibronectin receptor beta)	0	0	1	0	0	0	0	1	0	1	0
mmu-miR-30e	MIMAT0000248	NM_010586	Itpr2	inositol 1,4,5-triphosphate receptor 2	0	0	1	0	0	0	0	1	0	1	0
mmu-miR-30e	MIMAT0000248	NM_010615	Kif11	kinesin family member 11	0	0	1	0	0	0	0	1	0	1	0
mmu-miR-30e	MIMAT0000248	NM_010636	Klf12	Kruppel-like factor 12	0	0	1	0	0	0	0	1	0	1	0
mmu-miR-30e	MIMAT0000248	NM_010668	Krt2	keratin 2	0	0	1	0	0	0	0	1	0	1	0
mmu-miR-30e	MIMAT0000248	NM_010716	Lig3	ligase III, DNA, ATP-dependent	0	0	1	0	0	0	0	1	0	1	0
mmu-miR-30e	MIMAT0000248	NM_010731	Zbtb7a	zinc finger and BTB domain containing 7a	0	0	1	0	0	0	0	1	0	1	0
mmu-miR-30e	MIMAT0000248	NM_010750	Mab21l1	mab-21-like 1 (C. elegans)	0	0	0	0	0	0	1	1	0	1	0
mmu-miR-30e	MIMAT0000248	NM_010761	Ccndbp1	cyclin D-type binding-protein 1	0	0	1	0	0	0	0	1	0	1	0
mmu-miR-30e	MIMAT0000248	NM_010771	Matr3	matrin 3	0	0	0	0	0	0	1	1	0	1	0
mmu-miR-30e	MIMAT0000248	NM_010773	Mbd2	methyl-CpG binding domain protein 2	0	0	1	0	0	0	0	1	0	1	0
mmu-miR-30e	MIMAT0000248	NM_010806	Mllt4	myeloid/lymphoid or mixed-lineage leukemia (trithorax homolog, Drosophila); translocated to, 4	0	0	1	0	0	0	0	1	0	1	0
mmu-miR-30e	MIMAT0000248	NM_010807	Marcksl1	MARCKS-like 1	0	0	1	0	0	0	0	1	0	1	0
mmu-miR-30e	MIMAT0000248	NM_010817	Psmd7	proteasome (prosome, macropain) 26S subunit, non-ATPase, 7	0	0	0	0	0	0	1	1	0	1	0
mmu-miR-30e	MIMAT0000248	NM_010818	Cd200	Cd200 antigen	0	0	1	0	0	0	0	1	0	1	0
mmu-miR-30e	MIMAT0000248	NM_010820	Mpdz	multiple PDZ domain protein	0	0	1	0	0	0	0	1	0	1	0
mmu-miR-30e	MIMAT0000248	NM_010880	Ncl	nucleolin	0	0	1	0	0	0	0	1	0	1	0
mmu-miR-30e	MIMAT0000248	NM_010897	Nf1	neurofibromatosis 1	0	0	1	0	0	0	0	1	0	1	0
mmu-miR-30e	MIMAT0000248	NM_010899	Nfatc2	nuclear factor of activated T-cells, cytoplasmic, calcineurin-dependent 2	0	0	1	0	0	0	0	1	0	1	0
mmu-miR-30e	MIMAT0000248	NM_010900	Nfatc2ip	nuclear factor of activated T-cells, cytoplasmic, calcineurin-dependent 2 interacting protein	0	0	1	0	0	0	0	1	0	1	0
mmu-miR-30e	MIMAT0000248	NM_010913	Nfya	nuclear transcription factor-Y alpha	0	0	1	0	0	0	0	1	0	1	0
mmu-miR-30e	MIMAT0000248	NM_010914	Nfyb	nuclear transcription factor-Y beta	0	0	1	0	0	0	0	1	0	1	0
mmu-miR-30e	MIMAT0000248	NM_010917	Nid1	nidogen 1	0	0	1	0	0	0	0	1	0	1	0
mmu-miR-30e	MIMAT0000248	NM_010918	Nktr	natural killer tumor recognition sequence	0	0	1	0	0	0	0	1	0	1	0
mmu-miR-30e	MIMAT0000248	NM_010919	Nkx2-2	NK2 transcription factor related, locus 2 (Drosophila)	0	0	1	0	0	0	0	1	0	1	0
mmu-miR-30e	MIMAT0000248	NM_010926	Cox4nb	COX4 neighbor	0	0	1	0	0	0	0	1	0	1	0
mmu-miR-30e	MIMAT0000248	NM_010930	Nov	nephroblastoma overexpressed gene	0	0	1	0	0	0	0	1	0	1	0
mmu-miR-30e	MIMAT0000248	NM_010938	Nrf1	nuclear respiratory factor 1	0	0	1	0	0	0	0	1	0	1	0
mmu-miR-30e	MIMAT0000248	NM_010944	Musk	muscle, skeletal, receptor tyrosine kinase	0	0	1	0	0	0	0	1	0	1	0
mmu-miR-30e	MIMAT0000248	NM_010952	Oaz2	ornithine decarboxylase antizyme 2	0	0	1	0	0	0	0	1	0	1	0
mmu-miR-30e	MIMAT0000248	NM_011030	P4ha1	procollagen-proline, 2-oxoglutarate 4-dioxygenase (proline 4-hydroxylase), alpha 1 polypeptide	0	0	0	0	0	0	1	1	0	1	0
mmu-miR-30e	MIMAT0000248	NM_011041	Pax9	paired box gene 9	0	0	0	0	0	0	1	1	0	1	0
mmu-miR-30e	MIMAT0000248	NM_011043	Pcdh10	protocadherin 10	0	0	1	0	0	0	0	1	0	1	0
mmu-miR-30e	MIMAT0000248	NM_011058	Pdgfra	platelet derived growth factor receptor, alpha polypeptide	0	0	1	0	0	0	0	1	0	1	0
mmu-miR-30e	MIMAT0000248	NM_011062	Pdpk1	3-phosphoinositide dependent protein kinase-1	0	0	1	0	0	0	0	1	0	1	0
mmu-miR-30e	MIMAT0000248	NM_011074	Pftk1	PFTAIRE protein kinase 1	0	0	1	0	0	0	0	1	0	1	0
mmu-miR-30e	MIMAT0000248	NM_011077	Phex	phosphate regulating gene with homologies to endopeptidases on the X chromosome (hypophosphatemia, vitamin D resistant rickets)	0	0	1	0	0	0	0	1	0	1	0
mmu-miR-30e	MIMAT0000248	NM_011084	Pik3c2g	phosphatidylinositol 3-kinase, C2 domain containing, gamma polypeptide	0	0	1	0	0	0	0	1	0	1	0
mmu-miR-30e	MIMAT0000248	NM_011100	Prkacb	protein kinase, cAMP dependent, catalytic, beta	0	0	1	0	0	0	0	1	0	1	0
mmu-miR-30e	MIMAT0000248	NM_011112	Papola	poly (A) polymerase alpha	0	0	1	0	0	0	0	1	0	1	0
mmu-miR-30e	MIMAT0000248	NM_011127	Prrx1	paired related homeobox 1	0	0	1	0	0	0	0	1	0	1	0
mmu-miR-30e	MIMAT0000248	NM_011139	Pou2f3	POU domain, class 2, transcription factor 3	0	0	1	0	0	0	0	1	0	1	0
mmu-miR-30e	MIMAT0000248	NM_011170	Prnp	prion protein	0	0	1	0	0	0	0	1	0	1	0
mmu-miR-30e	MIMAT0000248	NM_011183	Psen2	presenilin 2	0	0	1	0	0	0	0	1	0	1	0
mmu-miR-30e	MIMAT0000248	NM_011210	Ptprc	protein tyrosine phosphatase, receptor type, C	0	0	1	0	0	0	0	1	0	1	0
mmu-miR-30e	MIMAT0000248	NM_011213	Ptprf	protein tyrosine phosphatase, receptor type, F	0	0	1	0	0	0	0	1	0	1	0
mmu-miR-30e	MIMAT0000248	NM_011231	Rabggtb	RAB geranylgeranyl transferase, b subunit	0	0	1	0	0	0	0	1	0	1	0
mmu-miR-30e	MIMAT0000248	NM_011235	Rad51l3	RAD51-like 3 (S. cerevisiae)	0	0	1	0	0	0	0	1	0	1	0
mmu-miR-30e	MIMAT0000248	NM_011294	Sub1	SUB1 homolog (S. cerevisiae)	0	0	1	0	0	0	0	1	0	1	0
mmu-miR-30e	MIMAT0000248	NM_011299	Rps6ka2	ribosomal protein S6 kinase, polypeptide 2	0	0	1	0	0	0	0	1	0	1	0
mmu-miR-30e	MIMAT0000248	NM_011305	Rxra	retinoid X receptor alpha	0	0	1	0	0	0	0	1	0	1	0
mmu-miR-30e	MIMAT0000248	NM_011330	Ccl11	small chemokine (C-C motif) ligand 11	0	0	1	0	0	0	0	1	0	1	0
mmu-miR-30e	MIMAT0000248	NM_011338	Ccl9	chemokine (C-C motif) ligand 9	0	0	1	0	0	0	0	1	0	1	0
mmu-miR-30e	MIMAT0000248	NM_011341	Sdf4	stromal cell derived factor 4	0	0	1	0	0	0	0	1	0	1	0
mmu-miR-30e	MIMAT0000248	NM_011344	Sel1l	sel-1 suppressor of lin-12-like (C. elegans)	0	0	1	0	0	0	0	1	0	1	0
mmu-miR-30e	MIMAT0000248	NM_011358	Sfrs2	splicing factor, arginine/serine-rich 2 (SC-35)	0	0	1	0	0	0	0	1	0	1	0
mmu-miR-30e	MIMAT0000248	NM_011373	St6galnac4	ST6 (alpha-N-acetyl-neuraminyl-2,3-beta-galactosyl-1,3)-N-acetylgalactosaminide alpha-2,6-sialyltransferase 4	0	0	1	0	0	0	0	1	0	1	0
mmu-miR-30e	MIMAT0000248	NM_011374	St8sia1	ST8 alpha-N-acetyl-neuraminide alpha-2,8-sialyltransferase 1	0	0	1	0	0	0	0	1	0	1	0
mmu-miR-30e	MIMAT0000248	NM_011384	Six6	sine oculis-related homeobox 6 homolog (Drosophila)	0	0	1	0	0	0	0	1	0	1	0
mmu-miR-30e	MIMAT0000248	NM_011386	Skil	SKI-like	0	0	0	0	0	0	1	1	0	1	0
mmu-miR-30e	MIMAT0000248	NM_011390	Slc12a7	solute carrier family 12, member 7	0	0	1	0	0	0	0	1	0	1	0
mmu-miR-30e	MIMAT0000248	NM_011395	Slc22a3	solute carrier family 22 (organic cation transporter), member 3	0	0	1	0	0	0	0	1	0	1	0
mmu-miR-30e	MIMAT0000248	NM_011402	Slc34a2	solute carrier family 34 (sodium phosphate), member 2	0	0	1	0	0	0	0	1	0	1	0
mmu-miR-30e	MIMAT0000248	NM_011404	Slc7a5	solute carrier family 7 (cationic amino acid transporter, y+ system), member 5	0	0	1	0	0	0	0	1	0	1	0
mmu-miR-30e	MIMAT0000248	NM_011415	Snai2	snail homolog 2 (Drosophila)	0	0	1	0	0	0	0	1	0	1	0
mmu-miR-30e	MIMAT0000248	NM_011424	Ncor2	nuclear receptor co-repressor 2	0	0	1	0	0	0	0	1	0	1	0
mmu-miR-30e	MIMAT0000248	NM_011445	Sox6	SRY-box containing gene 6	0	0	1	0	0	0	0	1	0	1	0
mmu-miR-30e	MIMAT0000248	NM_011459	Serpinb8	serine (or cysteine) peptdiase inhibitor, clade B, member 8	0	0	1	0	0	0	0	1	0	1	0
mmu-miR-30e	MIMAT0000248	NM_011461	Spic	Spi-C transcription factor (Spi-1/PU.1 related)	0	0	1	0	0	0	0	1	0	1	0
mmu-miR-30e	MIMAT0000248	NM_011462	Spin1	spindlin 1	0	0	1	0	0	0	0	1	0	1	0
mmu-miR-30e	MIMAT0000248	NM_011484	Stam	signal transducing adaptor molecule (SH3 domain and ITAM motif) 1	0	0	1	0	0	0	0	1	0	1	0
mmu-miR-30e	MIMAT0000248	NM_011489	Stat5b	signal transducer and activator of transcription 5B	0	0	1	0	0	0	0	1	0	1	0
mmu-miR-30e	MIMAT0000248	NM_011503	Stxbp2	syntaxin binding protein 2	0	0	1	0	0	0	0	1	0	1	0
mmu-miR-30e	MIMAT0000248	NM_011506	Sucla2	succinate-Coenzyme A ligase, ADP-forming, beta subunit	0	0	1	0	0	0	0	1	0	1	0
mmu-miR-30e	MIMAT0000248	NM_011511	Abcc9	ATP-binding cassette, sub-family C (CFTR/MRP), member 9	0	0	1	0	0	0	0	1	0	1	0
mmu-miR-30e	MIMAT0000248	NM_011512	Surf4	surfeit gene 4	0	0	1	0	0	0	0	1	0	1	0
mmu-miR-30e	MIMAT0000248	NM_011518	Syk	spleen tyrosine kinase	0	0	1	0	0	0	0	1	0	1	0
mmu-miR-30e	MIMAT0000248	NM_011527	Tal1	T-cell acute lymphocytic leukemia 1	0	0	1	0	0	0	0	1	0	1	0
mmu-miR-30e	MIMAT0000248	NM_011529	Tank	TRAF family member-associated Nf-kappa B activator	0	0	1	0	0	0	0	1	0	1	0
mmu-miR-30e	MIMAT0000248	NM_011562	Tdgf1	teratocarcinoma-derived growth factor	0	0	1	0	0	0	0	1	0	1	0
mmu-miR-30e	MIMAT0000248	NM_011580	Thbs1	thrombospondin 1	0	0	1	0	0	0	0	1	0	1	0
mmu-miR-30e	MIMAT0000248	NM_011581	Thbs2	thrombospondin 2	0	0	0	0	0	0	1	1	0	1	0
mmu-miR-30e	MIMAT0000248	NM_011584	Nr1d2	nuclear receptor subfamily 1, group D, member 2	0	0	1	0	0	0	0	1	0	1	0
mmu-miR-30e	MIMAT0000248	NM_011603	Tbpl1	TATA box binding protein-like 1	0	0	0	0	0	0	1	1	0	1	0
mmu-miR-30e	MIMAT0000248	NM_011638	Tfrc	transferrin receptor	0	0	1	0	0	0	0	1	0	1	0
mmu-miR-30e	MIMAT0000248	NM_011641	Trp63	transformation related protein 63	0	0	1	0	0	0	0	1	0	1	0
mmu-miR-30e	MIMAT0000248	NM_011653	Tuba1a	tubulin, alpha 1A	0	0	1	0	0	0	0	1	0	1	0
mmu-miR-30e	MIMAT0000248	NM_011673	Ugcg	UDP-glucose ceramide glucosyltransferase	0	0	1	0	0	0	0	1	0	1	0
mmu-miR-30e	MIMAT0000248	NM_011699	Lin7c	lin-7 homolog C (C. elegans)	0	0	1	0	0	0	0	1	0	1	0
mmu-miR-30e	MIMAT0000248	NM_011701	Vim	vimentin	0	0	0	0	0	0	1	1	0	1	0
mmu-miR-30e	MIMAT0000248	NM_011705	Vrk1	vaccinia related kinase 1	0	0	1	0	0	0	0	1	0	1	0
mmu-miR-30e	MIMAT0000248	NM_011719	Wnt9b	wingless-type MMTV integration site 9B	0	0	1	0	0	0	0	1	0	1	0
mmu-miR-30e	MIMAT0000248	NM_011725	Xlr	X-linked lymphocyte-regulated complex	0	0	1	0	0	0	0	1	0	1	0
mmu-miR-30e	MIMAT0000248	NM_011732	Ybx1	Y box protein 1	0	0	1	0	0	0	0	1	0	1	0
mmu-miR-30e	MIMAT0000248	NM_011733	Csda	cold shock domain protein A	0	0	1	0	0	0	1	1	0	0	0
mmu-miR-30e	MIMAT0000248	NM_011749	Zfp148	zinc finger protein 148	0	0	1	0	0	0	0	1	0	1	0
mmu-miR-30e	MIMAT0000248	NM_011754	Zfp27	zinc finger protein 27	0	0	1	0	0	0	0	1	0	1	0
mmu-miR-30e	MIMAT0000248	NM_011763	Zfp9	zinc finger protein 9	0	0	1	0	0	0	0	1	0	1	0
mmu-miR-30e	MIMAT0000248	NM_011771	Ikzf3	IKAROS family zinc finger 3	0	0	1	0	0	0	0	1	0	1	0
mmu-miR-30e	MIMAT0000248	NM_011789	Apc2	adenomatosis polyposis coli 2	0	0	1	0	0	0	0	1	0	1	0
mmu-miR-30e	MIMAT0000248	NM_011805	Dido1	death inducer-obliterator 1	0	0	1	0	0	0	0	1	0	1	0
mmu-miR-30e	MIMAT0000248	NM_011806	Dmtf1	cyclin D binding myb-like transcription factor 1	0	0	1	0	0	0	0	1	0	1	0
mmu-miR-30e	MIMAT0000248	NM_011808	Ets1	E26 avian leukemia oncogene 1, 5" domain	0	0	1	0	0	0	0	1	0	1	0
mmu-miR-30e	MIMAT0000248	NM_011821	Gpc6	glypican 6	0	0	1	0	0	0	0	1	0	1	0
mmu-miR-30e	MIMAT0000248	NM_011825	Grem2	gremlin 2 homolog, cysteine knot superfamily (Xenopus laevis)	0	0	1	0	0	0	0	1	0	1	0
mmu-miR-30e	MIMAT0000248	NM_011889	Sept3	septin 3	0	0	1	0	0	0	0	1	0	1	0
mmu-miR-30e	MIMAT0000248	NM_011904	Tll2	tolloid-like 2	0	0	0	1	0	0	1	0	0	1	0
mmu-miR-30e	MIMAT0000248	NM_011926	Ceacam1	CEA-related cell adhesion molecule 1	0	0	1	0	0	0	0	1	0	1	0
mmu-miR-30e	MIMAT0000248	NM_011937	Gnpda1	glucosamine-6-phosphate deaminase 1	0	0	1	0	0	0	0	1	0	1	0
mmu-miR-30e	MIMAT0000248	NM_011945	Map3k1	mitogen-activated protein kinase kinase kinase 1	0	0	1	0	0	0	0	1	0	1	0
mmu-miR-30e	MIMAT0000248	NM_011949	Mapk1	mitogen-activated protein kinase 1	0	0	1	0	0	0	0	1	0	1	0
mmu-miR-30e	MIMAT0000248	NM_011976	Sema4g	sema domain, immunoglobulin domain (Ig), transmembrane domain (TM) and short cytoplasmic domain, (semaphorin) 4G	0	0	1	0	0	0	0	1	0	1	0
mmu-miR-30e	MIMAT0000248	NM_011981	Zfp260	zinc finger protein 260	0	0	1	0	0	0	0	1	0	1	0
mmu-miR-30e	MIMAT0000248	NM_011983	Homer2	homer homolog 2 (Drosophila)	0	0	1	0	0	0	0	1	0	1	0
mmu-miR-30e	MIMAT0000248	NM_011984	Homer3	homer homolog 3 (Drosophila)	0	0	1	0	0	0	0	1	0	1	0
mmu-miR-30e	MIMAT0000248	NM_011986	Ncdn	neurochondrin	0	0	1	0	0	0	0	1	0	1	0
mmu-miR-30e	MIMAT0000248	NM_011990	Slc7a11	solute carrier family 7 (cationic amino acid transporter, y+ system), member 11	0	0	1	0	0	0	0	1	0	1	0
mmu-miR-30e	MIMAT0000248	NM_011994	Abcd2	ATP-binding cassette, sub-family D (ALD), member 2	0	0	1	0	0	0	0	1	0	1	0
mmu-miR-30e	MIMAT0000248	NM_012025	Racgap1	Rac GTPase-activating protein 1	0	0	1	0	0	0	0	1	0	1	0
mmu-miR-30e	MIMAT0000248	NM_012045	Pla2g2f	phospholipase A2, group IIF	0	0	1	0	0	0	0	1	0	1	0
mmu-miR-30e	MIMAT0000248	NM_012051	Etv3	ets variant gene 3	0	0	1	0	0	0	0	1	0	1	0
mmu-miR-30e	MIMAT0000248	NM_013454	Abca1	ATP-binding cassette, sub-family A (ABC1), member 1	0	0	1	0	0	0	0	1	0	1	0
mmu-miR-30e	MIMAT0000248	NM_013460	Adra1d	adrenergic receptor, alpha 1d	0	0	1	0	0	0	0	1	0	1	0
mmu-miR-30e	MIMAT0000248	NM_013498	Crem	cAMP responsive element modulator	0	0	1	0	0	0	0	1	0	1	0
mmu-miR-30e	MIMAT0000248	NM_013507	Eif4g2	eukaryotic translation initiation factor 4, gamma 2	0	0	1	0	0	0	0	1	0	1	0
mmu-miR-30e	MIMAT0000248	NM_013510	Epb4.1l1	erythrocyte protein band 4.1-like 1	0	0	1	0	0	0	0	1	0	1	0
mmu-miR-30e	MIMAT0000248	NM_013526	Gdf6	growth differentiation factor 6	0	0	1	0	0	0	0	1	0	1	0
mmu-miR-30e	MIMAT0000248	NM_013529	Gfpt2	glutamine fructose-6-phosphate transaminase 2	0	0	0	0	0	0	1	1	0	1	0
mmu-miR-30e	MIMAT0000248	NM_013542	Gzmb	granzyme B	0	0	1	0	0	0	0	1	0	1	0
mmu-miR-30e	MIMAT0000248	NM_013565	Itga3	integrin alpha 3	0	0	1	0	0	0	0	1	0	1	0
mmu-miR-30e	MIMAT0000248	NM_013587	Lrpap1	low density lipoprotein receptor-related protein associated protein 1	0	0	1	0	0	0	0	1	0	1	0
mmu-miR-30e	MIMAT0000248	NM_013598	Kitl	kit ligand	0	0	1	0	0	0	0	1	0	1	0
mmu-miR-30e	MIMAT0000248	NM_013601	Msx2	homeobox, msh-like 2	0	0	1	0	0	0	0	1	0	1	0
mmu-miR-30e	MIMAT0000248	NM_013614	Odc1	ornithine decarboxylase, structural 1	0	0	1	0	0	0	0	1	0	1	0
mmu-miR-30e	MIMAT0000248	NM_013657	Sema3c	sema domain, immunoglobulin domain (Ig), short basic domain, secreted, (semaphorin) 3C	0	0	1	0	0	0	0	1	0	1	0
mmu-miR-30e	MIMAT0000248	NM_013669	Snap91	synaptosomal-associated protein 91	0	0	1	0	0	0	0	1	0	1	0
mmu-miR-30e	MIMAT0000248	NM_013685	Tcf4	transcription factor 4	0	0	1	0	0	0	0	1	0	1	0
mmu-miR-30e	MIMAT0000248	NM_013700	Usp5	ubiquitin specific peptidase 5 (isopeptidase T)	0	0	1	0	0	0	0	1	0	1	0
mmu-miR-30e	MIMAT0000248	NM_013709	Sh3yl1	Sh3 domain YSC-like 1	0	0	1	0	0	0	0	1	0	1	0
mmu-miR-30e	MIMAT0000248	NM_013720	Mga	MAX gene associated	0	0	1	0	0	0	0	1	0	1	0
mmu-miR-30e	MIMAT0000248	NM_013736	Tceb3	transcription elongation factor B (SIII), polypeptide 3	0	0	1	0	0	0	0	1	0	1	0
mmu-miR-30e	MIMAT0000248	NM_013742	Cars	cysteinyl-tRNA synthetase	0	0	1	0	0	0	0	1	0	1	0
mmu-miR-30e	MIMAT0000248	NM_013743	Pdk4	pyruvate dehydrogenase kinase, isoenzyme 4	0	0	1	0	0	0	0	1	0	1	0
mmu-miR-30e	MIMAT0000248	NM_013757	Sytl4	synaptotagmin-like 4	0	0	1	0	0	0	0	1	0	1	0
mmu-miR-30e	MIMAT0000248	NM_013785	Ihpk1	inositol hexaphosphate kinase 1	0	0	1	0	0	0	0	1	0	1	0
mmu-miR-30e	MIMAT0000248	NM_013790	Abcc5	ATP-binding cassette, sub-family C (CFTR/MRP), member 5	0	0	1	0	0	0	0	1	0	1	0
mmu-miR-30e	MIMAT0000248	NM_013806	Abcc2	ATP-binding cassette, sub-family C (CFTR/MRP), member 2	0	0	1	0	0	0	0	1	0	1	0
mmu-miR-30e	MIMAT0000248	NM_013813	Epb4.1l3	erythrocyte protein band 4.1-like 3	0	0	1	0	0	0	0	1	0	1	0
mmu-miR-30e	MIMAT0000248	NM_013830	Prpf4b	PRP4 pre-mRNA processing factor 4 homolog B (yeast)	0	0	1	0	0	0	0	1	0	1	0
mmu-miR-30e	MIMAT0000248	NM_013835	Trove2	TROVE domain family, member 2	0	0	1	0	0	0	0	1	0	1	0
mmu-miR-30e	MIMAT0000248	NM_013848	Ermap	erythroblast membrane-associated protein	0	0	1	0	0	0	0	1	0	1	0
mmu-miR-30e	MIMAT0000248	NM_013860	Limd1	LIM domains containing 1	0	0	1	0	0	0	0	1	0	1	0
mmu-miR-30e	MIMAT0000248	NM_013885	Clic4	chloride intracellular channel 4 (mitochondrial)	0	0	1	0	0	0	0	1	0	1	0
mmu-miR-30e	MIMAT0000248	NM_013886	Hdgfrp3	hepatoma-derived growth factor, related protein 3	0	0	1	0	0	0	0	1	0	1	0
mmu-miR-30e	MIMAT0000248	NM_013890	Fbxw2	F-box and WD-40 domain protein 2	0	0	1	0	0	0	0	1	0	1	0
mmu-miR-30e	MIMAT0000248	NM_013903	Mmp20	matrix metallopeptidase 20 (enamelysin)	0	0	1	0	0	0	0	1	0	1	0
mmu-miR-30e	MIMAT0000248	NM_013905	Heyl	hairy/enhancer-of-split related with YRPW motif-like	0	0	1	0	0	0	0	1	0	1	0
mmu-miR-30e	MIMAT0000248	NM_013907	Fbxw4	F-box and WD-40 domain protein 4	0	0	1	0	0	0	0	1	0	1	0
mmu-miR-30e	MIMAT0000248	NM_013923	Rnf19a	ring finger protein 19A	0	0	1	0	0	0	0	1	0	1	0
mmu-miR-30e	MIMAT0000248	NM_013933	Vapa	vesicle-associated membrane protein, associated protein A	0	0	0	1	0	0	1	1	0	0	0
mmu-miR-30e	MIMAT0000248	NM_015734	Col5a1	collagen, type V, alpha 1	0	0	1	0	0	0	0	1	0	1	0
mmu-miR-30e	MIMAT0000248	NM_015737	Galnt4	UDP-N-acetyl-alpha-D-galactosamine:polypeptide N-acetylgalactosaminyltransferase 4	0	0	1	0	0	0	0	1	0	1	0
mmu-miR-30e	MIMAT0000248	NM_015753	Zeb2	zinc finger E-box binding homeobox 2	0	0	0	0	0	0	1	1	0	1	0
mmu-miR-30e	MIMAT0000248	NM_015765	Hspa14	heat shock protein 14	0	0	1	0	0	0	0	1	0	1	0
mmu-miR-30e	MIMAT0000248	NM_015767	Ttpa	tocopherol (alpha) transfer protein	0	0	1	0	0	0	0	1	0	1	0
mmu-miR-30e	MIMAT0000248	NM_015771	Lats2	large tumor suppressor 2	0	0	0	0	0	0	1	1	0	1	0
mmu-miR-30e	MIMAT0000248	NM_015776	Mfap5	microfibrillar associated protein 5	0	0	1	0	0	0	0	1	0	1	0
mmu-miR-30e	MIMAT0000248	NM_015805	Atp9b	ATPase, class II, type 9B	0	0	1	0	0	0	0	1	0	1	0
mmu-miR-30e	MIMAT0000248	NM_015822	Fbxl3	F-box and leucine-rich repeat protein 3	0	0	1	0	0	0	0	1	0	1	0
mmu-miR-30e	MIMAT0000248	NM_016674	Cldn1	claudin 1	0	0	1	0	0	0	0	1	0	1	0
mmu-miR-30e	MIMAT0000248	NM_016743	Nell2	NEL-like 2 (chicken)	0	0	1	0	0	0	0	1	0	1	0
mmu-miR-30e	MIMAT0000248	NM_016782	Cntnap1	contactin associated protein-like 1	0	0	1	0	0	0	0	1	0	1	0
mmu-miR-30e	MIMAT0000248	NM_016787	Bnip2	BCL2/adenovirus E1B interacting protein 1, NIP2	0	0	1	0	0	0	0	1	0	1	0
mmu-miR-30e	MIMAT0000248	NM_016807	Sdcbp	syndecan binding protein	0	0	1	0	0	0	0	1	0	1	0
mmu-miR-30e	MIMAT0000248	NM_016843	Atxn10	ataxin 10	0	0	1	0	0	0	0	1	0	1	0
mmu-miR-30e	MIMAT0000248	NM_016898	Cd164	CD164 antigen	0	0	1	0	0	0	0	1	0	1	0
mmu-miR-30e	MIMAT0000248	NM_016900	Cav2	caveolin 2	0	0	1	0	0	0	0	1	0	1	0
mmu-miR-30e	MIMAT0000248	NM_016962	Spast	spastin	0	0	0	0	0	0	1	1	0	1	0
mmu-miR-30e	MIMAT0000248	NM_016963	Tmod3	tropomodulin 3	0	0	1	0	0	0	0	1	0	1	0
mmu-miR-30e	MIMAT0000248	NM_016979	Prkx	protein kinase, X-linked	0	0	1	0	0	0	0	1	0	1	0
mmu-miR-30e	MIMAT0000248	NM_016984	Trpc4	transient receptor potential cation channel, subfamily C, member 4	0	0	1	0	0	0	0	1	0	1	0
mmu-miR-30e	MIMAT0000248	NM_017381	Zranb2	zinc finger, RAN-binding domain containing 2	0	0	0	0	0	0	1	1	0	1	0
mmu-miR-30e	MIMAT0000248	NM_017382	Rab11a	RAB11a, member RAS oncogene family	0	0	1	0	0	0	0	1	0	1	0
mmu-miR-30e	MIMAT0000248	NM_017391	Slc5a3	solute carrier family 5 (inositol transporters), member 3	0	0	1	0	0	0	0	1	0	1	0
mmu-miR-30e	MIMAT0000248	NM_017395	Rfx5	regulatory factor X, 5 (influences HLA class II expression)	0	0	1	0	0	0	0	1	0	1	0
mmu-miR-30e	MIMAT0000248	NM_018744	Sema6a	sema domain, transmembrane domain (TM), and cytoplasmic domain, (semaphorin) 6A	0	0	1	0	0	0	0	1	0	1	0
mmu-miR-30e	MIMAT0000248	NM_018767	Cd160	CD160 antigen	0	0	1	0	0	0	0	1	0	1	0
mmu-miR-30e	MIMAT0000248	NM_018768	Stx8	syntaxin 8	0	0	1	0	0	0	0	1	0	1	0
mmu-miR-30e	MIMAT0000248	NM_018775	Tbc1d8	TBC1 domain family, member 8	0	0	1	0	0	0	0	1	0	1	0
mmu-miR-30e	MIMAT0000248	NM_018788	Extl3	exostoses (multiple)-like 3	0	0	1	0	0	0	0	1	0	1	0
mmu-miR-30e	MIMAT0000248	NM_018794	Atp6ap1	ATPase, H+ transporting, lysosomal accessory protein 1	0	0	1	0	0	0	0	1	0	1	0
mmu-miR-30e	MIMAT0000248	NM_018798	Ubqln2	ubiquilin 2	0	0	1	0	0	0	0	1	0	1	0
mmu-miR-30e	MIMAT0000248	NM_018807	Plagl2	pleiomorphic adenoma gene-like 2	0	0	1	0	0	0	0	1	0	1	0
mmu-miR-30e	MIMAT0000248	NM_018821	Socs6	suppressor of cytokine signaling 6	0	0	0	0	0	0	1	1	0	1	0
mmu-miR-30e	MIMAT0000248	NM_018828	Fnbp4	formin binding protein 4	0	0	1	0	0	0	0	1	0	1	0
mmu-miR-30e	MIMAT0000248	NM_018829	Ap3m1	adaptor-related protein complex 3, mu 1 subunit	0	0	0	0	0	0	1	1	0	1	0
mmu-miR-30e	MIMAT0000248	NM_018851	Samhd1	SAM domain and HD domain, 1	0	0	1	0	0	0	0	1	0	1	0
mmu-miR-30e	MIMAT0000248	NM_018852	Scn9a	sodium channel, voltage-gated, type IX, alpha	0	0	1	0	0	0	0	1	0	1	0
mmu-miR-30e	MIMAT0000248	NM_018864	Impa1	inositol (myo)-1(or 4)-monophosphatase 1	0	0	1	0	0	0	0	1	0	1	0
mmu-miR-30e	MIMAT0000248	NM_018865	Wisp1	WNT1 inducible signaling pathway protein 1	0	0	1	0	0	0	0	1	0	1	0
mmu-miR-30e	MIMAT0000248	NM_018869	Grk5	G protein-coupled receptor kinase 5	0	0	1	0	0	0	0	1	0	1	0
mmu-miR-30e	MIMAT0000248	NM_018871	Ywhag	tyrosine 3-monooxygenase/tryptophan 5-monooxygenase activation protein, gamma polypeptide	0	0	0	0	0	0	1	1	0	1	0
mmu-miR-30e	MIMAT0000248	NM_018883	Camkk1	calcium/calmodulin-dependent protein kinase kinase 1, alpha	0	0	1	0	0	0	0	1	0	1	0
mmu-miR-30e	MIMAT0000248	NM_018884	Pdzrn3	PDZ domain containing RING finger 3	0	0	1	0	0	0	0	1	0	1	0
mmu-miR-30e	MIMAT0000248	NM_019388	Cd86	CD86 antigen	0	0	1	0	0	0	0	1	0	1	0
mmu-miR-30e	MIMAT0000248	NM_019391	Lsp1	lymphocyte specific 1	0	0	1	0	0	0	0	1	0	1	0
mmu-miR-30e	MIMAT0000248	NM_019406	Fnbp1	formin binding protein 1	0	0	1	0	0	0	0	1	0	1	0
mmu-miR-30e	MIMAT0000248	NM_019410	Pfn2	profilin 2	0	0	0	1	0	0	1	1	0	0	0
mmu-miR-30e	MIMAT0000248	NM_019421	Cd320	CD320 antigen	0	0	1	0	0	0	0	1	0	1	0
mmu-miR-30e	MIMAT0000248	NM_019422	Elovl1	elongation of very long chain fatty acids (FEN1/Elo2, SUR4/Elo3, yeast)-like 1	0	0	1	0	0	0	0	1	0	1	0
mmu-miR-30e	MIMAT0000248	NM_019423	Elovl2	elongation of very long chain fatty acids (FEN1/Elo2, SUR4/Elo3, yeast)-like 2	0	0	1	0	0	0	0	1	0	1	0
mmu-miR-30e	MIMAT0000248	NM_019437	Rfk	riboflavin kinase	0	0	1	0	0	0	0	1	0	1	0
mmu-miR-30e	MIMAT0000248	NM_019449	Unc93b1	unc-93 homolog B1 (C. elegans)	0	0	1	0	0	0	0	1	0	1	0
mmu-miR-30e	MIMAT0000248	NM_019464	Sh3glb1	SH3-domain GRB2-like B1 (endophilin)	0	0	1	0	0	0	0	1	0	1	0
mmu-miR-30e	MIMAT0000248	NM_019491	Rala	v-ral simian leukemia viral oncogene homolog A (ras related)	0	0	1	0	0	0	0	1	0	1	0
mmu-miR-30e	MIMAT0000248	NM_019496	Ammecr1	Alport syndrome, mental retardation, midface hypoplasia and elliptocytosis chromosomal region gene 1 homolog (human)	0	0	1	0	0	0	0	1	0	1	0
mmu-miR-30e	MIMAT0000248	NM_019505	Dgke	diacylglycerol kinase, epsilon	0	0	1	0	0	0	0	1	0	1	0
mmu-miR-30e	MIMAT0000248	NM_019540	Pfpl	pore forming protein-like	0	0	1	0	0	0	0	1	0	1	0
mmu-miR-30e	MIMAT0000248	NM_019548	Tro	trophinin	0	0	1	0	0	0	0	1	0	1	0
mmu-miR-30e	MIMAT0000248	NM_019564	Htra1	HtrA serine peptidase 1	0	0	1	0	0	0	0	1	0	1	0
mmu-miR-30e	MIMAT0000248	NM_019637	Styx	phosphoserine/threonine/tyrosine interaction protein	0	0	0	0	0	0	1	1	0	1	0
mmu-miR-30e	MIMAT0000248	NM_019642	Rpn2	ribophorin II	0	0	1	0	0	0	0	1	0	1	0
mmu-miR-30e	MIMAT0000248	NM_019664	Kcnj15	potassium inwardly-rectifying channel, subfamily J, member 15	0	0	1	0	0	0	0	1	0	1	0
mmu-miR-30e	MIMAT0000248	NM_019667	Stam2	signal transducing adaptor molecule (SH3 domain and ITAM motif) 2	0	0	1	0	0	0	0	1	0	1	0
mmu-miR-30e	MIMAT0000248	NM_019704	Tmem115	transmembrane protein 115	0	0	1	0	0	0	0	1	0	1	0
mmu-miR-30e	MIMAT0000248	NM_019733	Rbpms	RNA binding protein gene with multiple splicing	0	0	1	0	0	0	0	1	0	1	0
mmu-miR-30e	MIMAT0000248	NM_019739	Foxo1	forkhead box O1	0	0	1	0	0	0	0	1	0	1	0
mmu-miR-30e	MIMAT0000248	NM_019740	Foxo3a	forkhead box O3a	0	0	0	0	0	0	1	1	0	1	0
mmu-miR-30e	MIMAT0000248	NM_019745	Pdcd10	programmed cell death 10	0	0	0	0	0	0	1	1	0	1	0
mmu-miR-30e	MIMAT0000248	NM_019746	Pdcd5	programmed cell death 5	0	0	1	0	0	0	0	1	0	1	0
mmu-miR-30e	MIMAT0000248	NM_019770	Tmed2	transmembrane emp24 domain trafficking protein 2	0	0	0	0	0	0	1	1	0	1	0
mmu-miR-30e	MIMAT0000248	NM_019787	Sec23b	SEC23B (S. cerevisiae)	0	0	1	0	0	0	0	1	0	1	0
mmu-miR-30e	MIMAT0000248	NM_019794	Dnaja2	DnaJ (Hsp40) homolog, subfamily A, member 2	0	0	1	0	0	0	0	1	0	1	0
mmu-miR-30e	MIMAT0000248	NM_019796	Syncrip	synaptotagmin binding, cytoplasmic RNA interacting protein	0	0	1	0	0	0	0	1	0	1	0
mmu-miR-30e	MIMAT0000248	NM_019797	Trip4	thyroid hormone receptor interactor 4	0	0	1	0	0	0	0	1	0	1	0
mmu-miR-30e	MIMAT0000248	NM_019810	Slc5a1	solute carrier family 5 (sodium/glucose cotransporter), member 1	0	0	1	0	0	0	0	1	0	1	0
mmu-miR-30e	MIMAT0000248	NM_019818	Timm22	translocase of inner mitochondrial membrane 22 homolog (yeast)	0	0	1	0	0	0	0	1	0	1	0
mmu-miR-30e	MIMAT0000248	NM_019923	Itpr2	inositol 1,4,5-triphosphate receptor 2	0	0	1	0	0	0	0	1	0	1	0
mmu-miR-30e	MIMAT0000248	NM_019929	Sumo3	SMT3 suppressor of mif two 3 homolog 3 (yeast)	0	0	1	0	0	0	0	1	0	1	0
mmu-miR-30e	MIMAT0000248	NM_019930	Ranbp9	RAN binding protein 9	0	0	0	0	0	0	1	1	0	1	0
mmu-miR-30e	MIMAT0000248	NM_019971	Pdgfc	platelet-derived growth factor, C polypeptide	0	0	1	0	0	0	0	1	0	1	0
mmu-miR-30e	MIMAT0000248	NM_019989	Sh3bgrl	SH3-binding domain glutamic acid-rich protein like	0	0	1	0	0	0	0	1	0	1	0
mmu-miR-30e	MIMAT0000248	NM_019994	Garnl1	GTPase activating RANGAP domain-like 1	0	0	1	0	0	0	0	1	0	1	0
mmu-miR-30e	MIMAT0000248	NM_019998	Alg2	asparagine-linked glycosylation 2 homolog (yeast, alpha-1,3-mannosyltransferase)	0	0	1	0	0	0	0	1	0	1	0
mmu-miR-30e	MIMAT0000248	NM_020008	Clec7a	C-type lectin domain family 7, member a	0	0	1	0	0	0	0	1	0	1	0
mmu-miR-30e	MIMAT0000248	NM_020010	Cyp51	cytochrome P450, family 51	0	0	1	0	0	0	0	1	0	1	0
mmu-miR-30e	MIMAT0000248	NM_020252	Nrxn1	neurexin I	0	0	1	0	0	0	0	1	0	1	0
mmu-miR-30e	MIMAT0000248	NM_020267	Trim44	tripartite motif-containing 44	0	0	1	0	0	0	0	1	0	1	0
mmu-miR-30e	MIMAT0000248	NM_020271	Pdxp	pyridoxal (pyridoxine, vitamin B6) phosphatase	0	0	1	0	0	0	0	1	0	1	0
mmu-miR-30e	MIMAT0000248	NM_020505	Vav3	vav 3 oncogene	0	0	1	0	0	0	0	1	0	1	0
mmu-miR-30e	MIMAT0000248	NM_020510	Fzd2	frizzled homolog 2 (Drosophila)	0	0	1	0	0	0	0	1	0	1	0
mmu-miR-30e	MIMAT0000248	NM_020557	Cmpk2	cytidine monophosphate (UMP-CMP) kinase 2, mitochondrial	0	0	1	0	0	0	0	1	0	1	0
mmu-miR-30e	MIMAT0000248	NM_020584	Terf2ip	telomeric repeat binding factor 2, interacting protein	0	0	1	0	0	0	0	1	0	1	0
mmu-miR-30e	MIMAT0000248	NM_020588	Tmem183a	transmembrane protein 183A	0	0	1	0	0	0	0	1	0	1	0
mmu-miR-30e	MIMAT0000248	NM_020595	Otor	otoraplin	0	0	1	0	0	0	0	1	0	1	0
mmu-miR-30e	MIMAT0000248	NM_020621	P2ry4	pyrimidinergic receptor P2Y, G-protein coupled, 4	0	0	1	0	0	0	0	1	0	1	0
mmu-miR-30e	MIMAT0000248	NM_021041	Abcc9	ATP-binding cassette, sub-family C (CFTR/MRP), member 9	0	0	1	0	0	0	0	1	0	1	0
mmu-miR-30e	MIMAT0000248	NM_021042	Abcc9	ATP-binding cassette, sub-family C (CFTR/MRP), member 9	0	0	1	0	0	0	0	1	0	1	0
mmu-miR-30e	MIMAT0000248	NM_021275	Kcna4	potassium voltage-gated channel, shaker-related subfamily, member 4	0	0	0	0	0	0	1	1	0	1	0
mmu-miR-30e	MIMAT0000248	NM_021279	Wnt1	wingless-related MMTV integration site 1	0	0	1	0	0	0	0	1	0	1	0
mmu-miR-30e	MIMAT0000248	NM_021305	Sec61a2	Sec61, alpha subunit 2 (S. cerevisiae)	0	0	0	0	0	0	1	1	0	1	0
mmu-miR-30e	MIMAT0000248	NM_021325	Cd200r1	CD200 receptor 1	0	0	1	0	0	0	0	1	0	1	0
mmu-miR-30e	MIMAT0000248	NM_021327	Tnip1	TNFAIP3 interacting protein 1	0	0	1	0	0	0	0	1	0	1	0
mmu-miR-30e	MIMAT0000248	NM_021330	Acp1	acid phosphatase 1, soluble	0	0	1	0	0	0	0	1	0	1	0
mmu-miR-30e	MIMAT0000248	NM_021335	Snrpb2	U2 small nuclear ribonucleoprotein B	0	0	1	0	0	0	0	1	0	1	0
mmu-miR-30e	MIMAT0000248	NM_021343	Spata5	spermatogenesis associated 5	0	0	1	0	0	0	0	1	0	1	0
mmu-miR-30e	MIMAT0000248	NM_021382	Tacr3	tachykinin receptor 3	0	0	1	0	0	0	0	1	0	1	0
mmu-miR-30e	MIMAT0000248	NM_021399	Bcl11b	B-cell leukemia/lymphoma 11B	0	0	1	0	0	0	0	1	0	1	0
mmu-miR-30e	MIMAT0000248	NM_021418	AB041550	hypothetical protein, MNCb-4779	0	0	1	0	0	0	0	1	0	1	0
mmu-miR-30e	MIMAT0000248	NM_021435	Slc35b4	solute carrier family 35, member B4	0	0	1	0	0	0	0	1	0	1	0
mmu-miR-30e	MIMAT0000248	NM_021449	Crbn	cereblon	0	0	1	0	0	0	0	1	0	1	0
mmu-miR-30e	MIMAT0000248	NM_021457	Fzd1	frizzled homolog 1 (Drosophila)	0	0	1	0	0	0	0	1	0	1	0
mmu-miR-30e	MIMAT0000248	NM_021477	A2bp1	ataxin 2 binding protein 1	0	0	0	0	0	0	1	1	0	1	0
mmu-miR-30e	MIMAT0000248	NM_021515	Ak1	adenylate kinase 1	0	0	1	0	0	0	0	1	0	1	0
mmu-miR-30e	MIMAT0000248	NM_021516	Mark3	MAP/microtubule affinity-regulating kinase 3	0	0	0	0	0	0	1	1	0	1	0
mmu-miR-30e	MIMAT0000248	NM_021528	Chst12	carbohydrate sulfotransferase 12	0	0	1	0	0	0	0	1	0	1	0
mmu-miR-30e	MIMAT0000248	NM_021536	Rhot1	ras homolog gene family, member T1	0	0	1	0	0	0	0	1	0	1	0
mmu-miR-30e	MIMAT0000248	NM_021600	Chrnd	cholinergic receptor, nicotinic, delta polypeptide	0	0	1	0	0	0	0	1	0	1	0
mmu-miR-30e	MIMAT0000248	NM_021605	Nek7	NIMA (never in mitosis gene a)-related expressed kinase 7	0	0	1	0	0	0	0	1	0	1	0
mmu-miR-30e	MIMAT0000248	NM_021606	Nek6	NIMA (never in mitosis gene a)-related expressed kinase 6	0	0	1	0	0	0	0	1	0	1	0
mmu-miR-30e	MIMAT0000248	NM_021609	Ccbp2	chemokine binding protein 2	0	0	1	0	0	0	0	1	0	1	0
mmu-miR-30e	MIMAT0000248	NM_021788	Sap30	sin3 associated polypeptide	0	0	1	0	0	0	0	1	0	1	0
mmu-miR-30e	MIMAT0000248	NM_021792	Iigp1	interferon inducible GTPase 1	0	0	1	0	0	0	0	1	0	1	0
mmu-miR-30e	MIMAT0000248	NM_021881	Qk	quaking	0	0	1	0	0	0	0	1	0	1	0
mmu-miR-30e	MIMAT0000248	NM_021893	Cd274	CD274 antigen	0	0	1	0	0	0	0	1	0	1	0
mmu-miR-30e	MIMAT0000248	NM_022004	Fxyd6	FXYD domain-containing ion transport regulator 6	0	0	1	0	0	0	0	1	0	1	0
mmu-miR-30e	MIMAT0000248	NM_022023	Gmfb	glia maturation factor, beta	0	0	1	0	0	0	0	1	0	1	0
mmu-miR-30e	MIMAT0000248	NM_022025	Slc5a7	solute carrier family 5 (choline transporter), member 7	0	0	1	0	0	0	0	1	0	1	0
mmu-miR-30e	MIMAT0000248	NM_022305	B4galt1	UDP-Gal:betaGlcNAc beta 1,4- galactosyltransferase, polypeptide 1	0	0	1	0	0	0	0	1	0	1	0
mmu-miR-30e	MIMAT0000248	NM_022323	Moap1	modulator of apoptosis 1	0	0	1	0	0	0	0	1	0	1	0
mmu-miR-30e	MIMAT0000248	NM_022416	Stk32b	serine/threonine kinase 32B	0	0	1	0	0	0	0	1	0	1	0
mmu-miR-30e	MIMAT0000248	NM_022721	Fzd5	frizzled homolog 5 (Drosophila)	0	0	1	0	0	0	0	1	0	1	0
mmu-miR-30e	MIMAT0000248	NM_022801	Mark3	MAP/microtubule affinity-regulating kinase 3	0	0	0	0	0	0	1	1	0	1	0
mmu-miR-30e	MIMAT0000248	NM_022887	Tsc1	tuberous sclerosis 1	0	0	1	0	0	0	0	1	0	1	0
mmu-miR-30e	MIMAT0000248	NM_022982	Rtn4r	reticulon 4 receptor	0	0	1	0	0	0	0	1	0	1	0
mmu-miR-30e	MIMAT0000248	NM_022983	Lpar3	lysophosphatidic acid receptor 3	0	0	0	0	0	0	1	1	0	1	0
mmu-miR-30e	MIMAT0000248	NM_022988	Nif3l1	Ngg1 interacting factor 3-like 1 (S. pombe)	0	0	1	0	0	0	0	1	0	1	0
mmu-miR-30e	MIMAT0000248	NM_022997	Vps35	vacuolar protein sorting 35	0	0	1	0	0	0	0	1	0	1	0
mmu-miR-30e	MIMAT0000248	NM_023043	Prnd	prion protein dublet	0	0	1	0	0	0	0	1	0	1	0
mmu-miR-30e	MIMAT0000248	NM_023045	Xpo7	exportin 7	0	0	1	0	0	0	0	1	0	1	0
mmu-miR-30e	MIMAT0000248	NM_023048	Asb4	ankyrin repeat and SOCS box-containing protein 4	0	0	1	0	0	0	0	1	0	1	0
mmu-miR-30e	MIMAT0000248	NM_023053	Twsg1	twisted gastrulation homolog 1 (Drosophila)	0	0	1	0	0	0	0	1	0	1	0
mmu-miR-30e	MIMAT0000248	NM_023063	Lima1	LIM domain and actin binding 1	0	0	1	0	0	0	0	1	0	1	0
mmu-miR-30e	MIMAT0000248	NM_023115	Pcdh15	protocadherin 15	0	0	1	0	0	0	0	1	0	1	0
mmu-miR-30e	MIMAT0000248	NM_023128	Palm	paralemmin	0	0	1	0	0	0	0	1	0	1	0
mmu-miR-30e	MIMAT0000248	NM_023129	Pln	phospholamban	0	0	1	0	0	0	0	1	0	1	0
mmu-miR-30e	MIMAT0000248	NM_023258	Pycard	PYD and CARD domain containing	0	0	1	0	0	0	0	1	0	1	0
mmu-miR-30e	MIMAT0000248	NM_023324	Peli1	pellino 1	0	0	0	0	0	0	1	1	0	1	0
mmu-miR-30e	MIMAT0000248	NM_023418	Pgam1	phosphoglycerate mutase 1	0	0	1	0	0	0	0	1	0	1	0
mmu-miR-30e	MIMAT0000248	NM_023423	6330407G11Rik	RIKEN cDNA 6330407G11 gene	0	0	1	0	0	0	0	1	0	1	0
mmu-miR-30e	MIMAT0000248	NM_023472	Ankra2	ankyrin repeat, family A (RFXANK-like), 2	0	0	0	1	0	0	1	1	0	0	0
mmu-miR-30e	MIMAT0000248	NM_023478	Upk3a	uroplakin 3A	0	0	1	0	0	0	0	1	0	1	0
mmu-miR-30e	MIMAT0000248	NM_023480	Fahd1	fumarylacetoacetate hydrolase domain containing 1	0	0	1	0	0	0	0	1	0	1	0
mmu-miR-30e	MIMAT0000248	NM_023500	Xk	Kell blood group precursor (McLeod phenotype) homolog	0	0	1	0	0	0	0	1	0	1	0
mmu-miR-30e	MIMAT0000248	NM_023503	Ing2	inhibitor of growth family, member 2	0	0	1	0	0	0	0	1	0	1	0
mmu-miR-30e	MIMAT0000248	NM_023505	Glrx2	glutaredoxin 2 (thioltransferase)	0	0	1	0	0	0	0	1	0	1	0
mmu-miR-30e	MIMAT0000248	NM_023516	2310016C08Rik	RIKEN cDNA 2310016C08 gene	0	0	1	0	0	0	0	1	0	1	0
mmu-miR-30e	MIMAT0000248	NM_023580	Epha1	Eph receptor A1	0	0	1	0	0	0	0	1	0	1	0
mmu-miR-30e	MIMAT0000248	NM_023596	Slc29a3	solute carrier family 29 (nucleoside transporters), member 3	0	0	1	0	0	0	0	1	0	1	0
mmu-miR-30e	MIMAT0000248	NM_023624	Lrat	lecithin-retinol acyltransferase (phosphatidylcholine-retinol-O-acyltransferase)	0	0	1	0	0	0	0	1	0	1	0
mmu-miR-30e	MIMAT0000248	NM_023635	Rab27a	RAB27A, member RAS oncogene family	0	0	1	0	0	0	0	1	0	1	0
mmu-miR-30e	MIMAT0000248	NM_023651	Pex13	peroxisomal biogenesis factor 13	0	0	1	0	0	0	0	1	0	1	0
mmu-miR-30e	MIMAT0000248	NM_023750	Zfp84	zinc finger protein 84	0	0	1	0	0	0	0	1	0	1	0
mmu-miR-30e	MIMAT0000248	NM_023755	Tcfcp2l1	transcription factor CP2-like 1	0	0	1	0	0	0	0	1	0	1	0
mmu-miR-30e	MIMAT0000248	NM_023813	Camk2d	calcium/calmodulin-dependent protein kinase II, delta	0	0	1	0	0	0	0	1	0	1	0
mmu-miR-30e	MIMAT0000248	NM_023815	Trp53rk	transformation related protein 53 regulating kinase	0	0	1	0	0	0	0	1	0	1	0
mmu-miR-30e	MIMAT0000248	NM_023831	1500035H01Rik	RIKEN cDNA 1500035H01 gene	0	0	1	0	0	0	0	1	0	1	0
mmu-miR-30e	MIMAT0000248	NM_023879	Rpgrip1	retinitis pigmentosa GTPase regulator interacting protein 1	0	0	1	0	0	0	0	1	0	1	0
mmu-miR-30e	MIMAT0000248	NM_023887	Gcnt2	glucosaminyl (N-acetyl) transferase 2, I-branching enzyme	0	0	0	0	0	0	1	1	0	1	0
mmu-miR-30e	MIMAT0000248	NM_024182	Riok3	RIO kinase 3 (yeast)	0	0	1	0	0	0	0	1	0	1	0
mmu-miR-30e	MIMAT0000248	NM_024185	2310047O13Rik	RIKEN cDNA 2310047O13 gene	0	0	1	0	0	0	0	1	0	1	0
mmu-miR-30e	MIMAT0000248	NM_024188	Oxct1	3-oxoacid CoA transferase 1	0	0	1	0	0	0	0	1	0	1	0
mmu-miR-30e	MIMAT0000248	NM_024189	Yaf2	YY1 associated factor 2	0	0	1	1	0	0	0	1	0	0	0
mmu-miR-30e	MIMAT0000248	NM_024194	Lrrc40	leucine rich repeat containing 40	0	0	1	0	0	0	0	1	0	1	0
mmu-miR-30e	MIMAT0000248	NM_024203	4932442K08Rik	RIKEN cDNA 4932442K08 gene	0	0	1	0	0	0	0	1	0	1	0
mmu-miR-30e	MIMAT0000248	NM_024217	Cmtm3	CKLF-like MARVEL transmembrane domain containing 3	0	0	1	0	0	0	0	1	0	1	0
mmu-miR-30e	MIMAT0000248	NM_024261	1700052N19Rik	RIKEN cDNA 1700052N19 gene	0	0	1	0	0	0	0	1	0	1	0
mmu-miR-30e	MIMAT0000248	NM_024272	Ssbp2	single-stranded DNA binding protein 2	0	0	0	0	0	0	1	1	0	1	0
mmu-miR-30e	MIMAT0000248	NM_024288	Rmnd5a	required for meiotic nuclear division 5 homolog A (S. cerevisiae)	0	0	1	0	0	0	0	1	0	1	0
mmu-miR-30e	MIMAT0000248	NM_024436	Rab22a	RAB22A, member RAS oncogene family	0	0	1	0	0	0	0	1	0	1	0
mmu-miR-30e	MIMAT0000248	NM_024461	1810037I17Rik	RIKEN cDNA 1810037I17 gene	0	0	1	0	0	0	0	1	0	1	0
mmu-miR-30e	MIMAT0000248	NM_025283	Mobkl3	MOB1, Mps One Binder kinase activator-like 3 (yeast)	0	0	1	0	0	0	0	1	0	1	0
mmu-miR-30e	MIMAT0000248	NM_025292	Synj2bp	synaptojanin 2 binding protein	0	0	1	0	0	0	0	1	0	1	0
mmu-miR-30e	MIMAT0000248	NM_025318	Tmem93	transmembrane protein 93	0	0	1	0	0	0	0	1	0	1	0
mmu-miR-30e	MIMAT0000248	NM_025335	Tmem167	transmembrane protein 167	0	0	1	0	0	0	0	1	0	1	0
mmu-miR-30e	MIMAT0000248	NM_025346	Rmnd5b	required for meiotic nuclear division 5 homolog B (S. cerevisiae)	0	0	1	0	0	0	0	1	0	1	0
mmu-miR-30e	MIMAT0000248	NM_025375	Wbscr22	Williams Beuren syndrome chromosome region 22	0	0	1	0	0	0	0	1	0	1	0
mmu-miR-30e	MIMAT0000248	NM_025389	Anapc11	anaphase promoting complex subunit 11 homolog (yeast)	0	0	1	0	0	0	0	1	0	1	0
mmu-miR-30e	MIMAT0000248	NM_025392	Bccip	BRCA2 and CDKN1A interacting protein	0	0	1	0	0	0	0	1	0	1	0
mmu-miR-30e	MIMAT0000248	NM_025427	1190002H23Rik	RIKEN cDNA 1190002H23 gene	0	0	0	0	0	0	1	1	0	1	0
mmu-miR-30e	MIMAT0000248	NM_025474	Mrps14	mitochondrial ribosomal protein S14	0	0	1	0	0	0	0	1	0	1	0
mmu-miR-30e	MIMAT0000248	NM_025558	Cyb5b	cytochrome b5 type B	0	0	1	0	0	0	0	1	0	1	0
mmu-miR-30e	MIMAT0000248	NM_025563	2010012O05Rik	RIKEN cDNA 2010012O05 gene	0	0	1	0	0	0	0	1	0	1	0
mmu-miR-30e	MIMAT0000248	NM_025574	Pigy	phosphatidylinositol glycan anchor biosynthesis, class Y	0	0	1	0	0	0	0	1	0	1	0
mmu-miR-30e	MIMAT0000248	NM_025578	Mrps25	mitochondrial ribosomal protein S25	0	0	1	0	0	0	0	1	0	1	0
mmu-miR-30e	MIMAT0000248	NM_025617	2210012G02Rik	RIKEN cDNA 2210012G02 gene	0	0	1	0	0	0	0	1	0	1	0
mmu-miR-30e	MIMAT0000248	NM_025630	Aggf1	angiogenic factor with G patch and FHA domains 1	0	0	1	0	0	0	0	1	0	1	0
mmu-miR-30e	MIMAT0000248	NM_025661	Ormdl3	ORM1-like 3 (S. cerevisiae)	0	0	1	0	0	0	0	1	0	1	0
mmu-miR-30e	MIMAT0000248	NM_025662	Pigk	phosphatidylinositol glycan anchor biosynthesis, class K	0	0	1	0	0	0	0	1	0	1	0
mmu-miR-30e	MIMAT0000248	NM_025681	Lix1	limb expression 1 homolog (chicken)	0	0	1	0	0	0	0	1	0	1	0
mmu-miR-30e	MIMAT0000248	NM_025705	Dcbld1	discoidin, CUB and LCCL domain containing 1	0	0	0	0	0	0	1	1	0	1	0
mmu-miR-30e	MIMAT0000248	NM_025708	Tmem186	transmembrane protein 186	0	0	1	0	0	0	0	1	0	1	0
mmu-miR-30e	MIMAT0000248	NM_025721	Spesp1	sperm equatorial segment protein 1	0	0	1	0	0	0	0	1	0	1	0
mmu-miR-30e	MIMAT0000248	NM_025729	Map3k7ip3	mitogen-activated protein kinase kinase kinase 7 interacting protein 3	0	0	0	0	0	0	1	1	0	1	0
mmu-miR-30e	MIMAT0000248	NM_025800	Ppp1r2	protein phosphatase 1, regulatory (inhibitor) subunit 2	0	0	1	0	0	0	0	1	0	1	0
mmu-miR-30e	MIMAT0000248	NM_025815	Cpne8	copine VIII	0	0	0	0	0	0	1	1	0	1	0
mmu-miR-30e	MIMAT0000248	NM_025817	1200009O22Rik	RIKEN cDNA 1200009O22 gene	0	0	1	0	0	0	0	1	0	1	0
mmu-miR-30e	MIMAT0000248	NM_025826	Acadsb	acyl-Coenzyme A dehydrogenase, short/branched chain	0	0	1	0	0	0	0	1	0	1	0
mmu-miR-30e	MIMAT0000248	NM_025827	Lonp2	lon peptidase 2, peroxisomal	0	0	1	0	0	0	0	1	0	1	0
mmu-miR-30e	MIMAT0000248	NM_025829	Eif4e3	eukaryotic translation initiation factor 4E member 3	0	0	1	0	0	0	0	1	0	1	0
mmu-miR-30e	MIMAT0000248	NM_025840	Bzw2	basic leucine zipper and W2 domains 2	0	0	1	0	0	0	0	1	0	1	0
mmu-miR-30e	MIMAT0000248	NM_025846	Rras2	related RAS viral (r-ras) oncogene homolog 2	0	0	0	0	0	0	1	1	0	1	0
mmu-miR-30e	MIMAT0000248	NM_025849	3110001D03Rik	RIKEN cDNA 3110001D03 gene	0	0	1	0	0	0	0	1	0	1	0
mmu-miR-30e	MIMAT0000248	NM_025863	Trim59	tripartite motif-containing 59	0	0	1	0	0	0	0	1	0	1	0
mmu-miR-30e	MIMAT0000248	NM_025864	Tmem206	transmembrane protein 206	0	0	1	0	0	0	0	1	0	1	0
mmu-miR-30e	MIMAT0000248	NM_025866	Cdca7	cell division cycle associated 7	0	0	1	0	0	0	0	1	0	1	0
mmu-miR-30e	MIMAT0000248	NM_025884	Zfp830	zinc finger protein 830	0	0	1	0	0	0	0	1	0	1	0
mmu-miR-30e	MIMAT0000248	NM_025887	Rab5a	RAB5A, member RAS oncogene family	0	0	1	0	0	0	0	1	0	1	0
mmu-miR-30e	MIMAT0000248	NM_025888	Kctd20	potassium channel tetramerisation domain containing 20	0	0	1	0	0	0	0	1	0	1	0
mmu-miR-30e	MIMAT0000248	NM_025890	2410004A20Rik	RIKEN cDNA 2410004A20 gene	0	0	1	0	0	0	0	1	0	1	0
mmu-miR-30e	MIMAT0000248	NM_025895	Med28	mediator of RNA polymerase II transcription, subunit 28 homolog (yeast)	0	0	1	0	0	0	0	1	0	1	0
mmu-miR-30e	MIMAT0000248	NM_025901	Polr3k	polymerase (RNA) III (DNA directed) polypeptide K	0	0	1	0	0	0	0	1	0	1	0
mmu-miR-30e	MIMAT0000248	NM_025905	Ttc23	tetratricopeptide repeat domain 23	0	0	1	0	0	0	0	1	0	1	0
mmu-miR-30e	MIMAT0000248	NM_025918	Ccdc43	coiled-coil domain containing 43	0	0	1	1	0	0	0	1	0	0	0
mmu-miR-30e	MIMAT0000248	NM_025926	Dnajb4	DnaJ (Hsp40) homolog, subfamily B, member 4	0	0	1	0	0	0	0	1	0	1	0
mmu-miR-30e	MIMAT0000248	NM_025932	Syap1	synapse associated protein 1	0	0	1	0	0	0	0	1	0	1	0
mmu-miR-30e	MIMAT0000248	NM_025937	Nkap	NFKB activating protein	0	0	1	0	0	0	0	1	0	1	0
mmu-miR-30e	MIMAT0000248	NM_025958	Cand2	cullin-associated and neddylation-dissociated 2 (putative)	0	0	1	0	0	0	0	1	0	1	0
mmu-miR-30e	MIMAT0000248	NM_025993	Mis12	MIS12 homolog (yeast)	0	0	1	0	0	0	0	1	0	1	0
mmu-miR-30e	MIMAT0000248	NM_025994	Efhd2	EF hand domain containing 2	0	0	1	0	0	0	0	1	0	1	0
mmu-miR-30e	MIMAT0000248	NM_026057	Zfp422	zinc finger protein 422	0	0	1	0	0	0	0	1	0	1	0
mmu-miR-30e	MIMAT0000248	NM_026062	2900024C23Rik	RIKEN cDNA 2900024C23 gene	0	0	1	0	0	0	0	1	0	1	0
mmu-miR-30e	MIMAT0000248	NM_026106	Dr1	down-regulator of transcription 1	0	0	1	0	0	0	0	1	0	1	0
mmu-miR-30e	MIMAT0000248	NM_026114	Eif2s1	eukaryotic translation initiation factor 2, subunit 1 alpha	0	0	1	0	0	0	0	1	0	1	0
mmu-miR-30e	MIMAT0000248	NM_026124	1110008F13Rik	RIKEN cDNA 1110008F13 gene	0	0	1	0	0	0	0	1	0	1	0
mmu-miR-30e	MIMAT0000248	NM_026126	Fundc2	FUN14 domain containing 2	0	0	1	0	0	0	0	1	0	1	0
mmu-miR-30e	MIMAT0000248	NM_026128	4930403L05Rik	RIKEN cDNA 4930403L05 gene	0	0	1	0	0	0	0	1	0	1	0
mmu-miR-30e	MIMAT0000248	NM_026141	Ppil4	peptidylprolyl isomerase (cyclophilin)-like 4	0	0	1	0	0	0	0	1	0	1	0
mmu-miR-30e	MIMAT0000248	NM_026167	Klhl13	kelch-like 13 (Drosophila)	0	0	1	0	0	0	0	1	0	1	0
mmu-miR-30e	MIMAT0000248	NM_026169	Frmd8	FERM domain containing 8	0	0	1	0	0	0	0	1	0	1	0
mmu-miR-30e	MIMAT0000248	NM_026193	Ap4b1	adaptor-related protein complex AP-4, beta 1	0	0	1	0	0	0	0	1	0	1	0
mmu-miR-30e	MIMAT0000248	NM_026202	Ccdc50	coiled-coil domain containing 50	0	0	1	0	0	0	0	1	0	1	0
mmu-miR-30e	MIMAT0000248	NM_026203	Ahi1	Abelson helper integration site 1	0	0	1	0	0	0	0	1	0	1	0
mmu-miR-30e	MIMAT0000248	NM_026210	1810036I24Rik	RIKEN cDNA 1810036I24 gene	0	0	1	0	0	0	0	1	0	1	0
mmu-miR-30e	MIMAT0000248	NM_026221	Ppfibp1	PTPRF interacting protein, binding protein 1 (liprin beta 1)	0	0	1	0	0	0	0	1	0	1	0
mmu-miR-30e	MIMAT0000248	NM_026239	Tmem35	transmembrane protein 35	0	0	1	0	0	0	0	1	0	1	0
mmu-miR-30e	MIMAT0000248	NM_026260	Tctn3	tectonic family member 3	0	0	1	0	0	0	0	1	0	1	0
mmu-miR-30e	MIMAT0000248	NM_026262	4930524B15Rik	RIKEN cDNA 4930524B15 gene	0	0	1	0	0	0	0	1	0	1	0
mmu-miR-30e	MIMAT0000248	NM_026278	Lrp2bp	Lrp2 binding protein	0	0	1	0	0	0	0	1	0	1	0
mmu-miR-30e	MIMAT0000248	NM_026319	Ift74	intraflagellar transport 74 homolog (Chlamydomonas)	0	0	1	0	0	0	0	1	0	1	0
mmu-miR-30e	MIMAT0000248	NM_026343	Stx17	syntaxin 17	0	0	1	0	0	0	0	1	0	1	0
mmu-miR-30e	MIMAT0000248	NM_026368	5830433M19Rik	RIKEN cDNA 5830433M19 gene	0	0	1	0	0	0	0	1	0	1	0
mmu-miR-30e	MIMAT0000248	NM_026369	Arpc5	actin related protein 2/3 complex, subunit 5	0	0	1	0	0	0	0	1	0	1	0
mmu-miR-30e	MIMAT0000248	NM_026377	6330577E15Rik	RIKEN cDNA 6330577E15 gene	0	0	1	0	0	0	0	1	0	1	0
mmu-miR-30e	MIMAT0000248	NM_026385	Pllp	plasma membrane proteolipid	0	0	1	0	0	0	0	1	0	1	0
mmu-miR-30e	MIMAT0000248	NM_026386	Snx2	sorting nexin 2	0	0	1	0	0	0	0	1	0	1	0
mmu-miR-30e	MIMAT0000248	NM_026390	Ubxd2	UBX domain containing 2	0	0	1	0	0	0	0	1	0	1	0
mmu-miR-30e	MIMAT0000248	NM_026401	Mrp63	mitochondrial ribosomal protein 63	0	0	1	0	0	0	0	1	0	1	0
mmu-miR-30e	MIMAT0000248	NM_026404	Slc35a4	solute carrier family 35, member A4	0	0	1	0	0	0	0	1	0	1	0
mmu-miR-30e	MIMAT0000248	NM_026405	Rab32	RAB32, member RAS oncogene family	0	0	1	1	0	0	0	1	0	0	0
mmu-miR-30e	MIMAT0000248	NM_026422	Mrrf	mitochondrial ribosome recycling factor	0	0	1	0	0	0	0	1	0	1	0
mmu-miR-30e	MIMAT0000248	NM_026424	Coq10b	coenzyme Q10 homolog B (S. cerevisiae)	0	0	1	0	0	0	0	1	0	1	0
mmu-miR-30e	MIMAT0000248	NM_026435	Ufm1	ubiquitin-fold modifier 1	0	0	1	0	0	0	0	1	0	1	0
mmu-miR-30e	MIMAT0000248	NM_026437	1810055E12Rik	RIKEN cDNA 1810055E12 gene	0	0	1	0	0	0	0	1	0	1	0
mmu-miR-30e	MIMAT0000248	NM_026438	Ppa1	pyrophosphatase (inorganic) 1	0	0	1	0	0	0	0	1	0	1	0
mmu-miR-30e	MIMAT0000248	NM_026439	Ccdc80	coiled-coil domain containing 80	0	0	1	0	0	0	0	1	0	1	0
mmu-miR-30e	MIMAT0000248	NM_026440	Rnmt	RNA (guanine-7-) methyltransferase	0	0	1	0	0	0	0	1	0	1	0
mmu-miR-30e	MIMAT0000248	NM_026450	Zfp169	zinc finger protein 169	0	0	1	0	0	0	0	1	0	1	0
mmu-miR-30e	MIMAT0000248	NM_026456	Tceb1	transcription elongation factor B (SIII), polypeptide 1	0	0	1	0	0	0	0	1	0	1	0
mmu-miR-30e	MIMAT0000248	NM_026474	Sugt1	SGT1, suppressor of G2 allele of SKP1 (S. cerevisiae)	0	0	1	0	0	0	0	1	0	1	0
mmu-miR-30e	MIMAT0000248	NM_026487	Atad1	ATPase family, AAA domain containing 1	0	0	1	0	0	0	0	1	0	1	0
mmu-miR-30e	MIMAT0000248	NM_026489	Hormad1	HORMA domain containing 1	0	0	1	0	0	0	0	1	0	1	0
mmu-miR-30e	MIMAT0000248	NM_026499	Sfrs6	splicing factor, arginine/serine-rich 6	0	0	1	0	0	0	0	1	0	1	0
mmu-miR-30e	MIMAT0000248	NM_026501	1300010M03Rik	RIKEN cDNA 1300010M03 gene	0	0	1	0	0	0	0	1	0	1	0
mmu-miR-30e	MIMAT0000248	NM_026534	3110003A22Rik	RIKEN cDNA 3110003A22 gene	0	0	1	0	0	0	0	1	0	1	0
mmu-miR-30e	MIMAT0000248	NM_026538	Ddx56	DEAD (Asp-Glu-Ala-Asp) box polypeptide 56	0	0	1	0	0	0	0	1	0	1	0
mmu-miR-30e	MIMAT0000248	NM_026549	Pdcd2l	programmed cell death 2-like	0	0	1	0	0	0	0	1	0	1	0
mmu-miR-30e	MIMAT0000248	NM_026550	Pak1ip1	PAK1 interacting protein 1	0	0	1	0	0	0	0	1	0	1	0
mmu-miR-30e	MIMAT0000248	NM_026584	Gtf2e2	general transcription factor II E, polypeptide 2 (beta subunit)	0	0	0	0	0	0	1	1	0	1	0
mmu-miR-30e	MIMAT0000248	NM_026593	D730048I06Rik	RIKEN cDNA D730048I06 gene	0	0	1	1	0	0	0	1	0	0	0
mmu-miR-30e	MIMAT0000248	NM_026599	Cgnl1	cingulin-like 1	0	0	1	0	0	0	0	1	0	1	0
mmu-miR-30e	MIMAT0000248	NM_026609	Leprotl1	leptin receptor overlapping transcript-like 1	0	0	1	0	0	0	0	1	0	1	0
mmu-miR-30e	MIMAT0000248	NM_026615	Urm1	ubiquitin related modifier 1 homolog (S. cerevisiae)	0	0	1	0	0	0	0	1	0	1	0
mmu-miR-30e	MIMAT0000248	NM_026622	3110057O12Rik	RIKEN cDNA 3110057O12 gene	0	0	1	0	0	0	0	1	0	1	0
mmu-miR-30e	MIMAT0000248	NM_026638	Cdipt	CDP-diacylglycerol--inositol 3-phosphatidyltransferase (phosphatidylinositol synthase)	0	0	1	0	0	0	0	1	0	1	0
mmu-miR-30e	MIMAT0000248	NM_026641	Ift80	intraflagellar transport 80 homolog (Chlamydomonas)	0	0	1	0	0	0	0	1	0	1	0
mmu-miR-30e	MIMAT0000248	NM_026665	Cep57	centrosomal protein 57	0	0	1	0	0	0	0	1	0	1	0
mmu-miR-30e	MIMAT0000248	NM_026680	Golt1a	golgi transport 1 homolog A (S. cerevisiae)	0	0	1	0	0	0	0	1	0	1	0
mmu-miR-30e	MIMAT0000248	NM_026689	Mul1	mitochondrial ubiquitin ligase activator of NFKB 1	0	0	1	0	0	0	0	1	0	1	0
mmu-miR-30e	MIMAT0000248	NM_026719	Lmbrd1	LMBR1 domain containing 1	0	0	1	0	0	0	0	1	0	1	0
mmu-miR-30e	MIMAT0000248	NM_026742	1110007M04Rik	RIKEN cDNA 1110007M04 gene	0	0	1	0	0	0	0	1	0	1	0
mmu-miR-30e	MIMAT0000248	NM_026746	Nsmce2	non-SMC element 2 homolog (MMS21, S. cerevisiae)	0	0	1	0	0	0	0	1	0	1	0
mmu-miR-30e	MIMAT0000248	NM_026789	1110020C03Rik	RIKEN cDNA 1110020C03 gene	0	0	1	0	0	0	0	1	0	1	0
mmu-miR-30e	MIMAT0000248	NM_026807	1110033F04Rik	RIKEN cDNA 1110033F04 gene	0	0	1	0	0	0	0	1	0	1	0
mmu-miR-30e	MIMAT0000248	NM_026812	Hddc3	HD domain containing 3	0	0	1	0	0	0	0	1	0	1	0
mmu-miR-30e	MIMAT0000248	NM_026828	D2Bwg1335e	DNA segment, Chr 2, Brigham & Women"s Genetics 1335 expressed	0	0	1	0	0	0	0	1	0	1	0
mmu-miR-30e	MIMAT0000248	NM_026833	ORF19	open reading frame 19	0	0	1	0	0	0	0	1	0	1	0
mmu-miR-30e	MIMAT0000248	NM_026842	Ubqln1	ubiquilin 1	0	0	1	0	0	0	0	1	0	1	0
mmu-miR-30e	MIMAT0000248	NM_026878	Rasl11b	RAS-like, family 11, member B	0	0	1	0	0	0	0	1	0	1	0
mmu-miR-30e	MIMAT0000248	NM_026967	Rhebl1	Ras homolog enriched in brain like 1	0	0	0	0	0	0	1	1	0	1	0
mmu-miR-30e	MIMAT0000248	NM_027007	Zfp397	zinc finger protein 397	0	0	1	0	0	0	0	1	0	1	0
mmu-miR-30e	MIMAT0000248	NM_027008	Kctd5	potassium channel tetramerisation domain containing 5	0	0	0	0	0	0	1	1	0	1	0
mmu-miR-30e	MIMAT0000248	NM_027081	1700027J05Rik	RIKEN cDNA 1700027J05 gene	0	0	1	0	0	0	0	1	0	1	0
mmu-miR-30e	MIMAT0000248	NM_027135	Sec24d	SEC24 related gene family, member D (S. cerevisiae)	0	0	0	0	0	0	1	1	0	1	0
mmu-miR-30e	MIMAT0000248	NM_027144	Arhgef12	Rho guanine nucleotide exchange factor (GEF) 12	0	0	1	0	0	0	0	1	0	1	0
mmu-miR-30e	MIMAT0000248	NM_027157	2310043L02Rik	RIKEN cDNA 2310043L02 gene	0	0	1	0	0	0	0	1	0	1	0
mmu-miR-30e	MIMAT0000248	NM_027180	Centd2	centaurin, delta 2	0	0	1	0	0	0	0	1	0	1	0
mmu-miR-30e	MIMAT0000248	NM_027182	Trip13	thyroid hormone receptor interactor 13	0	0	1	0	0	0	0	1	0	1	0
mmu-miR-30e	MIMAT0000248	NM_027184	Ipmk	inositol polyphosphate multikinase	0	0	0	0	0	0	1	1	0	1	0
mmu-miR-30e	MIMAT0000248	NM_027188	Smyd3	SET and MYND domain containing 3	0	0	1	0	0	0	0	1	0	1	0
mmu-miR-30e	MIMAT0000248	NM_027230	Prkcbp1	protein kinase C binding protein 1	0	0	1	0	0	0	0	1	0	1	0
mmu-miR-30e	MIMAT0000248	NM_027238	1810054D07Rik	RIKEN cDNA 1810054D07 gene	0	0	1	0	0	0	0	1	0	1	0
mmu-miR-30e	MIMAT0000248	NM_027250	2010305A19Rik	RIKEN cDNA 2010305A19 gene	0	0	1	0	0	0	0	1	0	1	0
mmu-miR-30e	MIMAT0000248	NM_027285	1700029I01Rik	RIKEN cDNA 1700029I01 gene	0	0	1	0	0	0	0	1	0	1	0
mmu-miR-30e	MIMAT0000248	NM_027286	Ace2	angiotensin I converting enzyme (peptidyl-dipeptidase A) 2	0	0	1	0	0	0	0	1	0	1	0
mmu-miR-30e	MIMAT0000248	NM_027315	Ube2q1	ubiquitin-conjugating enzyme E2Q (putative) 1	0	0	1	0	0	0	0	1	0	1	0
mmu-miR-30e	MIMAT0000248	NM_027326	Mllt3	myeloid/lymphoid or mixed-lineage leukemia (trithorax homolog, Drosophila); translocated to, 3	0	0	1	0	0	0	0	1	0	1	0
mmu-miR-30e	MIMAT0000248	NM_027332	Bxdc5	brix domain containing 5	0	0	1	0	0	0	0	1	0	1	0
mmu-miR-30e	MIMAT0000248	NM_027351	Ppil3	peptidylprolyl isomerase (cyclophilin)-like 3	0	0	1	0	0	0	0	1	0	1	0
mmu-miR-30e	MIMAT0000248	NM_027352	Gorasp2	golgi reassembly stacking protein 2	0	0	0	0	0	0	1	1	0	1	0
mmu-miR-30e	MIMAT0000248	NM_027394	Ube2cbp	ubiquitin-conjugating enzyme E2C binding protein	0	0	1	0	0	0	0	1	0	1	0
mmu-miR-30e	MIMAT0000248	NM_027405	1700020O03Rik	RIKEN cDNA 1700020O03 gene	0	0	1	0	0	0	0	1	0	1	0
mmu-miR-30e	MIMAT0000248	NM_027407	Ica1l	islet cell autoantigen 1-like	0	0	1	0	0	0	0	1	0	1	0
mmu-miR-30e	MIMAT0000248	NM_027412	Ttc9c	tetratricopeptide repeat domain 9C	0	0	1	0	0	0	0	1	0	1	0
mmu-miR-30e	MIMAT0000248	NM_027421	Ints2	integrator complex subunit 2	0	0	1	0	0	0	0	1	0	1	0
mmu-miR-30e	MIMAT0000248	NM_027422	Mier2	mesoderm induction early response 1, family member 2	0	0	1	0	0	0	0	1	0	1	0
mmu-miR-30e	MIMAT0000248	NM_027423	Polr3b	polymerase (RNA) III (DNA directed) polypeptide B	0	0	1	0	0	0	0	1	0	1	0
mmu-miR-30e	MIMAT0000248	NM_027425	Rufy2	RUN and FYVE domain-containing 2	0	0	1	0	0	0	0	1	0	1	0
mmu-miR-30e	MIMAT0000248	NM_027426	2610109H07Rik	RIKEN cDNA 2610109H07 gene	0	0	1	0	0	0	0	1	0	1	0
mmu-miR-30e	MIMAT0000248	NM_027434	2610304G08Rik	RIKEN cDNA 2610304G08 gene	0	0	1	0	0	0	0	1	0	1	0
mmu-miR-30e	MIMAT0000248	NM_027448	Lca5	Leber congenital amaurosis 5 (human)	0	0	1	0	0	0	0	1	0	1	0
mmu-miR-30e	MIMAT0000248	NM_027462	Wars2	tryptophanyl tRNA synthetase 2 (mitochondrial)	0	0	1	0	0	0	0	1	0	1	0
mmu-miR-30e	MIMAT0000248	NM_027497	Epc1	enhancer of polycomb homolog 1 (Drosophila)	0	0	0	0	0	0	1	1	0	1	0
mmu-miR-30e	MIMAT0000248	NM_027498	BC033915	cDNA sequence BC033915	0	0	1	0	0	0	0	1	0	1	0
mmu-miR-30e	MIMAT0000248	NM_027530	Rufy3	RUN and FYVE domain containing 3	0	0	1	0	0	0	0	1	0	1	0
mmu-miR-30e	MIMAT0000248	NM_027531	Ppp2r2b	protein phosphatase 2 (formerly 2A), regulatory subunit B (PR 52), beta isoform	0	0	1	0	0	0	0	1	0	1	0
mmu-miR-30e	MIMAT0000248	NM_027533	Tspan2	tetraspanin 2	0	0	0	0	0	0	1	1	0	1	0
mmu-miR-30e	MIMAT0000248	NM_027619	Ttc14	tetratricopeptide repeat domain 14	0	0	1	0	0	0	0	1	0	1	0
mmu-miR-30e	MIMAT0000248	NM_027629	Pgm2l1	phosphoglucomutase 2-like 1	0	0	1	0	0	0	0	1	0	1	0
mmu-miR-30e	MIMAT0000248	NM_027696	Mier1	mesoderm induction early response 1 homolog (Xenopus laevis	0	0	1	0	0	0	0	1	0	1	0
mmu-miR-30e	MIMAT0000248	NM_027698	Exod1	exonuclease domain containing 1	0	0	1	0	0	0	0	1	0	1	0
mmu-miR-30e	MIMAT0000248	NM_027769	Cpne3	copine III	0	0	1	0	0	0	0	1	0	1	0
mmu-miR-30e	MIMAT0000248	NM_027799	Ankrd40	ankyrin repeat domain 40	0	0	1	0	0	0	0	1	0	1	0
mmu-miR-30e	MIMAT0000248	NM_027878	1200002N14Rik	RIKEN cDNA 1200002N14 gene	0	0	1	0	0	0	0	1	0	1	0
mmu-miR-30e	MIMAT0000248	NM_027886	Stk11ip	serine/threonine kinase 11 interacting protein	0	0	1	0	0	0	0	1	0	1	0
mmu-miR-30e	MIMAT0000248	NM_027896	Coasy	Coenzyme A synthase	0	0	1	0	0	0	0	1	0	1	0
mmu-miR-30e	MIMAT0000248	NM_027900	R3hdm2	R3H domain containing 2	0	0	1	0	0	0	0	1	0	1	0
mmu-miR-30e	MIMAT0000248	NM_027907	Agxt2l1	alanine-glyoxylate aminotransferase 2-like 1	0	0	1	0	0	0	0	1	0	1	0
mmu-miR-30e	MIMAT0000248	NM_027934	Rnf180	ring finger protein 180	0	0	1	0	0	0	0	1	0	1	0
mmu-miR-30e	MIMAT0000248	NM_028006	Tube1	epsilon-tubulin 1	0	0	1	0	0	0	0	1	0	1	0
mmu-miR-30e	MIMAT0000248	NM_028013	Endod1	endonuclease domain containing 1	0	0	1	0	0	0	0	1	0	1	0
mmu-miR-30e	MIMAT0000248	NM_028017	Napg	N-ethylmaleimide sensitive fusion protein attachment protein gamma	0	0	1	0	0	0	0	1	0	1	0
mmu-miR-30e	MIMAT0000248	NM_028023	Cdca4	cell division cycle associated 4	0	0	1	0	0	0	0	1	0	1	0
mmu-miR-30e	MIMAT0000248	NM_028030	Rbpms2	RNA binding protein with multiple splicing 2	0	0	1	0	0	0	0	1	0	1	0
mmu-miR-30e	MIMAT0000248	NM_028035	Snx10	sorting nexin 10	0	0	1	0	0	0	0	1	0	1	0
mmu-miR-30e	MIMAT0000248	NM_028040	Rpusd4	RNA pseudouridylate synthase domain containing 4	0	0	1	0	0	0	0	1	0	1	0
mmu-miR-30e	MIMAT0000248	NM_028059	Zfp654	zinc finger protein 654	0	0	0	0	0	0	1	1	0	1	0
mmu-miR-30e	MIMAT0000248	NM_028060	Slc35f2	solute carrier family 35, member F2	0	0	1	0	0	0	0	1	0	1	0
mmu-miR-30e	MIMAT0000248	NM_028071	Cotl1	coactosin-like 1 (Dictyostelium)	0	0	0	0	0	0	1	1	0	1	0
mmu-miR-30e	MIMAT0000248	NM_028074	Ddx42	DEAD (Asp-Glu-Ala-Asp) box polypeptide 42	0	0	1	0	0	0	0	1	0	1	0
mmu-miR-30e	MIMAT0000248	NM_028099	Dusp11	dual specificity phosphatase 11 (RNA/RNP complex 1-interacting)	0	0	1	0	0	0	0	1	0	1	0
mmu-miR-30e	MIMAT0000248	NM_028115	Trub1	TruB pseudouridine (psi) synthase homolog 1 (E. coli)	0	0	1	0	0	0	0	1	0	1	0
mmu-miR-30e	MIMAT0000248	NM_028122	Slc14a1	solute carrier family 14 (urea transporter), member 1	0	0	1	0	0	0	0	1	0	1	0
mmu-miR-30e	MIMAT0000248	NM_028132	Pgm2	phosphoglucomutase 2	0	0	0	0	0	0	1	1	0	1	0
mmu-miR-30e	MIMAT0000248	NM_028133	Egln3	EGL nine homolog 3 (C. elegans)	0	0	1	0	0	0	0	1	0	1	0
mmu-miR-30e	MIMAT0000248	NM_028135	Tmem163	transmembrane protein 163	0	0	1	0	0	0	0	1	0	1	0
mmu-miR-30e	MIMAT0000248	NM_028149	Fbxl20	F-box and leucine-rich repeat protein 20	0	0	1	0	0	0	0	1	0	1	0
mmu-miR-30e	MIMAT0000248	NM_028162	Tbc1d5	TBC1 domain family, member 5	0	0	1	0	0	0	0	1	0	1	0
mmu-miR-30e	MIMAT0000248	NM_028166	1600014C10Rik	RIKEN cDNA 1600014C10 gene	0	0	1	0	0	0	0	1	0	1	0
mmu-miR-30e	MIMAT0000248	NM_028173	Tram1	translocating chain-associating membrane protein 1	0	0	1	0	0	0	0	1	0	1	0
mmu-miR-30e	MIMAT0000248	NM_028180	1700030F18Rik	RIKEN cDNA 1700030F18 gene	0	0	1	0	0	0	0	1	0	1	0
mmu-miR-30e	MIMAT0000248	NM_028194	Fryl	furry homolog-like (Drosophila)	0	0	1	0	0	0	0	1	0	1	0
mmu-miR-30e	MIMAT0000248	NM_028201	2210009G21Rik	RIKEN cDNA 2210009G21 gene	0	0	1	0	0	0	0	1	0	1	0
mmu-miR-30e	MIMAT0000248	NM_028248	Tmem87b	transmembrane protein 87B	0	0	1	0	0	0	0	1	0	1	0
mmu-miR-30e	MIMAT0000248	NM_028304	Pus10	pseudouridylate synthase 10	0	0	1	0	0	0	0	1	0	1	0
mmu-miR-30e	MIMAT0000248	NM_028335	Zfp248	zinc finger protein 248	0	0	1	0	0	0	0	1	0	1	0
mmu-miR-30e	MIMAT0000248	NM_028339	Txndc1	thioredoxin domain containing 1	0	0	1	0	0	0	0	1	0	1	0
mmu-miR-30e	MIMAT0000248	NM_028352	Pgm3	phosphoglucomutase 3	0	0	1	0	0	0	0	1	0	1	0
mmu-miR-30e	MIMAT0000248	NM_028372	2900024O10Rik	RIKEN cDNA 2900024O10 gene	0	0	1	0	0	0	0	1	0	1	0
mmu-miR-30e	MIMAT0000248	NM_028377	2900006K08Rik	RIKEN cDNA 2900006K08 gene	0	0	1	0	0	0	0	1	0	1	0
mmu-miR-30e	MIMAT0000248	NM_028388	Ndufv2	NADH dehydrogenase (ubiquinone) flavoprotein 2	0	0	1	0	0	0	0	1	0	1	0
mmu-miR-30e	MIMAT0000248	NM_028447	Prrc1	proline-rich coiled-coil 1	0	0	1	0	0	0	0	1	0	1	0
mmu-miR-30e	MIMAT0000248	NM_028456	Rwdd3	RWD domain containing 3	0	0	1	0	0	0	0	1	0	1	0
mmu-miR-30e	MIMAT0000248	NM_028459	Wasl	Wiskott-Aldrich syndrome-like (human)	0	0	0	0	0	0	1	1	0	1	0
mmu-miR-30e	MIMAT0000248	NM_028492	Ccdc103	coiled-coil domain containing 103	0	0	1	0	0	0	0	1	0	1	0
mmu-miR-30e	MIMAT0000248	NM_028523	Dcbld2	discoidin, CUB and LCCL domain containing 2	0	0	1	0	0	0	0	1	0	1	0
mmu-miR-30e	MIMAT0000248	NM_028533	1700065D16Rik	RIKEN cDNA 1700065D16 gene	0	0	1	0	0	0	0	1	0	1	0
mmu-miR-30e	MIMAT0000248	NM_028534	Smap1	stromal membrane-associated protein 1	0	0	0	0	0	0	1	1	0	1	0
mmu-miR-30e	MIMAT0000248	NM_028597	Thoc3	THO complex 3	0	0	1	0	0	0	0	1	0	1	0
mmu-miR-30e	MIMAT0000248	NM_028599	Wdr75	WD repeat domain 75	0	0	1	0	0	0	0	1	0	1	0
mmu-miR-30e	MIMAT0000248	NM_028621	Krtap16-7	keratin associated protein 16-7	0	0	1	0	0	0	0	1	0	1	0
mmu-miR-30e	MIMAT0000248	NM_028651	Tmtc4	transmembrane and tetratricopeptide repeat containing 4	0	0	1	0	0	0	0	1	0	1	0
mmu-miR-30e	MIMAT0000248	NM_028662	Slc35b2	solute carrier family 35, member B2	0	0	1	0	0	0	0	1	0	1	0
mmu-miR-30e	MIMAT0000248	NM_028709	Btbd11	BTB (POZ) domain containing 11	0	0	1	0	0	0	0	1	0	1	0
mmu-miR-30e	MIMAT0000248	NM_028712	Rap2b	RAP2B, member of RAS oncogene family	0	0	1	0	0	0	0	1	0	1	0
mmu-miR-30e	MIMAT0000248	NM_028724	Rin2	Ras and Rab interactor 2	0	0	1	0	0	0	0	1	0	1	0
mmu-miR-30e	MIMAT0000248	NM_028731	D12Ertd551e	DNA segment, Chr 12, ERATO Doi 551, expressed	0	0	1	0	0	0	0	1	0	1	0
mmu-miR-30e	MIMAT0000248	NM_028756	Slc35a5	solute carrier family 35, member A5	0	0	1	0	0	0	0	1	0	1	0
mmu-miR-30e	MIMAT0000248	NM_028757	Nebl	nebulette	0	0	1	0	0	0	0	1	0	1	0
mmu-miR-30e	MIMAT0000248	NM_028763	Cbx6	chromobox homolog 6	0	0	1	0	0	0	0	1	0	1	0
mmu-miR-30e	MIMAT0000248	NM_028766	Tmem43	transmembrane protein 43	0	0	1	0	0	0	0	1	0	1	0
mmu-miR-30e	MIMAT0000248	NM_028810	Rnd3	Rho family GTPase 3	0	0	0	0	0	0	1	1	0	1	0
mmu-miR-30e	MIMAT0000248	NM_028821	Dnalc1	dynein, axonemal, light chain 1	0	0	1	0	0	0	0	1	0	1	0
mmu-miR-30e	MIMAT0000248	NM_028846	Usp20	ubiquitin specific peptidase 20	0	0	1	0	0	0	0	1	0	1	0
mmu-miR-30e	MIMAT0000248	NM_028882	Sema3d	sema domain, immunoglobulin domain (Ig), short basic domain, secreted, (semaphorin) 3D	0	0	1	0	0	0	0	1	0	1	0
mmu-miR-30e	MIMAT0000248	NM_028900	Gcc1	golgi coiled coil 1	0	0	1	0	0	0	0	1	0	1	0
mmu-miR-30e	MIMAT0000248	NM_028904	Rmi1	RMI1, RecQ mediated genome instability 1, homolog (S. cerevisiae)	0	0	1	0	0	0	0	1	0	1	0
mmu-miR-30e	MIMAT0000248	NM_028933	1300010M03Rik	RIKEN cDNA 1300010M03 gene	0	0	1	0	0	0	0	1	0	1	0
mmu-miR-30e	MIMAT0000248	NM_028956	Pus10	pseudouridylate synthase 10	0	0	1	0	0	0	0	1	0	1	0
mmu-miR-30e	MIMAT0000248	NM_028973	Lrrc15	leucine rich repeat containing 15	0	0	1	0	0	0	0	1	0	1	0
mmu-miR-30e	MIMAT0000248	NM_028975	Tmem33	transmembrane protein 33	0	0	1	0	0	0	0	1	0	1	0
mmu-miR-30e	MIMAT0000248	NM_028976	Gorasp1	golgi reassembly stacking protein 1	0	0	1	0	0	0	0	1	0	1	0
mmu-miR-30e	MIMAT0000248	NM_028990	Tmem168	transmembrane protein 168	0	0	1	0	0	0	0	1	0	1	0
mmu-miR-30e	MIMAT0000248	NM_029007	AW125753	expressed sequence AW125753	0	0	1	0	0	0	0	1	0	1	0
mmu-miR-30e	MIMAT0000248	NM_029048	Spdyb	speedy homolog B (Drosophila)	0	0	1	0	0	0	0	1	0	1	0
mmu-miR-30e	MIMAT0000248	NM_029083	Ddit4	DNA-damage-inducible transcript 4	0	0	0	0	0	0	1	1	0	1	0
mmu-miR-30e	MIMAT0000248	NM_029238	Slc35f4	solute carrier family 35, member F4	0	0	0	0	0	0	1	1	0	1	0
mmu-miR-30e	MIMAT0000248	NM_029249	4930547N16Rik	RIKEN cDNA 4930547N16 gene	0	0	1	0	0	0	0	1	0	1	0
mmu-miR-30e	MIMAT0000248	NM_029281	Zfp820	zinc finger protein 820	0	0	1	0	0	0	0	1	0	1	0
mmu-miR-30e	MIMAT0000248	NM_029425	4833424O15Rik	RIKEN cDNA 4833424O15 gene	0	0	1	0	0	0	0	1	0	1	0
mmu-miR-30e	MIMAT0000248	NM_029432	4930402H24Rik	RIKEN cDNA 4930402H24 gene	0	0	1	0	0	0	0	1	0	1	0
mmu-miR-30e	MIMAT0000248	NM_029436	Klhl24	kelch-like 24 (Drosophila)	0	0	1	0	0	0	0	1	0	1	0
mmu-miR-30e	MIMAT0000248	NM_029456	Saps3	SAPS domain family, member 3	0	0	1	0	0	0	0	1	0	1	0
mmu-miR-30e	MIMAT0000248	NM_029478	Tmem49	transmembrane protein 49	0	0	1	0	0	0	0	1	0	1	0
mmu-miR-30e	MIMAT0000248	NM_029519	Rap2a	RAS related protein 2a	0	0	1	0	0	0	0	1	0	1	0
mmu-miR-30e	MIMAT0000248	NM_029522	Gpsm2	G-protein signalling modulator 2 (AGS3-like, C. elegans)	0	0	1	0	0	0	0	1	0	1	0
mmu-miR-30e	MIMAT0000248	NM_029528	6330503C03Rik	RIKEN cDNA 6330503C03 gene	0	0	1	0	0	0	0	1	0	1	0
mmu-miR-30e	MIMAT0000248	NM_029531	Zfp60	zinc finger protein 60	0	0	1	0	0	0	0	1	0	1	0
mmu-miR-30e	MIMAT0000248	NM_029536	Gpr165	G protein-coupled receptor 165	0	0	1	0	0	0	0	1	0	1	0
mmu-miR-30e	MIMAT0000248	NM_029614	Prss23	protease, serine, 23	0	0	1	0	0	0	0	1	0	1	0
mmu-miR-30e	MIMAT0000248	NM_029634	Ihpk2	inositol hexaphosphate kinase 2	0	0	1	0	0	0	0	1	0	1	0
mmu-miR-30e	MIMAT0000248	NM_029711	Arpc2	actin related protein 2/3 complex, subunit 2	0	0	1	0	0	0	0	1	0	1	0
mmu-miR-30e	MIMAT0000248	NM_029721	Snx27	sorting nexin family member 27	0	0	1	0	0	0	0	1	0	1	0
mmu-miR-30e	MIMAT0000248	NM_029730	Mospd2	motile sperm domain containing 2	0	0	1	1	0	0	0	0	0	1	0
mmu-miR-30e	MIMAT0000248	NM_029736	Slc10a7	solute carrier family 10 (sodium/bile acid cotransporter family), member 7	0	0	1	0	0	0	0	1	0	1	0
mmu-miR-30e	MIMAT0000248	NM_029752	Bri3bp	Bri3 binding protein	0	0	1	0	0	0	0	1	0	1	0
mmu-miR-30e	MIMAT0000248	NM_029777	Rhbdd1	rhomboid domain containing 1	0	0	1	0	0	0	0	1	0	1	0
mmu-miR-30e	MIMAT0000248	NM_029779	Ccdc116	coiled-coil domain containing 116	0	0	1	0	0	0	0	1	0	1	0
mmu-miR-30e	MIMAT0000248	NM_029793	Golga1	golgi autoantigen, golgin subfamily a, 1	0	0	0	0	0	0	1	1	0	1	0
mmu-miR-30e	MIMAT0000248	NM_029869	Zkscan1	zinc finger with KRAB and SCAN domains 1	0	0	1	0	0	0	0	1	0	1	0
mmu-miR-30e	MIMAT0000248	NM_029881	C030003D03Rik	RIKEN cDNA C030003D03 gene	0	0	1	0	0	0	0	1	0	1	0
mmu-miR-30e	MIMAT0000248	NM_029885	Gabpb2	GA repeat binding protein, beta 2	0	0	1	0	0	0	0	1	0	1	0
mmu-miR-30e	MIMAT0000248	NM_029891	Nkrf	NF-kappaB repressing factor	0	0	1	0	0	0	0	1	0	1	0
mmu-miR-30e	MIMAT0000248	NM_029896	Wdr82	WD repeat domain containing 82	0	0	1	0	0	0	0	1	0	1	0
mmu-miR-30e	MIMAT0000248	NM_029898	Ankrd55	ankyrin repeat domain 55	0	0	1	0	0	0	0	1	0	1	0
mmu-miR-30e	MIMAT0000248	NM_029929	Vps33a	vacuolar protein sorting 33A (yeast)	0	0	1	0	0	0	0	1	0	1	0
mmu-miR-30e	MIMAT0000248	NM_029931	Mllt3	myeloid/lymphoid or mixed-lineage leukemia (trithorax homolog, Drosophila); translocated to, 3	0	0	1	0	0	0	0	1	0	1	0
mmu-miR-30e	MIMAT0000248	NM_029948	Pramef12	PRAME family member 12	0	0	1	0	0	0	0	1	0	1	0
mmu-miR-30e	MIMAT0000248	NM_029967	Adamtsl1	ADAMTS-like 1	0	0	1	0	0	0	0	1	0	1	0
mmu-miR-30e	MIMAT0000248	NM_029972	Ermn	ermin, ERM-like protein	0	0	1	0	0	0	0	1	0	1	0
mmu-miR-30e	MIMAT0000248	NM_029979	Trim35	tripartite motif-containing 35	0	0	1	0	0	0	0	1	0	1	0
mmu-miR-30e	MIMAT0000248	NM_029983	Sla2	Src-like-adaptor 2	0	0	1	0	0	0	0	1	0	1	0
mmu-miR-30e	MIMAT0000248	NM_029988	Pigh	phosphatidylinositol glycan anchor biosynthesis, class H	0	0	1	0	0	0	0	1	0	1	0
mmu-miR-30e	MIMAT0000248	NM_030021	D730039F16Rik	RIKEN cDNA D730039F16 gene	0	0	1	0	0	0	0	1	0	1	0
mmu-miR-30e	MIMAT0000248	NM_030037	Mospd3	motile sperm domain containing 3	0	0	1	0	0	0	0	1	0	1	0
mmu-miR-30e	MIMAT0000248	NM_030081	Zfyve20	zinc finger, FYVE domain containing 20	0	0	1	0	0	0	0	1	0	1	0
mmu-miR-30e	MIMAT0000248	NM_030108	Tmem33	transmembrane protein 33	0	0	1	0	0	0	0	1	0	1	0
mmu-miR-30e	MIMAT0000248	NM_030168	4921505C17Rik	RIKEN cDNA 4921505C17 gene	0	0	1	0	0	0	0	1	0	1	0
mmu-miR-30e	MIMAT0000248	NM_030174	Mctp1	multiple C2 domains, transmembrane 1	0	0	1	0	0	0	0	1	0	1	0
mmu-miR-30e	MIMAT0000248	NM_030180	Usp54	ubiquitin specific peptidase 54	0	0	1	0	0	0	0	1	0	1	0
mmu-miR-30e	MIMAT0000248	NM_030198	Gins3	GINS complex subunit 3 (Psf3 homolog)	0	0	1	0	0	0	0	1	0	1	0
mmu-miR-30e	MIMAT0000248	NM_030203	Tspyl4	TSPY-like 4	0	0	1	0	0	0	0	1	0	1	0
mmu-miR-30e	MIMAT0000248	NM_030209	Crispld2	cysteine-rich secretory protein LCCL domain containing 2	0	0	1	0	0	0	0	1	0	1	0
mmu-miR-30e	MIMAT0000248	NM_030252	BC003266	cDNA sequence BC003266	0	0	1	0	0	0	0	1	0	1	0
mmu-miR-30e	MIMAT0000248	NM_030265	Kcnip4	Kv channel interacting protein 4	0	0	1	0	0	0	0	1	0	1	0
mmu-miR-30e	MIMAT0000248	NM_030266	Inpp4a	inositol polyphosphate-4-phosphatase, type I	0	0	1	0	0	0	0	1	0	1	0
mmu-miR-30e	MIMAT0000248	NM_030554	Rab27b	RAB27b, member RAS oncogene family	0	0	1	0	0	0	0	1	0	1	0
mmu-miR-30e	MIMAT0000248	NM_030612	Nfkbiz	nuclear factor of kappa light polypeptide gene enhancer in B-cells inhibitor, zeta	0	0	1	0	0	0	0	1	0	1	0
mmu-miR-30e	MIMAT0000248	NM_030691	Igsf6	immunoglobulin superfamily, member 6	0	0	1	0	0	0	0	1	0	1	0
mmu-miR-30e	MIMAT0000248	NM_030699	Ntng1	netrin G1	0	0	1	0	0	0	0	1	0	1	0
mmu-miR-30e	MIMAT0000248	NM_030708	Zfhx4	zinc finger homeodomain 4	0	0	1	0	0	0	0	1	0	1	0
mmu-miR-30e	MIMAT0000248	NM_030710	Slamf6	SLAM family member 6	0	0	1	0	0	0	0	1	0	1	0
mmu-miR-30e	MIMAT0000248	NM_030719	Gats	opposite strand transcription unit to Stag3	0	0	1	0	0	0	0	1	0	1	0
mmu-miR-30e	MIMAT0000248	NM_030722	Pum1	pumilio 1 (Drosophila)	0	0	1	0	0	0	0	1	0	1	0
mmu-miR-30e	MIMAT0000248	NM_030732	Tbl1xr1	transducin (beta)-like 1X-linked receptor 1	0	0	1	0	0	0	0	1	0	1	0
mmu-miR-30e	MIMAT0000248	NM_030739	V1rd4	vomeronasal 1 receptor, D4	0	0	1	0	0	0	0	1	0	1	0
mmu-miR-30e	MIMAT0000248	NM_031186	Ndst3	N-deacetylase/N-sulfotransferase (heparan glucosaminyl) 3	0	0	1	0	0	0	0	1	0	1	0
mmu-miR-30e	MIMAT0000248	NM_031258	Chrdl1	chordin-like 1	0	0	1	0	0	0	0	1	0	1	0
mmu-miR-30e	MIMAT0000248	NM_031378	Gsdmc1	gasdermin C1	0	0	1	0	0	0	0	1	0	1	0
mmu-miR-30e	MIMAT0000248	NM_031494	Zfp275	zinc finger protein 275	0	0	1	0	0	0	0	1	0	1	0
mmu-miR-30e	MIMAT0000248	NM_031863	Cenpq	centromere protein Q	0	0	1	0	0	0	0	1	0	1	0
mmu-miR-30e	MIMAT0000248	NM_031878	Smarcd2	SWI/SNF related, matrix associated, actin dependent regulator of chromatin, subfamily d, member 2	0	0	0	0	0	0	1	1	0	1	0
mmu-miR-30e	MIMAT0000248	NM_033072	Mbd6	methyl-CpG binding domain protein 6	0	0	0	0	0	0	1	1	0	1	0
mmu-miR-30e	MIMAT0000248	NM_033079	D6Mm5e	DNA segment, Chr 6, Miriam Meisler 5, expressed	0	0	1	0	0	0	0	1	0	1	0
mmu-miR-30e	MIMAT0000248	NM_033144	Sept8	septin 8	0	0	1	0	0	0	0	1	0	1	0
mmu-miR-30e	MIMAT0000248	NM_033149	B3galt5	UDP-Gal:betaGlcNAc beta 1,3-galactosyltransferase, polypeptide 5	0	0	1	0	0	0	0	1	0	1	0
mmu-miR-30e	MIMAT0000248	NM_033174	Snurf	SNRPN upstream reading frame	0	0	1	0	0	0	0	1	0	1	0
mmu-miR-30e	MIMAT0000248	NM_033270	E2f6	E2F transcription factor 6	0	0	1	0	0	0	0	1	0	1	0
mmu-miR-30e	MIMAT0000248	NM_033322	Lztfl1	leucine zipper transcription factor-like 1	0	0	1	0	0	0	0	1	0	1	0
mmu-miR-30e	MIMAT0000248	NM_033371	Ppp1r16a	protein phosphatase 1, regulatory (inhibitor) subunit 16A	0	0	1	0	0	0	0	1	0	1	0
mmu-miR-30e	MIMAT0000248	NM_033474	Arvcf	armadillo repeat gene deleted in velo-cardio-facial syndrome	0	0	1	0	0	0	0	1	0	1	0
mmu-miR-30e	MIMAT0000248	NM_033476	Tcfcp2	transcription factor CP2	0	0	1	0	0	0	0	1	0	1	0
mmu-miR-30e	MIMAT0000248	NM_033524	Spred1	sprouty protein with EVH-1 domain 1, related sequence	0	0	1	0	0	0	0	1	0	1	0
mmu-miR-30e	MIMAT0000248	NM_033560	Vps37a	vacuolar protein sorting 37A (yeast)	0	0	1	0	0	0	0	1	0	1	0
mmu-miR-30e	MIMAT0000248	NM_033602	Peli2	pellino 2	0	0	1	0	0	0	0	1	0	1	0
mmu-miR-30e	MIMAT0000248	NM_033605	Dach2	dachshund 2 (Drosophila)	0	0	1	0	0	0	0	1	0	1	0
mmu-miR-30e	MIMAT0000248	NM_033608	Igsf9	immunoglobulin superfamily, member 9	0	0	1	0	0	0	0	1	0	1	0
mmu-miR-30e	MIMAT0000248	NM_052976	Ophn1	oligophrenin 1	0	0	1	0	0	0	0	1	0	1	0
mmu-miR-30e	MIMAT0000248	NM_053073	Lrp8	low density lipoprotein receptor-related protein 8, apolipoprotein e receptor	0	0	1	0	0	0	0	1	0	1	0
mmu-miR-30e	MIMAT0000248	NM_053075	Rheb	RAS-homolog enriched in brain	0	0	1	0	0	0	0	1	0	1	0
mmu-miR-30e	MIMAT0000248	NM_053078	D0H4S114	DNA segment, human D4S114	0	0	0	0	0	0	1	1	0	1	0
mmu-miR-30e	MIMAT0000248	NM_053086	Nolc1	nucleolar and coiled-body phosphoprotein 1	0	0	1	0	0	0	0	1	0	1	0
mmu-miR-30e	MIMAT0000248	NM_053107	Gpr45	G protein-coupled receptor 45	0	0	1	0	0	0	0	1	0	1	0
mmu-miR-30e	MIMAT0000248	NM_053142	Pcdhb17	protocadherin beta 17	0	0	1	0	0	0	0	1	0	1	0
mmu-miR-30e	MIMAT0000248	NM_053143	Pcdhb18	protocadherin beta 18	0	0	1	0	0	0	0	1	0	1	0
mmu-miR-30e	MIMAT0000248	NM_053144	Pcdhb19	protocadherin beta 19	0	0	1	0	0	0	0	1	0	1	0
mmu-miR-30e	MIMAT0000248	NM_053155	Clmn	calmin	0	0	1	0	0	0	0	1	0	1	0
mmu-miR-30e	MIMAT0000248	NM_053158	Mrpl1	mitochondrial ribosomal protein L1	0	0	1	0	0	0	0	1	0	1	0
mmu-miR-30e	MIMAT0000248	NM_053170	Trim33	tripartite motif-containing 33	0	0	1	0	0	0	0	1	0	1	0
mmu-miR-30e	MIMAT0000248	NM_053171	Csmd1	CUB and Sushi multiple domains 1	0	0	1	0	0	0	0	1	0	1	0
mmu-miR-30e	MIMAT0000248	NM_053182	Pag1	phosphoprotein associated with glycosphingolipid microdomains 1	0	0	1	0	0	0	0	1	0	1	0
mmu-miR-30e	MIMAT0000248	NM_053186	Cnnm3	cyclin M3	0	0	1	0	0	0	0	1	0	1	0
mmu-miR-30e	MIMAT0000248	NM_053263	Hnrnpa3	heterogeneous nuclear ribonucleoprotein A3	0	0	1	0	0	0	0	1	0	1	0
mmu-miR-30e	MIMAT0000248	NM_053268	Rasa2	RAS p21 protein activator 2	0	0	1	0	0	0	0	1	0	1	0
mmu-miR-30e	MIMAT0000248	NM_054040	Tulp4	tubby like protein 4	0	0	0	0	0	0	1	1	0	1	0
mmu-miR-30e	MIMAT0000248	NM_054041	Antxr1	anthrax toxin receptor 1	0	0	1	0	0	0	0	1	0	1	0
mmu-miR-30e	MIMAT0000248	NM_054052	B3gnt5	UDP-GlcNAc:betaGal beta-1,3-N-acetylglucosaminyltransferase 5	0	0	0	0	0	0	1	1	0	1	0
mmu-miR-30e	MIMAT0000248	NM_054054	Brdt	bromodomain, testis-specific	0	0	1	0	0	0	0	1	0	1	0
mmu-miR-30e	MIMAT0000248	NM_054070	Afg3l1	AFG3(ATPase family gene 3)-like 1 (yeast)	0	0	1	0	0	0	0	1	0	1	0
mmu-miR-30e	MIMAT0000248	NM_054085	Alpk3	alpha-kinase 3	0	0	0	0	0	0	1	1	0	1	0
mmu-miR-30e	MIMAT0000248	NM_057172	Fubp1	far upstream element (FUSE) binding protein 1	0	0	1	0	0	0	0	1	0	1	0
mmu-miR-30e	MIMAT0000248	NM_080287	Elmo2	engulfment and cell motility 2, ced-12 homolog (C. elegans)	0	0	1	0	0	0	0	1	0	1	0
mmu-miR-30e	MIMAT0000248	NM_080450	Gje1	gap junction membrane channel protein epsilon 1	0	0	1	0	0	0	0	1	0	1	0
mmu-miR-30e	MIMAT0000248	NM_080452	Mrps2	mitochondrial ribosomal protein S2	0	0	1	0	0	0	0	1	0	1	0
mmu-miR-30e	MIMAT0000248	NM_080454	Gjc2	gap junction protein, gamma 2	0	0	1	0	0	0	0	1	0	1	0
mmu-miR-30e	MIMAT0000248	NM_080455	Tshz2	teashirt zinc finger family member 2	0	0	1	0	0	0	0	1	0	1	0
mmu-miR-30e	MIMAT0000248	NM_080464	Ppp1r3a	protein phosphatase 1, regulatory (inhibitor) subunit 3A	0	0	1	0	0	0	0	1	0	1	0
mmu-miR-30e	MIMAT0000248	NM_080471	Ankrd6	ankyrin repeat domain 6	0	0	1	0	0	0	0	1	0	1	0
mmu-miR-30e	MIMAT0000248	NM_080555	Ppap2b	phosphatidic acid phosphatase type 2B	0	0	1	0	0	0	0	1	0	1	0
mmu-miR-30e	MIMAT0000248	NM_080853	Slc17a6	solute carrier family 17 (sodium-dependent inorganic phosphate cotransporter), member 6	0	0	1	0	0	0	0	1	0	1	0
mmu-miR-30e	MIMAT0000248	NM_130450	Elovl6	ELOVL family member 6, elongation of long chain fatty acids (yeast)	0	0	1	0	0	0	0	1	0	1	0
mmu-miR-30e	MIMAT0000248	NM_130451	Slc2a10	solute carrier family 2 (facilitated glucose transporter), member 10	0	0	1	0	0	0	0	1	0	1	0
mmu-miR-30e	MIMAT0000248	NM_130858	Nxph3	neurexophilin 3	0	0	1	0	0	0	0	1	0	1	0
mmu-miR-30e	MIMAT0000248	NM_130877	Peg10	paternally expressed 10	0	0	1	0	0	0	0	1	0	1	0
mmu-miR-30e	MIMAT0000248	NM_130879	Usp48	ubiquitin specific peptidase 48	0	0	1	0	0	0	0	1	0	1	0
mmu-miR-30e	MIMAT0000248	NM_130885	Oxr1	oxidation resistance 1	0	0	1	0	0	0	0	1	0	1	0
mmu-miR-30e	MIMAT0000248	NM_133196	Cstf2	cleavage stimulation factor, 3" pre-RNA subunit 2	0	0	1	0	0	0	0	1	0	1	0
mmu-miR-30e	MIMAT0000248	NM_133197	Mcf2	mcf.2 transforming sequence	0	0	0	0	0	0	1	1	0	1	0
mmu-miR-30e	MIMAT0000248	NM_133201	Mfn2	mitofusin 2	0	0	1	0	0	0	0	1	0	1	0
mmu-miR-30e	MIMAT0000248	NM_133208	Zfp287	zinc finger protein 287	0	0	1	0	0	0	0	1	0	1	0
mmu-miR-30e	MIMAT0000248	NM_133218	Zfp704	zinc finger protein 704	0	0	1	0	0	0	0	1	0	1	0
mmu-miR-30e	MIMAT0000248	NM_133219	Gcnt2	glucosaminyl (N-acetyl) transferase 2, I-branching enzyme	0	0	0	0	0	0	1	1	0	1	0
mmu-miR-30e	MIMAT0000248	NM_133220	Sgk3	serum/glucocorticoid regulated kinase 3	0	0	1	0	0	0	0	1	0	1	0
mmu-miR-30e	MIMAT0000248	NM_133231	Rfxap	regulatory factor X-associated protein	0	0	1	0	0	0	0	1	0	1	0
mmu-miR-30e	MIMAT0000248	NM_133255	Hook2	hook homolog 2 (Drosophila)	0	0	1	0	0	0	0	1	0	1	0
mmu-miR-30e	MIMAT0000248	NM_133352	Tm9sf3	transmembrane 9 superfamily member 3	0	0	1	0	0	0	0	1	0	1	0
mmu-miR-30e	MIMAT0000248	NM_133673	Tor1b	torsin family 1, member B	0	0	1	0	0	0	0	1	0	1	0
mmu-miR-30e	MIMAT0000248	NM_133684	Mosc2	MOCO sulphurase C-terminal domain containing 2	0	0	1	0	0	0	0	1	0	1	0
mmu-miR-30e	MIMAT0000248	NM_133688	Lyrm5	LYR motif containing 5	0	0	1	0	0	0	0	1	0	1	0
mmu-miR-30e	MIMAT0000248	NM_133690	Atp1b4	ATPase, (Na+)/K+ transporting, beta 4 polypeptide	0	0	1	0	0	0	0	1	0	1	0
mmu-miR-30e	MIMAT0000248	NM_133704	Sec22a	SEC22 vesicle trafficking protein-like A (S. cerevisiae)	0	0	1	0	0	0	0	1	0	1	0
mmu-miR-30e	MIMAT0000248	NM_133716	Smap2	stromal membrane-associated GTPase-activating protein 2	0	0	0	0	0	0	1	1	0	1	0
mmu-miR-30e	MIMAT0000248	NM_133739	Tmem123	transmembrane protein 123	0	0	1	0	0	0	0	1	0	1	0
mmu-miR-30e	MIMAT0000248	NM_133744	Ccdc71	coiled-coil domain containing 71	0	0	1	0	0	0	0	1	0	1	0
mmu-miR-30e	MIMAT0000248	NM_133761	Dcp1a	DCP1 decapping enzyme homolog A (S. cerevisiae)	0	0	1	0	0	0	0	1	0	1	0
mmu-miR-30e	MIMAT0000248	NM_133762	Ncapg2	non-SMC condensin II complex, subunit G2	0	0	1	0	0	0	0	1	0	1	0
mmu-miR-30e	MIMAT0000248	NM_133766	Efr3a	EFR3 homolog A (S. cerevisiae)	0	0	1	0	0	0	0	1	0	1	0
mmu-miR-30e	MIMAT0000248	NM_133778	2900046G09Rik	RIKEN cDNA 2900046G09 gene	0	0	1	0	0	0	0	1	0	1	0
mmu-miR-30e	MIMAT0000248	NM_133788	Icmt	isoprenylcysteine carboxyl methyltransferase	0	0	1	0	0	0	0	1	0	1	0
mmu-miR-30e	MIMAT0000248	NM_133792	Lypla3	lysophospholipase 3	0	0	1	0	0	0	0	1	0	1	0
mmu-miR-30e	MIMAT0000248	NM_133810	Stk17b	serine/threonine kinase 17b (apoptosis-inducing)	0	0	1	0	0	0	0	1	0	1	0
mmu-miR-30e	MIMAT0000248	NM_133828	Creb1	cAMP responsive element binding protein 1	0	0	1	0	0	0	0	1	0	1	0
mmu-miR-30e	MIMAT0000248	NM_133887	Stx12	syntaxin 12	0	0	1	0	0	0	0	1	0	1	0
mmu-miR-30e	MIMAT0000248	NM_133905	Papd4	PAP associated domain containing 4	0	0	1	0	0	0	0	1	0	1	0
mmu-miR-30e	MIMAT0000248	NM_133906	Zkscan1	zinc finger with KRAB and SCAN domains 1	0	0	1	0	0	0	0	1	0	1	0
mmu-miR-30e	MIMAT0000248	NM_133914	Rasa4	RAS p21 protein activator 4	0	0	1	0	0	0	0	1	0	1	0
mmu-miR-30e	MIMAT0000248	NM_133915	Pxn	paxillin	0	0	1	0	0	0	0	1	0	1	0
mmu-miR-30e	MIMAT0000248	NM_133931	Pot1a	protection of telomeres 1A	0	0	1	0	0	0	0	1	0	1	0
mmu-miR-30e	MIMAT0000248	NM_133942	Plekha1	pleckstrin homology domain containing, family A (phosphoinositide binding specific) member 1	0	0	1	0	0	0	0	1	0	1	0
mmu-miR-30e	MIMAT0000248	NM_133955	Rhou	ras homolog gene family, member U	0	0	1	0	0	0	0	1	0	1	0
mmu-miR-30e	MIMAT0000248	NM_133975	Trip12	thyroid hormone receptor interactor 12	0	0	1	0	0	0	0	1	0	1	0
mmu-miR-30e	MIMAT0000248	NM_134014	Xpo1	exportin 1, CRM1 homolog (yeast)	0	0	0	0	0	0	1	1	0	1	0
mmu-miR-30e	MIMAT0000248	NM_134015	Fbxw11	F-box and WD-40 domain protein 11	0	0	1	0	0	0	0	1	0	1	0
mmu-miR-30e	MIMAT0000248	NM_134021	Pnpo	pyridoxine 5"-phosphate oxidase	0	0	1	0	0	0	0	1	0	1	0
mmu-miR-30e	MIMAT0000248	NM_134025	Pex12	peroxisomal biogenesis factor 12	0	0	1	0	0	0	0	1	0	1	0
mmu-miR-30e	MIMAT0000248	NM_134064	Rnf44	ring finger protein 44	0	0	1	0	0	0	0	1	0	1	0
mmu-miR-30e	MIMAT0000248	NM_134072	Akr1c14	aldo-keto reductase family 1, member C14	0	0	1	0	0	0	0	1	0	1	0
mmu-miR-30e	MIMAT0000248	NM_134082	Farp1	FERM, RhoGEF (Arhgef) and pleckstrin domain protein 1 (chondrocyte-derived)	0	0	1	0	0	0	0	1	0	1	0
mmu-miR-30e	MIMAT0000248	NM_134086	Slc38a1	solute carrier family 38, member 1	0	0	0	0	0	0	1	1	0	1	0
mmu-miR-30e	MIMAT0000248	NM_134126	Ift140	intraflagellar transport 140 homolog (Chlamydomonas)	0	0	1	0	0	0	0	1	0	1	0
mmu-miR-30e	MIMAT0000248	NM_134135	Slc39a3	solute carrier family 39 (zinc transporter), member 3	0	0	1	0	0	0	0	1	0	1	0
mmu-miR-30e	MIMAT0000248	NM_134136	Fbxo38	F-box protein 38	0	0	1	0	0	0	0	1	0	1	0
mmu-miR-30e	MIMAT0000248	NM_134251	Slc12a8	solute carrier family 12 (potassium/chloride transporters), member 8	0	0	1	0	0	0	0	1	0	1	0
mmu-miR-30e	MIMAT0000248	NM_138306	Dgkz	diacylglycerol kinase zeta	0	0	0	0	0	0	1	1	0	1	0
mmu-miR-30e	MIMAT0000248	NM_138309	Cd99l2	Cd99 antigen-like 2	0	0	1	0	0	0	0	1	0	1	0
mmu-miR-30e	MIMAT0000248	NM_138598	D11Wsu99e	DNA segment, Chr 11, Wayne State University 99, expressed	0	0	1	0	0	0	0	1	0	1	0
mmu-miR-30e	MIMAT0000248	NM_138628	Txlnb	taxilin beta	0	0	1	0	0	0	0	1	0	1	0
mmu-miR-30e	MIMAT0000248	NM_138652	Atp12a	ATPase, H+/K+ transporting, nongastric, alpha polypeptide	0	0	1	0	0	0	0	1	0	1	0
mmu-miR-30e	MIMAT0000248	NM_138657	Socs7	suppressor of cytokine signaling 7	0	0	1	0	0	0	0	1	0	1	0
mmu-miR-30e	MIMAT0000248	NM_138660	Casc3	cancer susceptibility candidate 3	0	0	1	0	0	0	0	1	0	1	0
mmu-miR-30e	MIMAT0000248	NM_138684	Wfdc12	WAP four-disulfide core domain 12	0	0	1	0	0	0	0	1	0	1	0
mmu-miR-30e	MIMAT0000248	NM_138742	Nap1l3	nucleosome assembly protein 1-like 3	0	0	1	0	0	0	0	1	0	1	0
mmu-miR-30e	MIMAT0000248	NM_138744	Ssx2ip	synovial sarcoma, X breakpoint 2 interacting protein	0	0	0	0	0	0	1	1	0	1	0
mmu-miR-30e	MIMAT0000248	NM_138748	Ppp2r4	protein phosphatase 2A, regulatory subunit B (PR 53)	0	0	1	0	0	0	0	1	0	1	0
mmu-miR-30e	MIMAT0000248	NM_138755	Phf21a	PHD finger protein 21A	0	0	1	0	0	0	0	1	0	1	0
mmu-miR-30e	MIMAT0000248	NM_138944	Pou4f2	POU domain, class 4, transcription factor 2	0	0	0	0	0	0	1	1	0	1	0
mmu-miR-30e	MIMAT0000248	NM_139117	Csda	cold shock domain protein A	0	0	1	0	0	0	1	1	0	0	0
mmu-miR-30e	MIMAT0000248	NM_139141	Zfp192	zinc finger protein 192	0	0	1	0	0	0	0	1	0	1	0
mmu-miR-30e	MIMAT0000248	NM_139144	Ogt	O-linked N-acetylglucosamine (GlcNAc) transferase (UDP-N-acetylglucosamine:polypeptide-N-acetylglucosaminyl transferase)	0	0	1	0	0	0	0	1	0	1	0
mmu-miR-30e	MIMAT0000248	NM_139146	Satb2	special AT-rich sequence binding protein 2	0	0	1	0	0	0	0	1	0	1	0
mmu-miR-30e	MIMAT0000248	NM_139272	Galnt2	UDP-N-acetyl-alpha-D-galactosamine:polypeptide N-acetylgalactosaminyltransferase 2	0	0	0	0	0	0	1	1	0	1	0
mmu-miR-30e	MIMAT0000248	NM_139297	Ugp2	UDP-glucose pyrophosphorylase 2	0	0	1	0	0	0	0	1	0	1	0
mmu-miR-30e	MIMAT0000248	NM_139306	Asah3l	N-acylsphingosine amidohydrolase 3-like	0	0	1	0	0	0	0	1	0	1	0
mmu-miR-30e	MIMAT0000248	NM_144539	Slamf7	SLAM family member 7	0	0	1	0	0	0	0	1	0	1	0
mmu-miR-30e	MIMAT0000248	NM_144545	Eif3j	eukaryotic translation initiation factor 3, subunit J	0	0	1	0	0	0	0	1	0	1	0
mmu-miR-30e	MIMAT0000248	NM_144552	Stxbp6	syntaxin binding protein 6 (amisyn)	0	0	1	0	0	0	0	1	0	1	0
mmu-miR-30e	MIMAT0000248	NM_144808	Slc39a14	solute carrier family 39 (zinc transporter), member 14	0	0	1	0	0	0	0	1	0	1	0
mmu-miR-30e	MIMAT0000248	NM_144815	Cecr5	cat eye syndrome chromosome region, candidate 5 homolog (human)	0	0	1	0	0	0	0	1	0	1	0
mmu-miR-30e	MIMAT0000248	NM_144820	Ccdc28a	coiled-coil domain containing 28A	0	0	1	0	0	0	0	1	0	1	0
mmu-miR-30e	MIMAT0000248	NM_144836	Slc17a2	solute carrier family 17 (sodium phosphate), member 2	0	0	1	0	0	0	0	1	0	1	0
mmu-miR-30e	MIMAT0000248	NM_144846	0910001A06Rik	RIKEN cDNA 0910001A06 gene	0	0	1	0	0	0	0	1	0	1	0
mmu-miR-30e	MIMAT0000248	NM_144859	Pja2	praja 2, RING-H2 motif containing	0	0	1	0	0	0	0	1	0	1	0
mmu-miR-30e	MIMAT0000248	NM_144871	Suv420h1	suppressor of variegation 4-20 homolog 1 (Drosophila)	0	0	1	0	0	0	0	1	0	1	0
mmu-miR-30e	MIMAT0000248	NM_144882	2810022L02Rik	RIKEN cDNA 2810022L02 gene	0	0	1	0	0	0	0	1	0	1	0
mmu-miR-30e	MIMAT0000248	NM_144904	Rod1	ROD1 regulator of differentiation 1 (S. pombe)	0	0	0	0	0	0	1	1	0	1	0
mmu-miR-30e	MIMAT0000248	NM_144933	Med17	mediator complex subunit 17	0	0	1	0	0	0	0	1	0	1	0
mmu-miR-30e	MIMAT0000248	NM_145134	Spsb4	splA/ryanodine receptor domain and SOCS box containing 4	0	0	1	0	0	0	0	1	0	1	0
mmu-miR-30e	MIMAT0000248	NM_145149	Rasgrp4	RAS guanyl releasing protein 4	0	0	1	0	0	0	0	1	0	1	0
mmu-miR-30e	MIMAT0000248	NM_145152	Lrrc3	leucine rich repeat containing 3	0	0	1	0	0	0	0	1	0	1	0
mmu-miR-30e	MIMAT0000248	NM_145221	Appl1	adaptor protein, phosphotyrosine interaction, PH domain and leucine zipper containing 1	0	0	1	0	0	0	0	1	0	1	0
mmu-miR-30e	MIMAT0000248	NM_145226	Oas3	2"-5" oligoadenylate synthetase 3	0	0	1	0	0	0	0	1	0	1	0
mmu-miR-30e	MIMAT0000248	NM_145354	Nsun2	NOL1/NOP2/Sun domain family 2	0	0	1	0	0	0	0	1	0	1	0
mmu-miR-30e	MIMAT0000248	NM_145360	Idi1	isopentenyl-diphosphate delta isomerase	0	0	1	0	0	0	0	1	0	1	0
mmu-miR-30e	MIMAT0000248	NM_145375	Tm6sf1	transmembrane 6 superfamily member 1	0	0	1	0	0	0	0	1	0	1	0
mmu-miR-30e	MIMAT0000248	NM_145389	BC016579	cDNA sequence, BC016579	0	0	1	0	0	0	0	1	0	1	0
mmu-miR-30e	MIMAT0000248	NM_145423	Slc5a8	solute carrier family 5 (iodide transporter), member 8	0	0	1	0	0	0	0	1	0	1	0
mmu-miR-30e	MIMAT0000248	NM_145436	Cdc27	cell division cycle 27 homolog (S. cerevisiae)	0	0	1	0	0	0	0	1	0	1	0
mmu-miR-30e	MIMAT0000248	NM_145447	Flvcr2	feline leukemia virus subgroup C cellular receptor family, member 2	0	0	1	0	0	0	0	1	0	1	0
mmu-miR-30e	MIMAT0000248	NM_145478	Pim3	proviral integration site 3	0	0	1	0	0	0	0	1	0	1	0
mmu-miR-30e	MIMAT0000248	NM_145486	March2	membrane-associated ring finger (C3HC4) 2	0	0	1	0	0	0	0	1	0	1	0
mmu-miR-30e	MIMAT0000248	NM_145492	Zfp521	zinc finger protein 521	0	0	0	0	0	0	1	1	0	1	0
mmu-miR-30e	MIMAT0000248	NM_145501	Pi4k2a	phosphatidylinositol 4-kinase type 2 alpha	0	0	1	0	0	0	0	1	0	1	0
mmu-miR-30e	MIMAT0000248	NM_145510	Rabif	RAB interacting factor	0	0	1	0	0	0	0	1	0	1	0
mmu-miR-30e	MIMAT0000248	NM_145513	Tiprl	TIP41, TOR signalling pathway regulator-like (S. cerevisiae)	0	0	1	0	0	0	0	1	0	1	0
mmu-miR-30e	MIMAT0000248	NM_145516	Plekhb2	pleckstrin homology domain containing, family B (evectins) member 2	0	0	1	0	0	0	0	1	0	1	0
mmu-miR-30e	MIMAT0000248	NM_145521	Ppapdc3	phosphatidic acid phosphatase type 2 domain containing 3	0	0	1	0	0	0	0	1	0	1	0
mmu-miR-30e	MIMAT0000248	NM_145525	Osbpl6	oxysterol binding protein-like 6	0	0	1	0	0	0	0	1	0	1	0
mmu-miR-30e	MIMAT0000248	NM_145526	P2rx3	purinergic receptor P2X, ligand-gated ion channel, 3	0	0	1	0	0	0	0	1	0	1	0
mmu-miR-30e	MIMAT0000248	NM_145527	Madd	MAP-kinase activating death domain	0	0	1	0	0	0	0	1	0	1	0
mmu-miR-30e	MIMAT0000248	NM_145532	Mall	mal, T-cell differentiation protein-like	0	0	1	0	0	0	0	1	0	1	0
mmu-miR-30e	MIMAT0000248	NM_145534	Btbd3	BTB (POZ) domain containing 3	0	0	1	0	0	0	0	1	0	1	0
mmu-miR-30e	MIMAT0000248	NM_145556	Tardbp	TAR DNA binding protein	0	0	1	0	0	0	0	1	0	1	0
mmu-miR-30e	MIMAT0000248	NM_145557	9430015G10Rik	RIKEN cDNA 9430015G10 gene	0	0	1	0	0	0	0	1	0	1	0
mmu-miR-30e	MIMAT0000248	NM_145559	Slc2a9	solute carrier family 2 (facilitated glucose transporter), member 9	0	0	1	0	0	0	0	1	0	1	0
[truncated: 500 more rows]
