# Supplementary material for: Melatonin and Leishmania amazonensis Infection Altered miR-294, miR-30e, and miR-302d Impacting on Tnf, Mcp-1, and Nos2 Expression
Source: Front Cell Infect Microbiol. 2019 Mar 20;9:60. doi: 10.3389/fcimb.2019.00060 (PMC6435487; doi:10.3389/fcimb.2019.00060)
Supplement: Supplementary Table 3 — Predicted mRNA-targets for miR-181c. The miRNA-mRNA interaction was predicted using miRecord tools (http://c1.accurascience.com/miRecords/) based in the integration of various prediction tools: DIANA-microT, MicroInspector, miRanda, MirTarget2, miTarget, NBmiRTar, PicTar, PITA, RNA22, RNAhybrid, and TargetScan/TargertScanS. [file Table_3.XLS]

# "1" : interaction predicted; "0" : interaction not predicted.
miRNA ID	miRNA Acc	Refseq	Symbol	Description	diana	microinspector	miranda	mirtarget2	mitarget	nbmirtar	pictar	pita	rna22	rnahybrid	targetscan
mmu-miR-181c	MIMAT0000674	NM_001001176	Taf9b	TAF9B RNA polymerase II, TATA box binding protein (TBP)-associated factor	0	0	1	1	0	0	1	1	0	1	0
mmu-miR-181c	MIMAT0000674	NM_001001806	Zfp36l2	zinc finger protein 36, C3H type-like 2	0	0	1	1	0	0	1	1	0	1	0
mmu-miR-181c	MIMAT0000674	NM_001003717	Osbpl8	oxysterol binding protein-like 8	0	0	1	1	0	0	1	1	0	1	0
mmu-miR-181c	MIMAT0000674	NM_001013380	Dync1li2	dynein, cytoplasmic 1 light intermediate chain 2	0	0	1	1	0	0	1	1	0	1	0
mmu-miR-181c	MIMAT0000674	NM_001013806	Ankrd13c	ankyrin repeat domain 13c	0	0	1	1	0	0	1	1	0	1	0
mmu-miR-181c	MIMAT0000674	NM_001025431	Btbd3	BTB (POZ) domain containing 3	0	0	1	1	0	0	1	1	0	1	0
mmu-miR-181c	MIMAT0000674	NM_001025560	Sox6	SRY-box containing gene 6	0	0	1	1	0	0	1	1	0	1	0
mmu-miR-181c	MIMAT0000674	NM_001031772	Lin28b	lin-28 homolog B (C. elegans)	0	0	1	1	0	0	1	1	0	1	0
mmu-miR-181c	MIMAT0000674	NM_001033156	Fbxo33	F-box protein 33	0	0	1	1	0	0	1	1	0	1	0
mmu-miR-181c	MIMAT0000674	NM_001039089	Sel1l	sel-1 suppressor of lin-12-like (C. elegans)	0	0	1	1	0	0	1	1	0	1	0
mmu-miR-181c	MIMAT0000674	NM_001039137	Scoc	short coiled-coil protein	0	0	1	1	0	0	1	1	0	1	0
mmu-miR-181c	MIMAT0000674	NM_001039474	Tcerg1	transcription elongation regulator 1 (CA150)	0	0	1	1	0	0	1	1	0	1	0
mmu-miR-181c	MIMAT0000674	NM_007566	Birc6	baculoviral IAP repeat-containing 6	0	0	1	1	0	0	1	1	0	1	0
mmu-miR-181c	MIMAT0000674	NM_007625	Cbx4	chromobox homolog 4 (Drosophila Pc class)	0	0	1	1	0	0	1	1	0	1	0
mmu-miR-181c	MIMAT0000674	NM_007715	Clock	circadian locomoter output cycles kaput	0	0	1	1	0	0	1	1	0	1	0
mmu-miR-181c	MIMAT0000674	NM_007766	Pcdha4	protocadherin alpha 4	0	0	1	1	0	0	1	1	0	1	0
mmu-miR-181c	MIMAT0000674	NM_007767	Pcdha6	protocadherin alpha 6	0	0	1	1	0	0	1	1	0	1	0
mmu-miR-181c	MIMAT0000674	NM_007892	E2f5	E2F transcription factor 5	0	0	1	1	0	0	1	1	0	1	0
mmu-miR-181c	MIMAT0000674	NM_007956	Esr1	estrogen receptor 1 (alpha)	0	0	1	1	0	0	1	1	0	1	0
mmu-miR-181c	MIMAT0000674	NM_007961	Etv6	ets variant gene 6 (TEL oncogene)	0	0	1	1	0	0	1	1	0	1	0
mmu-miR-181c	MIMAT0000674	NM_007966	Evx1	even skipped homeotic gene 1 homolog	0	0	1	1	0	0	1	1	0	1	0
mmu-miR-181c	MIMAT0000674	NM_007981	Acsl1	acyl-CoA synthetase long-chain family member 1	0	0	1	1	0	0	1	1	0	1	0
mmu-miR-181c	MIMAT0000674	NM_008173	Nr3c1	nuclear receptor subfamily 3, group C, member 1	0	0	1	1	0	0	1	1	0	1	0
mmu-miR-181c	MIMAT0000674	NM_008465	Kpna1	karyopherin (importin) alpha 1	0	0	1	1	0	0	1	1	0	1	0
mmu-miR-181c	MIMAT0000674	NM_009009	Rad21	RAD21 homolog (S. pombe)	0	0	1	1	0	0	1	1	0	1	0
mmu-miR-181c	MIMAT0000674	NM_009183	St8sia4	ST8 alpha-N-acetyl-neuraminide alpha-2,8-sialyltransferase 4	0	0	1	1	0	0	1	1	0	1	0
mmu-miR-181c	MIMAT0000674	NM_009223	Snn	stannin	0	0	1	1	0	0	1	1	0	1	0
mmu-miR-181c	MIMAT0000674	NM_009575	Zic3	zinc finger protein of the cerebellum 3	0	0	1	1	0	0	1	1	0	1	0
mmu-miR-181c	MIMAT0000674	NM_009621	Adamts1	a disintegrin-like and metallopeptidase (reprolysin type) with thrombospondin type 1 motif, 1	0	0	1	1	0	0	1	1	0	1	0
mmu-miR-181c	MIMAT0000674	NM_009622	Adcy1	adenylate cyclase 1	0	0	1	1	0	0	1	1	0	1	0
mmu-miR-181c	MIMAT0000674	NM_009627	Adm	adrenomedullin	0	0	1	1	0	0	1	1	0	1	0
mmu-miR-181c	MIMAT0000674	NM_009939	Cops2	COP9 (constitutive photomorphogenic) homolog, subunit 2 (Arabidopsis thaliana)	0	0	1	1	0	0	1	1	0	1	0
mmu-miR-181c	MIMAT0000674	NM_009952	Creb1	cAMP responsive element binding protein 1	0	0	1	1	0	0	1	1	0	1	0
mmu-miR-181c	MIMAT0000674	NM_009957	Pcdha7	protocadherin alpha 7	0	0	1	1	0	0	1	1	0	1	0
mmu-miR-181c	MIMAT0000674	NM_009959	Pcdha5	protocadherin alpha 5	0	0	1	1	0	0	1	1	0	1	0
mmu-miR-181c	MIMAT0000674	NM_009960	Pcdha11	protocadherin alpha 11	0	0	1	1	0	0	1	1	0	1	0
mmu-miR-181c	MIMAT0000674	NM_009961	Pcdha10	protocadherin alpha 10	0	0	1	1	0	0	1	1	0	1	0
mmu-miR-181c	MIMAT0000674	NM_010160	Cugbp2	CUG triplet repeat, RNA binding protein 2	0	0	1	1	0	0	1	1	0	1	0
mmu-miR-181c	MIMAT0000674	NM_010250	Gabra1	gamma-aminobutyric acid (GABA-A) receptor, subunit alpha 1	0	0	1	1	0	0	1	1	0	1	0
mmu-miR-181c	MIMAT0000674	NM_010258	Gata6	GATA binding protein 6	0	0	1	1	0	0	1	1	0	1	0
mmu-miR-181c	MIMAT0000674	NM_010488	Elavl4	ELAV (embryonic lethal, abnormal vision, Drosophila)-like 4 (Hu antigen D)	0	0	1	1	0	0	1	1	0	1	0
mmu-miR-181c	MIMAT0000674	NM_010516	Cyr61	cysteine rich protein 61	0	0	1	1	0	0	1	1	0	1	0
mmu-miR-181c	MIMAT0000674	NM_010554	Il1a	interleukin 1 alpha	0	0	1	1	0	0	1	1	0	1	0
mmu-miR-181c	MIMAT0000674	NM_010714	Lhx9	LIM homeobox protein 9	0	0	1	1	0	0	1	1	0	1	0
mmu-miR-181c	MIMAT0000674	NM_010945	Nsmaf	neutral sphingomyelinase (N-SMase) activation associated factor	0	0	1	1	0	0	1	1	0	1	0
mmu-miR-181c	MIMAT0000674	NM_011058	Pdgfra	platelet derived growth factor receptor, alpha polypeptide	0	0	1	1	0	0	1	1	0	1	0
mmu-miR-181c	MIMAT0000674	NM_011103	Prkcd	protein kinase C, delta	0	0	1	1	0	0	1	1	0	1	0
mmu-miR-181c	MIMAT0000674	NM_011344	Sel1l	sel-1 suppressor of lin-12-like (C. elegans)	0	0	1	1	0	0	1	1	0	1	0
mmu-miR-181c	MIMAT0000674	NM_011445	Sox6	SRY-box containing gene 6	0	0	1	1	0	0	1	1	0	1	0
mmu-miR-181c	MIMAT0000674	NM_011595	Timp3	tissue inhibitor of metalloproteinase 3	0	0	1	1	0	0	1	1	0	1	0
mmu-miR-181c	MIMAT0000674	NM_011751	Zfp207	zinc finger protein 207	0	0	1	1	0	0	1	1	0	1	0
mmu-miR-181c	MIMAT0000674	NM_011803	Klf6	Kruppel-like factor 6	0	0	1	1	0	0	1	1	0	1	0
mmu-miR-181c	MIMAT0000674	NM_011898	Spry4	sprouty homolog 4 (Drosophila)	0	0	1	1	0	0	1	1	0	1	0
mmu-miR-181c	MIMAT0000674	NM_011949	Mapk1	mitogen-activated protein kinase 1	0	0	1	1	0	0	1	1	0	1	0
mmu-miR-181c	MIMAT0000674	NM_013506	Eif4a2	eukaryotic translation initiation factor 4A2	0	0	1	1	0	0	1	1	0	1	0
mmu-miR-181c	MIMAT0000674	NM_013880	Plcl2	phospholipase C-like 2	0	0	1	1	0	0	1	1	0	1	0
mmu-miR-181c	MIMAT0000674	NM_019651	Ptpn9	protein tyrosine phosphatase, non-receptor type 9	0	0	1	1	0	0	1	1	0	1	0
mmu-miR-181c	MIMAT0000674	NM_019708	Scoc	short coiled-coil protein	0	0	1	1	0	0	1	1	0	1	0
mmu-miR-181c	MIMAT0000674	NM_019978	Dclk1	doublecortin-like kinase 1	0	0	1	1	0	0	1	1	0	1	0
mmu-miR-181c	MIMAT0000674	NM_021275	Kcna4	potassium voltage-gated channel, shaker-related subfamily, member 4	0	0	1	1	0	0	1	1	0	1	0
mmu-miR-181c	MIMAT0000674	NM_021716	Fign	fidgetin	0	0	1	1	0	0	1	1	0	1	0
mmu-miR-181c	MIMAT0000674	NM_021876	Eed	embryonic ectoderm development	0	0	1	1	0	0	1	1	0	1	0
mmu-miR-181c	MIMAT0000674	NM_022985	Zfand6	zinc finger, AN1-type domain 6	0	0	1	1	0	0	1	1	0	1	0
mmu-miR-181c	MIMAT0000674	NM_023045	Xpo7	exportin 7	0	0	1	1	0	0	1	1	0	1	0
mmu-miR-181c	MIMAT0000674	NM_023184	Klf15	Kruppel-like factor 15	0	0	1	1	0	0	1	1	0	1	0
mmu-miR-181c	MIMAT0000674	NM_023612	Esm1	endothelial cell-specific molecule 1	0	0	1	1	0	0	1	1	0	1	0
mmu-miR-181c	MIMAT0000674	NM_024207	Derl1	Der1-like domain family, member 1	0	0	1	1	0	0	1	1	0	1	0
mmu-miR-181c	MIMAT0000674	NM_024457	Rap1b	RAS related protein 1b	0	0	1	1	0	0	1	1	0	1	0
mmu-miR-181c	MIMAT0000674	NM_024459	Ppp3r1	protein phosphatase 3, regulatory subunit B, alpha isoform (calcineurin B, type I)	0	0	1	1	0	0	1	1	0	1	0
mmu-miR-181c	MIMAT0000674	NM_025709	Gapvd1	GTPase activating protein and VPS9 domains 1	0	0	1	1	0	0	1	1	0	1	0
mmu-miR-181c	MIMAT0000674	NM_025961	Gatm	glycine amidinotransferase (L-arginine:glycine amidinotransferase)	0	0	1	1	0	0	1	1	0	1	0
mmu-miR-181c	MIMAT0000674	NM_026331	Slc25a37	solute carrier family 25, member 37	0	0	1	1	0	0	1	1	0	1	0
mmu-miR-181c	MIMAT0000674	NM_026574	Inoc1	INO80 complex homolog 1 (S. cerevisiae)	0	0	1	1	0	0	1	1	0	1	0
mmu-miR-181c	MIMAT0000674	NM_027184	Ipmk	inositol polyphosphate multikinase	0	0	1	1	0	0	1	1	0	1	0
mmu-miR-181c	MIMAT0000674	NM_027881	Osbpl3	oxysterol binding protein-like 3	0	0	1	1	0	0	1	1	0	1	0
mmu-miR-181c	MIMAT0000674	NM_028108	Nat13	N-acetyltransferase 13	0	0	1	1	0	0	1	1	0	1	0
mmu-miR-181c	MIMAT0000674	NM_028487	Gpbp1	GC-rich promoter binding protein 1	0	0	1	1	0	0	1	1	0	1	0
mmu-miR-181c	MIMAT0000674	NM_028802	Prei4	preimplantation protein 4	0	0	1	1	0	0	1	1	0	1	0
mmu-miR-181c	MIMAT0000674	NM_028862	Rnf145	ring finger protein 145	0	0	1	1	0	0	1	1	0	1	0
mmu-miR-181c	MIMAT0000674	NM_029081	5730419I09Rik	RIKEN cDNA 5730419I09 gene	0	0	1	1	0	0	1	1	0	1	0
mmu-miR-181c	MIMAT0000674	NM_029457	Senp2	SUMO/sentrin specific peptidase 2	0	0	1	1	0	0	1	1	0	1	0
mmu-miR-181c	MIMAT0000674	NM_030249	Cttnbp2nl	CTTNBP2 N-terminal like	0	0	1	1	0	0	1	1	0	1	0
mmu-miR-181c	MIMAT0000674	NM_030689	Nptxr	neuronal pentraxin receptor	0	0	1	1	0	0	1	1	0	1	0
mmu-miR-181c	MIMAT0000674	NM_030706	Trim2	tripartite motif-containing 2	0	0	1	1	0	0	1	1	0	1	0
mmu-miR-181c	MIMAT0000674	NM_030732	Tbl1xr1	transducin (beta)-like 1X-linked receptor 1	0	0	1	1	0	0	1	1	0	1	0
mmu-miR-181c	MIMAT0000674	NM_053069	Atg5	autophagy-related 5 (yeast)	0	0	1	1	0	0	1	1	0	1	0
mmu-miR-181c	MIMAT0000674	NM_078478	Ghitm	growth hormone inducible transmembrane protein	0	0	1	1	0	0	1	1	0	1	0
mmu-miR-181c	MIMAT0000674	NM_133815	Lbr	lamin B receptor	0	0	1	1	0	0	1	1	0	1	0
mmu-miR-181c	MIMAT0000674	NM_133828	Creb1	cAMP responsive element binding protein 1	0	0	1	1	0	0	1	1	0	1	0
mmu-miR-181c	MIMAT0000674	NM_133957	Nfat5	nuclear factor of activated T-cells 5	0	0	1	1	0	0	1	1	0	1	0
mmu-miR-181c	MIMAT0000674	NM_134094	Ncald	neurocalcin delta	0	0	1	1	0	0	1	1	0	1	0
mmu-miR-181c	MIMAT0000674	NM_138661	Pcdha9	protocadherin alpha 9	0	0	1	1	0	0	1	1	0	1	0
mmu-miR-181c	MIMAT0000674	NM_138662	Pcdha3	protocadherin alpha 3	0	0	1	1	0	0	1	1	0	1	0
mmu-miR-181c	MIMAT0000674	NM_138663	Pcdha12	protocadherin alpha 12	0	0	1	1	0	0	1	1	0	1	0
mmu-miR-181c	MIMAT0000674	NM_138744	Ssx2ip	synovial sarcoma, X breakpoint 2 interacting protein	0	0	1	1	0	0	1	1	0	1	0
mmu-miR-181c	MIMAT0000674	NM_144851	Senp1	SUMO1/sentrin specific peptidase 1	0	0	1	1	0	0	1	1	0	1	0
mmu-miR-181c	MIMAT0000674	NM_145711	Tox	thymocyte selection-associated high mobility group box	0	0	1	1	0	0	1	1	0	1	0
mmu-miR-181c	MIMAT0000674	NM_145991	Cdc73	cell division cycle 73, Paf1/RNA polymerase II complex component, homolog (S. cerevisiae)	0	0	1	1	0	0	1	1	0	1	0
mmu-miR-181c	MIMAT0000674	NM_146083	Sfrs7	splicing factor, arginine/serine-rich 7	0	0	1	1	0	0	1	1	0	1	0
mmu-miR-181c	MIMAT0000674	NM_146224	Suhw4	suppressor of hairy wing homolog 4 (Drosophila)	0	0	1	1	0	0	1	1	0	1	0
mmu-miR-181c	MIMAT0000674	NM_148932	Pom121	nuclear pore membrane protein 121	0	0	1	1	0	0	1	1	0	1	0
mmu-miR-181c	MIMAT0000674	NM_172153	Lcorl	ligand dependent nuclear receptor corepressor-like	0	0	1	1	0	0	1	1	0	1	0
mmu-miR-181c	MIMAT0000674	NM_172555	Papolg	poly(A) polymerase gamma	0	0	1	1	0	0	1	1	0	1	0
mmu-miR-181c	MIMAT0000674	NM_172596	Sec24c	SEC24 related gene family, member C (S. cerevisiae)	0	0	1	1	0	0	1	1	0	1	0
mmu-miR-181c	MIMAT0000674	NM_172677	Ythdf3	YTH domain family 3	0	0	1	1	0	0	1	1	0	1	0
mmu-miR-181c	MIMAT0000674	NM_172780	Slc9a6	solute carrier family 9 (sodium/hydrogen exchanger), member 6	0	0	1	1	0	0	1	1	0	1	0
mmu-miR-181c	MIMAT0000674	NM_172803	Dock4	dedicator of cytokinesis 4	0	0	1	1	0	0	1	1	0	1	0
mmu-miR-181c	MIMAT0000674	NM_172839	Ccnj	cyclin J	0	0	1	1	0	0	1	1	0	1	0
mmu-miR-181c	MIMAT0000674	NM_172958	Mtmr12	myotubularin related protein 12	0	0	1	1	0	0	1	1	0	1	0
mmu-miR-181c	MIMAT0000674	NM_173760	Hisppd1	histidine acid phosphatase domain containing 1	0	0	1	1	0	0	1	1	0	1	0
mmu-miR-181c	MIMAT0000674	NM_175224	Metap1	methionyl aminopeptidase 1	0	0	1	1	0	0	1	1	0	1	0
mmu-miR-181c	MIMAT0000674	NM_175341	Mbnl2	muscleblind-like 2	0	0	1	1	0	0	1	1	0	1	0
mmu-miR-181c	MIMAT0000674	NM_175489	Osbpl8	oxysterol binding protein-like 8	0	0	1	1	0	0	1	1	0	1	0
mmu-miR-181c	MIMAT0000674	NM_175642	Bai3	brain-specific angiogenesis inhibitor 3	0	0	1	1	0	0	1	1	0	1	0
mmu-miR-181c	MIMAT0000674	NM_177178	Lmbrd2	LMBR1 domain containing 2	0	0	1	1	0	0	1	1	0	1	0
mmu-miR-181c	MIMAT0000674	NM_177664	D3Bwg0562e	DNA segment, Chr 3, Brigham & Women"s Genetics 0562 expressed	0	0	1	1	0	0	1	1	0	1	0
mmu-miR-181c	MIMAT0000674	NM_177718	1600021P15Rik	RIKEN cDNA 1600021P15 gene	0	0	1	1	0	0	1	1	0	1	0
mmu-miR-181c	MIMAT0000674	NM_178613	4933433P14Rik	RIKEN cDNA 4933433P14 gene	0	0	1	1	0	0	1	1	0	1	0
mmu-miR-181c	MIMAT0000674	NM_178633	Klhl2	kelch-like 2, Mayven (Drosophila)	0	0	1	1	0	0	1	1	0	1	0
mmu-miR-181c	MIMAT0000674	NM_178647	Cggbp1	CGG triplet repeat binding protein 1	0	0	1	1	0	0	1	1	0	1	0
mmu-miR-181c	MIMAT0000674	NM_178750	Ss18l1	synovial sarcoma translocation gene on chromosome 18-like 1	0	0	1	1	0	0	1	1	0	1	0
mmu-miR-181c	MIMAT0000674	NM_178922	Hic2	hypermethylated in cancer 2	0	0	1	1	0	0	1	1	0	1	0
mmu-miR-181c	MIMAT0000674	NM_181404	Kank1	KN motif and ankyrin repeat domains 1	0	0	1	1	0	0	1	1	0	1	0
mmu-miR-181c	MIMAT0000674	NM_181411	Aftph	aftiphilin	0	0	1	1	0	0	1	1	0	1	0
mmu-miR-181c	MIMAT0000674	NM_181585	Pik3r3	phosphatidylinositol 3 kinase, regulatory subunit, polypeptide 3 (p55)	0	0	1	1	0	0	1	1	0	1	0
mmu-miR-181c	MIMAT0000674	NM_198419	Phactr1	phosphatase and actin regulator 1	0	0	1	1	0	0	1	1	0	1	0
mmu-miR-181c	MIMAT0000674	NM_198703	Wnk1	WNK lysine deficient protein kinase 1	0	0	1	1	0	0	1	1	0	1	0
mmu-miR-181c	MIMAT0000674	NM_199028	AK122525	cDNA sequence AK122525	0	0	1	1	0	0	1	1	0	1	0
mmu-miR-181c	MIMAT0000674	NM_199068	Foxk1	forkhead box K1	0	0	1	1	0	0	1	1	0	1	0
mmu-miR-181c	MIMAT0000674	NM_201243	Pcdha8	protocadherin alpha 8	0	0	1	1	0	0	1	1	0	1	0
mmu-miR-181c	MIMAT0000674	NM_207515	Mbnl2	muscleblind-like 2	0	0	1	1	0	0	1	1	0	1	0
mmu-miR-181c	MIMAT0000674	NM_001001152	Zfp458	zinc finger protein 458	0	0	1	1	0	0	0	1	0	1	0
mmu-miR-181c	MIMAT0000674	NM_001001182	Baz2b	bromodomain adjacent to zinc finger domain, 2B	0	0	0	1	0	0	1	1	0	1	0
mmu-miR-181c	MIMAT0000674	NM_001001798	Atp11c	Atpase, class VI, type 11C	0	0	1	0	0	0	1	1	0	1	0
mmu-miR-181c	MIMAT0000674	NM_001003671	Pcdhac1	protocadherin alpha subfamily C, 1	0	0	0	1	0	0	1	1	0	1	0
mmu-miR-181c	MIMAT0000674	NM_001003672	Pcdhac2	protocadherin alpha subfamily C, 2	0	0	0	1	0	0	1	1	0	1	0
mmu-miR-181c	MIMAT0000674	NM_001003899	Tardbp	TAR DNA binding protein	0	0	1	1	0	0	0	1	0	1	0
mmu-miR-181c	MIMAT0000674	NM_001004139	Zfp619	zinc finger protein 619	0	0	1	1	0	0	0	1	0	1	0
mmu-miR-181c	MIMAT0000674	NM_001005419	Ado	2-aminoethanethiol (cysteamine) dioxygenase	0	0	1	0	0	0	1	1	0	1	0
mmu-miR-181c	MIMAT0000674	NM_001005740	Phactr1	phosphatase and actin regulator 1	0	0	0	1	0	0	1	1	0	1	0
mmu-miR-181c	MIMAT0000674	NM_001005748	Phactr1	phosphatase and actin regulator 1	0	0	0	1	0	0	1	1	0	1	0
mmu-miR-181c	MIMAT0000674	NM_001007576	Gucy2f	guanylate cyclase 2f	0	0	1	1	0	0	0	1	0	1	0
mmu-miR-181c	MIMAT0000674	NM_001008427	EG434179	predicted gene, EG434179	0	0	1	1	0	0	0	1	0	1	0
mmu-miR-181c	MIMAT0000674	NM_001008545	Tardbp	TAR DNA binding protein	0	0	1	1	0	0	0	1	0	1	0
mmu-miR-181c	MIMAT0000674	NM_001008546	Tardbp	TAR DNA binding protein	0	0	1	1	0	0	0	1	0	1	0
mmu-miR-181c	MIMAT0000674	NM_001011800	Olfr212	olfactory receptor 212	0	0	1	1	0	0	0	1	0	1	0
mmu-miR-181c	MIMAT0000674	NM_001013360	Npcd	neuronal pentraxin with chromo domain	0	0	1	1	0	0	0	1	0	1	0
mmu-miR-181c	MIMAT0000674	NM_001013362	Npcd	neuronal pentraxin with chromo domain	0	0	1	1	0	0	0	1	0	1	0
mmu-miR-181c	MIMAT0000674	NM_001013381	Rsad1	radical S-adenosyl methionine domain containing 1	0	0	1	1	0	0	0	1	0	1	0
mmu-miR-181c	MIMAT0000674	NM_001013411	Nkain2	Na+/K+ transporting ATPase interacting 2	0	0	0	1	0	0	1	1	0	1	0
mmu-miR-181c	MIMAT0000674	NM_001024526	Larp4	La ribonucleoprotein domain family, member 4	0	0	1	1	0	0	0	1	0	1	0
mmu-miR-181c	MIMAT0000674	NM_001024622	Pcnp	PEST proteolytic signal containing nuclear protein	0	0	1	1	0	0	0	1	0	1	0
mmu-miR-181c	MIMAT0000674	NM_001024726	Zfp607	zinc finger proten 607	0	0	1	1	0	0	0	1	0	1	0
mmu-miR-181c	MIMAT0000674	NM_001024837	Adarb1	adenosine deaminase, RNA-specific, B1	0	0	1	1	0	0	0	1	0	1	0
mmu-miR-181c	MIMAT0000674	NM_001025192	Cxadr	coxsackievirus and adenovirus receptor	0	0	1	1	0	0	0	1	0	1	0
mmu-miR-181c	MIMAT0000674	NM_001025377	Arhgap15	Rho GTPase activating protein 15	0	0	1	1	0	0	0	1	0	1	0
mmu-miR-181c	MIMAT0000674	NM_001025393	Bclaf1	BCL2-associated transcription factor 1	0	0	1	0	0	0	1	1	0	1	0
mmu-miR-181c	MIMAT0000674	NM_001025565	Lhx9	LIM homeobox protein 9	0	0	0	1	0	0	1	1	0	1	0
mmu-miR-181c	MIMAT0000674	NM_001025568	Pde1c	phosphodiesterase 1C	0	0	1	0	0	0	1	1	0	1	0
mmu-miR-181c	MIMAT0000674	NM_001025584	Kcnj6	potassium inwardly-rectifying channel, subfamily J, member 6	0	0	1	1	0	0	0	1	0	1	0
mmu-miR-181c	MIMAT0000674	NM_001033172	Rab11fip2	RAB11 family interacting protein 2 (class I)	0	0	1	1	0	0	0	1	0	1	0
mmu-miR-181c	MIMAT0000674	NM_001033313	Pdap1	PDGFA associated protein 1	0	0	1	1	0	0	0	1	0	1	0
mmu-miR-181c	MIMAT0000674	NM_001033347	D430041D05Rik	RIKEN cDNA D430041D05 gene	0	0	1	1	0	0	0	1	0	1	0
mmu-miR-181c	MIMAT0000674	NM_001033600	Acsl4	acyl-CoA synthetase long-chain family member 4	0	0	1	1	0	0	0	1	0	1	0
mmu-miR-181c	MIMAT0000674	NM_001034857	C330019L16Rik	RIKEN cDNA C330019L16 gene	0	0	1	1	0	0	0	1	0	1	0
mmu-miR-181c	MIMAT0000674	NM_001034860	EG229571	predicted gene, EG229571	0	0	1	1	0	0	0	1	0	1	0
mmu-miR-181c	MIMAT0000674	NM_001037846	Cnot2	CCR4-NOT transcription complex, subunit 2	0	0	1	1	0	0	0	1	0	1	0
mmu-miR-181c	MIMAT0000674	NM_001037863	Atp11c	Atpase, class VI, type 11C	0	0	1	0	0	0	1	1	0	1	0
mmu-miR-181c	MIMAT0000674	NM_001038607	Kcnh1	potassium voltage-gated channel, subfamily H (eag-related), member 1	0	0	1	1	0	0	0	1	0	1	0
mmu-miR-181c	MIMAT0000674	NM_001038613	Olfm1	olfactomedin 1	0	0	1	1	0	0	0	1	0	1	0
mmu-miR-181c	MIMAT0000674	NM_001038625	Sertad2	SERTA domain containing 2	0	0	1	0	0	0	1	1	0	1	0
mmu-miR-181c	MIMAT0000674	NM_001038637	Gng2	guanine nucleotide binding protein (G protein), gamma 2	0	0	1	0	0	0	1	1	0	1	0
mmu-miR-181c	MIMAT0000674	NM_001038642	Ets1	E26 avian leukemia oncogene 1, 5" domain	0	0	1	0	0	0	1	1	0	1	0
mmu-miR-181c	MIMAT0000674	NM_001038698	Elavl4	ELAV (embryonic lethal, abnormal vision, Drosophila)-like 4 (Hu antigen D)	0	0	0	1	0	0	1	1	0	1	0
mmu-miR-181c	MIMAT0000674	NM_001038999	Atp8a1	ATPase, aminophospholipid transporter (APLT), class I, type 8A, member 1	0	0	1	0	0	0	1	1	0	1	0
mmu-miR-181c	MIMAT0000674	NM_001039080	Rbms2	RNA binding motif, single stranded interacting protein 2	0	0	1	1	0	0	0	1	0	1	0
mmu-miR-181c	MIMAT0000674	NM_001039094	Negr1	neuronal growth regulator 1	0	0	1	0	0	0	1	1	0	1	0
mmu-miR-181c	MIMAT0000674	NM_001039195	Gria2	glutamate receptor, ionotropic, AMPA2 (alpha 2)	0	0	1	0	0	0	1	1	0	1	0
mmu-miR-181c	MIMAT0000674	NM_001039239	EG630579	predicted gene, EG630579	0	0	1	1	0	0	0	1	0	1	0
mmu-miR-181c	MIMAT0000674	NM_001039388	Wdr37	WD repeat domain 37	0	0	0	1	0	0	1	1	0	1	0
mmu-miR-181c	MIMAT0000674	NM_001039543	Mlf1	myeloid leukemia factor 1	0	0	1	1	0	0	0	1	0	1	0
mmu-miR-181c	MIMAT0000674	NM_001042503	Trim71	tripartite motif-containing 71	0	0	1	1	0	0	0	1	0	1	0
mmu-miR-181c	MIMAT0000674	NM_001042565	Wsb1	WD repeat and SOCS box-containing 1	0	0	1	1	0	0	0	1	0	1	0
mmu-miR-181c	MIMAT0000674	NM_001042660	Smad7	MAD homolog 7 (Drosophila)	0	0	1	1	0	0	0	1	0	1	0
mmu-miR-181c	MIMAT0000674	NM_001042671	Prei4	preimplantation protein 4	0	0	1	1	0	0	0	1	0	1	0
mmu-miR-181c	MIMAT0000674	NM_001045529	Morc3	microrchidia 3	0	0	1	1	0	0	0	1	0	1	0
mmu-miR-181c	MIMAT0000674	NM_001045539	Xlr5a	X-linked lymphocyte-regulated 5A	0	0	1	1	0	0	0	1	0	1	0
mmu-miR-181c	MIMAT0000674	NM_001076681	1810012P15Rik	RIKEN cDNA 1810012P15 gene	0	0	1	1	0	0	0	1	0	1	0
mmu-miR-181c	MIMAT0000674	NM_001077354	C77370	expressed sequence C77370	0	0	1	1	0	0	0	1	0	1	0
mmu-miR-181c	MIMAT0000674	NM_001077695	Ncoa2	nuclear receptor coactivator 2	0	0	1	1	0	0	0	1	0	1	0
mmu-miR-181c	MIMAT0000674	NM_001078167	Sfrs1	splicing factor, arginine/serine-rich 1 (ASF/SF2)	0	0	1	1	0	0	0	1	0	1	0
mmu-miR-181c	MIMAT0000674	NM_001079686	Syne1	synaptic nuclear envelope 1	0	0	1	1	0	0	0	1	0	1	0
mmu-miR-181c	MIMAT0000674	NM_001080794	G3bp2	GTPase activating protein (SH3 domain) binding protein 2	0	0	1	1	0	0	0	1	0	1	0
mmu-miR-181c	MIMAT0000674	NM_001080796	G3bp2	GTPase activating protein (SH3 domain) binding protein 2	0	0	1	1	0	0	0	1	0	1	0
mmu-miR-181c	MIMAT0000674	NM_001080797	G3bp2	GTPase activating protein (SH3 domain) binding protein 2	0	0	1	1	0	0	0	1	0	1	0
mmu-miR-181c	MIMAT0000674	NM_001080948	Larp4	La ribonucleoprotein domain family, member 4	0	0	1	1	0	0	0	1	0	1	0
mmu-miR-181c	MIMAT0000674	NM_001081013	Rlf	rearranged L-myc fusion sequence	0	0	1	1	0	0	0	1	0	1	0
mmu-miR-181c	MIMAT0000674	NM_001081049	Mll1	myeloid/lymphoid or mixed-lineage leukemia 1	0	0	1	1	0	0	0	1	0	1	0
mmu-miR-181c	MIMAT0000674	NM_001081071	Lycat	lysocardiolipin acyltransferase	0	0	1	1	0	0	0	1	0	1	0
mmu-miR-181c	MIMAT0000674	NM_001081073	Cep76	centrosomal protein 76	0	0	1	1	0	0	0	1	0	1	0
mmu-miR-181c	MIMAT0000674	NM_001081113	Ipo8	importin 8	0	0	1	1	0	0	0	1	0	1	0
mmu-miR-181c	MIMAT0000674	NM_001081150	Lonrf1	LON peptidase N-terminal domain and ring finger 1	0	0	1	1	0	0	0	1	0	1	0
mmu-miR-181c	MIMAT0000674	NM_001081193	Lemd3	LEM domain containing 3	0	0	1	1	0	0	0	1	0	1	0
mmu-miR-181c	MIMAT0000674	NM_001081225	6030443O07Rik	RIKEN cDNA 6030443O07 gene	0	0	1	1	0	0	0	1	0	1	0
mmu-miR-181c	MIMAT0000674	NM_001081229	Tsc22d2	TSC22 domain family 2	0	0	1	1	0	0	0	1	0	1	0
mmu-miR-181c	MIMAT0000674	NM_001081238	Palb2	partner and localizer of BRCA2	0	0	1	1	0	0	0	1	0	1	0
mmu-miR-181c	MIMAT0000674	NM_001081276	Clasp1	CLIP associating protein 1	0	0	1	1	0	0	0	1	0	1	0
mmu-miR-181c	MIMAT0000674	NM_001081278	Tbc1d4	TBC1 domain family, member 4	0	0	1	1	0	0	0	1	0	1	0
mmu-miR-181c	MIMAT0000674	NM_001081288	Taf2	TAF2 RNA polymerase II, TATA box binding protein (TBP)-associated factor	0	0	1	1	0	0	0	1	0	1	0
mmu-miR-181c	MIMAT0000674	NM_001081304	Atf6	activating transcription factor 6	0	0	1	1	0	0	0	1	0	1	0
mmu-miR-181c	MIMAT0000674	NM_001081326	Agl	amylo-1,6-glucosidase, 4-alpha-glucanotransferase	0	0	1	1	0	0	0	1	0	1	0
mmu-miR-181c	MIMAT0000674	NM_001081409	Phf20l1	PHD finger protein 20-like 1	0	0	1	1	0	0	0	1	0	1	0
mmu-miR-181c	MIMAT0000674	NM_001081414	Grm5	glutamate receptor, metabotropic 5	0	0	1	1	0	0	0	1	0	1	0
mmu-miR-181c	MIMAT0000674	NM_001081426	Dip2c	DIP2 disco-interacting protein 2 homolog C (Drosophila)	0	0	1	1	0	0	0	1	0	1	0
mmu-miR-181c	MIMAT0000674	NM_001081473	Zxdb	zinc finger, X-linked, duplicated B	0	0	1	1	0	0	0	1	0	1	0
mmu-miR-181c	MIMAT0000674	NM_001081678	Zfp800	zinc finger protein 800	0	0	1	1	0	0	0	1	0	1	0
mmu-miR-181c	MIMAT0000674	NM_007437	Aldh3a2	aldehyde dehydrogenase family 3, subfamily A2	0	0	1	1	0	0	0	1	0	1	0
mmu-miR-181c	MIMAT0000674	NM_007466	Api5	apoptosis inhibitor 5	0	0	1	0	0	0	1	1	0	1	0
mmu-miR-181c	MIMAT0000674	NM_007488	Arnt2	aryl hydrocarbon receptor nuclear translocator 2	0	0	1	0	0	0	1	1	0	1	0
mmu-miR-181c	MIMAT0000674	NM_007496	Zfhx3	zinc finger homeobox 3	0	0	1	1	0	0	0	1	0	1	0
mmu-miR-181c	MIMAT0000674	NM_007521	Bach2	BTB and CNC homology 2	0	0	1	0	0	0	1	1	0	1	0
mmu-miR-181c	MIMAT0000674	NM_007528	Bcl6b	B-cell CLL/lymphoma 6, member B	0	0	1	1	0	0	0	1	0	1	0
mmu-miR-181c	MIMAT0000674	NM_007549	Blk	B lymphoid kinase	0	0	1	1	0	0	0	1	0	1	0
mmu-miR-181c	MIMAT0000674	NM_007564	Zfp36l1	zinc finger protein 36, C3H type-like 1	0	0	0	1	0	0	1	1	0	1	0
mmu-miR-181c	MIMAT0000674	NM_007576	C4bp	complement component 4 binding protein	0	0	1	1	0	0	0	1	0	1	0
mmu-miR-181c	MIMAT0000674	NM_007664	Cdh2	cadherin 2	0	0	1	0	0	0	1	1	0	1	0
mmu-miR-181c	MIMAT0000674	NM_007730	Col12a1	collagen, type XII, alpha 1	0	0	1	1	0	0	0	1	0	1	0
mmu-miR-181c	MIMAT0000674	NM_007887	Dub1	deubiquitinating enzyme 1	0	0	1	1	0	0	0	1	0	1	0
mmu-miR-181c	MIMAT0000674	NM_007901	S1pr1	sphingosine-1-phosphate receptor 1	0	0	1	1	0	0	0	1	0	1	0
mmu-miR-181c	MIMAT0000674	NM_007945	Eps8	epidermal growth factor receptor pathway substrate 8	0	0	1	0	0	0	1	1	0	1	0
mmu-miR-181c	MIMAT0000674	NM_007950	Ereg	epiregulin	0	0	1	1	0	0	0	1	0	1	0
mmu-miR-181c	MIMAT0000674	NM_008008	Fgf7	fibroblast growth factor 7	0	0	1	1	0	0	0	1	0	1	0
mmu-miR-181c	MIMAT0000674	NM_008019	Fkbp1a	FK506 binding protein 1a	0	0	0	1	0	0	1	1	0	1	0
mmu-miR-181c	MIMAT0000674	NM_008098	Mtpn	myotrophin	0	0	1	0	0	0	1	1	0	1	0
mmu-miR-181c	MIMAT0000674	NM_008139	Gnaq	guanine nucleotide binding protein, alpha q polypeptide	0	0	1	0	0	0	1	1	0	1	0
mmu-miR-181c	MIMAT0000674	NM_008199	H2-Bl	histocompatibility 2, blastocyst	0	0	1	1	0	0	0	1	0	1	0
mmu-miR-181c	MIMAT0000674	NM_008226	Hcn2	hyperpolarization-activated, cyclic nucleotide-gated K+ 2	0	0	1	0	0	0	1	1	0	1	0
mmu-miR-181c	MIMAT0000674	NM_008240	Foxj1	forkhead box J1	0	0	1	1	0	0	0	1	0	1	0
mmu-miR-181c	MIMAT0000674	NM_008252	Hmgb2	high mobility group box 2	0	0	1	1	0	0	0	1	0	1	0
mmu-miR-181c	MIMAT0000674	NM_008298	Dnaja1	DnaJ (Hsp40) homolog, subfamily A, member 1	0	0	1	1	0	0	0	1	0	1	0
mmu-miR-181c	MIMAT0000674	NM_008310	Htr1f	5-hydroxytryptamine (serotonin) receptor 1F	0	0	1	1	0	0	0	1	0	1	0
mmu-miR-181c	MIMAT0000674	NM_008371	Il7	interleukin 7	0	0	1	1	0	0	0	1	0	1	0
mmu-miR-181c	MIMAT0000674	NM_008379	Kpnb1	karyopherin (importin) beta 1	0	0	1	0	0	0	1	1	0	1	0
mmu-miR-181c	MIMAT0000674	NM_008396	Itga2	integrin alpha 2	0	0	1	1	0	0	0	1	0	1	0
mmu-miR-181c	MIMAT0000674	NM_008501	Lif	leukemia inhibitory factor	0	0	1	0	0	0	1	1	0	1	0
mmu-miR-181c	MIMAT0000674	NM_008516	Lrrn1	leucine rich repeat protein 1, neuronal	0	0	0	1	0	0	1	1	0	1	0
mmu-miR-181c	MIMAT0000674	NM_008559	Mc1r	melanocortin 1 receptor	0	0	1	1	0	0	0	1	0	1	0
mmu-miR-181c	MIMAT0000674	NM_008596	Sypl2	synaptophysin-like 2	0	0	1	0	0	0	1	1	0	1	0
mmu-miR-181c	MIMAT0000674	NM_008634	Mtap1b	microtubule-associated protein 1B	0	0	1	1	0	0	0	1	0	1	0
mmu-miR-181c	MIMAT0000674	NM_008636	Mtf1	metal response element binding transcription factor 1	0	0	1	0	0	0	1	1	0	1	0
mmu-miR-181c	MIMAT0000674	NM_008651	Mybl1	myeloblastosis oncogene-like 1	0	0	1	1	0	0	0	1	0	1	0
mmu-miR-181c	MIMAT0000674	NM_008678	Ncoa2	nuclear receptor coactivator 2	0	0	1	1	0	0	0	1	0	1	0
mmu-miR-181c	MIMAT0000674	NM_008702	Nlk	nemo like kinase	0	0	1	0	0	0	1	1	0	1	0
mmu-miR-181c	MIMAT0000674	NM_008710	Nnt	nicotinamide nucleotide transhydrogenase	0	0	1	1	0	0	0	1	0	1	0
mmu-miR-181c	MIMAT0000674	NM_008764	Tnfrsf11b	tumor necrosis factor receptor superfamily, member 11b (osteoprotegerin)	0	0	0	1	0	0	1	1	0	1	0
mmu-miR-181c	MIMAT0000674	NM_008772	P2ry1	purinergic receptor P2Y, G-protein coupled 1	0	0	1	1	0	0	0	1	0	1	0
mmu-miR-181c	MIMAT0000674	NM_008942	Npepps	aminopeptidase puromycin sensitive	0	0	0	1	0	0	1	1	0	1	0
mmu-miR-181c	MIMAT0000674	NM_008960	Pten	phosphatase and tensin homolog	0	0	1	1	0	0	0	1	0	1	0
mmu-miR-181c	MIMAT0000674	NM_009011	Rad23b	RAD23b homolog (S. cerevisiae)	0	0	1	1	0	0	0	1	0	1	0
mmu-miR-181c	MIMAT0000674	NM_009028	Rasl2-9	RAS-like, family 2, locus 9	0	0	1	0	0	0	1	1	0	1	0
mmu-miR-181c	MIMAT0000674	NM_009031	Rbbp7	retinoblastoma binding protein 7	0	0	1	0	0	0	1	1	0	1	0
mmu-miR-181c	MIMAT0000674	NM_009075	Rpia	ribose 5-phosphate isomerase A	0	0	1	1	0	0	0	1	0	1	0
mmu-miR-181c	MIMAT0000674	NM_009127	Scd1	stearoyl-Coenzyme A desaturase 1	0	0	1	1	0	0	0	1	0	1	0
mmu-miR-181c	MIMAT0000674	NM_009145	Nptn	neuroplastin	0	0	1	0	0	0	1	1	0	1	0
mmu-miR-181c	MIMAT0000674	NM_009182	St8sia3	ST8 alpha-N-acetyl-neuraminide alpha-2,8-sialyltransferase 3	0	0	1	1	0	0	0	1	0	1	0
mmu-miR-181c	MIMAT0000674	NM_009230	Soat1	sterol O-acyltransferase 1	0	0	1	1	0	0	0	1	0	1	0
mmu-miR-181c	MIMAT0000674	NM_009285	Stc1	stanniocalcin 1	0	0	1	1	0	0	0	1	0	1	0
mmu-miR-181c	MIMAT0000674	NM_009344	Phlda1	pleckstrin homology-like domain, family A, member 1	0	0	1	0	0	0	1	1	0	1	0
mmu-miR-181c	MIMAT0000674	NM_009364	Tfpi2	tissue factor pathway inhibitor 2	0	0	1	1	0	0	0	1	0	1	0
mmu-miR-181c	MIMAT0000674	NM_009370	Tgfbr1	transforming growth factor, beta receptor I	0	0	1	1	0	0	0	1	0	1	0
mmu-miR-181c	MIMAT0000674	NM_009395	Tnfaip1	tumor necrosis factor, alpha-induced protein 1 (endothelial)	0	0	1	1	0	0	0	1	0	1	0
mmu-miR-181c	MIMAT0000674	NM_009425	Tnfsf10	tumor necrosis factor (ligand) superfamily, member 10	0	0	1	1	0	0	0	1	0	1	0
mmu-miR-181c	MIMAT0000674	NM_009456	Ube2l3	ubiquitin-conjugating enzyme E2L 3	0	0	1	1	0	0	0	1	0	1	0
mmu-miR-181c	MIMAT0000674	NM_009458	Ube2b	ubiquitin-conjugating enzyme E2B, RAD6 homology (S. cerevisiae)	0	0	1	1	0	0	0	1	0	1	0
mmu-miR-181c	MIMAT0000674	NM_009512	Slc27a5	solute carrier family 27 (fatty acid transporter), member 5	0	0	1	1	0	0	0	1	0	1	0
mmu-miR-181c	MIMAT0000674	NM_009542	Zfp101	zinc finger protein 101	0	0	1	1	0	0	0	1	0	1	0
mmu-miR-181c	MIMAT0000674	NM_009551	Zfand5	zinc finger, AN1-type domain 5	0	0	1	0	0	0	1	1	0	1	0
mmu-miR-181c	MIMAT0000674	NM_009613	Adam11	a disintegrin and metallopeptidase domain 11	0	0	0	1	0	0	1	1	0	1	0
mmu-miR-181c	MIMAT0000674	NM_009665	Amd1	S-adenosylmethionine decarboxylase 1	0	0	1	1	0	0	0	1	0	1	0
mmu-miR-181c	MIMAT0000674	NM_009688	Xiap	X-linked inhibitor of apoptosis	0	0	1	1	0	0	0	1	0	1	0
mmu-miR-181c	MIMAT0000674	NM_009715	Atf2	activating transcription factor 2	0	0	1	0	0	0	1	1	0	1	0
mmu-miR-181c	MIMAT0000674	NM_009727	Atp8a1	ATPase, aminophospholipid transporter (APLT), class I, type 8A, member 1	0	0	1	0	0	0	1	1	0	1	0
mmu-miR-181c	MIMAT0000674	NM_009744	Bcl6	B-cell leukemia/lymphoma 6	0	0	1	0	0	0	1	1	0	1	0
mmu-miR-181c	MIMAT0000674	NM_009754	Bcl2l11	BCL2-like 11 (apoptosis facilitator)	0	0	1	0	0	0	1	1	0	1	0
mmu-miR-181c	MIMAT0000674	NM_009790	Calm1	calmodulin 1	0	0	1	1	0	0	0	1	0	1	0
mmu-miR-181c	MIMAT0000674	NM_009801	Car2	carbonic anhydrase 2	0	0	1	1	0	0	0	1	0	1	0
mmu-miR-181c	MIMAT0000674	NM_009847	Cd2ap	CD2-associated protein	0	0	1	1	0	0	0	1	0	1	0
mmu-miR-181c	MIMAT0000674	NM_009906	Tpp1	tripeptidyl peptidase I	0	0	1	1	0	0	0	1	0	1	0
mmu-miR-181c	MIMAT0000674	NM_009955	Dpysl2	dihydropyrimidinase-like 2	0	0	0	1	0	0	1	1	0	1	0
mmu-miR-181c	MIMAT0000674	NM_009994	Cyp1b1	cytochrome P450, family 1, subfamily b, polypeptide 1	0	0	1	1	0	0	0	1	0	1	0
mmu-miR-181c	MIMAT0000674	NM_010007	Cyp2j5	cytochrome P450, family 2, subfamily j, polypeptide 5	0	0	1	1	0	0	0	1	0	1	0
mmu-miR-181c	MIMAT0000674	NM_010134	En2	engrailed 2	0	0	1	0	0	0	1	1	0	1	0
mmu-miR-181c	MIMAT0000674	NM_010164	Eya1	eyes absent 1 homolog (Drosophila)	0	0	1	0	0	0	1	1	0	1	0
mmu-miR-181c	MIMAT0000674	NM_010193	Fem1b	feminization 1 homolog b (C. elegans)	0	0	1	1	0	0	0	1	0	1	0
mmu-miR-181c	MIMAT0000674	NM_010234	Fos	FBJ osteosarcoma oncogene	0	0	1	0	0	0	1	1	0	1	0
mmu-miR-181c	MIMAT0000674	NM_010242	Fut4	fucosyltransferase 4	0	0	1	1	0	0	0	1	0	1	0
mmu-miR-181c	MIMAT0000674	NM_010243	Fut9	fucosyltransferase 9	0	0	1	1	0	0	0	1	0	1	0
mmu-miR-181c	MIMAT0000674	NM_010264	Nr6a1	nuclear receptor subfamily 6, group A, member 1	0	0	1	1	0	0	0	1	0	1	0
mmu-miR-181c	MIMAT0000674	NM_010345	Grb10	growth factor receptor bound protein 10	0	0	1	1	0	0	0	1	0	1	0
mmu-miR-181c	MIMAT0000674	NM_010407	Hck	hemopoietic cell kinase	0	0	1	1	0	0	0	1	0	1	0
mmu-miR-181c	MIMAT0000674	NM_010449	Hoxa1	homeo box A1	0	0	1	1	0	0	0	1	0	1	0
mmu-miR-181c	MIMAT0000674	NM_010450	Hoxa11	homeo box A11	0	0	0	1	0	0	1	1	0	1	0
mmu-miR-181c	MIMAT0000674	NM_010472	Hrb	HIV-1 Rev binding protein	0	0	1	0	0	0	1	1	0	1	0
mmu-miR-181c	MIMAT0000674	NM_010476	Hsd17b7	hydroxysteroid (17-beta) dehydrogenase 7	0	0	1	1	0	0	0	1	0	1	0
mmu-miR-181c	MIMAT0000674	NM_010486	Elavl2	ELAV (embryonic lethal, abnormal vision, Drosophila)-like 2 (Hu antigen B)	0	0	1	0	0	0	1	1	0	1	0
mmu-miR-181c	MIMAT0000674	NM_010497	Idh1	isocitrate dehydrogenase 1 (NADP+), soluble	0	0	1	1	0	0	0	1	0	1	0
mmu-miR-181c	MIMAT0000674	NM_010569	Invs	inversin	0	0	1	1	0	0	0	1	0	1	0
mmu-miR-181c	MIMAT0000674	NM_010600	Kcnh1	potassium voltage-gated channel, subfamily H (eag-related), member 1	0	0	1	1	0	0	0	1	0	1	0
mmu-miR-181c	MIMAT0000674	NM_010631	Kifc3	kinesin family member C3	0	0	1	1	0	0	0	1	0	1	0
mmu-miR-181c	MIMAT0000674	NM_010728	Lox	lysyl oxidase	0	0	0	1	0	0	1	1	0	1	0
mmu-miR-181c	MIMAT0000674	NM_010796	Mgl1	macrophage galactose N-acetyl-galactosamine specific lectin 1	0	0	1	1	0	0	0	1	0	1	0
mmu-miR-181c	MIMAT0000674	NM_010804	Mllt10	myeloid/lymphoid or mixed-lineage leukemia (trithorax homolog, Drosophila); translocated to, 10	0	0	1	1	0	0	0	1	0	1	0
mmu-miR-181c	MIMAT0000674	NM_011041	Pax9	paired box gene 9	0	0	0	1	0	0	1	1	0	1	0
mmu-miR-181c	MIMAT0000674	NM_011151	Ppm1b	protein phosphatase 1B, magnesium dependent, beta isoform	0	0	1	1	0	0	0	1	0	1	0
mmu-miR-181c	MIMAT0000674	NM_011173	Pros1	protein S (alpha)	0	0	1	1	0	0	0	1	0	1	0
mmu-miR-181c	MIMAT0000674	NM_011179	Psap	prosaposin	0	0	1	0	0	0	1	1	0	1	0
mmu-miR-181c	MIMAT0000674	NM_011326	Scnn1g	sodium channel, nonvoltage-gated 1 gamma	0	0	1	1	0	0	0	1	0	1	0
mmu-miR-181c	MIMAT0000674	NM_011334	Clcn4-2	chloride channel 4-2	0	0	1	1	0	0	0	1	0	1	0
mmu-miR-181c	MIMAT0000674	NM_011376	Sim1	single-minded homolog 1 (Drosophila)	0	0	1	1	0	0	0	1	0	1	0
mmu-miR-181c	MIMAT0000674	NM_011444	Sox5	SRY-box containing gene 5	0	0	1	0	0	0	1	1	0	1	0
mmu-miR-181c	MIMAT0000674	NM_011496	Aurkb	aurora kinase B	0	0	1	1	0	0	0	1	0	1	0
mmu-miR-181c	MIMAT0000674	NM_011584	Nr1d2	nuclear receptor subfamily 1, group D, member 2	0	0	1	0	0	0	1	1	0	1	0
mmu-miR-181c	MIMAT0000674	NM_011603	Tbpl1	TATA box binding protein-like 1	0	0	0	1	0	0	1	1	0	1	0
mmu-miR-181c	MIMAT0000674	NM_011613	Tnfsf11	tumor necrosis factor (ligand) superfamily, member 11	0	0	1	0	0	0	1	1	0	1	0
mmu-miR-181c	MIMAT0000674	NM_011661	Tyr	tyrosinase	0	0	1	1	0	0	0	1	0	1	0
mmu-miR-181c	MIMAT0000674	NM_011699	Lin7c	lin-7 homolog C (C. elegans)	0	0	1	0	0	0	1	1	0	1	0
mmu-miR-181c	MIMAT0000674	NM_011749	Zfp148	zinc finger protein 148	0	0	1	0	0	0	1	1	0	1	0
mmu-miR-181c	MIMAT0000674	NM_011785	Akt3	thymoma viral proto-oncogene 3	0	0	1	0	0	0	1	1	0	1	0
mmu-miR-181c	MIMAT0000674	NM_011808	Ets1	E26 avian leukemia oncogene 1, 5" domain	0	0	1	0	0	0	1	1	0	1	0
mmu-miR-181c	MIMAT0000674	NM_011816	G3bp2	GTPase activating protein (SH3 domain) binding protein 2	0	0	1	1	0	0	0	1	0	1	0
mmu-miR-181c	MIMAT0000674	NM_011873	Dazap2	DAZ associated protein 2	0	0	0	1	0	0	1	1	0	1	0
mmu-miR-181c	MIMAT0000674	NM_011976	Sema4g	sema domain, immunoglobulin domain (Ig), transmembrane domain (TM) and short cytoplasmic domain, (semaphorin) 4G	0	0	0	1	0	0	1	1	0	1	0
mmu-miR-181c	MIMAT0000674	NM_011992	Rcn2	reticulocalbin 2	0	0	1	1	0	0	0	1	0	1	0
mmu-miR-181c	MIMAT0000674	NM_012051	Etv3	ets variant gene 3	0	0	1	0	0	0	1	1	0	1	0
mmu-miR-181c	MIMAT0000674	NM_013488	Cd4	CD4 antigen	0	0	1	0	0	0	1	1	0	1	0
mmu-miR-181c	MIMAT0000674	NM_013540	Gria2	glutamate receptor, ionotropic, AMPA2 (alpha 2)	0	0	1	0	0	0	1	1	0	1	0
mmu-miR-181c	MIMAT0000674	NM_013551	Hmbs	hydroxymethylbilane synthase	0	0	1	1	0	0	0	1	0	1	0
mmu-miR-181c	MIMAT0000674	NM_013556	Hprt1	hypoxanthine guanine phosphoribosyl transferase 1	0	0	1	1	0	0	0	1	0	1	0
mmu-miR-181c	MIMAT0000674	NM_013626	Pam	peptidylglycine alpha-amidating monooxygenase	0	0	0	1	0	0	1	1	0	1	0
mmu-miR-181c	MIMAT0000674	NM_013827	Mtf2	metal response element binding transcription factor 2	0	0	1	1	0	0	0	1	0	1	0
mmu-miR-181c	MIMAT0000674	NM_013860	Limd1	LIM domains containing 1	0	0	1	1	0	0	0	1	0	1	0
mmu-miR-181c	MIMAT0000674	NM_015767	Ttpa	tocopherol (alpha) transfer protein	0	0	1	1	0	0	0	1	0	1	0
mmu-miR-181c	MIMAT0000674	NM_015805	Atp9b	ATPase, class II, type 9B	0	0	1	1	0	0	0	1	0	1	0
mmu-miR-181c	MIMAT0000674	NM_015822	Fbxl3	F-box and leucine-rich repeat protein 3	0	0	1	1	0	0	0	1	0	1	0
mmu-miR-181c	MIMAT0000674	NM_016670	Pknox1	Pbx/knotted 1 homeobox	0	0	1	1	0	0	0	1	0	1	0
mmu-miR-181c	MIMAT0000674	NM_016678	Reck	reversion-inducing-cysteine-rich protein with kazal motifs	0	0	0	1	0	0	1	1	0	1	0
mmu-miR-181c	MIMAT0000674	NM_016689	Aqp3	aquaporin 3	0	0	1	1	0	0	0	1	0	1	0
mmu-miR-181c	MIMAT0000674	NM_016716	Cul3	cullin 3	0	0	0	1	0	0	1	1	0	1	0
mmu-miR-181c	MIMAT0000674	NM_016858	Rab33b	RAB33B, member of RAS oncogene family	0	0	1	1	0	0	0	1	0	1	0
mmu-miR-181c	MIMAT0000674	NM_016917	Slc40a1	solute carrier family 40 (iron-regulated transporter), member 1	0	0	1	1	0	0	0	1	0	1	0
mmu-miR-181c	MIMAT0000674	NM_017382	Rab11a	RAB11a, member RAS oncogene family	0	0	1	1	0	0	0	1	0	1	0
mmu-miR-181c	MIMAT0000674	NM_018810	Mkrn1	makorin, ring finger protein, 1	0	0	1	1	0	0	0	1	0	1	0
mmu-miR-181c	MIMAT0000674	NM_018871	Ywhag	tyrosine 3-monooxygenase/tryptophan 5-monooxygenase activation protein, gamma polypeptide	0	0	0	1	0	0	1	1	0	1	0
mmu-miR-181c	MIMAT0000674	NM_018884	Pdzrn3	PDZ domain containing RING finger 3	0	0	1	1	0	0	0	1	0	1	0
mmu-miR-181c	MIMAT0000674	NM_019437	Rfk	riboflavin kinase	0	0	1	1	0	0	0	1	0	1	0
mmu-miR-181c	MIMAT0000674	NM_019477	Acsl4	acyl-CoA synthetase long-chain family member 4	0	0	1	1	0	0	0	1	0	1	0
mmu-miR-181c	MIMAT0000674	NM_019498	Olfm1	olfactomedin 1	0	0	1	1	0	0	0	1	0	1	0
mmu-miR-181c	MIMAT0000674	NM_019550	Ptbp2	polypyrimidine tract binding protein 2	0	0	1	1	0	0	0	1	0	1	0
mmu-miR-181c	MIMAT0000674	NM_019636	Tbc1d1	TBC1 domain family, member 1	0	0	1	1	0	0	0	1	0	1	0
mmu-miR-181c	MIMAT0000674	NM_019653	Wsb1	WD repeat and SOCS box-containing 1	0	0	1	1	0	0	0	1	0	1	0
mmu-miR-181c	MIMAT0000674	NM_019673	Actl6a	actin-like 6A	0	0	1	0	0	0	1	1	0	1	0
mmu-miR-181c	MIMAT0000674	NM_019711	Rbms2	RNA binding motif, single stranded interacting protein 2	0	0	1	1	0	0	0	1	0	1	0
mmu-miR-181c	MIMAT0000674	NM_019812	Sirt1	sirtuin 1 (silent mating type information regulation 2, homolog) 1 (S. cerevisiae)	0	0	0	1	0	0	1	1	0	1	0
mmu-miR-181c	MIMAT0000674	NM_019874	Dnajb5	DnaJ (Hsp40) homolog, subfamily B, member 5	0	0	1	0	0	0	1	1	0	1	0
mmu-miR-181c	MIMAT0000674	NM_019942	Sept6	septin 6	0	0	1	1	0	0	0	1	0	1	0
mmu-miR-181c	MIMAT0000674	NM_020007	Mbnl1	muscleblind-like 1 (Drosophila)	0	0	1	1	0	0	0	1	0	1	0
mmu-miR-181c	MIMAT0000674	NM_020601	Tbl1x	transducin (beta)-like 1 X-linked	0	0	0	1	0	0	1	1	0	1	0
mmu-miR-181c	MIMAT0000674	NM_020626	Tmem27	transmembrane protein 27	0	0	1	1	0	0	0	1	0	1	0
mmu-miR-181c	MIMAT0000674	NM_021372	Sertad2	SERTA domain containing 2	0	0	1	0	0	0	1	1	0	1	0
mmu-miR-181c	MIMAT0000674	NM_021382	Tacr3	tachykinin receptor 3	0	0	1	1	0	0	0	1	0	1	0
mmu-miR-181c	MIMAT0000674	NM_021395	Hyou1	hypoxia up-regulated 1	0	0	1	1	0	0	0	1	0	1	0
mmu-miR-181c	MIMAT0000674	NM_021531	Carm1	coactivator-associated arginine methyltransferase 1	0	0	1	0	0	0	1	1	0	1	0
mmu-miR-181c	MIMAT0000674	NM_021878	Jarid2	jumonji, AT rich interactive domain 2	0	0	1	0	0	0	1	1	0	1	0
mmu-miR-181c	MIMAT0000674	NM_022331	Herpud1	homocysteine-inducible, endoplasmic reticulum stress-inducible, ubiquitin-like domain member 1	0	0	1	0	0	0	1	1	0	1	0
mmu-miR-181c	MIMAT0000674	NM_022378	Foxb1	forkhead box B1	0	0	1	0	0	0	1	1	0	1	0
mmu-miR-181c	MIMAT0000674	NM_022813	Scamp2	secretory carrier membrane protein 2	0	0	1	0	0	0	1	1	0	1	0
mmu-miR-181c	MIMAT0000674	NM_023210	Anp32e	acidic (leucine-rich) nuclear phosphoprotein 32 family, member E	0	0	1	1	0	0	0	1	0	1	0
mmu-miR-181c	MIMAT0000674	NM_023266	Zfp120	zinc finger protein 120	0	0	1	1	0	0	0	1	0	1	0
mmu-miR-181c	MIMAT0000674	NM_023423	6330407G11Rik	RIKEN cDNA 6330407G11 gene	0	0	0	1	0	0	1	1	0	1	0
mmu-miR-181c	MIMAT0000674	NM_023635	Rab27a	RAB27A, member RAS oncogene family	0	0	1	1	0	0	0	1	0	1	0
mmu-miR-181c	MIMAT0000674	NM_023876	Elp4	elongation protein 4 homolog (S. cerevisiae)	0	0	1	0	0	0	1	1	0	1	0
mmu-miR-181c	MIMAT0000674	NM_023900	Plekhj1	pleckstrin homology domain containing, family J member 1	0	0	0	1	0	0	1	1	0	1	0
mmu-miR-181c	MIMAT0000674	NM_024434	Lap3	leucine aminopeptidase 3	0	0	1	1	0	0	0	1	0	1	0
mmu-miR-181c	MIMAT0000674	NM_025359	Tspan13	tetraspanin 13	0	0	1	1	0	0	0	1	0	1	0
mmu-miR-181c	MIMAT0000674	NM_025408	Phca	phytoceramidase, alkaline	0	0	1	1	0	0	0	1	0	1	0
mmu-miR-181c	MIMAT0000674	NM_025514	D10Ertd641e	DNA segment, Chr 10, ERATO Doi 641, expressed	0	0	1	1	0	0	0	1	0	1	0
mmu-miR-181c	MIMAT0000674	NM_025706	Tbc1d15	TBC1 domain family, member 15	0	0	1	1	0	0	0	1	0	1	0
mmu-miR-181c	MIMAT0000674	NM_025722	4921524J17Rik	RIKEN cDNA 4921524J17 gene	0	0	0	1	0	0	1	1	0	1	0
mmu-miR-181c	MIMAT0000674	NM_025729	Map3k7ip3	mitogen-activated protein kinase kinase kinase 7 interacting protein 3	0	0	1	0	0	0	1	1	0	1	0
mmu-miR-181c	MIMAT0000674	NM_025800	Ppp1r2	protein phosphatase 1, regulatory (inhibitor) subunit 2	0	0	1	1	0	0	0	1	0	1	0
mmu-miR-181c	MIMAT0000674	NM_025813	Mfsd1	major facilitator superfamily domain containing 1	0	0	1	1	0	0	0	1	0	1	0
mmu-miR-181c	MIMAT0000674	NM_025937	Nkap	NFKB activating protein	0	0	0	1	0	0	1	1	0	1	0
mmu-miR-181c	MIMAT0000674	NM_025948	Lsm14a	LSM14 homolog A (SCD6, S. cerevisiae)	0	0	1	1	0	0	0	1	0	1	0
mmu-miR-181c	MIMAT0000674	NM_025949	Rps6ka6	ribosomal protein S6 kinase polypeptide 6	0	0	1	0	0	0	1	1	0	1	0
mmu-miR-181c	MIMAT0000674	NM_025951	Pi4k2b	phosphatidylinositol 4-kinase type 2 beta	0	0	1	1	0	0	0	1	0	1	0
mmu-miR-181c	MIMAT0000674	NM_026075	Sfrs12ip1	SFRS12-interacting protein 1	0	0	1	1	0	0	0	1	0	1	0
mmu-miR-181c	MIMAT0000674	NM_026082	Dock7	dedicator of cytokinesis 7	0	0	0	1	0	0	1	1	0	1	0
mmu-miR-181c	MIMAT0000674	NM_026164	Pnpla8	patatin-like phospholipase domain containing 8	0	0	1	1	0	0	0	1	0	1	0
mmu-miR-181c	MIMAT0000674	NM_026228	Slc39a8	solute carrier family 39 (metal ion transporter), member 8	0	0	1	1	0	0	0	1	0	1	0
mmu-miR-181c	MIMAT0000674	NM_026348	Itgb3bp	integrin beta 3 binding protein (beta3-endonexin)	0	0	1	1	0	0	0	1	0	1	0
mmu-miR-181c	MIMAT0000674	NM_026383	Pnrc2	proline-rich nuclear receptor coactivator 2	0	0	1	1	0	0	1	1	0	0	0
mmu-miR-181c	MIMAT0000674	NM_026409	Ddx55	DEAD (Asp-Glu-Ala-Asp) box polypeptide 55	0	0	1	1	0	0	0	1	0	1	0
mmu-miR-181c	MIMAT0000674	NM_026417	Yipf4	Yip1 domain family, member 4	0	0	1	1	0	0	0	1	0	1	0
mmu-miR-181c	MIMAT0000674	NM_026556	Dynll2	dynein light chain LC8-type 2	0	0	1	1	0	0	0	1	0	1	0
mmu-miR-181c	MIMAT0000674	NM_026577	Arl13b	ADP-ribosylation factor-like 13B	0	0	1	1	0	0	0	1	0	1	0
mmu-miR-181c	MIMAT0000674	NM_026629	2410066E13Rik	RIKEN cDNA 2410066E13 gene	0	0	1	1	0	0	0	1	0	1	0
mmu-miR-181c	MIMAT0000674	NM_026719	Lmbrd1	LMBR1 domain containing 1	0	0	1	1	0	0	0	1	0	1	0
mmu-miR-181c	MIMAT0000674	NM_026830	Rreb1	ras responsive element binding protein 1	0	0	1	1	0	0	0	1	0	1	0
mmu-miR-181c	MIMAT0000674	NM_026887	Ap1s2	adaptor-related protein complex 1, sigma 2 subunit	0	0	1	1	0	0	0	1	0	1	0
mmu-miR-181c	MIMAT0000674	NM_027016	Sec62	SEC62 homolog (S. cerevisiae)	0	0	1	1	0	0	0	1	0	1	0
mmu-miR-181c	MIMAT0000674	NM_027045	Gcap14	granule cell antiserum positive 14	0	0	1	0	0	0	1	1	0	1	0
mmu-miR-181c	MIMAT0000674	NM_027130	Afg3l2	AFG3(ATPase family gene 3)-like 2 (yeast)	0	0	1	1	0	0	0	1	0	1	0
mmu-miR-181c	MIMAT0000674	NM_027238	1810054D07Rik	RIKEN cDNA 1810054D07 gene	0	0	1	1	0	0	0	1	0	1	0
mmu-miR-181c	MIMAT0000674	NM_027301	Rdh20	retinol dehydrogenase 20	0	0	1	1	0	0	0	1	0	1	0
mmu-miR-181c	MIMAT0000674	NM_027321	Lrrc39	leucine rich repeat containing 39	0	0	1	1	0	0	0	1	0	1	0
mmu-miR-181c	MIMAT0000674	NM_027373	Afap1	actin filament associated protein 1	0	0	1	1	0	0	0	1	0	1	0
mmu-miR-181c	MIMAT0000674	NM_027434	2610304G08Rik	RIKEN cDNA 2610304G08 gene	0	0	1	1	0	0	0	1	0	1	0
mmu-miR-181c	MIMAT0000674	NM_027470	Pak4	p21 (CDKN1A)-activated kinase 4	0	0	1	0	0	0	1	1	0	1	0
mmu-miR-181c	MIMAT0000674	NM_027652	D5Wsu178e	DNA segment, Chr 5, Wayne State University 178, expressed	0	0	1	1	0	0	0	1	0	1	0
mmu-miR-181c	MIMAT0000674	NM_027695	Oxsm	3-oxoacyl-ACP synthase, mitochondrial	0	0	1	1	0	0	0	1	0	1	0
mmu-miR-181c	MIMAT0000674	NM_027871	Arhgef3	Rho guanine nucleotide exchange factor (GEF) 3	0	0	1	1	0	0	0	1	0	1	0
mmu-miR-181c	MIMAT0000674	NM_027925	Trspap1	tRNA selenocysteine associated protein 1	0	0	1	1	0	0	0	1	0	1	0
mmu-miR-181c	MIMAT0000674	NM_028017	Napg	N-ethylmaleimide sensitive fusion protein attachment protein gamma	0	0	1	1	0	0	0	1	0	1	0
mmu-miR-181c	MIMAT0000674	NM_028028	Zswim1	zinc finger, SWIM domain containing 1	0	0	1	1	0	0	0	1	0	1	0
mmu-miR-181c	MIMAT0000674	NM_028052	Synpr	synaptoporin	0	0	1	1	0	0	0	1	0	1	0
mmu-miR-181c	MIMAT0000674	NM_028123	Slc37a3	solute carrier family 37 (glycerol-3-phosphate transporter), member 3	0	0	1	1	0	0	0	1	0	1	0
mmu-miR-181c	MIMAT0000674	NM_028130	Zfp157	zinc finger protein 157	0	0	1	1	0	0	0	1	0	1	0
mmu-miR-181c	MIMAT0000674	NM_028197	2510003E04Rik	RIKEN cDNA 2510003E04 gene	0	0	1	1	0	0	0	1	0	1	0
mmu-miR-181c	MIMAT0000674	NM_028372	2900024O10Rik	RIKEN cDNA 2900024O10 gene	0	0	1	1	0	0	0	1	0	1	0
mmu-miR-181c	MIMAT0000674	NM_028407	Gcap14	granule cell antiserum positive 14	0	0	1	0	0	0	1	1	0	1	0
mmu-miR-181c	MIMAT0000674	NM_028459	Wasl	Wiskott-Aldrich syndrome-like (human)	0	0	0	1	0	0	1	1	0	1	0
mmu-miR-181c	MIMAT0000674	NM_028595	Ms4a6c	membrane-spanning 4-domains, subfamily A, member 6C	0	0	1	1	0	0	0	1	0	1	0
mmu-miR-181c	MIMAT0000674	NM_028746	Slc7a13	solute carrier family 7, (cationic amino acid transporter, y+ system) member 13	0	0	1	1	0	0	0	1	0	1	0
mmu-miR-181c	MIMAT0000674	NM_028774	Rnf6	ring finger protein (C3H2C3 type) 6	0	0	1	0	0	0	1	1	0	1	0
mmu-miR-181c	MIMAT0000674	NM_029281	Zfp820	zinc finger protein 820	0	0	1	1	0	0	0	1	0	1	0
mmu-miR-181c	MIMAT0000674	NM_029343	Spata9	spermatogenesis associated 9	0	0	1	1	0	0	0	1	0	1	0
mmu-miR-181c	MIMAT0000674	NM_029384	2210411K11Rik	RIKEN cDNA 2210411K11 gene	0	0	1	1	0	0	0	1	0	1	0
mmu-miR-181c	MIMAT0000674	NM_029610	Lyrm1	LYR motif containing 1	0	0	1	1	0	0	0	1	0	1	0
mmu-miR-181c	MIMAT0000674	NM_029696	Mdh1b	malate dehydrogenase 1B, NAD (soluble)	0	0	1	1	0	0	0	1	0	1	0
mmu-miR-181c	MIMAT0000674	NM_029716	Chn1	chimerin (chimaerin) 1	0	0	1	0	0	0	1	1	0	1	0
mmu-miR-181c	MIMAT0000674	NM_029749	Usp42	ubiquitin specific peptidase 42	0	0	1	1	0	0	0	1	0	1	0
mmu-miR-181c	MIMAT0000674	NM_029793	Golga1	golgi autoantigen, golgin subfamily a, 1	0	0	1	0	0	0	1	1	0	1	0
mmu-miR-181c	MIMAT0000674	NM_029911	Kcnk10	potassium channel, subfamily K, member 10	0	0	1	0	0	0	1	1	0	1	0
mmu-miR-181c	MIMAT0000674	NM_030138	Centb2	centaurin, beta 2	0	0	0	1	0	0	1	1	0	1	0
mmu-miR-181c	MIMAT0000674	NM_030139	Zfp449	zinc finger protein 449	0	0	1	0	0	0	1	1	0	1	0
mmu-miR-181c	MIMAT0000674	NM_030143	Ddit4l	DNA-damage-inducible transcript 4-like	0	0	1	1	0	0	0	1	0	1	0
mmu-miR-181c	MIMAT0000674	NM_030167	4632404H22Rik	RIKEN cDNA 4632404H22 gene	0	0	1	1	0	0	0	1	0	1	0
mmu-miR-181c	MIMAT0000674	NM_030564	Rnf34	ring finger protein 34	0	0	0	1	0	0	1	1	0	1	0
mmu-miR-181c	MIMAT0000674	NM_030695	Lrba	LPS-responsive beige-like anchor	0	0	0	1	0	0	1	1	0	1	0
mmu-miR-181c	MIMAT0000674	NM_030887	Jdp2	Jun dimerization protein 2	0	0	1	0	0	0	1	1	0	1	0
mmu-miR-181c	MIMAT0000674	NM_031168	Il6	interleukin 6	0	0	1	1	0	0	0	1	0	1	0
mmu-miR-181c	MIMAT0000674	NM_031256	Plekha3	pleckstrin homology domain-containing, family A (phosphoinositide binding specific) member 3	0	0	1	1	0	0	0	1	0	1	0
mmu-miR-181c	MIMAT0000674	NM_031998	Tsga14	testis specific gene A14	0	0	1	1	0	0	0	1	0	1	0
mmu-miR-181c	MIMAT0000674	NM_033144	Sept8	septin 8	0	0	1	0	0	0	1	1	0	1	0
mmu-miR-181c	MIMAT0000674	NM_033564	Mpv17l	Mpv17 transgene, kidney disease mutant-like	0	0	1	1	0	0	0	1	0	1	0
mmu-miR-181c	MIMAT0000674	NM_033565	Aff4	AF4/FMR2 family, member 4	0	0	1	0	0	0	1	1	0	1	0
mmu-miR-181c	MIMAT0000674	NM_053128	Pcdhb3	protocadherin beta 3	0	0	1	1	0	0	0	1	0	1	0
mmu-miR-181c	MIMAT0000674	NM_054056	Pawr	PRKC, apoptosis, WT1, regulator	0	0	1	1	0	0	0	1	0	1	0
mmu-miR-181c	MIMAT0000674	NM_054060	Psg25	pregnancy-specific glycoprotein 25	0	0	1	1	0	0	0	1	0	1	0
mmu-miR-181c	MIMAT0000674	NM_054072	Pcdha1	protocadherin alpha 1	0	0	0	1	0	0	1	1	0	1	0
mmu-miR-181c	MIMAT0000674	NM_080464	Ppp1r3a	protein phosphatase 1, regulatory (inhibitor) subunit 3A	0	0	1	1	0	0	0	1	0	1	0
mmu-miR-181c	MIMAT0000674	NM_130456	Nphs2	nephrosis 2 homolog, podocin (human)	0	0	1	1	0	0	0	1	0	1	0
mmu-miR-181c	MIMAT0000674	NM_130863	Adrbk1	adrenergic receptor kinase, beta 1	0	0	1	1	0	0	0	1	0	1	0
mmu-miR-181c	MIMAT0000674	NM_130895	Adarb1	adenosine deaminase, RNA-specific, B1	0	0	1	1	0	0	0	1	0	1	0
mmu-miR-181c	MIMAT0000674	NM_133218	Zfp704	zinc finger protein 704	0	0	0	1	0	0	1	1	0	1	0
mmu-miR-181c	MIMAT0000674	NM_133222	Eltd1	EGF, latrophilin seven transmembrane domain containing 1	0	0	1	1	0	0	0	1	0	1	0
mmu-miR-181c	MIMAT0000674	NM_133247	Usp33	ubiquitin specific peptidase 33	0	0	0	1	0	0	1	1	0	1	0
mmu-miR-181c	MIMAT0000674	NM_133669	Rp2h	retinitis pigmentosa 2 homolog (human)	0	0	1	1	0	0	0	1	0	1	0
mmu-miR-181c	MIMAT0000674	NM_133710	Ctdspl	CTD (carboxy-terminal domain, RNA polymerase II, polypeptide A) small phosphatase-like	0	0	1	1	0	0	0	1	0	1	0
mmu-miR-181c	MIMAT0000674	NM_133718	Tmem30a	transmembrane protein 30A	0	0	1	1	0	0	0	1	0	1	0
mmu-miR-181c	MIMAT0000674	NM_133791	Wwc2	WW, C2 and coiled-coil domain containing 2	0	0	1	1	0	0	0	1	0	1	0
mmu-miR-181c	MIMAT0000674	NM_133907	Ube3c	ubiquitin protein ligase E3C	0	0	1	0	0	0	1	1	0	1	0
mmu-miR-181c	MIMAT0000674	NM_133967	Zdhhc7	zinc finger, DHHC domain containing 7	0	0	1	0	0	0	1	1	0	1	0
mmu-miR-181c	MIMAT0000674	NM_134077	Rbm26	RNA binding motif protein 26	0	0	1	1	0	0	0	1	0	1	0
mmu-miR-181c	MIMAT0000674	NM_134199	V1rf2	vomeronasal 1 receptor, F2	0	0	1	1	0	0	0	1	0	1	0
mmu-miR-181c	MIMAT0000674	NM_138587	D6Wsu176e	DNA segment, Chr 6, Wayne State University 176, expressed	0	0	1	1	0	0	0	1	0	1	0
mmu-miR-181c	MIMAT0000674	NM_138949	Zfp286	zinc finger protein 286	0	0	1	1	0	0	0	1	0	1	0
mmu-miR-181c	MIMAT0000674	NM_139144	Ogt	O-linked N-acetylglucosamine (GlcNAc) transferase (UDP-N-acetylglucosamine:polypeptide-N-acetylglucosaminyl transferase)	0	0	1	0	0	0	1	1	0	1	0
mmu-miR-181c	MIMAT0000674	NM_144523	Zfp622	zinc finger protein 622	0	0	1	1	0	0	0	1	0	1	0
mmu-miR-181c	MIMAT0000674	NM_144539	Slamf7	SLAM family member 7	0	0	1	1	0	0	0	1	0	1	0
mmu-miR-181c	MIMAT0000674	NM_144550	Ccdc52	coiled-coil domain containing 52	0	0	1	1	0	0	0	1	0	1	0
mmu-miR-181c	MIMAT0000674	NM_144552	Stxbp6	syntaxin binding protein 6 (amisyn)	0	0	1	1	0	0	0	1	0	1	0
mmu-miR-181c	MIMAT0000674	NM_144807	Chpt1	choline phosphotransferase 1	0	0	1	1	0	0	0	1	0	1	0
mmu-miR-181c	MIMAT0000674	NM_144811	Cbx7	chromobox homolog 7	0	0	1	1	0	0	0	1	0	1	0
mmu-miR-181c	MIMAT0000674	NM_144866	Etf1	eukaryotic translation termination factor 1	0	0	1	0	0	0	1	1	0	1	0
mmu-miR-181c	MIMAT0000674	NM_144882	2810022L02Rik	RIKEN cDNA 2810022L02 gene	0	0	1	1	0	0	0	1	0	1	0
mmu-miR-181c	MIMAT0000674	NM_144902	Slc35a3	solute carrier family 35 (UDP-N-acetylglucosamine (UDP-GlcNAc) transporter), member 3	0	0	1	1	0	0	0	1	0	1	0
mmu-miR-181c	MIMAT0000674	NM_144904	Rod1	ROD1 regulator of differentiation 1 (S. pombe)	0	0	1	1	0	0	0	1	0	1	0
mmu-miR-181c	MIMAT0000674	NM_144910	Cnot6l	CCR4-NOT transcription complex, subunit 6-like	0	0	1	1	0	0	0	1	0	1	0
mmu-miR-181c	MIMAT0000674	NM_144933	Med17	mediator complex subunit 17	0	0	1	1	0	0	0	1	0	1	0
mmu-miR-181c	MIMAT0000674	NM_144934	Mbd3l2	methyl-CpG binding domain protein 3-like 2	0	0	1	1	0	0	0	1	0	1	0
mmu-miR-181c	MIMAT0000674	NM_145125	Brwd1	bromodomain and WD repeat domain containing 1	0	0	1	1	0	0	0	1	0	1	0
mmu-miR-181c	MIMAT0000674	NM_145133	Tifa	TRAF-interacting protein with forkhead-associated domain	0	0	1	1	0	0	0	1	0	1	0
mmu-miR-181c	MIMAT0000674	NM_145151	Crebzf	CREB/ATF bZIP transcription factor	0	0	1	0	0	0	1	1	0	1	0
mmu-miR-181c	MIMAT0000674	NM_145393	Ythdf2	YTH domain family 2	0	0	1	0	0	0	1	1	0	1	0
mmu-miR-181c	MIMAT0000674	NM_145476	Tbc1d22a	TBC1 domain family, member 22a	0	0	1	1	0	0	0	1	0	1	0
mmu-miR-181c	MIMAT0000674	NM_145525	Osbpl6	oxysterol binding protein-like 6	0	0	1	0	0	0	1	1	0	1	0
mmu-miR-181c	MIMAT0000674	NM_145534	Btbd3	BTB (POZ) domain containing 3	0	0	0	1	0	0	1	1	0	1	0
mmu-miR-181c	MIMAT0000674	NM_145556	Tardbp	TAR DNA binding protein	0	0	1	1	0	0	0	1	0	1	0
mmu-miR-181c	MIMAT0000674	NM_145576	Zfp212	Zinc finger protein 212	0	0	1	1	0	0	0	1	0	1	0
mmu-miR-181c	MIMAT0000674	NM_145612	Zfp810	zinc finger protein 810	0	0	1	1	0	0	0	1	0	1	0
mmu-miR-181c	MIMAT0000674	NM_145833	Lin28	lin-28 homolog (C. elegans)	0	0	1	0	0	0	1	1	0	1	0
mmu-miR-181c	MIMAT0000674	NM_145924	Cenpi	centromere protein I	0	0	1	1	0	0	0	1	0	1	0
mmu-miR-181c	MIMAT0000674	NM_145943	BC031781	cDNA sequence BC031781	0	0	1	1	0	0	0	1	0	1	0
mmu-miR-181c	MIMAT0000674	NM_146156	Pdik1l	PDLIM1 interacting kinase 1 like	0	0	1	1	0	0	0	1	0	1	0
mmu-miR-181c	MIMAT0000674	NM_146194	Picalm	phosphatidylinositol binding clathrin assembly protein	0	0	0	1	0	0	1	1	0	1	0
mmu-miR-181c	MIMAT0000674	NM_146231	Zfp825	zinc finger protein 825	0	0	1	1	0	0	0	1	0	1	0
mmu-miR-181c	MIMAT0000674	NM_146238	Gemin8	gem (nuclear organelle) associated protein 8	0	0	1	1	0	0	0	1	0	1	0
mmu-miR-181c	MIMAT0000674	NM_148950	Pknox2	Pbx/knotted 1 homeobox 2	0	0	1	1	0	0	0	1	0	1	0
mmu-miR-181c	MIMAT0000674	NM_153062	Slc37a1	solute carrier family 37 (glycerol-3-phosphate transporter), member 1	0	0	1	1	0	0	0	1	0	1	0
mmu-miR-181c	MIMAT0000674	NM_153131	Unc5a	unc-5 homolog A (C. elegans)	0	0	0	1	0	0	1	1	0	1	0
mmu-miR-181c	MIMAT0000674	NM_153157	Olfm3	olfactomedin 3	0	0	1	1	0	0	0	1	0	1	0
mmu-miR-181c	MIMAT0000674	NM_153167	Wdr32	WD repeat domain 32	0	0	1	1	0	0	0	1	0	1	0
mmu-miR-181c	MIMAT0000674	NM_153410	Gpsm1	G-protein signalling modulator 1 (AGS3-like, C. elegans)	0	0	1	0	0	0	1	1	0	1	0
mmu-miR-181c	MIMAT0000674	NM_153507	Cpne2	copine II	0	0	1	1	0	0	0	1	0	1	0
mmu-miR-181c	MIMAT0000674	NM_153787	Bclaf1	BCL2-associated transcription factor 1	0	0	1	0	0	0	1	1	0	1	0
mmu-miR-181c	MIMAT0000674	NM_172253	Twistnb	TWIST neighbor	0	0	1	1	0	0	0	1	0	1	0
mmu-miR-181c	MIMAT0000674	NM_172307	Mbtps2	membrane-bound transcription factor peptidase, site 2	0	0	1	1	0	0	0	1	0	1	0
mmu-miR-181c	MIMAT0000674	NM_172402	Slc25a32	solute carrier family 25, member 32	0	0	1	1	0	0	0	1	0	1	0
mmu-miR-181c	MIMAT0000674	NM_172407	Cdkn2aip	CDKN2A interacting protein	0	0	1	0	0	0	1	1	0	1	0
mmu-miR-181c	MIMAT0000674	NM_172409	Fmnl2	formin-like 2	0	0	1	1	0	0	0	1	0	1	0
mmu-miR-181c	MIMAT0000674	NM_172435	P2ry10	purinergic receptor P2Y, G-protein coupled 10	0	0	1	1	0	0	0	1	0	1	0
mmu-miR-181c	MIMAT0000674	NM_172445	Wdr37	WD repeat domain 37	0	0	0	1	0	0	1	1	0	1	0
mmu-miR-181c	MIMAT0000674	NM_172513	D1Ertd53e	DNA segment, Chr 1, ERATO Doi 53, expressed	0	0	1	0	0	0	1	1	0	1	0
mmu-miR-181c	MIMAT0000674	NM_172524	9530066K23Rik	RIKEN cDNA 9530066K23 gene	0	0	1	0	0	0	1	1	0	1	0
mmu-miR-181c	MIMAT0000674	NM_172563	Hlf	hepatic leukemia factor	0	0	1	1	0	0	0	1	0	1	0
mmu-miR-181c	MIMAT0000674	NM_172663	Epc2	enhancer of polycomb homolog 2 (Drosophila)	0	0	0	1	0	0	1	1	0	1	0
mmu-miR-181c	MIMAT0000674	NM_172684	Rsbn1	rosbin, round spermatid basic protein 1	0	0	1	0	0	0	1	1	0	1	0
mmu-miR-181c	MIMAT0000674	NM_172699	Foxj3	forkhead box J3	0	0	1	1	0	0	0	1	0	1	0
mmu-miR-181c	MIMAT0000674	NM_172707	Ppp1cb	protein phosphatase 1, catalytic subunit, beta isoform	0	0	1	0	0	0	1	1	0	1	0
mmu-miR-181c	MIMAT0000674	NM_172814	Lrp12	low density lipoprotein-related protein 12	0	0	1	0	0	0	1	1	0	1	0
mmu-miR-181c	MIMAT0000674	NM_172815	Rspo2	R-spondin 2 homolog (Xenopus laevis)	0	0	0	1	0	0	1	1	0	1	0
mmu-miR-181c	MIMAT0000674	NM_172858	Pak7	p21 (CDKN1A)-activated kinase 7	0	0	1	0	0	0	1	1	0	1	0
mmu-miR-181c	MIMAT0000674	NM_172860	Cbfa2t2	core-binding factor, runt domain, alpha subunit 2, translocated to, 2 (human)	0	0	1	1	0	0	0	1	0	1	0
mmu-miR-181c	MIMAT0000674	NM_172910	Dlgap2	discs, large (Drosophila) homolog-associated protein 2	0	0	1	1	0	0	0	1	0	1	0
mmu-miR-181c	MIMAT0000674	NM_172918	Zfp317	zinc finger protein 317	0	0	1	1	0	0	0	1	0	1	0
mmu-miR-181c	MIMAT0000674	NM_172963	1110012J17Rik	RIKEN cDNA 1110012J17 gene	0	0	1	0	0	0	1	1	0	1	0
mmu-miR-181c	MIMAT0000674	NM_172987	Nkain3	Na+/K+ transporting ATPase interacting 3	0	0	1	1	0	0	0	1	0	1	0
mmu-miR-181c	MIMAT0000674	NM_172992	Phtf2	putative homeodomain transcription factor 2	0	0	1	1	0	0	0	1	0	1	0
mmu-miR-181c	MIMAT0000674	NM_173182	Fndc3b	fibronectin type III domain containing 3B	0	0	1	0	0	0	1	1	0	1	0
mmu-miR-181c	MIMAT0000674	NM_173185	Csnk1g1	casein kinase 1, gamma 1	0	0	1	0	0	0	1	1	0	1	0
mmu-miR-181c	MIMAT0000674	NM_173374	Sfrs1	splicing factor, arginine/serine-rich 1 (ASF/SF2)	0	0	1	1	0	0	0	1	0	1	0
mmu-miR-181c	MIMAT0000674	NM_173411	BC030500	cDNA sequence BC030500	0	0	1	1	0	0	0	1	0	1	0
mmu-miR-181c	MIMAT0000674	NM_173451	Arsj	arylsulfatase J	0	0	0	1	0	0	1	1	0	1	0
mmu-miR-181c	MIMAT0000674	NM_173719	Med8	mediator of RNA polymerase II transcription, subunit 8 homolog (yeast)	0	0	1	1	0	0	0	1	0	1	0
mmu-miR-181c	MIMAT0000674	NM_174857	Mamdc2	MAM domain containing 2	0	0	0	1	0	0	1	1	0	1	0
mmu-miR-181c	MIMAT0000674	NM_175025	Atp2c1	ATPase, Ca++-sequestering	0	0	1	1	0	0	0	1	0	1	0
mmu-miR-181c	MIMAT0000674	NM_175094	Pdhx	pyruvate dehydrogenase complex, component X	0	0	1	1	0	0	0	1	0	1	0
mmu-miR-181c	MIMAT0000674	NM_175114	Trak1	trafficking protein, kinesin binding 1	0	0	1	1	0	0	0	1	0	1	0
mmu-miR-181c	MIMAT0000674	NM_175163	Zfp689	zinc finger protein 689	0	0	1	1	0	0	0	1	0	1	0
mmu-miR-181c	MIMAT0000674	NM_175191	Gpr22	G protein-coupled receptor 22	0	0	1	1	0	0	0	1	0	1	0
mmu-miR-181c	MIMAT0000674	NM_175236	Adhfe1	alcohol dehydrogenase, iron containing, 1	0	0	1	1	0	0	0	1	0	1	0
mmu-miR-181c	MIMAT0000674	NM_175255	Sec24a	SEC24 related gene family, member A (S. cerevisiae)	0	0	1	1	0	0	0	1	0	1	0
mmu-miR-181c	MIMAT0000674	NM_175270	Ankrd56	ankyrin repeat domain 56	0	0	1	1	0	0	0	1	0	1	0
mmu-miR-181c	MIMAT0000674	NM_175279	Rassf10	Ras association (RalGDS/AF-6) domain family (N-terminal) member 10	0	0	1	0	0	0	1	1	0	1	0
mmu-miR-181c	MIMAT0000674	NM_175392	5730472N09Rik	RIKEN cDNA 5730472N09 gene	0	0	1	0	0	0	1	1	0	1	0
mmu-miR-181c	MIMAT0000674	NM_175425	C1qtnf7	C1q and tumor necrosis factor related protein 7	0	0	1	1	0	0	0	1	0	1	0
mmu-miR-181c	MIMAT0000674	NM_175434	Slc35f3	solute carrier family 35, member F3	0	0	1	1	0	0	0	1	0	1	0
mmu-miR-181c	MIMAT0000674	NM_175523	Ppm1k	protein phosphatase 1K (PP2C domain containing)	0	0	1	1	0	0	0	1	0	1	0
mmu-miR-181c	MIMAT0000674	NM_175549	Robo2	roundabout homolog 2 (Drosophila)	0	0	1	1	0	0	0	1	0	1	0
mmu-miR-181c	MIMAT0000674	NM_175550	Ap4e1	adaptor-related protein complex AP-4, epsilon 1	0	0	1	1	0	0	0	1	0	1	0
mmu-miR-181c	MIMAT0000674	NM_176832	Spire1	spire homolog 1 (Drosophila)	0	0	1	1	0	0	0	1	0	1	0
mmu-miR-181c	MIMAT0000674	NM_177034	Apba1	amyloid beta (A4) precursor protein binding, family A, member 1	0	0	1	0	0	0	1	1	0	1	0
mmu-miR-181c	MIMAT0000674	NM_177171	Heatr5a	HEAT repeat containing 5A	0	0	1	1	0	0	0	1	0	1	0
mmu-miR-181c	MIMAT0000674	NM_177224	Chd9	chromodomain helicase DNA binding protein 9	0	0	1	0	0	0	1	1	0	1	0
mmu-miR-181c	MIMAT0000674	NM_177358	A630033E08Rik	RIKEN cDNA A630033E08 gene	0	0	1	1	0	0	0	1	0	1	0
mmu-miR-181c	MIMAT0000674	NM_177561	Usp46	ubiquitin specific peptidase 46	0	0	1	1	0	0	0	1	0	1	0
mmu-miR-181c	MIMAT0000674	NM_177653	F830045P16Rik	RIKEN cDNA F830045P16 gene	0	0	1	1	0	0	0	1	0	1	0
mmu-miR-181c	MIMAT0000674	NM_177687	Crebl2	cAMP responsive element binding protein-like 2	0	0	1	1	0	0	0	1	0	1	0
mmu-miR-181c	MIMAT0000674	NM_177700	Atmin	ATM interactor	0	0	1	1	0	0	0	1	0	1	0
mmu-miR-181c	MIMAT0000674	NM_177712	C330011K17Rik	RIKEN cDNA C330011K17 gene	0	0	1	1	0	0	0	1	0	1	0
mmu-miR-181c	MIMAT0000674	NM_177751	Cnksr2	connector enhancer of kinase suppressor of Ras 2	0	0	1	0	0	0	1	1	0	1	0
mmu-miR-181c	MIMAT0000674	NM_177756	Glt25d2	glycosyltransferase 25 domain containing 2	0	0	1	1	0	0	0	1	0	1	0
mmu-miR-181c	MIMAT0000674	NM_177781	Trpa1	transient receptor potential cation channel, subfamily A, member 1	0	0	1	1	0	0	0	1	0	1	0
mmu-miR-181c	MIMAT0000674	NM_177865	OTTMUSG00000008540	predicted gene, OTTMUSG00000008540	0	0	1	1	0	0	0	1	0	1	0
mmu-miR-181c	MIMAT0000674	NM_178047	Prom2	prominin 2	0	0	1	1	0	0	0	1	0	1	0
mmu-miR-181c	MIMAT0000674	NM_178164	Rod1	ROD1 regulator of differentiation 1 (S. pombe)	0	0	1	1	0	0	0	1	0	1	0
mmu-miR-181c	MIMAT0000674	NM_178376	Rraga	Ras-related GTP binding A	0	0	1	0	0	0	1	1	0	1	0
mmu-miR-181c	MIMAT0000674	NM_178417	BC050078	cDNA sequence BC050078	0	0	1	1	0	0	0	1	0	1	0
mmu-miR-181c	MIMAT0000674	NM_178446	Rbm47	RNA binding motif protein 47	0	0	1	0	0	0	1	1	0	1	0
mmu-miR-181c	MIMAT0000674	NM_178589	Tnfrsf21	tumor necrosis factor receptor superfamily, member 21	0	0	1	1	0	0	0	1	0	1	0
mmu-miR-181c	MIMAT0000674	NM_178609	E2f7	E2F transcription factor 7	0	0	0	1	0	0	1	1	0	1	0
mmu-miR-181c	MIMAT0000674	NM_178681	Dgkb	diacylglycerol kinase, beta	0	0	1	1	0	0	0	1	0	1	0
mmu-miR-181c	MIMAT0000674	NM_178701	Lrrc8d	leucine rich repeat containing 8D	0	0	1	0	0	0	1	1	0	1	0
mmu-miR-181c	MIMAT0000674	NM_178714	Lrfn5	leucine rich repeat and fibronectin type III domain containing 5	0	0	1	1	0	0	0	1	0	1	0
mmu-miR-181c	MIMAT0000674	NM_178715	Tmem30b	transmembrane protein 30B	0	0	1	1	0	0	0	1	0	1	0
mmu-miR-181c	MIMAT0000674	NM_178716	Tnpo1	transportin 1	0	0	1	0	0	0	1	1	0	1	0
mmu-miR-181c	MIMAT0000674	NM_178733	Zfp14	zinc finger protein 14	0	0	1	1	0	0	0	1	0	1	0
mmu-miR-181c	MIMAT0000674	NM_178735	A730069N07Rik	RIKEN cDNA A730069N07 gene	0	0	1	1	0	0	0	1	0	1	0
mmu-miR-181c	MIMAT0000674	NM_178749	Stk32a	serine/threonine kinase 32A	0	0	1	1	0	0	0	1	0	1	0
mmu-miR-181c	MIMAT0000674	NM_178759	Timd4	T-cell immunoglobulin and mucin domain containing 4	0	0	1	1	0	0	0	1	0	1	0
mmu-miR-181c	MIMAT0000674	NM_178854	Cnot6l	CCR4-NOT transcription complex, subunit 6-like	0	0	1	1	0	0	0	1	0	1	0
mmu-miR-181c	MIMAT0000674	NM_178872	Trim36	tripartite motif-containing 36	0	0	1	1	0	0	0	1	0	1	0
mmu-miR-181c	MIMAT0000674	NM_181071	Tanc2	tetratricopeptide repeat, ankyrin repeat and coiled-coil containing 2	0	0	1	1	0	0	0	1	0	1	0
mmu-miR-181c	MIMAT0000674	NM_181266	Zfp120	zinc finger protein 120	0	0	1	1	0	0	0	1	0	1	0
mmu-miR-181c	MIMAT0000674	NM_181274	1200003I07Rik	RIKEN cDNA 1200003I07 gene	0	0	1	1	0	0	0	1	0	1	0
mmu-miR-181c	MIMAT0000674	NM_181317	Kcns2	K+ voltage-gated channel, subfamily S, 2	0	0	1	1	0	0	0	1	0	1	0
mmu-miR-181c	MIMAT0000674	NM_181650	Prdm4	PR domain containing 4	0	0	1	1	0	0	0	1	0	1	0
mmu-miR-181c	MIMAT0000674	NM_182808	C630007B19Rik	RIKEN cDNA C630007B19 gene	0	0	1	1	0	0	0	1	0	1	0
mmu-miR-181c	MIMAT0000674	NM_182994	Arl5a	ADP-ribosylation factor-like 5A	0	0	1	0	0	0	1	1	0	1	0
mmu-miR-181c	MIMAT0000674	NM_182995	6330503K22Rik	RIKEN cDNA 6330503K22 gene	0	0	1	1	0	0	0	1	0	1	0
mmu-miR-181c	MIMAT0000674	NM_183027	Ap1s3	adaptor-related protein complex AP-1, sigma 3	0	0	1	1	0	0	0	1	0	1	0
mmu-miR-181c	MIMAT0000674	NM_183029	Igf2bp2	insulin-like growth factor 2 mRNA binding protein 2	0	0	1	0	0	0	1	1	0	1	0
mmu-miR-181c	MIMAT0000674	NM_183144	Inpp5a	inositol polyphosphate-5-phosphatase A	0	0	0	1	0	0	1	1	0	1	0
mmu-miR-181c	MIMAT0000674	NM_183158	Cyp2ab1	cytochrome P450, family 2, subfamily ab, polypeptide 1	0	0	1	1	0	0	0	1	0	1	0
mmu-miR-181c	MIMAT0000674	NM_194268	Onecut2	one cut domain, family member 2	0	0	1	1	0	0	0	1	0	1	0
mmu-miR-181c	MIMAT0000674	NM_194355	Spire1	spire homolog 1 (Drosophila)	0	0	1	1	0	0	0	1	0	1	0
mmu-miR-181c	MIMAT0000674	NM_197989	1810009O10Rik	RIKEN cDNA 1810009O10 gene	0	0	1	1	0	0	0	1	0	1	0
mmu-miR-181c	MIMAT0000674	NM_198117	Pcdha2	protocadherin alpha 2	0	0	0	1	0	0	1	1	0	1	0
mmu-miR-181c	MIMAT0000674	NM_198303	Eif5b	eukaryotic translation initiation factor 5B	0	0	1	1	0	0	0	1	0	1	0
mmu-miR-181c	MIMAT0000674	NM_198601	Trim52	tripartite motif-containing 52	0	0	1	1	0	0	0	1	0	1	0
mmu-miR-181c	MIMAT0000674	NM_198671	Gse1	genetic suppressor element 1	0	0	0	1	0	0	1	1	0	1	0
mmu-miR-181c	MIMAT0000674	NM_199009	4632419K20Rik	RIKEN cDNA 4632419K20 gene	0	0	0	1	0	0	1	1	0	1	0
mmu-miR-181c	MIMAT0000674	NM_199021	Dpp10	dipeptidylpeptidase 10	0	0	1	0	0	0	1	1	0	1	0
mmu-miR-181c	MIMAT0000674	NM_199024	Nol4	nucleolar protein 4	0	0	1	0	0	0	1	1	0	1	0
mmu-miR-181c	MIMAT0000674	NM_199056	Ippk	inositol 1,3,4,5,6-pentakisphosphate 2-kinase	0	0	1	1	0	0	0	1	0	1	0
mmu-miR-181c	MIMAT0000674	NM_199299	Phf15	PHD finger protein 15	0	0	1	1	0	0	0	1	0	1	0
mmu-miR-181c	MIMAT0000674	NM_201364	BC055324	cDNA sequence BC055324	0	0	1	1	0	0	0	1	0	1	0
mmu-miR-181c	MIMAT0000674	NM_207222	Lmo3	LIM domain only 3	0	0	1	1	0	0	0	1	0	1	0
mmu-miR-181c	MIMAT0000674	NM_207245	BC066107	cDNA sequence BC066107	0	0	1	1	0	0	0	1	0	1	0
mmu-miR-181c	MIMAT0000674	NM_207681	Bcl2l11	BCL2-like 11 (apoptosis facilitator)	0	0	1	0	0	0	1	1	0	1	0
mmu-miR-181c	MIMAT0000674	NM_207685	Elavl2	ELAV (embryonic lethal, abnormal vision, Drosophila)-like 2 (Hu antigen B)	0	0	1	0	0	0	1	1	0	1	0
mmu-miR-181c	MIMAT0000674	NM_207686	Elavl2	ELAV (embryonic lethal, abnormal vision, Drosophila)-like 2 (Hu antigen B)	0	0	1	0	0	0	1	1	0	1	0
mmu-miR-181c	MIMAT0000674	NM_212446	Psmf1	proteasome (prosome, macropain) inhibitor subunit 1	0	0	1	1	0	0	0	1	0	1	0
mmu-miR-181c	MIMAT0000674	NM_212450	Ctdspl2	CTD (carboxy-terminal domain, RNA polymerase II, polypeptide A) small phosphatase like 2	0	0	1	1	0	0	0	1	0	1	0
mmu-miR-181c	MIMAT0000674	NM_001001319	Pramel4	preferentially expressed antigen in melanoma like 4	0	0	1	0	0	0	0	1	0	1	0
mmu-miR-181c	MIMAT0000674	NM_001001444	Defb29	defensin beta 29	0	0	1	0	0	0	0	1	0	1	0
mmu-miR-181c	MIMAT0000674	NM_001001488	Atp8b1	ATPase, class I, type 8B, member 1	0	0	1	0	0	0	0	1	0	1	0
mmu-miR-181c	MIMAT0000674	NM_001001495	Tnip3	TNFAIP3 interacting protein 3	0	0	1	0	0	0	0	1	0	1	0
mmu-miR-181c	MIMAT0000674	NM_001001885	Tmem151a	transmembrane protein 151A	0	0	1	0	0	0	0	1	0	1	0
mmu-miR-181c	MIMAT0000674	NM_001001980	Limch1	LIM and calponin homology domains 1	0	0	1	0	0	0	0	1	0	1	0
mmu-miR-181c	MIMAT0000674	NM_001002268	Gpr126	G protein-coupled receptor 126	0	0	1	0	0	0	0	1	0	1	0
mmu-miR-181c	MIMAT0000674	NM_001002764	Smg6	Smg-6 homolog, nonsense mediated mRNA decay factor (C. elegans)	0	0	1	0	0	0	0	1	0	1	0
mmu-miR-181c	MIMAT0000674	NM_001003393	Igfl3	IGF-like family member 3	0	0	1	0	0	0	0	1	0	1	0
mmu-miR-181c	MIMAT0000674	NM_001003815	Epb4.1l1	erythrocyte protein band 4.1-like 1	0	0	1	0	0	0	0	1	0	1	0
mmu-miR-181c	MIMAT0000674	NM_001003829	Jph4	junctophilin 4	0	0	1	0	0	0	0	1	0	1	0
mmu-miR-181c	MIMAT0000674	NM_001003898	Tardbp	TAR DNA binding protein	0	0	1	0	0	0	0	1	0	1	0
mmu-miR-181c	MIMAT0000674	NM_001003971	Senp7	SUMO1/sentrin specific peptidase 7	0	0	0	0	0	0	1	1	0	1	0
mmu-miR-181c	MIMAT0000674	NM_001004143	Usp22	ubiquitin specific peptidase 22	0	0	1	0	0	0	0	1	0	1	0
mmu-miR-181c	MIMAT0000674	NM_001004180	BC057022	cDNA sequence BC057022	0	0	0	0	0	0	1	1	0	1	0
mmu-miR-181c	MIMAT0000674	NM_001004190	Zfp560	zinc finger protein 560	0	0	1	0	0	0	0	1	0	1	0
mmu-miR-181c	MIMAT0000674	NM_001004357	Cntnap2	contactin associated protein-like 2	0	0	1	0	0	0	0	1	0	1	0
mmu-miR-181c	MIMAT0000674	NM_001004362	2610008E11Rik	RIKEN cDNA 2610008E11 gene	0	0	1	0	0	0	0	1	0	1	0
mmu-miR-181c	MIMAT0000674	NM_001004762	Pla2g4c	phospholipase A2, group IVC (cytosolic, calcium-independent)	0	0	1	0	0	0	0	1	0	1	0
mmu-miR-181c	MIMAT0000674	NM_001005247	Hps5	Hermansky-Pudlak syndrome 5 homolog (human)	0	0	1	0	0	0	0	1	0	1	0
mmu-miR-181c	MIMAT0000674	NM_001005424	Gm996	gene model 996, (NCBI)	0	0	1	0	0	0	0	1	0	1	0
mmu-miR-181c	MIMAT0000674	NM_001005425	Gm1008	gene model 1008, (NCBI)	0	0	1	0	0	0	0	1	0	1	0
mmu-miR-181c	MIMAT0000674	NM_001005507	Smg7	Smg-7 homolog, nonsense mediated mRNA decay factor (C. elegans)	0	0	1	0	0	0	0	1	0	1	0
mmu-miR-181c	MIMAT0000674	NM_001006664	Epb4.1l1	erythrocyte protein band 4.1-like 1	0	0	1	0	0	0	0	1	0	1	0
mmu-miR-181c	MIMAT0000674	NM_001006675	Kcnq2	potassium voltage-gated channel, subfamily Q, member 2	0	0	1	0	0	0	0	1	0	1	0
mmu-miR-181c	MIMAT0000674	NM_001006678	Kcnq2	potassium voltage-gated channel, subfamily Q, member 2	0	0	1	0	0	0	0	1	0	1	0
mmu-miR-181c	MIMAT0000674	NM_001006680	Kcnq2	potassium voltage-gated channel, subfamily Q, member 2	0	0	1	0	0	0	0	1	0	1	0
mmu-miR-181c	MIMAT0000674	NM_001007268	Dusp13	dual specificity phosphatase 13	0	0	1	0	0	0	0	1	0	1	0
mmu-miR-181c	MIMAT0000674	NM_001007465	Rffl	ring finger and FYVE like domain containing protein	0	0	1	0	0	0	0	1	0	1	0
mmu-miR-181c	MIMAT0000674	NM_001007569	Pnmal1	PNMA-like 1	0	0	1	0	0	0	0	1	0	1	0
mmu-miR-181c	MIMAT0000674	NM_001007589	2700059D21Rik	RIKEN cDNA 2700059D21 gene	0	0	1	0	0	0	0	1	0	1	0
mmu-miR-181c	MIMAT0000674	NM_001008700	Il4ra	interleukin 4 receptor, alpha	0	0	1	0	0	0	0	1	0	1	0
mmu-miR-181c	MIMAT0000674	NM_001008785	Kbtbd8	kelch repeat and BTB (POZ) domain containing 8	0	0	1	0	0	0	0	1	0	1	0
mmu-miR-181c	MIMAT0000674	NM_001009818	Sept11	septin 11	0	0	1	0	0	0	0	1	0	1	0
mmu-miR-181c	MIMAT0000674	NM_001009819	A3galt2	alpha 1,3-galactosyltransferase 2 (isoglobotriaosylceramide synthase)	0	0	1	0	0	0	0	1	0	1	0
mmu-miR-181c	MIMAT0000674	NM_001009927	Smcr7	Smith-Magenis syndrome chromosome region, candidate 7 homolog (human)	0	0	1	0	0	0	0	1	0	1	0
mmu-miR-181c	MIMAT0000674	NM_001010930	Mrps33	mitochondrial ribosomal protein S33	0	0	1	0	0	0	0	1	0	1	0
mmu-miR-181c	MIMAT0000674	NM_001012309	Ccdc55	coiled-coil domain containing 55	0	0	1	0	0	0	0	1	0	1	0
mmu-miR-181c	MIMAT0000674	NM_001012667	AI316807	expressed sequence AI316807	0	0	1	0	0	0	0	1	0	1	0
mmu-miR-181c	MIMAT0000674	NM_001013024	Usp13	ubiquitin specific peptidase 13 (isopeptidase T-3)	0	0	1	0	0	0	0	1	0	1	0
mmu-miR-181c	MIMAT0000674	NM_001013025	Tgfbrap1	transforming growth factor, beta receptor associated protein 1	0	0	1	0	0	0	0	1	0	1	0
mmu-miR-181c	MIMAT0000674	NM_001013580	Pard3	par-3 (partitioning defective 3) homolog (C. elegans)	0	0	1	0	0	0	0	1	0	1	0
mmu-miR-181c	MIMAT0000674	NM_001013761	Gm606	gene model 606, (NCBI)	0	0	1	0	0	0	0	1	0	1	0
mmu-miR-181c	MIMAT0000674	NM_001013777	Zfp488	zinc finger protein 488	0	0	1	0	0	0	0	1	0	1	0
mmu-miR-181c	MIMAT0000674	NM_001013793	AA388235	expressed sequence AA388235	0	0	1	0	0	0	0	1	0	1	0
mmu-miR-181c	MIMAT0000674	NM_001013816	EG434459	predicted gene, EG434459	0	0	1	0	0	0	0	1	0	1	0
mmu-miR-181c	MIMAT0000674	NM_001013817	Sp140	Sp140 nuclear body protein	0	0	1	0	0	0	0	1	0	1	0
mmu-miR-181c	MIMAT0000674	NM_001014995	1110013L07Rik	RIKEN cDNA 1110013L07 gene	0	0	0	0	0	0	1	1	0	1	0
mmu-miR-181c	MIMAT0000674	NM_001015046	Garnl4	GTPase activating RANGAP domain-like 4	0	0	1	0	0	0	0	1	0	1	0
mmu-miR-181c	MIMAT0000674	NM_001015681	E130308A19Rik	RIKEN cDNA E130308A19 gene	0	0	1	0	0	0	0	1	0	1	0
mmu-miR-181c	MIMAT0000674	NM_001017362	Arid3c	AT rich interactive domain 3C (BRIGHT-like)	0	0	1	0	0	0	0	1	0	1	0
mmu-miR-181c	MIMAT0000674	NM_001024139	Adamts15	a disintegrin-like and metallopeptidase (reprolysin type) with thrombospondin type 1 motif, 15	0	0	1	0	0	0	0	1	0	1	0
mmu-miR-181c	MIMAT0000674	NM_001024205	Nufip2	nuclear fragile X mental retardation protein interacting protein 2	0	0	1	0	0	0	0	1	0	1	0
mmu-miR-181c	MIMAT0000674	NM_001024703	Mctp2	multiple C2 domains, transmembrane 2	0	0	1	0	0	0	0	1	0	1	0
mmu-miR-181c	MIMAT0000674	NM_001024727	EG545952	predicted gene, EG545952	0	0	1	0	0	0	0	1	0	1	0
mmu-miR-181c	MIMAT0000674	NM_001024731	LOC100044193	hypothetical protein LOC100044193	0	0	1	1	0	0	0	0	0	1	0
mmu-miR-181c	MIMAT0000674	NM_001024857	Ttbk2	tau tubulin kinase 2	0	0	1	0	0	0	0	1	0	1	0
mmu-miR-181c	MIMAT0000674	NM_001024931	D11Bwg0517e	DNA segment, Chr 11, Brigham & Women"s Genetics 0517 expressed	0	0	1	0	0	0	0	1	0	1	0
mmu-miR-181c	MIMAT0000674	NM_001024950	Zfp563	zinc finger protein 563	0	0	1	0	0	0	0	1	0	1	0
mmu-miR-181c	MIMAT0000674	NM_001025067	Lrig2	leucine-rich repeats and immunoglobulin-like domains 2	0	0	1	0	0	0	0	1	0	1	0
mmu-miR-181c	MIMAT0000674	NM_001025093	Atf2	activating transcription factor 2	0	0	0	0	0	0	1	1	0	1	0
mmu-miR-181c	MIMAT0000674	NM_001025102	2700007P21Rik	RIKEN cDNA 2700007P21 gene	0	0	1	0	0	0	0	1	0	1	0
mmu-miR-181c	MIMAT0000674	NM_001025305	Tcfap2b	transcription factor AP-2 beta	0	0	1	0	0	0	0	1	0	1	0
mmu-miR-181c	MIMAT0000674	NM_001025309	Pja2	praja 2, RING-H2 motif containing	0	0	1	0	0	0	0	1	0	1	0
mmu-miR-181c	MIMAT0000674	NM_001025381	Gpr17	G protein-coupled receptor 17	0	0	1	0	0	0	0	1	0	1	0
mmu-miR-181c	MIMAT0000674	NM_001025392	Bclaf1	BCL2-associated transcription factor 1	0	0	0	0	0	0	1	1	0	1	0
mmu-miR-181c	MIMAT0000674	NM_001025428	Spag9	sperm associated antigen 9	0	0	1	0	0	0	0	1	0	1	0
mmu-miR-181c	MIMAT0000674	NM_001025429	Spag9	sperm associated antigen 9	0	0	1	0	0	0	0	1	0	1	0
mmu-miR-181c	MIMAT0000674	NM_001025438	Camk2d	calcium/calmodulin-dependent protein kinase II, delta	0	0	1	0	0	0	0	1	0	1	0
mmu-miR-181c	MIMAT0000674	NM_001025439	Camk2d	calcium/calmodulin-dependent protein kinase II, delta	0	0	1	0	0	0	0	1	0	1	0
mmu-miR-181c	MIMAT0000674	NM_001025444	Aptx	aprataxin	0	0	1	0	0	0	0	1	0	1	0
mmu-miR-181c	MIMAT0000674	NM_001025559	Sox6	SRY-box containing gene 6	0	0	1	0	0	0	0	1	0	1	0
mmu-miR-181c	MIMAT0000674	NM_001025571	Sh2d2a	SH2 domain protein 2A	0	0	1	0	0	0	0	1	0	1	0
mmu-miR-181c	MIMAT0000674	NM_001025577	Maf	avian musculoaponeurotic fibrosarcoma (v-maf) AS42 oncogene homolog	0	0	0	0	0	0	1	1	0	1	0
mmu-miR-181c	MIMAT0000674	NM_001025581	Kcnc2	potassium voltage gated channel, Shaw-related subfamily, member 2	0	0	1	0	0	0	0	1	0	1	0
mmu-miR-181c	MIMAT0000674	NM_001025594	Zbtb43	zinc finger and BTB domain containing 43	0	0	1	0	0	0	0	1	0	1	0
mmu-miR-181c	MIMAT0000674	NM_001025602	Il1rl1	interleukin 1 receptor-like 1	0	0	1	0	0	0	0	1	0	1	0
mmu-miR-181c	MIMAT0000674	NM_001025614	Otud7b	OTU domain containing 7B	0	0	1	0	0	0	0	1	0	1	0
mmu-miR-181c	MIMAT0000674	NM_001025617	Cant1	calcium activated nucleotidase 1	0	0	1	0	0	0	0	1	0	1	0
mmu-miR-181c	MIMAT0000674	NM_001025618	Cant1	calcium activated nucleotidase 1	0	0	1	0	0	0	0	1	0	1	0
mmu-miR-181c	MIMAT0000674	NM_001029842	Slc16a6	solute carrier family 16 (monocarboxylic acid transporters), member 6	0	0	1	0	0	0	0	1	0	1	0
mmu-miR-181c	MIMAT0000674	NM_001029936	Specc1	sperm antigen with calponin homology and coiled-coil domains 1	0	0	1	0	0	0	0	1	0	1	0
mmu-miR-181c	MIMAT0000674	NM_001030306	BC037112	cDNA sequence BC037112	0	0	1	0	0	0	0	1	0	1	0
mmu-miR-181c	MIMAT0000674	NM_001033134	2610002J02Rik	RIKEN cDNA 2610002J02 gene	0	0	1	0	0	0	0	1	0	1	0
mmu-miR-181c	MIMAT0000674	NM_001033142	Rnf166	ring finger protein 166	0	0	1	0	0	0	0	1	0	1	0
mmu-miR-181c	MIMAT0000674	NM_001033159	Zfp597	zinc finger protein 597	0	0	1	0	0	0	0	1	0	1	0
mmu-miR-181c	MIMAT0000674	NM_001033163	Abhd9	abhydrolase domain containing 9	0	0	1	0	0	0	0	1	0	1	0
mmu-miR-181c	MIMAT0000674	NM_001033168	1700066B19Rik	RIKEN cDNA 1700066B19 gene	0	0	1	0	0	0	0	1	0	1	0
mmu-miR-181c	MIMAT0000674	NM_001033206	Pwwp2b	PWWP domain containing 2B	0	0	1	0	0	0	0	1	0	1	0
mmu-miR-181c	MIMAT0000674	NM_001033223	Lin7a	lin-7 homolog A (C. elegans)	0	0	1	0	0	0	0	1	0	1	0
mmu-miR-181c	MIMAT0000674	NM_001033229	Cyp11b1	cytochrome P450, family 11, subfamily b, polypeptide 1	0	0	1	0	0	0	0	1	0	1	0
mmu-miR-181c	MIMAT0000674	NM_001033238	Cblb	Casitas B-lineage lymphoma b	0	0	1	0	0	0	0	1	0	1	0
mmu-miR-181c	MIMAT0000674	NM_001033261	Ccdc131	coiled-coil domain containing 131	0	0	1	0	0	0	0	1	0	1	0
mmu-miR-181c	MIMAT0000674	NM_001033271	Tmem55b	transmembrane protein 55b	0	0	1	0	0	0	0	1	0	1	0
mmu-miR-181c	MIMAT0000674	NM_001033331	Gas2l3	growth arrest-specific 2 like 3	0	0	1	0	0	0	0	1	0	1	0
mmu-miR-181c	MIMAT0000674	NM_001033339	Mmp25	matrix metallopeptidase 25	0	0	1	0	0	0	0	1	0	1	0
mmu-miR-181c	MIMAT0000674	NM_001033354	Iqsec3	IQ motif and Sec7 domain 3	0	0	1	0	0	0	0	1	0	1	0
mmu-miR-181c	MIMAT0000674	NM_001033355	Zfp568	zinc finger protein 568	0	0	1	0	0	0	0	1	0	1	0
mmu-miR-181c	MIMAT0000674	NM_001033369	Acvr1c	activin A receptor, type IC	0	0	1	0	0	0	0	1	0	1	0
mmu-miR-181c	MIMAT0000674	NM_001033385	D630037F22Rik	RIKEN cDNA D630037F22 gene	0	0	1	0	0	0	0	1	0	1	0
mmu-miR-181c	MIMAT0000674	NM_001033393	Tmem104	transmembrane protein 104	0	0	1	0	0	0	0	1	0	1	0
mmu-miR-181c	MIMAT0000674	NM_001033422	Thoc2	THO complex 2	0	0	1	0	0	0	0	1	0	1	0
mmu-miR-181c	MIMAT0000674	NM_001033432	Heca	headcase homolog (Drosophila)	0	0	1	0	0	0	0	1	0	1	0
mmu-miR-181c	MIMAT0000674	NM_001033435	Gm885	gene model 885, (NCBI)	0	0	1	0	0	0	0	1	0	1	0
mmu-miR-181c	MIMAT0000674	NM_001033439	Lrch1	leucine-rich repeats and calponin homology (CH) domain containing 1	0	0	1	0	0	0	0	1	0	1	0
mmu-miR-181c	MIMAT0000674	NM_001033440	Gm1587	gene model 1587, (NCBI)	0	0	1	0	0	0	0	1	0	1	0
mmu-miR-181c	MIMAT0000674	NM_001033446	Gm949	gene model 949, (NCBI)	0	0	1	0	0	0	0	1	0	1	0
mmu-miR-181c	MIMAT0000674	NM_001033451	Zfp408	zinc finger protein 408	0	0	1	0	0	0	0	1	0	1	0
mmu-miR-181c	MIMAT0000674	NM_001033475	Tmed8	transmembrane emp24 domain containing 8	0	0	1	0	0	0	0	1	0	1	0
mmu-miR-181c	MIMAT0000674	NM_001033500	Wdr72	WD repeat domain 72	0	0	1	0	0	0	0	1	0	1	0
mmu-miR-181c	MIMAT0000674	NM_001033536	Rfxdc2	regulatory factor X domain containing 2 homolog (human)	0	0	1	0	0	0	0	1	0	1	0
mmu-miR-181c	MIMAT0000674	NM_001033540	EG330503	predicted gene, EG330503	0	0	1	0	0	0	0	1	0	1	0
mmu-miR-181c	MIMAT0000674	NM_001033548	6030429G01Rik	RIKEN cDNA 6030429G01 gene	0	0	1	0	0	0	0	1	0	1	0
mmu-miR-181c	MIMAT0000674	NM_001033606	Acsl3	acyl-CoA synthetase long-chain family member 3	0	0	1	0	0	0	0	1	0	1	0
mmu-miR-181c	MIMAT0000674	NM_001033634	Zyg11b	zyg-ll homolog B (C. elegans)	0	0	1	0	0	0	0	1	0	1	0
mmu-miR-181c	MIMAT0000674	NM_001033711	Evi2a	ecotropic viral integration site 2a	0	0	1	0	0	0	0	1	0	1	0
mmu-miR-181c	MIMAT0000674	NM_001033783	EG434396	predicted gene, EG434396	0	0	1	0	0	0	0	1	0	1	0
mmu-miR-181c	MIMAT0000674	NM_001033791	OTTMUSG00000008911	predicted gene, OTTMUSG00000008911	0	0	1	0	0	0	0	1	0	1	0
mmu-miR-181c	MIMAT0000674	NM_001033799	4930428D18Rik	RIKEN cDNA 4930428D18 gene	0	0	1	0	0	0	0	1	0	1	0
mmu-miR-181c	MIMAT0000674	NM_001033877	Adamts17	a disintegrin-like and metallopeptidase (reprolysin type) with thrombospondin type 1 motif, 17	0	0	1	0	0	0	0	1	0	1	0
mmu-miR-181c	MIMAT0000674	NM_001033978	H2-Eb2	histocompatibility 2, class II antigen E beta2	0	0	1	0	0	0	0	1	0	1	0
mmu-miR-181c	MIMAT0000674	NM_001034101	OTTMUSG00000010537	predicted gene, OTTMUSG00000010537	0	0	1	0	0	0	0	1	0	1	0
mmu-miR-181c	MIMAT0000674	NM_001034102	EG545047	predicted gene, EG545047	0	0	1	0	0	0	0	1	0	1	0
mmu-miR-181c	MIMAT0000674	NM_001034872	Gm853	gene model 853, (NCBI)	0	0	1	0	0	0	0	1	0	1	0
mmu-miR-181c	MIMAT0000674	NM_001034885	Pnpla1	patatin-like phospholipase domain containing 1	0	0	1	0	0	0	0	1	0	1	0
mmu-miR-181c	MIMAT0000674	NM_001034887	OTTMUSG00000012686	predicted gene, OTTMUSG00000012686	0	0	1	0	0	0	0	1	0	1	0
mmu-miR-181c	MIMAT0000674	NM_001034902	EG545861	predicted gene, EG545861	0	0	1	0	0	0	0	1	0	1	0
mmu-miR-181c	MIMAT0000674	NM_001035122	Golm1	golgi membrane protein 1	0	0	1	0	0	0	0	1	0	1	0
mmu-miR-181c	MIMAT0000674	NM_001035239	Trpm3	transient receptor potential cation channel, subfamily M, member 3	0	0	1	0	0	0	0	1	0	1	0
mmu-miR-181c	MIMAT0000674	NM_001035241	Trpm3	transient receptor potential cation channel, subfamily M, member 3	0	0	1	0	0	0	0	1	0	1	0
mmu-miR-181c	MIMAT0000674	NM_001035242	Trpm3	transient receptor potential cation channel, subfamily M, member 3	0	0	1	0	0	0	0	1	0	1	0
mmu-miR-181c	MIMAT0000674	NM_001035243	Trpm3	transient receptor potential cation channel, subfamily M, member 3	0	0	1	0	0	0	0	1	0	1	0
mmu-miR-181c	MIMAT0000674	NM_001035510	Zcchc18	zinc finger, CCHC domain containing 18	0	0	1	0	0	0	0	1	0	1	0
mmu-miR-181c	MIMAT0000674	NM_001035532	Akap2	A kinase (PRKA) anchor protein 2	0	0	1	0	0	0	0	1	0	1	0
mmu-miR-181c	MIMAT0000674	NM_001035533	Akap2	A kinase (PRKA) anchor protein 2	0	0	1	0	0	0	0	1	0	1	0
mmu-miR-181c	MIMAT0000674	NM_001036684	Atp2b2	ATPase, Ca++ transporting, plasma membrane 2	0	0	1	0	0	0	0	1	0	1	0
mmu-miR-181c	MIMAT0000674	NM_001037098	Btbd14a	BTB (POZ) domain containing 14A	0	0	1	0	0	0	0	1	0	1	0
mmu-miR-181c	MIMAT0000674	NM_001037099	Cacnb4	calcium channel, voltage-dependent, beta 4 subunit	0	0	0	0	0	0	1	1	0	1	0
mmu-miR-181c	MIMAT0000674	NM_001037719	Btla	B and T lymphocyte associated	0	0	1	0	0	0	0	1	0	1	0
mmu-miR-181c	MIMAT0000674	NM_001037724	Adcy7	adenylate cyclase 7	0	0	1	0	0	0	0	1	0	1	0
mmu-miR-181c	MIMAT0000674	NM_001037725	Als2cr13	amyotrophic lateral sclerosis 2 (juvenile) chromosome region, candidate 13 (human)	0	0	1	0	0	0	0	1	0	1	0
mmu-miR-181c	MIMAT0000674	NM_001037759	Sgk3	serum/glucocorticoid regulated kinase 3	0	0	1	0	0	0	0	1	0	1	0
mmu-miR-181c	MIMAT0000674	NM_001037764	Rai1	retinoic acid induced 1	0	0	1	0	0	0	0	1	0	1	0
mmu-miR-181c	MIMAT0000674	NM_001037865	Col28a1	collagen, type XXVIII, alpha 1	0	0	1	0	0	0	0	1	0	1	0
mmu-miR-181c	MIMAT0000674	NM_001037937	Depdc6	DEP domain containing 6	0	0	1	0	0	0	0	1	0	1	0
mmu-miR-181c	MIMAT0000674	NM_001038589	Usp14	ubiquitin specific peptidase 14	0	0	1	0	0	0	0	1	0	1	0
mmu-miR-181c	MIMAT0000674	NM_001038609	Mapt	microtubule-associated protein tau	0	0	1	0	0	0	0	1	0	1	0
mmu-miR-181c	MIMAT0000674	NM_001038619	Dnm3	dynamin 3	0	0	1	0	0	0	0	1	0	1	0
mmu-miR-181c	MIMAT0000674	NM_001038621	Rabgap1l	RAB GTPase activating protein 1-like	0	0	1	0	0	0	0	1	0	1	0
mmu-miR-181c	MIMAT0000674	NM_001038624	Ric3	resistance to inhibitors of cholinesterase 3 homolog (C. elegans)	0	0	1	0	0	0	0	1	0	1	0
mmu-miR-181c	MIMAT0000674	NM_001038627	Smurf1	SMAD specific E3 ubiquitin protein ligase 1	0	0	1	0	0	0	0	1	0	1	0
mmu-miR-181c	MIMAT0000674	NM_001038635	Stk35	serine/threonine kinase 35	0	0	1	0	0	0	0	1	0	1	0
mmu-miR-181c	MIMAT0000674	NM_001038710	Tmod2	tropomodulin 2	0	0	1	0	0	0	0	1	0	1	0
mmu-miR-181c	MIMAT0000674	NM_001038990	Ids	iduronate 2-sulfatase	0	0	1	0	0	0	0	1	0	1	0
mmu-miR-181c	MIMAT0000674	NM_001038991	Ids	iduronate 2-sulfatase	0	0	1	0	0	0	0	1	0	1	0
mmu-miR-181c	MIMAT0000674	NM_001039045	Pigc	phosphatidylinositol glycan anchor biosynthesis, class C	0	0	1	0	0	0	0	1	0	1	0
mmu-miR-181c	MIMAT0000674	NM_001039050	Pkib	protein kinase inhibitor beta, cAMP dependent, testis specific	0	0	1	0	0	0	0	1	0	1	0
mmu-miR-181c	MIMAT0000674	NM_001039051	Pkib	protein kinase inhibitor beta, cAMP dependent, testis specific	0	0	1	0	0	0	0	1	0	1	0
mmu-miR-181c	MIMAT0000674	NM_001039052	Pkib	protein kinase inhibitor beta, cAMP dependent, testis specific	0	0	1	0	0	0	0	1	0	1	0
mmu-miR-181c	MIMAT0000674	NM_001039055	Pofut1	protein O-fucosyltransferase 1	0	0	1	0	0	0	0	1	0	1	0
mmu-miR-181c	MIMAT0000674	NM_001039056	Kcnj15	potassium inwardly-rectifying channel, subfamily J, member 15	0	0	1	0	0	0	0	1	0	1	0
mmu-miR-181c	MIMAT0000674	NM_001039057	Kcnj15	potassium inwardly-rectifying channel, subfamily J, member 15	0	0	1	0	0	0	0	1	0	1	0
mmu-miR-181c	MIMAT0000674	NM_001039059	Klhl15	kelch-like 15 (Drosophila)	0	0	1	0	0	0	0	1	0	1	0
mmu-miR-181c	MIMAT0000674	NM_001039060	Klhl15	kelch-like 15 (Drosophila)	0	0	1	0	0	0	0	1	0	1	0
mmu-miR-181c	MIMAT0000674	NM_001039071	Ldb3	LIM domain binding 3	0	0	1	0	0	0	0	1	0	1	0
mmu-miR-181c	MIMAT0000674	NM_001039074	Ldb3	LIM domain binding 3	0	0	1	0	0	0	0	1	0	1	0
mmu-miR-181c	MIMAT0000674	NM_001039077	Prosc	proline synthetase co-transcribed	0	0	1	0	0	0	0	1	0	1	0
mmu-miR-181c	MIMAT0000674	NM_001039078	Prosc	proline synthetase co-transcribed	0	0	1	0	0	0	0	1	0	1	0
mmu-miR-181c	MIMAT0000674	NM_001039126	Asb1	ankyrin repeat and SOCS box-containing protein 1	0	0	1	0	0	0	0	1	0	1	0
mmu-miR-181c	MIMAT0000674	NM_001039138	Camk2g	calcium/calmodulin-dependent protein kinase II gamma	0	0	1	0	0	0	0	1	0	1	0
mmu-miR-181c	MIMAT0000674	NM_001039150	Cd44	CD44 antigen	0	0	1	0	0	0	0	1	0	1	0
mmu-miR-181c	MIMAT0000674	NM_001039151	Cd44	CD44 antigen	0	0	1	0	0	0	0	1	0	1	0
mmu-miR-181c	MIMAT0000674	NM_001039167	D11Bwg0517e	DNA segment, Chr 11, Brigham & Women"s Genetics 0517 expressed	0	0	1	0	0	0	0	1	0	1	0
mmu-miR-181c	MIMAT0000674	NM_001039168	D11Bwg0517e	DNA segment, Chr 11, Brigham & Women"s Genetics 0517 expressed	0	0	1	0	0	0	0	1	0	1	0
mmu-miR-181c	MIMAT0000674	NM_001039169	Eif4e2	eukaryotic translation initiation factor 4E member 2	0	0	1	0	0	0	0	1	0	1	0
mmu-miR-181c	MIMAT0000674	NM_001039181	Npr3	natriuretic peptide receptor 3	0	0	1	0	0	0	0	1	0	1	0
mmu-miR-181c	MIMAT0000674	NM_001039200	C230096C10Rik	RIKEN cDNA C230096C10 gene	0	0	1	0	0	0	0	1	0	1	0
mmu-miR-181c	MIMAT0000674	NM_001039214	Mex3c	mex3 homolog C (C. elegans)	0	0	1	0	0	0	0	1	0	1	0
mmu-miR-181c	MIMAT0000674	NM_001039231	C230055K05Rik	RIKEN cDNA C230055K05 gene	0	0	1	0	0	0	0	1	0	1	0
mmu-miR-181c	MIMAT0000674	NM_001039347	Kcnd3	potassium voltage-gated channel, Shal-related family, member 3	0	0	1	0	0	0	0	1	0	1	0
mmu-miR-181c	MIMAT0000674	NM_001039352	Nolc1	nucleolar and coiled-body phosphoprotein 1	0	0	1	0	0	0	0	1	0	1	0
mmu-miR-181c	MIMAT0000674	NM_001039353	Nolc1	nucleolar and coiled-body phosphoprotein 1	0	0	1	0	0	0	0	1	0	1	0
mmu-miR-181c	MIMAT0000674	NM_001039354	Lin7a	lin-7 homolog A (C. elegans)	0	0	1	0	0	0	0	1	0	1	0
mmu-miR-181c	MIMAT0000674	NM_001039365	Mobp	myelin-associated oligodendrocytic basic protein	0	0	1	0	0	0	0	1	0	1	0
mmu-miR-181c	MIMAT0000674	NM_001039482	Klhl20	kelch-like 20 (Drosophila)	0	0	1	0	0	0	0	1	0	1	0
mmu-miR-181c	MIMAT0000674	NM_001039493	Plekhm3	pleckstrin homology domain containing, family M, member 3	0	0	1	0	0	0	0	1	0	1	0
mmu-miR-181c	MIMAT0000674	NM_001039509	Pnkd	paroxysmal nonkinesiogenic dyskinesia	0	0	1	0	0	0	0	1	0	1	0
mmu-miR-181c	MIMAT0000674	NM_001039511	Ivns1abp	influenza virus NS1A binding protein	0	0	1	0	0	0	0	1	0	1	0
mmu-miR-181c	MIMAT0000674	NM_001039532	Zfp784	zinc finger protein 784	0	0	1	0	0	0	0	1	0	1	0
mmu-miR-181c	MIMAT0000674	NM_001039537	Lif	leukemia inhibitory factor	0	0	1	0	0	0	0	1	0	1	0
mmu-miR-181c	MIMAT0000674	NM_001039581	Abca3	ATP-binding cassette, sub-family A (ABC1), member 3	0	0	1	0	0	0	0	1	0	1	0
mmu-miR-181c	MIMAT0000674	NM_001040026	Sco1	SCO cytochrome oxidase deficient homolog 1 (yeast)	0	0	1	0	0	0	0	1	0	1	0
mmu-miR-181c	MIMAT0000674	NM_001040106	Aak1	AP2 associated kinase 1	0	0	1	0	0	0	0	1	0	1	0
mmu-miR-181c	MIMAT0000674	NM_001040131	Eif4g2	eukaryotic translation initiation factor 4, gamma 2	0	0	1	0	0	0	0	1	0	1	0
mmu-miR-181c	MIMAT0000674	NM_001040682	Clmn	calmin	0	0	1	0	0	0	0	1	0	1	0
mmu-miR-181c	MIMAT0000674	NM_001040689	Rspo4	R-spondin family, member 4	0	0	1	0	0	0	0	1	0	1	0
mmu-miR-181c	MIMAT0000674	NM_001042407	Pex10	peroxisome biogenesis factor 10	0	0	1	0	0	0	0	1	0	1	0
mmu-miR-181c	MIMAT0000674	NM_001042513	Txnrd1	thioredoxin reductase 1	0	0	1	0	0	0	0	1	0	1	0
mmu-miR-181c	MIMAT0000674	NM_001042514	Txnrd1	thioredoxin reductase 1	0	0	1	0	0	0	0	1	0	1	0
mmu-miR-181c	MIMAT0000674	NM_001042523	Txnrd1	thioredoxin reductase 1	0	0	1	0	0	0	0	1	0	1	0
mmu-miR-181c	MIMAT0000674	NM_001042591	Arrdc3	arrestin domain containing 3	0	0	1	0	0	0	0	1	0	1	0
mmu-miR-181c	MIMAT0000674	NM_001042592	Arrdc4	arrestin domain containing 4	0	0	1	0	0	0	0	1	0	1	0
mmu-miR-181c	MIMAT0000674	NM_001042605	Cd74	CD74 antigen (invariant polypeptide of major histocompatibility complex, class II antigen-associated)	0	0	1	0	0	0	0	1	0	1	0
mmu-miR-181c	MIMAT0000674	NM_001042652	Nusap1	nucleolar and spindle associated protein 1	0	0	1	0	0	0	0	1	0	1	0
mmu-miR-181c	MIMAT0000674	NM_001042653	Oip5	Opa interacting protein 5	0	0	1	0	0	0	0	1	0	1	0
mmu-miR-181c	MIMAT0000674	NM_001042659	Fzd5	frizzled homolog 5 (Drosophila)	0	0	1	0	0	0	0	1	0	1	0
mmu-miR-181c	MIMAT0000674	NM_001042707	Ilf3	interleukin enhancer binding factor 3	0	0	1	0	0	0	0	1	0	1	0
mmu-miR-181c	MIMAT0000674	NM_001042714	9330128J19Rik	RIKEN cDNA 9330128J19 gene	0	0	1	0	0	0	0	1	0	1	0
mmu-miR-181c	MIMAT0000674	NM_001043317	Cd22	CD22 antigen	0	0	1	0	0	0	0	1	0	1	0
mmu-miR-181c	MIMAT0000674	NM_001043322	Fmn1	formin 1	0	0	1	0	0	0	0	1	0	1	0
mmu-miR-181c	MIMAT0000674	NM_001044371	Rad17	RAD17 homolog (S. pombe)	0	0	1	0	0	0	0	1	0	1	0
mmu-miR-181c	MIMAT0000674	NM_001044383	Ubtf	upstream binding transcription factor, RNA polymerase I	0	0	1	0	0	0	0	1	0	1	0
mmu-miR-181c	MIMAT0000674	NM_001044720	Abcc9	ATP-binding cassette, sub-family C (CFTR/MRP), member 9	0	0	1	0	0	0	0	1	0	1	0
mmu-miR-181c	MIMAT0000674	NM_001044740	Slc7a2	solute carrier family 7 (cationic amino acid transporter, y+ system), member 2	0	0	1	0	0	0	0	1	0	1	0
mmu-miR-181c	MIMAT0000674	NM_001045481	Ifi203	interferon activated gene 203	0	0	1	0	0	0	0	1	0	1	0
mmu-miR-181c	MIMAT0000674	NM_001045514	Akna	AT-hook transcription factor	0	0	1	0	0	0	0	1	0	1	0
mmu-miR-181c	MIMAT0000674	NM_001045520	Clint1	clathrin interactor 1	0	0	1	0	0	0	0	1	0	1	0
mmu-miR-181c	MIMAT0000674	NM_001045527	Hsf5	heat shock transcription factor family member 5	0	0	1	0	0	0	0	1	0	1	0
mmu-miR-181c	MIMAT0000674	NM_001045540	OTTMUSG00000005523	predicted gene, OTTMUSG00000005523	0	0	1	0	0	0	0	1	0	1	0
mmu-miR-181c	MIMAT0000674	NM_001045553	AI449175	expressed sequence AI449175	0	0	1	0	0	0	0	1	0	1	0
mmu-miR-181c	MIMAT0000674	NM_001045959	Mink1	misshapen-like kinase 1 (zebrafish)	0	0	1	0	0	0	0	1	0	1	0
mmu-miR-181c	MIMAT0000674	NM_001047433	Dph3	DPH3 homolog (KTI11, S. cerevisiae)	0	0	1	0	0	0	0	1	0	1	0
mmu-miR-181c	MIMAT0000674	NM_001048139	Bdnf	brain derived neurotrophic factor	0	0	1	0	0	0	0	1	0	1	0
mmu-miR-181c	MIMAT0000674	NM_001048142	Bdnf	brain derived neurotrophic factor	0	0	1	0	0	0	0	1	0	1	0
mmu-miR-181c	MIMAT0000674	NM_001048143	Mon1b	MON1 homolog b (yeast)	0	0	1	0	0	0	0	1	0	1	0
mmu-miR-181c	MIMAT0000674	NM_001048167	Mtap6	microtubule-associated protein 6	0	0	1	0	0	0	0	1	0	1	0
mmu-miR-181c	MIMAT0000674	NM_001048267	Tnpo1	transportin 1	0	0	1	0	0	0	0	1	0	1	0
mmu-miR-181c	MIMAT0000674	NM_001076789	Cbx5	chromobox homolog 5 (Drosophila HP1a)	0	0	1	0	0	0	0	1	0	1	0
mmu-miR-181c	MIMAT0000674	NM_001076791	9630025I21Rik	RIKEN cDNA 9630025I21 gene	0	0	1	0	0	0	0	1	0	1	0
mmu-miR-181c	MIMAT0000674	NM_001077193	Abi1	abl-interactor 1	0	0	1	0	0	0	0	1	0	1	0
mmu-miR-181c	MIMAT0000674	NM_001077265	Hnrnpd	heterogeneous nuclear ribonucleoprotein D	0	0	1	0	0	0	0	1	0	1	0
mmu-miR-181c	MIMAT0000674	NM_001077266	Hnrnpd	heterogeneous nuclear ribonucleoprotein D	0	0	1	0	0	0	0	1	0	1	0
mmu-miR-181c	MIMAT0000674	NM_001077267	Hnrnpd	heterogeneous nuclear ribonucleoprotein D	0	0	1	0	0	0	0	1	0	1	0
mmu-miR-181c	MIMAT0000674	NM_001077406	Nrp2	neuropilin 2	0	0	1	0	0	0	0	1	0	1	0
mmu-miR-181c	MIMAT0000674	NM_001077636	Pigw	phosphatidylinositol glycan anchor biosynthesis, class W	0	0	1	0	0	0	0	1	0	1	0
mmu-miR-181c	MIMAT0000674	NM_001079830	Trim33	tripartite motif-containing 33	0	0	1	0	0	0	0	1	0	1	0
mmu-miR-181c	MIMAT0000674	NM_001079844	Gpc6	glypican 6	0	0	1	0	0	0	0	1	0	1	0
mmu-miR-181c	MIMAT0000674	NM_001079849	Paip1	polyadenylate binding protein-interacting protein 1	0	0	1	0	0	0	0	1	0	1	0
mmu-miR-181c	MIMAT0000674	NM_001079876	Gas2l3	growth arrest-specific 2 like 3	0	0	1	0	0	0	0	1	0	1	0
mmu-miR-181c	MIMAT0000674	NM_001079883	Bcl11b	B-cell leukemia/lymphoma 11B	0	0	1	0	0	0	0	1	0	1	0
mmu-miR-181c	MIMAT0000674	NM_001080548	Usp6nl	USP6 N-terminal like	0	0	1	0	0	0	0	1	0	1	0
mmu-miR-181c	MIMAT0000674	NM_001080557	Vamp1	vesicle-associated membrane protein 1	0	0	1	0	0	0	0	1	0	1	0
mmu-miR-181c	MIMAT0000674	NM_001080755	Zzz3	zinc finger, ZZ domain containing 3	0	0	1	0	0	0	0	1	0	1	0
mmu-miR-181c	MIMAT0000674	NM_001080769	Uhrf1bp1	UHRF1 (ICBP90) binding protein 1	0	0	1	0	0	0	0	1	0	1	0
mmu-miR-181c	MIMAT0000674	NM_001080814	Fat3	FAT tumor suppressor homolog 3 (Drosophila)	0	0	1	0	0	0	0	1	0	1	0
mmu-miR-181c	MIMAT0000674	NM_001080818	Cdc14a	CDC14 cell division cycle 14 homolog A (S. cerevisiae)	0	0	1	0	0	0	0	1	0	1	0
mmu-miR-181c	MIMAT0000674	NM_001080930	Atxn1l	ataxin 1-like	0	0	1	0	0	0	0	1	0	1	0
mmu-miR-181c	MIMAT0000674	NM_001080974	Sri	sorcin	0	0	1	0	0	0	0	1	0	1	0
mmu-miR-181c	MIMAT0000674	NM_001081011	Srgap2	SLIT-ROBO Rho GTPase activating protein 2	0	0	1	0	0	0	0	1	0	1	0
mmu-miR-181c	MIMAT0000674	NM_001081016	Zc3h7b	zinc finger CCCH type containing 7B	0	0	1	0	0	0	0	1	0	1	0
mmu-miR-181c	MIMAT0000674	NM_001081019	OTTMUSG00000007855	predicted gene, OTTMUSG00000007855	0	0	1	0	0	0	0	1	0	1	0
mmu-miR-181c	MIMAT0000674	NM_001081021	Zfp780b	zinc finger protein 780B	0	0	1	0	0	0	0	1	0	1	0
mmu-miR-181c	MIMAT0000674	NM_001081039	Dock9	dedicator of cytokinesis 9	0	0	1	0	0	0	0	1	0	1	0
mmu-miR-181c	MIMAT0000674	NM_001081051	D130043K22Rik	RIKEN cDNA D130043K22 gene	0	0	1	0	0	0	0	1	0	1	0
mmu-miR-181c	MIMAT0000674	NM_001081056	Xpot	exportin, tRNA (nuclear export receptor for tRNAs)	0	0	1	0	0	0	0	1	0	1	0
mmu-miR-181c	MIMAT0000674	NM_001081057	4930573I19Rik	RIKEN cDNA 4930573I19 gene	0	0	1	0	0	0	0	1	0	1	0
mmu-miR-181c	MIMAT0000674	NM_001081077	Cwf19l1	CWF19-like 1, cell cycle control (S. pombe)	0	0	1	0	0	0	0	1	0	1	0
mmu-miR-181c	MIMAT0000674	NM_001081080	Phf3	PHD finger protein 3	0	0	1	0	0	0	0	1	0	1	0
mmu-miR-181c	MIMAT0000674	NM_001081101	4933407H18Rik	RIKEN cDNA 4933407H18 gene	0	0	1	0	0	0	0	1	0	1	0
mmu-miR-181c	MIMAT0000674	NM_001081105	Rhoh	ras homolog gene family, member H	0	0	1	0	0	0	0	1	0	1	0
mmu-miR-181c	MIMAT0000674	NM_001081109	Lmtk2	lemur tyrosine kinase 2	0	0	1	0	0	0	0	1	0	1	0
mmu-miR-181c	MIMAT0000674	NM_001081116	Arhgef17	Rho guanine nucleotide exchange factor (GEF) 17	0	0	1	0	0	0	0	1	0	1	0
mmu-miR-181c	MIMAT0000674	NM_001081133	Kif16b	kinesin family member 16B	0	0	1	0	0	0	0	1	0	1	0
mmu-miR-181c	MIMAT0000674	NM_001081135	Prrg3	proline rich Gla (G-carboxyglutamic acid) 3 (transmembrane)	0	0	1	0	0	0	0	1	0	1	0
mmu-miR-181c	MIMAT0000674	NM_001081144	Zfp518b	zinc finger protein 518B	0	0	1	0	0	0	0	1	0	1	0
mmu-miR-181c	MIMAT0000674	NM_001081147	Oxtr	oxytocin receptor	0	0	1	0	0	0	0	1	0	1	0
mmu-miR-181c	MIMAT0000674	NM_001081148	Cyp2b23	cytochrome P450, family 2, subfamily b, polypeptide 23	0	0	1	0	0	0	0	1	0	1	0
mmu-miR-181c	MIMAT0000674	NM_001081151	Gan	giant axonal neuropathy	0	0	1	0	0	0	0	1	0	1	0
mmu-miR-181c	MIMAT0000674	NM_001081158	1300001I01Rik	RIKEN cDNA 1300001I01 gene	0	0	1	0	0	0	0	1	0	1	0
mmu-miR-181c	MIMAT0000674	NM_001081160	Mdga1	MAM domain containing glycosylphosphatidylinositol anchor 1	0	0	1	0	0	0	0	1	0	1	0
mmu-miR-181c	MIMAT0000674	NM_001081161	9630050M13Rik	RIKEN cDNA 9630050M13 gene	0	0	1	0	0	0	0	1	0	1	0
mmu-miR-181c	MIMAT0000674	NM_001081163	Chsy1	carbohydrate (chondroitin) synthase 1	0	0	1	0	0	0	0	1	0	1	0
mmu-miR-181c	MIMAT0000674	NM_001081170	Pacs2	phosphofurin acidic cluster sorting protein 2	0	0	1	0	0	0	0	1	0	1	0
mmu-miR-181c	MIMAT0000674	NM_001081196	Hnrnpul2	heterogeneous nuclear ribonucleoprotein U-like 2	0	0	1	0	0	0	0	1	0	1	0
mmu-miR-181c	MIMAT0000674	NM_001081203	Sbno1	sno, strawberry notch homolog 1 (Drosophila)	0	0	1	0	0	0	0	1	0	1	0
mmu-miR-181c	MIMAT0000674	NM_001081213	Ermp1	endoplasmic reticulum metallopeptidase 1	0	0	1	0	0	0	0	1	0	1	0
mmu-miR-181c	MIMAT0000674	NM_001081216	Phip	pleckstrin homology domain interacting protein	0	0	1	0	0	0	0	1	0	1	0
mmu-miR-181c	MIMAT0000674	NM_001081222	Esco1	establishment of cohesion 1 homolog 1 (S. cerevisiae)	0	0	1	0	0	0	0	1	0	1	0
mmu-miR-181c	MIMAT0000674	NM_001081227	6330403A02Rik	RIKEN cDNA 6330403A02 gene	0	0	1	0	0	0	0	1	0	1	0
mmu-miR-181c	MIMAT0000674	NM_001081230	Mtap9	microtubule-associated protein 9	0	0	1	0	0	0	0	1	0	1	0
mmu-miR-181c	MIMAT0000674	NM_001081235	Mn1	meningioma 1	0	0	1	0	0	0	0	1	0	1	0
mmu-miR-181c	MIMAT0000674	NM_001081237	Klhdc5	kelch domain containing 5	0	0	1	0	0	0	0	1	0	1	0
mmu-miR-181c	MIMAT0000674	NM_001081242	Tln2	talin 2	0	0	1	0	0	0	0	1	0	1	0
mmu-miR-181c	MIMAT0000674	NM_001081249	Vcan	versican	0	0	1	0	0	0	0	1	0	1	0
mmu-miR-181c	MIMAT0000674	NM_001081274	Pgd	phosphogluconate dehydrogenase	0	0	1	0	0	0	0	1	0	1	0
mmu-miR-181c	MIMAT0000674	NM_001081290	Bat2d	BAT2 domain containing 1	0	0	1	0	0	0	0	1	0	1	0
mmu-miR-181c	MIMAT0000674	NM_001081331	4933400E14Rik	RIKEN cDNA 4933400E14 gene	0	0	1	0	0	0	0	1	0	1	0
mmu-miR-181c	MIMAT0000674	NM_001081333	Plekhg4	pleckstrin homology domain containing, family G (with RhoGef domain) member 4	0	0	1	0	0	0	0	1	0	1	0
mmu-miR-181c	MIMAT0000674	NM_001081350	Nol8	nucleolar protein 8	0	0	1	0	0	0	0	1	0	1	0
mmu-miR-181c	MIMAT0000674	NM_001081363	Cenpf	centromere protein F	0	0	1	0	0	0	0	1	0	1	0
mmu-miR-181c	MIMAT0000674	NM_001081373	Cep164	centrosomal protein 164	0	0	1	0	0	0	0	1	0	1	0
mmu-miR-181c	MIMAT0000674	NM_001081389	Nlrp6	NLR family, pyrin domain containing 6	0	0	1	0	0	0	0	1	0	1	0
mmu-miR-181c	MIMAT0000674	NM_001081391	Csmd3	CUB and Sushi multiple domains 3	0	0	1	0	0	0	0	1	0	1	0
mmu-miR-181c	MIMAT0000674	NM_001081395	Amotl1	angiomotin-like 1	0	0	1	0	0	0	0	1	0	1	0
mmu-miR-181c	MIMAT0000674	NM_001081412	Bcr	breakpoint cluster region homolog	0	0	1	0	0	0	0	1	0	1	0
mmu-miR-181c	MIMAT0000674	NM_001081433	Ankrd44	ankyrin repeat domain 44	0	0	1	0	0	0	0	1	0	1	0
mmu-miR-181c	MIMAT0000674	NM_001081633	Es2el	expressed sequence 2 embryonic lethal	0	0	1	0	0	0	0	1	0	1	0
mmu-miR-181c	MIMAT0000674	NM_001081682	Gnb1l	guanine nucleotide binding protein (G protein), beta polypeptide 1-like	0	0	1	0	0	0	0	1	0	1	0
mmu-miR-181c	MIMAT0000674	NM_001081750	Zfp664	zinc finger protein 664	0	0	1	0	0	0	0	1	0	1	0
mmu-miR-181c	MIMAT0000674	NM_001081979	Mecp2	methyl CpG binding protein 2	0	0	1	0	0	0	0	1	0	1	0
mmu-miR-181c	MIMAT0000674	NM_001082414	Sh3d19	SH3 domain protein D19	0	0	1	0	0	0	0	1	0	1	0
mmu-miR-181c	MIMAT0000674	NM_001082483	Efr3b	EFR3 homolog B (S. cerevisiae)	0	0	1	0	0	0	0	1	0	1	0
mmu-miR-181c	MIMAT0000674	NM_001082553	Rab27b	RAB27b, member RAS oncogene family	0	0	1	0	0	0	0	1	0	1	0
mmu-miR-181c	MIMAT0000674	NM_001082960	Itgam	integrin alpha M	0	0	1	0	0	0	0	1	0	1	0
mmu-miR-181c	MIMAT0000674	NM_001083126	Lhx6	LIM homeobox protein 6	0	0	1	0	0	0	0	1	0	1	0
mmu-miR-181c	MIMAT0000674	NM_001083316	Pdgfra	platelet derived growth factor receptor, alpha polypeptide	0	0	1	0	0	0	0	1	0	1	0
mmu-miR-181c	MIMAT0000674	NM_001083318	Etv3	ets variant gene 3	0	0	1	0	0	0	0	1	0	1	0
mmu-miR-181c	MIMAT0000674	NM_001083319	Ubp1	upstream binding protein 1	0	0	1	0	0	0	0	1	0	1	0
mmu-miR-181c	MIMAT0000674	NM_001083341	Mboat2	membrane bound O-acyltransferase domain containing 2	0	0	1	0	0	0	0	1	0	1	0
mmu-miR-181c	MIMAT0000674	NM_001083342	Ptchd2	patched domain containing 2	0	0	1	0	0	0	0	1	0	1	0
mmu-miR-181c	MIMAT0000674	NM_001083587	Tns3	tensin 3	0	0	1	0	0	0	0	1	0	1	0
mmu-miR-181c	MIMAT0000674	NM_001083628	AK220484	cDNA sequence AK220484	0	0	1	0	0	0	0	1	0	1	0
mmu-miR-181c	MIMAT0000674	NM_001083806	Gria2	glutamate receptor, ionotropic, AMPA2 (alpha 2)	0	0	1	0	0	0	0	1	0	1	0
mmu-miR-181c	MIMAT0000674	NM_001083902	Slc12a8	solute carrier family 12 (potassium/chloride transporters), member 8	0	0	1	0	0	0	0	1	0	1	0
mmu-miR-181c	MIMAT0000674	NM_001083917	Scn3b	sodium channel, voltage-gated, type III, beta	0	0	1	0	0	0	0	1	0	1	0
mmu-miR-181c	MIMAT0000674	NM_001083927	Tle3	transducin-like enhancer of split 3, homolog of Drosophila E(spl)	0	0	1	0	0	0	0	1	0	1	0
mmu-miR-181c	MIMAT0000674	NM_001083928	Tle3	transducin-like enhancer of split 3, homolog of Drosophila E(spl)	0	0	1	0	0	0	0	1	0	1	0
mmu-miR-181c	MIMAT0000674	NM_001083937	Slc35a2	solute carrier family 35 (UDP-galactose transporter), member A2	0	0	1	0	0	0	0	1	0	1	0
mmu-miR-181c	MIMAT0000674	NM_001083967	Tcf4	transcription factor 4	0	0	1	0	0	0	0	1	0	1	0
mmu-miR-181c	MIMAT0000674	NM_001085355	Arid1b	AT rich interactive domain 1B (Swi1 like)	0	0	1	0	0	0	0	1	0	1	0
mmu-miR-181c	MIMAT0000674	NM_001085371	Speg	SPEG complex locus	0	0	1	0	0	0	0	1	0	1	0
mmu-miR-181c	MIMAT0000674	NM_001085373	Mcc	mutated in colorectal cancers	0	0	1	0	0	0	0	1	0	1	0
mmu-miR-181c	MIMAT0000674	NM_001085374	Mcc	mutated in colorectal cancers	0	0	1	0	0	0	0	1	0	1	0
mmu-miR-181c	MIMAT0000674	NM_001085385	1600014C10Rik	RIKEN cDNA 1600014C10 gene	0	0	1	0	0	0	0	1	0	1	0
mmu-miR-181c	MIMAT0000674	NM_001085416	Zfp467	zinc finger protein 467	0	0	1	0	0	0	0	1	0	1	0
mmu-miR-181c	MIMAT0000674	NM_001085418	Pramel5	preferentially expressed antigen in melanoma like 5	0	0	1	0	0	0	0	1	0	1	0
mmu-miR-181c	MIMAT0000674	NM_001085419	OTTMUSG00000010432	predicted gene, OTTMUSG00000010432	0	0	1	0	0	0	0	1	0	1	0
mmu-miR-181c	MIMAT0000674	NM_001085440	Smcr8	Smith-Magenis syndrome chromosome region, candidate 8 homolog (human)	0	0	1	0	0	0	0	1	0	1	0
mmu-miR-181c	MIMAT0000674	NM_001085495	Arfgef2	ADP-ribosylation factor guanine nucleotide-exchange factor 2 (brefeldin A-inhibited)	0	0	1	0	0	0	0	1	0	1	0
mmu-miR-181c	MIMAT0000674	NM_001085507	Zbtb34	zinc finger and BTB domain containing 34	0	0	1	0	0	0	0	1	0	1	0
mmu-miR-181c	MIMAT0000674	NM_001093759	2410002O22Rik	RIKEN cDNA 2410002O22 gene	0	0	1	0	0	0	0	1	0	1	0
mmu-miR-181c	MIMAT0000674	NM_001093760	2410002O22Rik	RIKEN cDNA 2410002O22 gene	0	0	1	0	0	0	0	1	0	1	0
mmu-miR-181c	MIMAT0000674	NM_001098171	Pcdh10	protocadherin 10	0	0	1	0	0	0	0	1	0	1	0
mmu-miR-181c	MIMAT0000674	NM_001098225	Adam22	a disintegrin and metallopeptidase domain 22	0	0	1	0	0	0	0	1	0	1	0
mmu-miR-181c	MIMAT0000674	NM_001098226	Tead3	TEA domain family member 3	0	0	1	0	0	0	0	1	0	1	0
mmu-miR-181c	MIMAT0000674	NM_001098230	Ppm2c	protein phosphatase 2C, magnesium dependent, catalytic subunit	0	0	1	0	0	0	0	1	0	1	0
mmu-miR-181c	MIMAT0000674	NM_001098231	Ppm2c	protein phosphatase 2C, magnesium dependent, catalytic subunit	0	0	1	0	0	0	0	1	0	1	0
mmu-miR-181c	MIMAT0000674	NM_001098636	Pwwp2b	PWWP domain containing 2B	0	0	1	0	0	0	0	1	0	1	0
mmu-miR-181c	MIMAT0000674	NM_001099624	Rapgef2	Rap guanine nucleotide exchange factor (GEF) 2	0	0	1	0	0	0	0	1	0	1	0
mmu-miR-181c	MIMAT0000674	NM_001099779	Pklr	pyruvate kinase liver and red blood cell	0	0	1	0	0	0	0	1	0	1	0
mmu-miR-181c	MIMAT0000674	NM_001110849	2600010E01Rik	RIKEN cDNA 2600010E01 gene	0	0	1	0	0	0	0	1	0	1	0
mmu-miR-181c	MIMAT0000674	NM_007379	Abca2	ATP-binding cassette, sub-family A (ABC1), member 2	0	0	1	0	0	0	0	1	0	1	0
mmu-miR-181c	MIMAT0000674	NM_007396	Acvr2a	activin receptor IIA	0	0	0	0	0	0	1	1	0	1	0
mmu-miR-181c	MIMAT0000674	NM_007399	Adam10	a disintegrin and metallopeptidase domain 10	0	0	1	0	0	0	0	1	0	1	0
mmu-miR-181c	MIMAT0000674	NM_007400	Adam12	a disintegrin and metallopeptidase domain 12 (meltrin alpha)	0	0	1	0	0	0	0	1	0	1	0
mmu-miR-181c	MIMAT0000674	NM_007422	Adss	adenylosuccinate synthetase, non muscle	0	0	1	0	0	0	0	1	0	1	0
mmu-miR-181c	MIMAT0000674	NM_007434	Akt2	thymoma viral proto-oncogene 2	0	0	1	0	0	0	0	1	0	1	0
mmu-miR-181c	MIMAT0000674	NM_007435	Abcd1	ATP-binding cassette, sub-family D (ALD), member 1	0	0	1	0	0	0	0	1	0	1	0
mmu-miR-181c	MIMAT0000674	NM_007461	Apba2	amyloid beta (A4) precursor protein-binding, family A, member 2	0	0	1	0	0	0	0	1	0	1	0
mmu-miR-181c	MIMAT0000674	NM_007472	Aqp1	aquaporin 1	0	0	1	0	0	0	0	1	0	1	0
mmu-miR-181c	MIMAT0000674	NM_007481	Arf6	ADP-ribosylation factor 6	0	0	1	0	0	0	0	1	0	1	0
mmu-miR-181c	MIMAT0000674	NM_007495	Astn1	astrotactin 1	0	0	1	0	0	0	0	1	0	1	0
mmu-miR-181c	MIMAT0000674	NM_007502	Atp1b3	ATPase, Na+/K+ transporting, beta 3 polypeptide	0	0	1	0	0	0	0	1	0	1	0
mmu-miR-181c	MIMAT0000674	NM_007508	Atp6v1a	ATPase, H+ transporting, lysosomal V1 subunit A	0	0	1	0	0	0	0	1	0	1	0
mmu-miR-181c	MIMAT0000674	NM_007513	Slc7a1	solute carrier family 7 (cationic amino acid transporter, y+ system), member 1	0	0	1	0	0	0	0	1	0	1	0
mmu-miR-181c	MIMAT0000674	NM_007514	Slc7a2	solute carrier family 7 (cationic amino acid transporter, y+ system), member 2	0	0	1	0	0	0	0	1	0	1	0
mmu-miR-181c	MIMAT0000674	NM_007516	Hnrnpd	heterogeneous nuclear ribonucleoprotein D	0	0	1	0	0	0	0	1	0	1	0
mmu-miR-181c	MIMAT0000674	NM_007540	Bdnf	brain derived neurotrophic factor	0	0	1	0	0	0	0	1	0	1	0
mmu-miR-181c	MIMAT0000674	NM_007545	Hrk	harakiri, BCL2 interacting protein (contains only BH3 domain)	0	0	1	0	0	0	0	1	0	1	0
mmu-miR-181c	MIMAT0000674	NM_007547	Sirpa	signal-regulatory protein alpha	0	0	1	0	0	0	0	1	0	1	0
mmu-miR-181c	MIMAT0000674	NM_007553	Bmp2	bone morphogenetic protein 2	0	0	0	0	0	0	1	1	0	1	0
mmu-miR-181c	MIMAT0000674	NM_007562	Bnc1	basonuclin 1	0	0	1	0	0	0	0	1	0	1	0
mmu-miR-181c	MIMAT0000674	NM_007592	Car8	carbonic anhydrase 8	0	0	1	0	0	0	0	1	0	1	0
mmu-miR-181c	MIMAT0000674	NM_007595	Camk2b	calcium/calmodulin-dependent protein kinase II, beta	0	0	1	0	0	0	0	1	0	1	0
mmu-miR-181c	MIMAT0000674	NM_007610	Casp2	caspase 2	0	0	1	0	0	0	0	1	0	1	0
mmu-miR-181c	MIMAT0000674	NM_007619	Cbl	Casitas B-lineage lymphoma	0	0	1	0	0	0	0	1	0	1	0
mmu-miR-181c	MIMAT0000674	NM_007626	Cbx5	chromobox homolog 5 (Drosophila HP1a)	0	0	1	0	0	0	0	1	0	1	0
mmu-miR-181c	MIMAT0000674	NM_007641	Ms4a1	membrane-spanning 4-domains, subfamily A, member 1	0	0	1	0	0	0	0	1	0	1	0
mmu-miR-181c	MIMAT0000674	NM_007647	Entpd5	ectonucleoside triphosphate diphosphohydrolase 5	0	0	1	0	0	0	0	1	0	1	0
mmu-miR-181c	MIMAT0000674	NM_007652	Cd59a	CD59a antigen	0	0	1	0	0	0	0	1	0	1	0
mmu-miR-181c	MIMAT0000674	NM_007693	Chga	chromogranin A	0	0	1	0	0	0	0	1	0	1	0
mmu-miR-181c	MIMAT0000674	NM_007697	Chl1	cell adhesion molecule with homology to L1CAM	0	0	1	0	0	0	0	1	0	1	0
mmu-miR-181c	MIMAT0000674	NM_007717	Cmah	cytidine monophospho-N-acetylneuraminic acid hydroxylase	0	0	1	0	0	0	0	1	0	1	0
mmu-miR-181c	MIMAT0000674	NM_007726	Cnr1	cannabinoid receptor 1 (brain)	0	0	0	0	0	0	1	1	0	1	0
mmu-miR-181c	MIMAT0000674	NM_007733	Col19a1	collagen, type XIX, alpha 1	0	0	1	0	0	0	0	1	0	1	0
mmu-miR-181c	MIMAT0000674	NM_007746	Map3k8	mitogen-activated protein kinase kinase kinase 8	0	0	1	0	0	0	0	1	0	1	0
mmu-miR-181c	MIMAT0000674	NM_007754	Cpd	carboxypeptidase D	0	0	1	0	0	0	0	1	0	1	0
mmu-miR-181c	MIMAT0000674	NM_007757	Cpox	coproporphyrinogen oxidase	0	0	1	0	0	0	0	1	0	1	0
mmu-miR-181c	MIMAT0000674	NM_007781	Csf2rb2	colony stimulating factor 2 receptor, beta 2, low-affinity (granulocyte-macrophage)	0	0	1	0	0	0	0	1	0	1	0
mmu-miR-181c	MIMAT0000674	NM_007789	Ncan	neurocan	0	0	1	0	0	0	0	1	0	1	0
mmu-miR-181c	MIMAT0000674	NM_007825	Cyp7b1	cytochrome P450, family 7, subfamily b, polypeptide 1	0	0	1	0	0	0	0	1	0	1	0
mmu-miR-181c	MIMAT0000674	NM_007867	Dlx4	distal-less homeobox 4	0	0	1	0	0	0	0	1	0	1	0
mmu-miR-181c	MIMAT0000674	NM_007872	Dnmt3a	DNA methyltransferase 3A	0	0	1	0	0	0	0	1	0	1	0
mmu-miR-181c	MIMAT0000674	NM_007882	Dsc3	desmocollin 3	0	0	1	0	0	0	0	1	0	1	0
mmu-miR-181c	MIMAT0000674	NM_007896	Mapre1	microtubule-associated protein, RP/EB family, member 1	0	0	1	0	0	0	0	1	0	1	0
mmu-miR-181c	MIMAT0000674	NM_007913	Egr1	early growth response 1	0	0	1	0	0	0	0	1	0	1	0
mmu-miR-181c	MIMAT0000674	NM_007934	Enpep	glutamyl aminopeptidase	0	0	1	0	0	0	0	1	0	1	0
mmu-miR-181c	MIMAT0000674	NM_007935	Epc1	enhancer of polycomb homolog 1 (Drosophila)	0	0	1	0	0	0	0	1	0	1	0
mmu-miR-181c	MIMAT0000674	NM_007936	Epha4	Eph receptor A4	0	0	1	0	0	0	0	1	0	1	0
mmu-miR-181c	MIMAT0000674	NM_007937	Epha5	Eph receptor A5	0	0	1	0	0	0	0	1	0	1	0
mmu-miR-181c	MIMAT0000674	NM_007951	Erh	enhancer of rudimentary homolog (Drosophila)	0	0	1	0	0	0	0	1	0	1	0
mmu-miR-181c	MIMAT0000674	NM_007988	Fasn	fatty acid synthase	0	0	1	0	0	0	0	1	0	1	0
mmu-miR-181c	MIMAT0000674	NM_008013	Fgl2	fibrinogen-like protein 2	0	0	1	0	0	0	0	1	0	1	0
mmu-miR-181c	MIMAT0000674	NM_008043	Frat1	frequently rearranged in advanced T-cell lymphomas	0	0	1	0	0	0	0	1	0	1	0
mmu-miR-181c	MIMAT0000674	NM_008044	Fxn	frataxin	0	0	1	0	0	0	0	1	0	1	0
mmu-miR-181c	MIMAT0000674	NM_008055	Fzd4	frizzled homolog 4 (Drosophila)	0	0	0	0	0	0	1	1	0	1	0
mmu-miR-181c	MIMAT0000674	NM_008104	Gcm2	glial cells missing homolog 2 (Drosophila)	0	0	1	0	0	0	0	1	0	1	0
mmu-miR-181c	MIMAT0000674	NM_008105	Gcnt2	glucosaminyl (N-acetyl) transferase 2, I-branching enzyme	0	0	1	0	0	0	0	1	0	1	0
mmu-miR-181c	MIMAT0000674	NM_008112	Gdi2	guanosine diphosphate (GDP) dissociation inhibitor 2	0	0	1	0	0	0	0	1	0	1	0
mmu-miR-181c	MIMAT0000674	NM_008153	Cmklr1	chemokine-like receptor 1	0	0	1	0	0	0	0	1	0	1	0
mmu-miR-181c	MIMAT0000674	NM_008171	Grin2b	glutamate receptor, ionotropic, NMDA2B (epsilon 2)	0	0	1	0	0	0	0	1	0	1	0
mmu-miR-181c	MIMAT0000674	NM_008211	H3f3b	H3 histone, family 3B	0	0	1	0	0	0	0	1	0	1	0
mmu-miR-181c	MIMAT0000674	NM_008216	Has2	hyaluronan synthase 2	0	0	1	0	0	0	0	1	0	1	0
mmu-miR-181c	MIMAT0000674	NM_008217	Has3	hyaluronan synthase 3	0	0	1	0	0	0	0	1	0	1	0
mmu-miR-181c	MIMAT0000674	NM_008244	Hgs	HGF-regulated tyrosine kinase substrate	0	0	1	0	0	0	0	1	0	1	0
mmu-miR-181c	MIMAT0000674	NM_008246	Hiat1	hippocampus abundant gene transcript 1	0	0	1	0	0	0	0	1	0	1	0
mmu-miR-181c	MIMAT0000674	NM_008251	Hmgn1	high mobility group nucleosomal binding domain 1	0	0	1	0	0	0	0	1	0	1	0
mmu-miR-181c	MIMAT0000674	NM_008256	Hmgcs2	3-hydroxy-3-methylglutaryl-Coenzyme A synthase 2	0	0	1	0	0	0	0	1	0	1	0
mmu-miR-181c	MIMAT0000674	NM_008258	Hn1	hematological and neurological expressed sequence 1	0	0	1	0	0	0	0	1	0	1	0
mmu-miR-181c	MIMAT0000674	NM_008268	Hoxb5	homeo box B5	0	0	1	0	0	0	0	1	0	1	0
mmu-miR-181c	MIMAT0000674	NM_008304	Sdc2	syndecan 2	0	0	1	0	0	0	0	1	0	1	0
mmu-miR-181c	MIMAT0000674	NM_008306	Ndst1	N-deacetylase/N-sulfotransferase (heparan glucosaminyl) 1	0	0	1	0	0	0	0	1	0	1	0
mmu-miR-181c	MIMAT0000674	NM_008308	Htr1a	5-hydroxytryptamine (serotonin) receptor 1A	0	0	1	0	0	0	0	1	0	1	0
mmu-miR-181c	MIMAT0000674	NM_008312	Htr2c	5-hydroxytryptamine (serotonin) receptor 2C	0	0	1	0	0	0	0	1	0	1	0
mmu-miR-181c	MIMAT0000674	NM_008315	Htr7	5-hydroxytryptamine (serotonin) receptor 7	0	0	1	0	0	0	0	1	0	1	0
mmu-miR-181c	MIMAT0000674	NM_008328	Ifi203	interferon activated gene 203	0	0	1	0	0	0	0	1	0	1	0
mmu-miR-181c	MIMAT0000674	NM_008332	Ifit2	interferon-induced protein with tetratricopeptide repeats 2	0	0	1	0	0	0	0	1	0	1	0
mmu-miR-181c	MIMAT0000674	NM_008348	Il10ra	interleukin 10 receptor, alpha	0	0	1	0	0	0	0	1	0	1	0
mmu-miR-181c	MIMAT0000674	NM_008362	Il1r1	interleukin 1 receptor, type I	0	0	1	0	0	0	0	1	0	1	0
mmu-miR-181c	MIMAT0000674	NM_008395	Itch	itchy, E3 ubiquitin protein ligase	0	0	1	0	0	0	0	1	0	1	0
mmu-miR-181c	MIMAT0000674	NM_008401	Itgam	integrin alpha M	0	0	1	0	0	0	0	1	0	1	0
mmu-miR-181c	MIMAT0000674	NM_008409	Itm2a	integral membrane protein 2A	0	0	1	0	0	0	0	1	0	1	0
mmu-miR-181c	MIMAT0000674	NM_008415	Jrk	jerky	0	0	1	0	0	0	0	1	0	1	0
mmu-miR-181c	MIMAT0000674	NM_008424	Kcne1	potassium voltage-gated channel, Isk-related subfamily, member 1	0	0	1	0	0	0	0	1	0	1	0
mmu-miR-181c	MIMAT0000674	NM_008441	Kif1b	kinesin family member 1B	0	0	1	0	0	0	0	1	0	1	0
mmu-miR-181c	MIMAT0000674	NM_008443	Kif3a	kinesin family member 3A	0	0	1	0	0	0	0	1	0	1	0
mmu-miR-181c	MIMAT0000674	NM_008449	Kif5c	kinesin family member 5C	0	0	1	0	0	0	0	1	0	1	0
mmu-miR-181c	MIMAT0000674	NM_008453	Klf3	Kruppel-like factor 3 (basic)	0	0	1	0	0	0	0	1	0	1	0
mmu-miR-181c	MIMAT0000674	NM_008467	Kpna4	karyopherin (importin) alpha 4	0	0	1	0	0	0	0	1	0	1	0
mmu-miR-181c	MIMAT0000674	NM_008468	Kpna6	karyopherin (importin) alpha 6	0	0	1	0	0	0	0	1	0	1	0
mmu-miR-181c	MIMAT0000674	NM_008500	Lhx6	LIM homeobox protein 6	0	0	1	0	0	0	0	1	0	1	0
mmu-miR-181c	MIMAT0000674	NM_008522	Ltf	lactotransferrin	0	0	1	0	0	0	0	1	0	1	0
mmu-miR-181c	MIMAT0000674	NM_008526	Klrb1b	killer cell lectin-like receptor subfamily B member 1B	0	0	1	0	0	0	0	1	0	1	0
mmu-miR-181c	MIMAT0000674	NM_008549	Man2a1	mannosidase 2, alpha 1	0	0	1	0	0	0	0	1	0	1	0
mmu-miR-181c	MIMAT0000674	NM_008584	Meox2	mesenchyme homeobox 2	0	0	1	0	0	0	0	1	0	1	0
mmu-miR-181c	MIMAT0000674	NM_008590	Mest	mesoderm specific transcript	0	0	1	0	0	0	0	1	0	1	0
mmu-miR-181c	MIMAT0000674	NM_008591	Met	met proto-oncogene	0	0	1	0	0	0	0	1	0	1	0
mmu-miR-181c	MIMAT0000674	NM_008592	Foxc1	forkhead box C1	0	0	1	0	0	0	0	1	0	1	0
mmu-miR-181c	MIMAT0000674	NM_008600	Mip	major intrinsic protein of eye lens fiber	0	0	0	0	0	0	1	1	0	1	0
mmu-miR-181c	MIMAT0000674	NM_008608	Mmp14	matrix metallopeptidase 14 (membrane-inserted)	0	0	1	0	0	0	0	1	0	1	0
mmu-miR-181c	MIMAT0000674	NM_008673	Nat1	N-acetyltransferase 1 (arylamine N-acetyltransferase)	0	0	1	0	0	0	0	1	0	1	0
mmu-miR-181c	MIMAT0000674	NM_008676	Nbr1	neighbor of Brca1 gene 1	0	0	1	0	0	0	0	1	0	1	0
mmu-miR-181c	MIMAT0000674	NM_008681	Ndrg1	N-myc downstream regulated gene 1	0	0	1	0	0	0	0	1	0	1	0
mmu-miR-181c	MIMAT0000674	NM_008715	Ints6	integrator complex subunit 6	0	0	1	0	0	0	0	1	0	1	0
mmu-miR-181c	MIMAT0000674	NM_008722	Npm1	nucleophosmin 1	0	0	0	0	0	0	1	1	0	1	0
mmu-miR-181c	MIMAT0000674	NM_008728	Npr3	natriuretic peptide receptor 3	0	0	1	0	0	0	0	1	0	1	0
mmu-miR-181c	MIMAT0000674	NM_008739	Nsd1	nuclear receptor-binding SET-domain protein 1	0	0	1	0	0	0	0	1	0	1	0
mmu-miR-181c	MIMAT0000674	NM_008745	Ntrk2	neurotrophic tyrosine kinase, receptor, type 2	0	0	1	0	0	0	0	1	0	1	0
mmu-miR-181c	MIMAT0000674	NM_008775	Pafah1b2	platelet-activating factor acetylhydrolase, isoform 1b, alpha2 subunit	0	0	1	0	0	0	0	1	0	1	0
mmu-miR-181c	MIMAT0000674	NM_008802	Pde7a	phosphodiesterase 7A	0	0	0	0	0	0	1	1	0	1	0
mmu-miR-181c	MIMAT0000674	NM_008809	Pdgfrb	platelet derived growth factor receptor, beta polypeptide	0	0	1	0	0	0	0	1	0	1	0
mmu-miR-181c	MIMAT0000674	NM_008822	Pex7	peroxisome biogenesis factor 7	0	0	1	0	0	0	0	1	0	1	0
mmu-miR-181c	MIMAT0000674	NM_008829	Pgr	progesterone receptor	0	0	1	0	0	0	0	1	0	1	0
mmu-miR-181c	MIMAT0000674	NM_008845	Pip4k2a	phosphatidylinositol-5-phosphate 4-kinase, type II, alpha	0	0	1	0	0	0	0	1	0	1	0
mmu-miR-181c	MIMAT0000674	NM_008863	Pkib	protein kinase inhibitor beta, cAMP dependent, testis specific	0	0	1	0	0	0	0	1	0	1	0
mmu-miR-181c	MIMAT0000674	NM_008869	Pla2g4a	phospholipase A2, group IVA (cytosolic, calcium-dependent)	0	0	1	0	0	0	0	1	0	1	0
mmu-miR-181c	MIMAT0000674	NM_008871	Serpine1	serine (or cysteine) peptidase inhibitor, clade E, member 1	0	0	1	0	0	0	0	1	0	1	0
mmu-miR-181c	MIMAT0000674	NM_008873	Plau	plasminogen activator, urokinase	0	0	1	0	0	0	0	1	0	1	0
mmu-miR-181c	MIMAT0000674	NM_008882	Plxna2	plexin A2	0	0	1	0	0	0	0	1	0	1	0
mmu-miR-181c	MIMAT0000674	NM_008888	Phox2b	paired-like homeobox 2b	0	0	0	0	0	0	1	1	0	1	0
mmu-miR-181c	MIMAT0000674	NM_008913	Ppp3ca	protein phosphatase 3, catalytic subunit, alpha isoform	0	0	1	0	0	0	0	1	0	1	0
mmu-miR-181c	MIMAT0000674	NM_008927	Map2k1	mitogen-activated protein kinase kinase 1	0	0	1	0	0	0	0	1	0	1	0
mmu-miR-181c	MIMAT0000674	NM_008929	Dnajc3	DnaJ (Hsp40) homolog, subfamily C, member 3	0	0	1	0	0	0	0	1	0	1	0
mmu-miR-181c	MIMAT0000674	NM_008937	Prox1	prospero-related homeobox 1	0	0	1	0	0	0	0	1	0	1	0
mmu-miR-181c	MIMAT0000674	NM_008966	Ptgfr	prostaglandin F receptor	0	0	1	0	0	0	0	1	0	1	0
mmu-miR-181c	MIMAT0000674	NM_008975	Ptp4a3	protein tyrosine phosphatase 4a3	0	0	1	0	0	0	0	1	0	1	0
mmu-miR-181c	MIMAT0000674	NM_008976	Ptpn14	protein tyrosine phosphatase, non-receptor type 14	0	0	1	0	0	0	0	1	0	1	0
mmu-miR-181c	MIMAT0000674	NM_008988	Punc	putative neuronal cell adhesion molecule	0	0	1	0	0	0	0	1	0	1	0
mmu-miR-181c	MIMAT0000674	NM_008991	Abcd3	ATP-binding cassette, sub-family D (ALD), member 3	0	0	1	0	0	0	0	1	0	1	0
mmu-miR-181c	MIMAT0000674	NM_008995	Pex5	peroxisome biogenesis factor 5	0	0	1	0	0	0	0	1	0	1	0
mmu-miR-181c	MIMAT0000674	NM_008997	Rab11b	RAB11B, member RAS oncogene family	0	0	1	0	0	0	0	1	0	1	0
mmu-miR-181c	MIMAT0000674	NM_009003	Rab4a	RAB4A, member RAS oncogene family	0	0	1	0	0	0	0	1	0	1	0
mmu-miR-181c	MIMAT0000674	NM_009007	Rac1	RAS-related C3 botulinum substrate 1	0	0	1	0	0	0	0	1	0	1	0
mmu-miR-181c	MIMAT0000674	NM_009012	Rad50	RAD50 homolog (S. cerevisiae)	0	0	1	0	0	0	0	1	0	1	0
mmu-miR-181c	MIMAT0000674	NM_009025	Rasa3	RAS p21 protein activator 3	0	0	1	0	0	0	0	1	0	1	0
mmu-miR-181c	MIMAT0000674	NM_009035	Rbpj	recombination signal binding protein for immunoglobulin kappa J region	0	0	0	0	0	0	1	1	0	1	0
mmu-miR-181c	MIMAT0000674	NM_009051	Rex2	reduced expression 2	0	0	1	1	0	0	0	0	0	1	0
mmu-miR-181c	MIMAT0000674	NM_009061	Rgs2	regulator of G-protein signaling 2	0	0	1	0	0	0	0	1	0	1	0
mmu-miR-181c	MIMAT0000674	NM_009062	Rgs4	regulator of G-protein signaling 4	0	0	1	0	0	0	0	1	0	1	0
mmu-miR-181c	MIMAT0000674	NM_009072	Rock2	Rho-associated coiled-coil containing protein kinase 2	0	0	1	0	0	0	0	1	0	1	0
mmu-miR-181c	MIMAT0000674	NM_009108	Nr1h4	nuclear receptor subfamily 1, group H, member 4	0	0	1	0	0	0	0	1	0	1	0
mmu-miR-181c	MIMAT0000674	NM_009124	Atxn1	ataxin 1	0	0	1	0	0	0	0	1	0	1	0
mmu-miR-181c	MIMAT0000674	NM_009128	Scd2	stearoyl-Coenzyme A desaturase 2	0	0	1	0	0	0	0	1	0	1	0
mmu-miR-181c	MIMAT0000674	NM_009142	Cx3cl1	chemokine (C-X3-C motif) ligand 1	0	0	1	0	0	0	0	1	0	1	0
mmu-miR-181c	MIMAT0000674	NM_009152	Sema3a	sema domain, immunoglobulin domain (Ig), short basic domain, secreted, (semaphorin) 3A	0	0	1	0	0	0	0	1	0	1	0
mmu-miR-181c	MIMAT0000674	NM_009154	Sema5a	sema domain, seven thrombospondin repeats (type 1 and type 1-like), transmembrane domain (TM) and short cytoplasmic domain, (semaphorin) 5A	0	0	1	0	0	0	0	1	0	1	0
mmu-miR-181c	MIMAT0000674	NM_009177	St3gal1	ST3 beta-galactoside alpha-2,3-sialyltransferase 1	0	0	1	0	0	0	0	1	0	1	0
mmu-miR-181c	MIMAT0000674	NM_009190	Vps4b	vacuolar protein sorting 4b (yeast)	0	0	1	0	0	0	0	1	0	1	0
mmu-miR-181c	MIMAT0000674	NM_009192	Sla	src-like adaptor	0	0	1	0	0	0	0	1	0	1	0
mmu-miR-181c	MIMAT0000674	NM_009194	Slc12a2	solute carrier family 12, member 2	0	0	1	0	0	0	0	1	0	1	0
mmu-miR-181c	MIMAT0000674	NM_009196	Slc16a1	solute carrier family 16 (monocarboxylic acid transporters), member 1	0	0	1	0	0	0	0	1	0	1	0
mmu-miR-181c	MIMAT0000674	NM_009209	Slc6a2	solute carrier family 6 (neurotransmitter transporter, noradrenalin), member 2	0	0	1	0	0	0	0	1	0	1	0
mmu-miR-181c	MIMAT0000674	NM_009234	Sox11	SRY-box containing gene 11	0	0	1	0	0	0	0	1	0	1	0
mmu-miR-181c	MIMAT0000674	NM_009274	Srpk2	serine/arginine-rich protein specific kinase 2	0	0	1	0	0	0	0	1	0	1	0
mmu-miR-181c	MIMAT0000674	NM_009277	Trim21	tripartite motif-containing 21	0	0	1	0	0	0	0	1	0	1	0
mmu-miR-181c	MIMAT0000674	NM_009304	Syngr2	synaptogyrin 2	0	0	1	0	0	0	0	1	0	1	0
mmu-miR-181c	MIMAT0000674	NM_009320	Slc6a6	solute carrier family 6 (neurotransmitter transporter, taurine), member 6	0	0	1	0	0	0	0	1	0	1	0
mmu-miR-181c	MIMAT0000674	NM_009324	Tbx2	T-box 2	0	0	1	0	0	0	0	1	0	1	0
mmu-miR-181c	MIMAT0000674	NM_009334	Tcfap2b	transcription factor AP-2 beta	0	0	1	0	0	0	0	1	0	1	0
mmu-miR-181c	MIMAT0000674	NM_009371	Tgfbr2	transforming growth factor, beta receptor II	0	0	1	0	0	0	0	1	0	1	0
mmu-miR-181c	MIMAT0000674	NM_009372	Tgif1	TG interacting factor 1	0	0	1	0	0	0	0	1	0	1	0
mmu-miR-181c	MIMAT0000674	NM_009389	Tle3	transducin-like enhancer of split 3, homolog of Drosophila E(spl)	0	0	1	0	0	0	0	1	0	1	0
mmu-miR-181c	MIMAT0000674	NM_009408	Top1	topoisomerase (DNA) I	0	0	1	0	0	0	0	1	0	1	0
mmu-miR-181c	MIMAT0000674	NM_009421	Traf1	Tnf receptor-associated factor 1	0	0	1	0	0	0	0	1	0	1	0
mmu-miR-181c	MIMAT0000674	NM_009423	Traf4	Tnf receptor associated factor 4	0	0	1	0	0	0	0	1	0	1	0
mmu-miR-181c	MIMAT0000674	NM_009424	Traf6	Tnf receptor-associated factor 6	0	0	1	0	0	0	0	1	0	1	0
mmu-miR-181c	MIMAT0000674	NM_009433	Tspyl1	testis-specific protein, Y-encoded-like 1	0	0	1	0	0	0	0	1	0	1	0
mmu-miR-181c	MIMAT0000674	NM_009443	Tgoln1	trans-golgi network protein	0	0	1	0	0	0	0	1	0	1	0
mmu-miR-181c	MIMAT0000674	NM_009459	Ube2h	ubiquitin-conjugating enzyme E2H	0	0	1	0	0	0	0	1	0	1	0
mmu-miR-181c	MIMAT0000674	NM_009472	Unc5c	unc-5 homolog C (C. elegans)	0	0	1	0	0	0	0	1	0	1	0
mmu-miR-181c	MIMAT0000674	NM_009498	Vamp3	vesicle-associated membrane protein 3	0	0	1	0	0	0	0	1	0	1	0
mmu-miR-181c	MIMAT0000674	NM_009504	Vdr	vitamin D receptor	0	0	1	0	0	0	0	1	0	1	0
mmu-miR-181c	MIMAT0000674	NM_009507	Vhl	von Hippel-Lindau syndrome	0	0	1	0	0	0	0	1	0	1	0
mmu-miR-181c	MIMAT0000674	NM_009513	Nrsn1	neurensin 1	0	0	1	0	0	0	0	1	0	1	0
mmu-miR-181c	MIMAT0000674	NM_009534	Yap1	yes-associated protein 1	0	0	1	0	0	0	0	1	0	1	0
mmu-miR-181c	MIMAT0000674	NM_009535	Yes1	Yamaguchi sarcoma viral (v-yes) oncogene homolog 1	0	0	1	0	0	0	0	1	0	1	0
mmu-miR-181c	MIMAT0000674	NM_009536	Ywhae	tyrosine 3-monooxygenase/tryptophan 5-monooxygenase activation protein, epsilon polypeptide	0	0	1	0	0	0	0	1	0	1	0
mmu-miR-181c	MIMAT0000674	NM_009560	Zfp60	zinc finger protein 60	0	0	1	0	0	0	0	1	0	1	0
mmu-miR-181c	MIMAT0000674	NM_009562	Zfp62	zinc finger protein 62	0	0	1	0	0	0	0	1	0	1	0
mmu-miR-181c	MIMAT0000674	NM_009568	Zfp94	zinc finger protein 94	0	0	1	0	0	0	0	1	0	1	0
mmu-miR-181c	MIMAT0000674	NM_009576	Zic4	zinc finger protein of the cerebellum 4	0	0	1	0	0	0	0	1	0	1	0
mmu-miR-181c	MIMAT0000674	NM_009577	Zik1	zinc finger protein interacting with K protein 1	0	0	1	0	0	0	0	1	0	1	0
mmu-miR-181c	MIMAT0000674	NM_009595	Abl2	v-abl Abelson murine leukemia viral oncogene homolog 2 (arg, Abelson-related gene)	0	0	1	0	0	0	0	1	0	1	0
mmu-miR-181c	MIMAT0000674	NM_009602	Chrnb2	cholinergic receptor, nicotinic, beta polypeptide 2 (neuronal)	0	0	1	0	0	0	0	1	0	1	0
mmu-miR-181c	MIMAT0000674	NM_009642	Agtrap	angiotensin II, type I receptor-associated protein	0	0	1	0	0	0	0	1	0	1	0
mmu-miR-181c	MIMAT0000674	NM_009649	Akap2	A kinase (PRKA) anchor protein 2	0	0	1	0	0	0	0	1	0	1	0
mmu-miR-181c	MIMAT0000674	NM_009702	Aqr	aquarius	0	0	1	0	0	0	0	1	0	1	0
mmu-miR-181c	MIMAT0000674	NM_009721	Atp1b1	ATPase, Na+/K+ transporting, beta 1 polypeptide	0	0	0	0	0	0	1	1	0	1	0
mmu-miR-181c	MIMAT0000674	NM_009723	Atp2b2	ATPase, Ca++ transporting, plasma membrane 2	0	0	1	0	0	0	0	1	0	1	0
mmu-miR-181c	MIMAT0000674	NM_009730	Atrn	attractin	0	0	1	0	0	0	0	1	0	1	0
mmu-miR-181c	MIMAT0000674	NM_009739	Bckdk	branched chain ketoacid dehydrogenase kinase	0	0	1	0	0	0	0	1	0	1	0
mmu-miR-181c	MIMAT0000674	NM_009740	Bcl10	B-cell leukemia/lymphoma 10	0	0	1	0	0	0	0	1	0	1	0
mmu-miR-181c	MIMAT0000674	NM_009741	Bcl2	B-cell leukemia/lymphoma 2	0	0	1	0	0	0	0	1	0	1	0
mmu-miR-181c	MIMAT0000674	NM_009743	Bcl2l1	Bcl2-like 1	0	0	1	0	0	0	0	1	0	1	0
mmu-miR-181c	MIMAT0000674	NM_009774	Bub3	budding uninhibited by benzimidazoles 3 homolog (S. cerevisiae)	0	0	1	0	0	0	0	1	0	1	0
mmu-miR-181c	MIMAT0000674	NM_009782	Cacna1e	calcium channel, voltage-dependent, R type, alpha 1E subunit	0	0	1	0	0	0	0	1	0	1	0
mmu-miR-181c	MIMAT0000674	NM_009788	Calb1	calbindin 1, 28kDa	0	0	1	0	0	0	0	1	0	1	0
mmu-miR-181c	MIMAT0000674	NM_009796	Capn7	calpain 7	0	0	1	0	0	0	0	1	0	1	0
mmu-miR-181c	MIMAT0000674	NM_009797	Capza1	capping protein (actin filament) muscle Z-line, alpha 1	0	0	1	0	0	0	0	1	0	1	0
mmu-miR-181c	MIMAT0000674	NM_009800	Car11	carbonic anhydrase 11	0	0	1	0	0	0	0	1	0	1	0
mmu-miR-181c	MIMAT0000674	NM_009806	Cask	calcium/calmodulin-dependent serine protein kinase (MAGUK family)	0	0	0	0	0	0	1	1	0	1	0
mmu-miR-181c	MIMAT0000674	NM_009828	Ccna2	cyclin A2	0	0	1	0	0	0	0	1	0	1	0
mmu-miR-181c	MIMAT0000674	NM_009829	Ccnd2	cyclin D2	0	0	1	0	0	0	0	1	0	1	0
mmu-miR-181c	MIMAT0000674	NM_009831	Ccng1	cyclin G1	0	0	1	0	0	0	0	1	0	1	0
mmu-miR-181c	MIMAT0000674	NM_009846	Cd24a	CD24a antigen	0	0	1	0	0	0	0	1	0	1	0
mmu-miR-181c	MIMAT0000674	NM_009851	Cd44	CD44 antigen	0	0	1	0	0	0	0	1	0	1	0
mmu-miR-181c	MIMAT0000674	NM_009856	Cd83	CD83 antigen	0	0	1	0	0	0	0	1	0	1	0
mmu-miR-181c	MIMAT0000674	NM_009864	Cdh1	cadherin 1	0	0	1	0	0	0	0	1	0	1	0
mmu-miR-181c	MIMAT0000674	NM_009875	Cdkn1b	cyclin-dependent kinase inhibitor 1B	0	0	1	0	0	0	0	1	0	1	0
mmu-miR-181c	MIMAT0000674	NM_009895	Cish	cytokine inducible SH2-containing protein	0	0	1	0	0	0	0	1	0	1	0
mmu-miR-181c	MIMAT0000674	NM_009910	Cxcr3	chemokine (C-X-C motif) receptor 3	0	0	1	0	0	0	0	1	0	1	0
mmu-miR-181c	MIMAT0000674	NM_009914	Ccr3	chemokine (C-C motif) receptor 3	0	0	1	0	0	0	0	1	0	1	0
mmu-miR-181c	MIMAT0000674	NM_009928	Col15a1	collagen, type XV, alpha 1	0	0	1	0	0	0	0	1	0	1	0
mmu-miR-181c	MIMAT0000674	NM_009963	Cry2	cryptochrome 2 (photolyase-like)	0	0	1	0	0	0	0	1	0	1	0
mmu-miR-181c	MIMAT0000674	NM_009968	Cryz	crystallin, zeta	0	0	1	0	0	0	0	1	0	1	0
mmu-miR-181c	MIMAT0000674	NM_009969	Csf2	colony stimulating factor 2 (granulocyte-macrophage)	0	0	1	0	0	0	0	1	0	1	0
mmu-miR-181c	MIMAT0000674	NM_009987	Cx3cr1	chemokine (C-X3-C) receptor 1	0	0	1	0	0	0	0	1	0	1	0
mmu-miR-181c	MIMAT0000674	NM_010010	Cyp46a1	cytochrome P450, family 46, subfamily a, polypeptide 1	0	0	1	0	0	0	0	1	0	1	0
mmu-miR-181c	MIMAT0000674	NM_010015	Dad1	defender against cell death 1	0	0	1	0	0	0	0	1	0	1	0
mmu-miR-181c	MIMAT0000674	NM_010025	Dcx	doublecortin	0	0	1	0	0	0	0	1	0	1	0
mmu-miR-181c	MIMAT0000674	NM_010050	Dio2	deiodinase, iodothyronine, type II	0	0	1	0	0	0	0	1	0	1	0
mmu-miR-181c	MIMAT0000674	NM_010076	Drd1a	dopamine receptor D1A	0	0	1	0	0	0	0	1	0	1	0
mmu-miR-181c	MIMAT0000674	NM_010093	E2f3	E2F transcription factor 3	0	0	1	0	0	0	0	1	0	1	0
mmu-miR-181c	MIMAT0000674	NM_010106	Eef1a1	eukaryotic translation elongation factor 1 alpha 1	0	0	0	0	0	0	1	1	0	1	0
mmu-miR-181c	MIMAT0000674	NM_010157	Esr2	estrogen receptor 2 (beta)	0	0	1	0	0	0	0	1	0	1	0
mmu-miR-181c	MIMAT0000674	NM_010167	Eya4	eyes absent 4 homolog (Drosophila)	0	0	1	0	0	0	0	1	0	1	0
mmu-miR-181c	MIMAT0000674	NM_010169	F2r	coagulation factor II (thrombin) receptor	0	0	1	0	0	0	0	1	0	1	0
mmu-miR-181c	MIMAT0000674	NM_010178	Fusip1	FUS interacting protein (serine-arginine rich) 1	0	0	1	0	0	0	0	1	0	1	0
mmu-miR-181c	MIMAT0000674	NM_010191	Fdft1	farnesyl diphosphate farnesyl transferase 1	0	0	1	0	0	0	0	1	0	1	0
mmu-miR-181c	MIMAT0000674	NM_010219	Fkbp4	FK506 binding protein 4	0	0	0	0	0	0	1	1	0	1	0
mmu-miR-181c	MIMAT0000674	NM_010230	Fmn1	formin 1	0	0	1	0	0	0	0	1	0	1	0
mmu-miR-181c	MIMAT0000674	NM_010267	Gdap1	ganglioside-induced differentiation-associated-protein 1	0	0	1	0	0	0	0	1	0	1	0
mmu-miR-181c	MIMAT0000674	NM_010270	Mrps33	mitochondrial ribosomal protein S33	0	0	1	0	0	0	0	1	0	1	0
mmu-miR-181c	MIMAT0000674	NM_010288	Gja1	gap junction protein, alpha 1	0	0	1	0	0	0	0	1	0	1	0
mmu-miR-181c	MIMAT0000674	NM_010315	Gng2	guanine nucleotide binding protein (G protein), gamma 2	0	0	0	0	0	0	1	1	0	1	0
mmu-miR-181c	MIMAT0000674	NM_010349	Grik2	glutamate receptor, ionotropic, kainate 2 (beta 2)	0	0	0	0	0	0	1	1	0	1	0
mmu-miR-181c	MIMAT0000674	NM_010380	H2-D1	histocompatibility 2, D region locus 1	0	0	1	0	0	0	0	1	0	1	0
mmu-miR-181c	MIMAT0000674	NM_010403	Hao1	hydroxyacid oxidase 1, liver	0	0	1	0	0	0	0	1	0	1	0
mmu-miR-181c	MIMAT0000674	NM_010404	Hap1	huntingtin-associated protein 1	0	0	1	0	0	0	0	1	0	1	0
mmu-miR-181c	MIMAT0000674	NM_010439	Hmgb1	high mobility group box 1	0	0	1	0	0	0	0	1	0	1	0
mmu-miR-181c	MIMAT0000674	NM_010493	Icam1	intercellular adhesion molecule 1	0	0	1	0	0	0	0	1	0	1	0
mmu-miR-181c	MIMAT0000674	NM_010496	Id2	inhibitor of DNA binding 2	0	0	1	0	0	0	0	1	0	1	0
mmu-miR-181c	MIMAT0000674	NM_010498	Ids	iduronate 2-sulfatase	0	0	1	0	0	0	0	1	0	1	0
mmu-miR-181c	MIMAT0000674	NM_010513	Igf1r	insulin-like growth factor I receptor	0	0	1	0	0	0	0	1	0	1	0
mmu-miR-181c	MIMAT0000674	NM_010517	Igfbp4	insulin-like growth factor binding protein 4	0	0	1	0	0	0	0	1	0	1	0
mmu-miR-181c	MIMAT0000674	NM_010545	Cd74	CD74 antigen (invariant polypeptide of major histocompatibility complex, class II antigen-associated)	0	0	1	0	0	0	0	1	0	1	0
mmu-miR-181c	MIMAT0000674	NM_010556	Il3	interleukin 3	0	0	1	0	0	0	0	1	0	1	0
mmu-miR-181c	MIMAT0000674	NM_010561	Ilf3	interleukin enhancer binding factor 3	0	0	1	0	0	0	0	1	0	1	0
mmu-miR-181c	MIMAT0000674	NM_010576	Itga4	integrin alpha 4	0	0	1	0	0	0	0	1	0	1	0
mmu-miR-181c	MIMAT0000674	NM_010610	Kcnma1	potassium large conductance calcium-activated channel, subfamily M, alpha member 1	0	0	1	0	0	0	0	1	0	1	0
mmu-miR-181c	MIMAT0000674	NM_010636	Klf12	Kruppel-like factor 12	0	0	1	0	0	0	0	1	0	1	0
mmu-miR-181c	MIMAT0000674	NM_010672	Krtap6-1	keratin associated protein 6-1	0	0	1	0	0	0	0	1	0	1	0
mmu-miR-181c	MIMAT0000674	NM_010683	Lamc1	laminin, gamma 1	0	0	1	0	0	0	0	1	0	1	0
mmu-miR-181c	MIMAT0000674	NM_010688	Lasp1	LIM and SH3 protein 1	0	0	1	0	0	0	0	1	0	1	0
mmu-miR-181c	MIMAT0000674	NM_010738	Ly6a	lymphocyte antigen 6 complex, locus A	0	0	1	0	0	0	0	1	0	1	0
mmu-miR-181c	MIMAT0000674	NM_010756	Mafg	v-maf musculoaponeurotic fibrosarcoma oncogene family, protein G (avian)	0	0	1	0	0	0	0	1	0	1	0
mmu-miR-181c	MIMAT0000674	NM_010757	Mafk	v-maf musculoaponeurotic fibrosarcoma oncogene family, protein K (avian)	0	0	1	0	0	0	0	1	0	1	0
mmu-miR-181c	MIMAT0000674	NM_010770	Matn3	matrilin 3	0	0	1	0	0	0	0	1	0	1	0
mmu-miR-181c	MIMAT0000674	NM_010771	Matr3	matrin 3	0	0	1	0	0	0	0	1	0	1	0
mmu-miR-181c	MIMAT0000674	NM_010788	Mecp2	methyl CpG binding protein 2	0	0	1	0	0	0	0	1	0	1	0
mmu-miR-181c	MIMAT0000674	NM_010790	Melk	maternal embryonic leucine zipper kinase	0	0	1	0	0	0	0	1	0	1	0
mmu-miR-181c	MIMAT0000674	NM_010815	Grap2	GRB2-related adaptor protein 2	0	0	1	0	0	0	0	1	0	1	0
mmu-miR-181c	MIMAT0000674	NM_010825	Meis2	Meis homeobox 2	0	0	0	0	0	0	1	1	0	1	0
mmu-miR-181c	MIMAT0000674	NM_010838	Mapt	microtubule-associated protein tau	0	0	1	0	0	0	0	1	0	1	0
mmu-miR-181c	MIMAT0000674	NM_010864	Myo5a	myosin Va	0	0	1	0	0	0	0	1	0	1	0
mmu-miR-181c	MIMAT0000674	NM_010921	Nkx3-1	NK-3 transcription factor, locus 1 (Drosophila)	0	0	1	0	0	0	0	1	0	1	0
mmu-miR-181c	MIMAT0000674	NM_010928	Notch2	Notch gene homolog 2 (Drosophila)	0	0	1	0	0	0	0	1	0	1	0
mmu-miR-181c	MIMAT0000674	NM_010935	Npy6r	neuropeptide Y receptor Y6	0	0	1	0	0	0	0	1	0	1	0
mmu-miR-181c	MIMAT0000674	NM_010941	Nsdhl	NAD(P) dependent steroid dehydrogenase-like	0	0	1	0	0	0	0	1	0	1	0
mmu-miR-181c	MIMAT0000674	NM_011018	Sqstm1	sequestosome 1	0	0	1	0	0	0	0	1	0	1	0
mmu-miR-181c	MIMAT0000674	NM_011027	P2rx7	purinergic receptor P2X, ligand-gated ion channel, 7	0	0	1	0	0	0	0	1	0	1	0
mmu-miR-181c	MIMAT0000674	NM_011062	Pdpk1	3-phosphoinositide dependent protein kinase-1	0	0	1	0	0	0	0	1	0	1	0
mmu-miR-181c	MIMAT0000674	NM_011066	Per2	period homolog 2 (Drosophila)	0	0	1	0	0	0	0	1	0	1	0
mmu-miR-181c	MIMAT0000674	NM_011067	Per3	period homolog 3 (Drosophila)	0	0	1	0	0	0	0	1	0	1	0
mmu-miR-181c	MIMAT0000674	NM_011076	Abcb1a	ATP-binding cassette, sub-family B (MDR/TAP), member 1A	0	0	1	0	0	0	0	1	0	1	0
mmu-miR-181c	MIMAT0000674	NM_011078	Phf2	PHD finger protein 2	0	0	1	0	0	0	0	1	0	1	0
mmu-miR-181c	MIMAT0000674	NM_011086	Pip5k3	phosphatidylinositol-3-phosphate/phosphatidylinositol 5-kinase, type III	0	0	1	0	0	0	0	1	0	1	0
mmu-miR-181c	MIMAT0000674	NM_011097	Pitx1	paired-like homeodomain transcription factor 1	0	0	1	0	0	0	0	1	0	1	0
mmu-miR-181c	MIMAT0000674	NM_011117	Plec1	plectin 1	0	0	1	0	0	0	0	1	0	1	0
mmu-miR-181c	MIMAT0000674	NM_011135	Cnot7	CCR4-NOT transcription complex, subunit 7	0	0	1	0	0	0	0	1	0	1	0
mmu-miR-181c	MIMAT0000674	NM_011143	Pou4f1	POU domain, class 4, transcription factor 1	0	0	1	0	0	0	0	1	0	1	0
mmu-miR-181c	MIMAT0000674	NM_011158	Prkar2b	protein kinase, cAMP dependent regulatory, type II beta	0	0	1	0	0	0	0	1	0	1	0
mmu-miR-181c	MIMAT0000674	NM_011163	Eif2ak2	eukaryotic translation initiation factor 2-alpha kinase 2	0	0	1	0	0	0	0	1	0	1	0
mmu-miR-181c	MIMAT0000674	NM_011202	Ptpn11	protein tyrosine phosphatase, non-receptor type 11	0	0	1	0	0	0	0	1	0	1	0
mmu-miR-181c	MIMAT0000674	NM_011212	Ptpre	protein tyrosine phosphatase, receptor type, E	0	0	1	0	0	0	0	1	0	1	0
mmu-miR-181c	MIMAT0000674	NM_011216	Ptpro	protein tyrosine phosphatase, receptor type, O	0	0	1	0	0	0	0	1	0	1	0
mmu-miR-181c	MIMAT0000674	NM_011233	Rad17	RAD17 homolog (S. pombe)	0	0	1	0	0	0	0	1	0	1	0
mmu-miR-181c	MIMAT0000674	NM_011235	Rad51l3	RAD51-like 3 (S. cerevisiae)	0	0	1	0	0	0	0	1	0	1	0
mmu-miR-181c	MIMAT0000674	NM_011261	Reln	reelin	0	0	1	0	0	0	0	1	0	1	0
mmu-miR-181c	MIMAT0000674	NM_011273	Xpr1	xenotropic and polytropic retrovirus receptor 1	0	0	1	0	0	0	0	1	0	1	0
mmu-miR-181c	MIMAT0000674	NM_011276	Rnf12	ring finger protein 12	0	0	1	0	0	0	0	1	0	1	0
mmu-miR-181c	MIMAT0000674	NM_011277	Rnf2	ring finger protein 2	0	0	0	0	0	0	1	1	0	1	0
mmu-miR-181c	MIMAT0000674	NM_011278	Rnf4	ring finger protein 4	0	0	1	0	0	0	0	1	0	1	0
mmu-miR-181c	MIMAT0000674	NM_011284	Rpa2	replication protein A2	0	0	1	0	0	0	0	1	0	1	0
mmu-miR-181c	MIMAT0000674	NM_011299	Rps6ka2	ribosomal protein S6 kinase, polypeptide 2	0	0	1	0	0	0	0	1	0	1	0
mmu-miR-181c	MIMAT0000674	NM_011339	Cxcl15	chemokine (C-X-C motif) ligand 15	0	0	1	0	0	0	0	1	0	1	0
mmu-miR-181c	MIMAT0000674	NM_011350	Sema4f	sema domain, immunoglobulin domain (Ig), TM domain, and short cytoplasmic domain	0	0	1	0	0	0	0	1	0	1	0
mmu-miR-181c	MIMAT0000674	NM_011372	St6galnac3	ST6 (alpha-N-acetyl-neuraminyl-2,3-beta-galactosyl-1,3)-N-acetylgalactosaminide alpha-2,6-sialyltransferase 3	0	0	1	0	0	0	0	1	0	1	0
mmu-miR-181c	MIMAT0000674	NM_011373	St6galnac4	ST6 (alpha-N-acetyl-neuraminyl-2,3-beta-galactosyl-1,3)-N-acetylgalactosaminide alpha-2,6-sialyltransferase 4	0	0	1	0	0	0	0	1	0	1	0
mmu-miR-181c	MIMAT0000674	NM_011374	St8sia1	ST8 alpha-N-acetyl-neuraminide alpha-2,8-sialyltransferase 1	0	0	1	0	0	0	0	1	0	1	0
mmu-miR-181c	MIMAT0000674	NM_011380	Six2	sine oculis-related homeobox 2 homolog (Drosophila)	0	0	0	0	0	0	1	1	0	1	0
mmu-miR-181c	MIMAT0000674	NM_011382	Six4	sine oculis-related homeobox 4 homolog (Drosophila)	0	0	1	0	0	0	0	1	0	1	0
mmu-miR-181c	MIMAT0000674	NM_011396	Slc22a5	solute carrier family 22 (organic cation transporter), member 5	0	0	1	0	0	0	0	1	0	1	0
mmu-miR-181c	MIMAT0000674	NM_011402	Slc34a2	solute carrier family 34 (sodium phosphate), member 2	0	0	1	0	0	0	0	1	0	1	0
mmu-miR-181c	MIMAT0000674	NM_011438	Sox12	SRY-box containing gene 12	0	0	1	0	0	0	0	1	0	1	0
mmu-miR-181c	MIMAT0000674	NM_011447	Sox8	SRY-box containing gene 8	0	0	1	0	0	0	0	1	0	1	0
mmu-miR-181c	MIMAT0000674	NM_011462	Spin1	spindlin 1	0	0	1	0	0	0	0	1	0	1	0
mmu-miR-181c	MIMAT0000674	NM_011482	Nhp2l1	NHP2 non-histone chromosome protein 2-like 1 (S. cerevisiae)	0	0	1	0	0	0	0	1	0	1	0
mmu-miR-181c	MIMAT0000674	NM_011486	Stat3	signal transducer and activator of transcription 3	0	0	1	0	0	0	0	1	0	1	0
mmu-miR-181c	MIMAT0000674	NM_011507	Suclg2	succinate-Coenzyme A ligase, GDP-forming, beta subunit	0	0	1	0	0	0	0	1	0	1	0
mmu-miR-181c	MIMAT0000674	NM_011511	Abcc9	ATP-binding cassette, sub-family C (CFTR/MRP), member 9	0	0	1	0	0	0	0	1	0	1	0
mmu-miR-181c	MIMAT0000674	NM_011513	Med22	mediator complex subunit 22	0	0	1	0	0	0	0	1	0	1	0
mmu-miR-181c	MIMAT0000674	NM_011527	Tal1	T-cell acute lymphocytic leukemia 1	0	0	1	0	0	0	0	1	0	1	0
mmu-miR-181c	MIMAT0000674	NM_011566	Tead3	TEA domain family member 3	0	0	1	0	0	0	0	1	0	1	0
mmu-miR-181c	MIMAT0000674	NM_011578	Tgfbr3	transforming growth factor, beta receptor III	0	0	1	0	0	0	0	1	0	1	0
mmu-miR-181c	MIMAT0000674	NM_011594	Timp2	tissue inhibitor of metalloproteinase 2	0	0	1	0	0	0	0	1	0	1	0
mmu-miR-181c	MIMAT0000674	NM_011631	Hsp90b1	heat shock protein 90, beta (Grp94), member 1	0	0	0	0	0	0	1	1	0	1	0
mmu-miR-181c	MIMAT0000674	NM_011650	Tsn	translin	0	0	1	0	0	0	0	1	0	1	0
mmu-miR-181c	MIMAT0000674	NM_011658	Twist1	twist gene homolog 1 (Drosophila)	0	0	0	0	0	0	1	1	0	1	0
mmu-miR-181c	MIMAT0000674	NM_011669	Usp12	ubiquitin specific peptidase 12	0	0	1	0	0	0	0	1	0	1	0
mmu-miR-181c	MIMAT0000674	NM_011684	V1ra2	vomeronasal 1 receptor, A2	0	0	1	0	0	0	0	1	0	1	0
mmu-miR-181c	MIMAT0000674	NM_011733	Csda	cold shock domain protein A	0	0	0	0	0	0	1	1	0	1	0
mmu-miR-181c	MIMAT0000674	NM_011765	Zfp97	zinc finger protein 97	0	0	1	1	0	0	0	1	0	0	0
mmu-miR-181c	MIMAT0000674	NM_011782	Adamts5	a disintegrin-like and metallopeptidase (reprolysin type) with thrombospondin type 1 motif, 5 (aggrecanase-2)	0	0	1	0	0	0	0	1	0	1	0
mmu-miR-181c	MIMAT0000674	NM_011790	Arih2	ariadne homolog 2 (Drosophila)	0	0	1	0	0	0	0	1	0	1	0
mmu-miR-181c	MIMAT0000674	NM_011814	Fxr2	fragile X mental retardation, autosomal homolog 2	0	0	1	0	0	0	0	1	0	1	0
mmu-miR-181c	MIMAT0000674	NM_011818	Gmcl1	germ cell-less homolog 1 (Drosophila)	0	0	1	0	0	0	0	1	0	1	0
mmu-miR-181c	MIMAT0000674	NM_011821	Gpc6	glypican 6	0	0	1	0	0	0	0	1	0	1	0
mmu-miR-181c	MIMAT0000674	NM_011822	Pigq	phosphatidylinositol glycan anchor biosynthesis, class Q	0	0	1	0	0	0	0	1	0	1	0
mmu-miR-181c	MIMAT0000674	NM_011828	Hs2st1	heparan sulfate 2-O-sulfotransferase 1	0	0	1	0	0	0	0	1	0	1	0
mmu-miR-181c	MIMAT0000674	NM_011851	Nt5e	5" nucleotidase, ecto	0	0	1	0	0	0	0	1	0	1	0
mmu-miR-181c	MIMAT0000674	NM_011865	Pcbp1	poly(rC) binding protein 1	0	0	0	0	0	0	1	1	0	1	0
mmu-miR-181c	MIMAT0000674	NM_011871	Prkra	protein kinase, interferon inducible double stranded RNA dependent activator	0	0	1	0	0	0	0	1	0	1	0
mmu-miR-181c	MIMAT0000674	NM_011889	Sept3	septin 3	0	0	1	0	0	0	0	1	0	1	0
mmu-miR-181c	MIMAT0000674	NM_011915	Wif1	Wnt inhibitory factor 1	0	0	1	0	0	0	0	1	0	1	0
mmu-miR-181c	MIMAT0000674	NM_011924	Avpr1b	arginine vasopressin receptor 1B	0	0	1	0	0	0	0	1	0	1	0
mmu-miR-181c	MIMAT0000674	NM_011973	Rage	renal tumor antigen	0	0	1	0	0	0	0	1	0	1	0
mmu-miR-181c	MIMAT0000674	NM_011984	Homer3	homer homolog 3 (Drosophila)	0	0	1	0	0	0	0	1	0	1	0
mmu-miR-181c	MIMAT0000674	NM_012000	Cln8	ceroid-lipofuscinosis, neuronal 8	0	0	1	0	0	0	0	1	0	1	0
mmu-miR-181c	MIMAT0000674	NM_013454	Abca1	ATP-binding cassette, sub-family A (ABC1), member 1	0	0	1	0	0	0	0	1	0	1	0
mmu-miR-181c	MIMAT0000674	NM_013462	Adrb3	adrenergic receptor, beta 3	0	0	1	0	0	0	0	1	0	1	0
mmu-miR-181c	MIMAT0000674	NM_013463	Gla	galactosidase, alpha	0	0	1	0	0	0	0	1	0	1	0
mmu-miR-181c	MIMAT0000674	NM_013469	Anxa11	annexin A11	0	0	1	0	0	0	0	1	0	1	0
mmu-miR-181c	MIMAT0000674	NM_013471	Anxa4	annexin A4	0	0	1	0	0	0	0	1	0	1	0
mmu-miR-181c	MIMAT0000674	NM_013475	Apoh	apolipoprotein H	0	0	1	0	0	0	0	1	0	1	0
mmu-miR-181c	MIMAT0000674	NM_013505	Dsc2	desmocollin 2	0	0	1	0	0	0	0	1	0	1	0
mmu-miR-181c	MIMAT0000674	NM_013507	Eif4g2	eukaryotic translation initiation factor 4, gamma 2	0	0	1	0	0	0	0	1	0	1	0
mmu-miR-181c	MIMAT0000674	NM_013510	Epb4.1l1	erythrocyte protein band 4.1-like 1	0	0	1	0	0	0	0	1	0	1	0
mmu-miR-181c	MIMAT0000674	NM_013598	Kitl	kit ligand	0	0	1	0	0	0	0	1	0	1	0
mmu-miR-181c	MIMAT0000674	NM_013601	Msx2	homeobox, msh-like 2	0	0	1	0	0	0	0	1	0	1	0
mmu-miR-181c	MIMAT0000674	NM_013631	Pklr	pyruvate kinase liver and red blood cell	0	0	1	0	0	0	0	1	0	1	0
mmu-miR-181c	MIMAT0000674	NM_013671	Sod2	superoxide dismutase 2, mitochondrial	0	0	1	0	0	0	0	1	0	1	0
mmu-miR-181c	MIMAT0000674	NM_013672	Sp1	trans-acting transcription factor 1	0	0	1	0	0	0	0	1	0	1	0
mmu-miR-181c	MIMAT0000674	NM_013674	Irf4	interferon regulatory factor 4	0	0	1	0	0	0	0	1	0	1	0
mmu-miR-181c	MIMAT0000674	NM_013675	Spnb1	spectrin beta 1	0	0	1	0	0	0	0	1	0	1	0
mmu-miR-181c	MIMAT0000674	NM_013685	Tcf4	transcription factor 4	0	0	1	0	0	0	0	1	0	1	0
mmu-miR-181c	MIMAT0000674	NM_013723	Podxl	podocalyxin-like	0	0	1	0	0	0	0	1	0	1	0
mmu-miR-181c	MIMAT0000674	NM_013731	Sgk2	serum/glucocorticoid regulated kinase 2	0	0	1	0	0	0	0	1	0	1	0
mmu-miR-181c	MIMAT0000674	NM_013743	Pdk4	pyruvate dehydrogenase kinase, isoenzyme 4	0	0	1	0	0	0	0	1	0	1	0
mmu-miR-181c	MIMAT0000674	NM_013781	Sh2d3c	SH2 domain containing 3C	0	0	0	0	0	0	1	1	0	1	0
mmu-miR-181c	MIMAT0000674	NM_013799	Ate1	arginine-tRNA-protein transferase 1	0	0	1	0	0	0	0	1	0	1	0
mmu-miR-181c	MIMAT0000674	NM_013806	Abcc2	ATP-binding cassette, sub-family C (CFTR/MRP), member 2	0	0	1	0	0	0	0	1	0	1	0
mmu-miR-181c	MIMAT0000674	NM_013814	Galnt1	UDP-N-acetyl-alpha-D-galactosamine:polypeptide N-acetylgalactosaminyltransferase 1	0	0	1	0	0	0	0	1	0	1	0
mmu-miR-181c	MIMAT0000674	NM_013831	Pstpip2	proline-serine-threonine phosphatase-interacting protein 2	0	0	1	0	0	0	0	1	0	1	0
mmu-miR-181c	MIMAT0000674	NM_013835	Trove2	TROVE domain family, member 2	0	0	1	0	0	0	0	1	0	1	0
mmu-miR-181c	MIMAT0000674	NM_013844	Zfp68	zinc finger protein 68	0	0	1	0	0	0	0	1	0	1	0
mmu-miR-181c	MIMAT0000674	NM_013855	Abca3	ATP-binding cassette, sub-family A (ABC1), member 3	0	0	1	0	0	0	0	1	0	1	0
mmu-miR-181c	MIMAT0000674	NM_013864	Ndrg2	N-myc downstream regulated gene 2	0	0	1	0	0	0	0	1	0	1	0
mmu-miR-181c	MIMAT0000674	NM_013869	Tnfrsf19	tumor necrosis factor receptor superfamily, member 19	0	0	1	0	0	0	0	1	0	1	0
mmu-miR-181c	MIMAT0000674	NM_013874	Dpf1	D4, zinc and double PHD fingers family 1	0	0	1	0	0	0	0	1	0	1	0
mmu-miR-181c	MIMAT0000674	NM_013904	Hey2	hairy/enhancer-of-split related with YRPW motif 2	0	0	1	0	0	0	0	1	0	1	0
mmu-miR-181c	MIMAT0000674	NM_013908	Fbxw5	F-box and WD-40 domain protein 5	0	0	1	0	0	0	0	1	0	1	0
mmu-miR-181c	MIMAT0000674	NM_013924	Abt1	activator of basal transcription 1	0	0	1	0	0	0	0	1	0	1	0
mmu-miR-181c	MIMAT0000674	NM_013927	Cngb3	cyclic nucleotide gated channel beta 3	0	0	1	0	0	0	0	1	0	1	0
mmu-miR-181c	MIMAT0000674	NM_013928	Schip1	schwannomin interacting protein 1	0	0	0	0	0	0	1	1	0	1	0
mmu-miR-181c	MIMAT0000674	NM_015729	Acox1	acyl-Coenzyme A oxidase 1, palmitoyl	0	0	1	0	0	0	0	1	0	1	0
mmu-miR-181c	MIMAT0000674	NM_015753	Zeb2	zinc finger E-box binding homeobox 2	0	0	1	0	0	0	0	1	0	1	0
mmu-miR-181c	MIMAT0000674	NM_015754	Rbbp9	retinoblastoma binding protein 9	0	0	1	0	0	0	0	1	0	1	0
mmu-miR-181c	MIMAT0000674	NM_015802	Dlc1	deleted in liver cancer 1	0	0	1	0	0	0	0	1	0	1	0
mmu-miR-181c	MIMAT0000674	NM_015825	Sh3bgr	SH3-binding domain glutamic acid-rich protein	0	0	1	0	0	0	0	1	0	1	0
mmu-miR-181c	MIMAT0000674	NM_016661	Ahcy	S-adenosylhomocysteine hydrolase	0	0	1	0	0	0	0	1	0	1	0
mmu-miR-181c	MIMAT0000674	NM_016684	Zscan12	zinc finger and SCAN domain containing 12	0	0	1	0	0	0	0	1	0	1	0
mmu-miR-181c	MIMAT0000674	NM_016708	Npy5r	neuropeptide Y receptor Y5	0	0	1	0	0	0	0	1	0	1	0
mmu-miR-181c	MIMAT0000674	NM_016711	Tmod2	tropomodulin 2	0	0	1	0	0	0	0	1	0	1	0
mmu-miR-181c	MIMAT0000674	NM_016713	Mink1	misshapen-like kinase 1 (zebrafish)	0	0	1	0	0	0	0	1	0	1	0
mmu-miR-181c	MIMAT0000674	NM_016714	Nup50	nucleoporin 50	0	0	1	0	0	0	0	1	0	1	0
mmu-miR-181c	MIMAT0000674	NM_016720	Neu3	neuraminidase 3	0	0	1	0	0	0	0	1	0	1	0
mmu-miR-181c	MIMAT0000674	NM_016742	Cdc37	cell division cycle 37 homolog (S. cerevisiae)	0	0	1	0	0	0	0	1	0	1	0
mmu-miR-181c	MIMAT0000674	NM_016791	Nfatc1	nuclear factor of activated T-cells, cytoplasmic, calcineurin-dependent 1	0	0	1	0	0	0	0	1	0	1	0
mmu-miR-181c	MIMAT0000674	NM_016808	Usp2	ubiquitin specific peptidase 2	0	0	1	0	0	0	0	1	0	1	0
mmu-miR-181c	MIMAT0000674	NM_016810	Gosr1	golgi SNAP receptor complex member 1	0	0	1	0	0	0	0	1	0	1	0
mmu-miR-181c	MIMAT0000674	NM_016862	Vti1a	vesicle transport through interaction with t-SNAREs homolog 1A (yeast)	0	0	1	0	0	0	0	1	0	1	0
mmu-miR-181c	MIMAT0000674	NM_016869	Corin	corin	0	0	1	0	0	0	0	1	0	1	0
mmu-miR-181c	MIMAT0000674	NM_016870	Acsm3	acyl-CoA synthetase medium-chain family member 3	0	0	1	0	0	0	0	1	0	1	0
mmu-miR-181c	MIMAT0000674	NM_016888	B3gnt2	UDP-GlcNAc:betaGal beta-1,3-N-acetylglucosaminyltransferase 2	0	0	1	0	0	0	0	1	0	1	0
mmu-miR-181c	MIMAT0000674	NM_016967	Olig2	oligodendrocyte transcription factor 2	0	0	1	0	0	0	0	1	0	1	0
mmu-miR-181c	MIMAT0000674	NM_017391	Slc5a3	solute carrier family 5 (inositol transporters), member 3	0	0	1	0	0	0	0	1	0	1	0
mmu-miR-181c	MIMAT0000674	NM_017395	Rfx5	regulatory factor X, 5 (influences HLA class II expression)	0	0	1	0	0	0	0	1	0	1	0
mmu-miR-181c	MIMAT0000674	NM_017464	Nedd9	neural precursor cell expressed, developmentally down-regulated gene 9	0	0	1	0	0	0	0	1	0	1	0
mmu-miR-181c	MIMAT0000674	NM_017470	Dnalc4	dynein, axonemal, light chain 4	0	0	1	0	0	0	0	1	0	1	0
mmu-miR-181c	MIMAT0000674	NM_018760	Slc4a4	solute carrier family 4 (anion exchanger), member 4	0	0	1	0	0	0	0	1	0	1	0
mmu-miR-181c	MIMAT0000674	NM_018765	Wbp4	WW domain binding protein 4	0	0	1	0	0	0	0	1	0	1	0
mmu-miR-181c	MIMAT0000674	NM_018776	Crlf3	cytokine receptor-like factor 3	0	0	1	0	0	0	0	1	0	1	0
mmu-miR-181c	MIMAT0000674	NM_018782	Calcrl	calcitonin receptor-like	0	0	1	0	0	0	0	1	0	1	0
mmu-miR-181c	MIMAT0000674	NM_018793	Tyk2	tyrosine kinase 2	0	0	1	0	0	0	0	1	0	1	0
mmu-miR-181c	MIMAT0000674	NM_018805	Hs3st3b1	heparan sulfate (glucosamine) 3-O-sulfotransferase 3B1	0	0	1	0	0	0	0	1	0	1	0
mmu-miR-181c	MIMAT0000674	NM_018824	Slc23a2	solute carrier family 23 (nucleobase transporters), member 2	0	0	1	0	0	0	0	1	0	1	0
mmu-miR-181c	MIMAT0000674	NM_018830	Asah2	N-acylsphingosine amidohydrolase 2	0	0	1	0	0	0	0	1	0	1	0
mmu-miR-181c	MIMAT0000674	NM_018852	Scn9a	sodium channel, voltage-gated, type IX, alpha	0	0	1	0	0	0	0	1	0	1	0
mmu-miR-181c	MIMAT0000674	NM_018862	Agpat1	1-acylglycerol-3-phosphate O-acyltransferase 1 (lysophosphatidic acid acyltransferase, alpha)	0	0	1	0	0	0	0	1	0	1	0
mmu-miR-181c	MIMAT0000674	NM_018865	Wisp1	WNT1 inducible signaling pathway protein 1	0	0	1	0	0	0	0	1	0	1	0
mmu-miR-181c	MIMAT0000674	NM_018873	RP23-157O10.7	P140 gene	0	0	1	0	0	0	0	1	0	1	0
mmu-miR-181c	MIMAT0000674	NM_019412	Prx	periaxin	0	0	1	0	0	0	0	1	0	1	0
mmu-miR-181c	MIMAT0000674	NM_019439	Gabbr1	gamma-aminobutyric acid (GABA-B) receptor, 1	0	0	1	0	0	0	0	1	0	1	0
mmu-miR-181c	MIMAT0000674	NM_019483	Smad9	MAD homolog 9 (Drosophila)	0	0	1	0	0	0	0	1	0	1	0
mmu-miR-181c	MIMAT0000674	NM_019487	Hebp2	heme binding protein 2	0	0	1	0	0	0	0	1	0	1	0
mmu-miR-181c	MIMAT0000674	NM_019491	Rala	v-ral simian leukemia viral oncogene homolog A (ras related)	0	0	1	0	0	0	0	1	0	1	0
mmu-miR-181c	MIMAT0000674	NM_019510	Trpc3	transient receptor potential cation channel, subfamily C, member 3	0	0	1	0	0	0	0	1	0	1	0
mmu-miR-181c	MIMAT0000674	NM_019517	Bace2	beta-site APP-cleaving enzyme 2	0	0	1	0	0	0	0	1	0	1	0
mmu-miR-181c	MIMAT0000674	NM_019541	Cts8	cathepsin 8	0	0	1	0	0	0	0	1	0	1	0
mmu-miR-181c	MIMAT0000674	NM_019588	Plce1	phospholipase C, epsilon 1	0	0	1	0	0	0	0	1	0	1	0
mmu-miR-181c	MIMAT0000674	NM_019635	Stk3	serine/threonine kinase 3 (Ste20, yeast homolog)	0	0	1	0	0	0	0	1	0	1	0
mmu-miR-181c	MIMAT0000674	NM_019637	Styx	phosphoserine/threonine/tyrosine interaction protein	0	0	1	0	0	0	0	1	0	1	0
mmu-miR-181c	MIMAT0000674	NM_019640	Pitpnb	phosphatidylinositol transfer protein, beta	0	0	1	0	0	0	0	1	0	1	0
mmu-miR-181c	MIMAT0000674	NM_019643	Tera	teratocarcinoma expressed, serine rich	0	0	1	0	0	0	0	1	0	1	0
mmu-miR-181c	MIMAT0000674	NM_019647	Rpl21	ribosomal protein L21	0	0	1	0	0	0	0	1	0	1	0
mmu-miR-181c	MIMAT0000674	NM_019650	Gosr2	golgi SNAP receptor complex member 2	0	0	1	0	0	0	0	1	0	1	0
mmu-miR-181c	MIMAT0000674	NM_019654	Socs5	suppressor of cytokine signaling 5	0	0	1	0	0	0	0	1	0	1	0
mmu-miR-181c	MIMAT0000674	NM_019660	Mycbp	c-myc binding protein	0	0	1	0	0	0	0	1	0	1	0
mmu-miR-181c	MIMAT0000674	NM_019661	Ykt6	YKT6 homolog (S. Cerevisiae)	0	0	1	0	0	0	0	1	0	1	0
mmu-miR-181c	MIMAT0000674	NM_019664	Kcnj15	potassium inwardly-rectifying channel, subfamily J, member 15	0	0	1	0	0	0	0	1	0	1	0
mmu-miR-181c	MIMAT0000674	NM_019683	Ankrd49	ankyrin repeat domain 49	0	0	1	0	0	0	0	1	0	1	0
mmu-miR-181c	MIMAT0000674	NM_019703	Pfkp	phosphofructokinase, platelet	0	0	1	0	0	0	0	1	0	1	0
mmu-miR-181c	MIMAT0000674	NM_019713	Rassf1	Ras association (RalGDS/AF-6) domain family member 1	0	0	1	0	0	0	0	1	0	1	0
mmu-miR-181c	MIMAT0000674	NM_019761	Nxt1	NTF2-related export protein 1	0	0	1	0	0	0	0	1	0	1	0
mmu-miR-181c	MIMAT0000674	NM_019766	Ptges3	prostaglandin E synthase 3 (cytosolic)	0	0	1	0	0	0	0	1	0	1	0
mmu-miR-181c	MIMAT0000674	NM_019786	Tbk1	TANK-binding kinase 1	0	0	1	0	0	0	0	1	0	1	0
mmu-miR-181c	MIMAT0000674	NM_019796	Syncrip	synaptotagmin binding, cytoplasmic RNA interacting protein	0	0	1	0	0	0	0	1	0	1	0
mmu-miR-181c	MIMAT0000674	NM_019804	B4galt4	UDP-Gal:betaGlcNAc beta 1,4-galactosyltransferase, polypeptide 4	0	0	1	0	0	0	0	1	0	1	0
mmu-miR-181c	MIMAT0000674	NM_019806	Vapb	vesicle-associated membrane protein, associated protein B and C	0	0	1	0	0	0	0	1	0	1	0
mmu-miR-181c	MIMAT0000674	NM_019807	Acpp	acid phosphatase, prostate	0	0	1	0	0	0	0	1	0	1	0
mmu-miR-181c	MIMAT0000674	NM_019818	Timm22	translocase of inner mitochondrial membrane 22 homolog (yeast)	0	0	1	0	0	0	0	1	0	1	0
mmu-miR-181c	MIMAT0000674	NM_019827	Gsk3b	glycogen synthase kinase 3 beta	0	0	0	0	0	0	1	1	0	1	0
mmu-miR-181c	MIMAT0000674	NM_019870	Ard1	N-acetyltransferase ARD1 homolog (S. cerevisiae)	0	0	1	0	0	0	0	1	0	1	0
mmu-miR-181c	MIMAT0000674	NM_019929	Sumo3	SMT3 suppressor of mif two 3 homolog 3 (yeast)	0	0	1	0	0	0	0	1	0	1	0
mmu-miR-181c	MIMAT0000674	NM_019963	Stat2	signal transducer and activator of transcription 2	0	0	1	0	0	0	0	1	0	1	0
mmu-miR-181c	MIMAT0000674	NM_019965	Dnajb12	DnaJ (Hsp40) homolog, subfamily B, member 12	0	0	1	0	0	0	0	1	0	1	0
mmu-miR-181c	MIMAT0000674	NM_019969	Plag1	pleiomorphic adenoma gene 1	0	0	1	0	0	0	0	1	0	1	0
mmu-miR-181c	MIMAT0000674	NM_019971	Pdgfc	platelet-derived growth factor, C polypeptide	0	0	1	0	0	0	0	1	0	1	0
mmu-miR-181c	MIMAT0000674	NM_019983	Rabgef1	RAB guanine nucleotide exchange factor (GEF) 1	0	0	0	0	0	0	1	1	0	1	0
mmu-miR-181c	MIMAT0000674	NM_019993	Aldh9a1	aldehyde dehydrogenase 9, subfamily A1	0	0	1	0	0	0	0	1	0	1	0
mmu-miR-181c	MIMAT0000674	NM_019994	Garnl1	GTPase activating RANGAP domain-like 1	0	0	1	0	0	0	0	1	0	1	0
mmu-miR-181c	MIMAT0000674	NM_019998	Alg2	asparagine-linked glycosylation 2 homolog (yeast, alpha-1,3-mannosyltransferase)	0	0	1	0	0	0	0	1	0	1	0
mmu-miR-181c	MIMAT0000674	NM_020005	Pcaf	p300/CBP-associated factor	0	0	0	0	0	0	1	1	0	1	0
mmu-miR-181c	MIMAT0000674	NM_020012	Rnf14	ring finger protein 14	0	0	1	0	0	0	0	1	0	1	0
mmu-miR-181c	MIMAT0000674	NM_020016	Magea2	melanoma antigen, family A, 2	0	0	1	0	0	0	0	1	0	1	0
mmu-miR-181c	MIMAT0000674	NM_020035	Pigo	phosphatidylinositol glycan anchor biosynthesis, class O	0	0	1	0	0	0	0	1	0	1	0
mmu-miR-181c	MIMAT0000674	NM_020263	Cacna2d2	calcium channel, voltage-dependent, alpha 2/delta subunit 2	0	0	0	0	0	0	1	1	0	1	0
mmu-miR-181c	MIMAT0000674	NM_020267	Trim44	tripartite motif-containing 44	0	0	1	0	0	0	0	1	0	1	0
mmu-miR-181c	MIMAT0000674	NM_020286	Tspan32	tetraspanin 32	0	0	1	0	0	0	0	1	0	1	0
mmu-miR-181c	MIMAT0000674	NM_020295	Lmbr1	limb region 1	0	0	1	0	0	0	0	1	0	1	0
mmu-miR-181c	MIMAT0000674	NM_020332	Ank	progressive ankylosis	0	0	1	0	0	0	0	1	0	1	0
mmu-miR-181c	MIMAT0000674	NM_020483	Sap30bp	SAP30 binding protein	0	0	1	0	0	0	0	1	0	1	0
mmu-miR-181c	MIMAT0000674	NM_020493	Srf	serum response factor	0	0	1	0	0	0	0	1	0	1	0
mmu-miR-181c	MIMAT0000674	NM_020510	Fzd2	frizzled homolog 2 (Drosophila)	0	0	1	0	0	0	0	1	0	1	0
mmu-miR-181c	MIMAT0000674	NM_020557	Cmpk2	cytidine monophosphate (UMP-CMP) kinase 2, mitochondrial	0	0	1	0	0	0	0	1	0	1	0
mmu-miR-181c	MIMAT0000674	NM_020610	Nrip3	nuclear receptor interacting protein 3	0	0	1	0	0	0	0	1	0	1	0
mmu-miR-181c	MIMAT0000674	NM_020619	Gcs1	glucosidase 1	0	0	1	0	0	0	0	1	0	1	0
mmu-miR-181c	MIMAT0000674	NM_021041	Abcc9	ATP-binding cassette, sub-family C (CFTR/MRP), member 9	0	0	1	0	0	0	0	1	0	1	0
mmu-miR-181c	MIMAT0000674	NM_021042	Abcc9	ATP-binding cassette, sub-family C (CFTR/MRP), member 9	0	0	1	0	0	0	0	1	0	1	0
mmu-miR-181c	MIMAT0000674	NM_021280	Plcg1	phospholipase C, gamma 1	0	0	1	0	0	0	0	1	0	1	0
mmu-miR-181c	MIMAT0000674	NM_021292	Evc	Ellis van Creveld gene homolog (human)	0	0	1	0	0	0	0	1	0	1	0
mmu-miR-181c	MIMAT0000674	NM_021297	Tlr4	toll-like receptor 4	0	0	1	0	0	0	0	1	0	1	0
mmu-miR-181c	MIMAT0000674	NM_021312	Wdr12	WD repeat domain 12	0	0	1	0	0	0	0	1	0	1	0
mmu-miR-181c	MIMAT0000674	NM_021347	Gsdma1	gasdermin A1	0	0	1	0	0	0	0	1	0	1	0
mmu-miR-181c	MIMAT0000674	NM_021362	Pappa	pregnancy-associated plasma protein A	0	0	1	0	0	0	0	1	0	1	0
mmu-miR-181c	MIMAT0000674	NM_021399	Bcl11b	B-cell leukemia/lymphoma 11B	0	0	1	0	0	0	0	1	0	1	0
mmu-miR-181c	MIMAT0000674	NM_021428	Dexi	dexamethasone-induced transcript	0	0	1	0	0	0	0	1	0	1	0
mmu-miR-181c	MIMAT0000674	NM_021433	Stx6	syntaxin 6	0	0	1	0	0	0	0	1	0	1	0
mmu-miR-181c	MIMAT0000674	NM_021451	Pmaip1	phorbol-12-myristate-13-acetate-induced protein 1	0	0	1	0	0	0	0	1	0	1	0
mmu-miR-181c	MIMAT0000674	NM_021475	Adamdec1	ADAM-like, decysin 1	0	0	1	0	0	0	0	1	0	1	0
mmu-miR-181c	MIMAT0000674	NM_021476	Cysltr1	cysteinyl leukotriene receptor 1	0	0	1	0	0	0	0	1	0	1	0
mmu-miR-181c	MIMAT0000674	NM_021504	Ngly1	N-glycanase 1	0	0	1	0	0	0	0	1	0	1	0
mmu-miR-181c	MIMAT0000674	NM_021506	Sh3rf1	SH3 domain containing ring finger 1	0	0	1	0	0	0	0	1	0	1	0
mmu-miR-181c	MIMAT0000674	NM_021521	Med12	mediator of RNA polymerase II transcription, subunit 12 homolog (yeast)	0	0	1	0	0	0	0	1	0	1	0
mmu-miR-181c	MIMAT0000674	NM_021530	Slc4a8	solute carrier family 4 (anion exchanger), member 8	0	0	1	0	0	0	0	1	0	1	0
mmu-miR-181c	MIMAT0000674	NM_021542	Kcnk5	potassium channel, subfamily K, member 5	0	0	1	0	0	0	0	1	0	1	0
mmu-miR-181c	MIMAT0000674	NM_021559	Zfp191	zinc finger protein 191	0	0	1	0	0	0	0	1	0	1	0
mmu-miR-181c	MIMAT0000674	NM_021719	Cldn15	claudin 15	0	0	1	0	0	0	0	1	0	1	0
mmu-miR-181c	MIMAT0000674	NM_021782	Il21	interleukin 21	0	0	1	0	0	0	0	1	0	1	0
mmu-miR-181c	MIMAT0000674	NM_022026	Aqp9	aquaporin 9	0	0	1	0	0	0	0	1	0	1	0
mmu-miR-181c	MIMAT0000674	NM_022032	Perp	PERP, TP53 apoptosis effector	0	0	1	0	0	0	0	1	0	1	0
mmu-miR-181c	MIMAT0000674	NM_022305	B4galt1	UDP-Gal:betaGlcNAc beta 1,4- galactosyltransferase, polypeptide 1	0	0	0	0	0	0	1	1	0	1	0
mmu-miR-181c	MIMAT0000674	NM_022319	Clstn2	calsyntenin 2	0	0	1	0	0	0	0	1	0	1	0
mmu-miR-181c	MIMAT0000674	NM_022324	Sdf2l1	stromal cell-derived factor 2-like 1	0	0	1	0	0	0	0	1	0	1	0
mmu-miR-181c	MIMAT0000674	NM_022408	Es2el	expressed sequence 2 embryonic lethal	0	0	1	0	0	0	0	1	0	1	0
mmu-miR-181c	MIMAT0000674	NM_022415	Ptges	prostaglandin E synthase	0	0	1	0	0	0	0	1	0	1	0
mmu-miR-181c	MIMAT0000674	NM_022420	Gprc5b	G protein-coupled receptor, family C, group 5, member B	0	0	1	0	0	0	0	1	0	1	0
mmu-miR-181c	MIMAT0000674	NM_022655	Ireb2	iron responsive element binding protein 2	0	0	1	0	0	0	0	1	0	1	0
mmu-miR-181c	MIMAT0000674	NM_022721	Fzd5	frizzled homolog 5 (Drosophila)	0	0	1	0	0	0	0	1	0	1	0
mmu-miR-181c	MIMAT0000674	NM_022887	Tsc1	tuberous sclerosis 1	0	0	1	0	0	0	0	1	0	1	0
mmu-miR-181c	MIMAT0000674	NM_022890	Cldn12	claudin 12	0	0	1	0	0	0	0	1	0	1	0
mmu-miR-181c	MIMAT0000674	NM_022980	Rcan3	regulator of calcineurin 3	0	0	1	0	0	0	0	1	0	1	0
mmu-miR-181c	MIMAT0000674	NM_023043	Prnd	prion protein dublet	0	0	1	0	0	0	0	1	0	1	0
mmu-miR-181c	MIMAT0000674	NM_023048	Asb4	ankyrin repeat and SOCS box-containing protein 4	0	0	1	0	0	0	0	1	0	1	0
mmu-miR-181c	MIMAT0000674	NM_023053	Twsg1	twisted gastrulation homolog 1 (Drosophila)	0	0	1	0	0	0	0	1	0	1	0
mmu-miR-181c	MIMAT0000674	NM_023113	Aspa	aspartoacylase	0	0	1	0	0	0	0	1	0	1	0
mmu-miR-181c	MIMAT0000674	NM_023120	Gnb1l	guanine nucleotide binding protein (G protein), beta polypeptide 1-like	0	0	1	0	0	0	0	1	0	1	0
mmu-miR-181c	MIMAT0000674	NM_023124	H2-Q8	histocompatibility 2, Q region locus 8	0	0	1	0	0	0	0	1	0	1	0
mmu-miR-181c	MIMAT0000674	NM_023146	Ranbp17	RAN binding protein 17	0	0	1	0	0	0	0	1	0	1	0
mmu-miR-181c	MIMAT0000674	NM_023200	Ppp1r7	protein phosphatase 1, regulatory (inhibitor) subunit 7	0	0	1	0	0	0	0	1	0	1	0
mmu-miR-181c	MIMAT0000674	NM_023214	Slc30a7	solute carrier family 30 (zinc transporter), member 7	0	0	1	0	0	0	0	1	0	1	0
mmu-miR-181c	MIMAT0000674	NM_023230	Ube2v1	ubiquitin-conjugating enzyme E2 variant 1	0	0	1	0	0	0	0	1	0	1	0
mmu-miR-181c	MIMAT0000674	NM_023324	Peli1	pellino 1	0	0	0	0	0	0	1	1	0	1	0
mmu-miR-181c	MIMAT0000674	NM_023341	Cabc1	chaperone, ABC1 activity of bc1 complex like (S. pombe)	0	0	1	0	0	0	0	1	0	1	0
mmu-miR-181c	MIMAT0000674	NM_023403	Mesdc2	mesoderm development candidate 2	0	0	1	0	0	0	0	1	0	1	0
mmu-miR-181c	MIMAT0000674	NM_023500	Xk	Kell blood group precursor (McLeod phenotype) homolog	0	0	1	0	0	0	0	1	0	1	0
mmu-miR-181c	MIMAT0000674	NM_023526	Nkiras1	NFKB inhibitor interacting Ras-like protein 1	0	0	1	0	0	0	0	1	0	1	0
mmu-miR-181c	MIMAT0000674	NM_023543	Chn2	chimerin (chimaerin) 2	0	0	0	0	0	0	1	1	0	1	0
mmu-miR-181c	MIMAT0000674	NM_023579	Ipo5	importin 5	0	0	0	0	0	0	1	1	0	1	0
mmu-miR-181c	MIMAT0000674	NM_023655	Trim29	tripartite motif-containing 29	0	0	1	0	0	0	0	1	0	1	0
mmu-miR-181c	MIMAT0000674	NM_023735	Actr3	ARP3 actin-related protein 3 homolog (yeast)	0	0	1	0	0	0	0	1	0	1	0
mmu-miR-181c	MIMAT0000674	NM_023755	Tcfcp2l1	transcription factor CP2-like 1	0	0	1	0	0	0	0	1	0	1	0
mmu-miR-181c	MIMAT0000674	NM_023813	Camk2d	calcium/calmodulin-dependent protein kinase II, delta	0	0	1	0	0	0	0	1	0	1	0
mmu-miR-181c	MIMAT0000674	NM_024124	Hdac9	histone deacetylase 9	0	0	1	0	0	0	0	1	0	1	0
mmu-miR-181c	MIMAT0000674	NM_024204	Ankrd22	ankyrin repeat domain 22	0	0	1	0	0	0	0	1	0	1	0
mmu-miR-181c	MIMAT0000674	NM_024222	Stt3b	STT3, subunit of the oligosaccharyltransferase complex, homolog B (S. cerevisiae)	0	0	0	0	0	0	1	1	0	1	0
mmu-miR-181c	MIMAT0000674	NM_024251	2010301N04Rik	RIKEN cDNA 2010301N04 gene	0	0	1	0	0	0	0	1	0	1	0
mmu-miR-181c	MIMAT0000674	NM_024254	2410042D21Rik	RIKEN cDNA 2410042D21 gene	0	0	1	0	0	0	0	1	0	1	0
mmu-miR-181c	MIMAT0000674	NM_024260	Ccdc132	coiled-coil domain containing 132	0	0	1	0	0	0	0	1	0	1	0
mmu-miR-181c	MIMAT0000674	NM_024282	5830417C01Rik	RIKEN cDNA 5830417C01 gene	0	0	1	0	0	0	0	1	0	1	0
mmu-miR-181c	MIMAT0000674	NM_024468	Trim39	tripartite motif-containing 39	0	0	0	0	0	0	1	1	0	1	0
mmu-miR-181c	MIMAT0000674	NM_024478	Grpel1	GrpE-like 1, mitochondrial	0	0	1	0	0	0	0	1	0	1	0
mmu-miR-181c	MIMAT0000674	NM_024499	Sgta	small glutamine-rich tetratricopeptide repeat (TPR)-containing, alpha	0	0	1	0	0	0	0	1	0	1	0
mmu-miR-181c	MIMAT0000674	NM_025285	Stmn2	stathmin-like 2	0	0	0	0	0	0	1	1	0	1	0
mmu-miR-181c	MIMAT0000674	NM_025301	Mrpl17	mitochondrial ribosomal protein L17	0	0	1	0	0	0	0	1	0	1	0
mmu-miR-181c	MIMAT0000674	NM_025330	Hsd17b14	hydroxysteroid (17-beta) dehydrogenase 14	0	0	1	0	0	0	0	1	0	1	0
mmu-miR-181c	MIMAT0000674	NM_025444	Taf13	TAF13 RNA polymerase II, TATA box binding protein (TBP)-associated factor	0	0	1	0	0	0	0	1	0	1	0
mmu-miR-181c	MIMAT0000674	NM_025454	Ing5	inhibitor of growth family, member 5	0	0	1	0	0	0	0	1	0	1	0
mmu-miR-181c	MIMAT0000674	NM_025474	Mrps14	mitochondrial ribosomal protein S14	0	0	1	0	0	0	0	1	0	1	0
mmu-miR-181c	MIMAT0000674	NM_025483	Senp7	SUMO1/sentrin specific peptidase 7	0	0	0	0	0	0	1	1	0	1	0
mmu-miR-181c	MIMAT0000674	NM_025486	Tmem208	transmembrane protein 208	0	0	1	0	0	0	0	1	0	1	0
mmu-miR-181c	MIMAT0000674	NM_025521	2310011J03Rik	RIKEN cDNA 2310011J03 gene	0	0	1	0	0	0	0	1	0	1	0
mmu-miR-181c	MIMAT0000674	NM_025545	Aptx	aprataxin	0	0	1	0	0	0	0	1	0	1	0
mmu-miR-181c	MIMAT0000674	NM_025558	Cyb5b	cytochrome b5 type B	0	0	1	0	0	0	0	1	0	1	0
mmu-miR-181c	MIMAT0000674	NM_025566	Tnfaip8l1	tumor necrosis factor, alpha-induced protein 8-like 1	0	0	1	0	0	0	0	1	0	1	0
mmu-miR-181c	MIMAT0000674	NM_025574	Pigy	phosphatidylinositol glycan anchor biosynthesis, class Y	0	0	1	0	0	0	0	1	0	1	0
mmu-miR-181c	MIMAT0000674	NM_025586	Rpl15	ribosomal protein L15	0	0	1	0	0	0	0	1	0	1	0
mmu-miR-181c	MIMAT0000674	NM_025606	Mrpl16	mitochondrial ribosomal protein L16	0	0	1	0	0	0	0	1	0	1	0
mmu-miR-181c	MIMAT0000674	NM_025658	Ms4a4d	membrane-spanning 4-domains, subfamily A, member 4D	0	0	1	0	0	0	0	1	0	1	0
mmu-miR-181c	MIMAT0000674	NM_025677	5730449L18Rik	RIKEN cDNA 5730449L18 gene	0	0	1	0	0	0	0	1	0	1	0
mmu-miR-181c	MIMAT0000674	NM_025682	Pspc1	paraspeckle protein 1	0	0	0	0	0	0	1	1	0	1	0
mmu-miR-181c	MIMAT0000674	NM_025691	Srp72	signal recognition particle 72	0	0	1	0	0	0	0	1	0	1	0
mmu-miR-181c	MIMAT0000674	NM_025696	Sorcs3	sortilin-related VPS10 domain containing receptor 3	0	0	1	0	0	0	0	1	0	1	0
mmu-miR-181c	MIMAT0000674	NM_025701	Trappc5	trafficking protein particle complex 5	0	0	1	0	0	0	0	1	0	1	0
mmu-miR-181c	MIMAT0000674	NM_025707	Klhl28	kelch-like 28 (Drosophila)	0	0	1	0	0	0	0	1	0	1	0
mmu-miR-181c	MIMAT0000674	NM_025741	Trpd52l3	tumor protein D52-like 3	0	0	1	0	0	0	0	1	0	1	0
mmu-miR-181c	MIMAT0000674	NM_025747	4933411K20Rik	RIKEN cDNA 4933411K20 gene	0	0	1	0	0	0	0	1	0	1	0
mmu-miR-181c	MIMAT0000674	NM_025771	Cntnap2	contactin associated protein-like 2	0	0	1	0	0	0	0	1	0	1	0
mmu-miR-181c	MIMAT0000674	NM_025776	Rbm22	RNA binding motif protein 22	0	0	1	0	0	0	0	1	0	1	0
mmu-miR-181c	MIMAT0000674	NM_025777	Duoxa2	dual oxidase maturation factor 2	0	0	1	0	0	0	0	1	0	1	0
mmu-miR-181c	MIMAT0000674	NM_025778	Bcl2l14	Bcl2-like 14 (apoptosis facilitator)	0	0	1	0	0	0	0	1	0	1	0
mmu-miR-181c	MIMAT0000674	NM_025779	Ccdc109b	coiled-coil domain containing 109B	0	0	1	0	0	0	0	1	0	1	0
mmu-miR-181c	MIMAT0000674	NM_025780	Thap2	THAP domain containing, apoptosis associated protein 2	0	0	1	0	0	0	0	1	0	1	0
mmu-miR-181c	MIMAT0000674	NM_025788	Btbd14b	BTB (POZ) domain containing 14B	0	0	1	0	0	0	0	1	0	1	0
mmu-miR-181c	MIMAT0000674	NM_025793	Wdr45l	Wdr45 like	0	0	1	0	0	0	0	1	0	1	0
mmu-miR-181c	MIMAT0000674	NM_025808	Lztr1	leucine-zipper-like transcriptional regulator, 1	0	0	1	0	0	0	0	1	0	1	0
mmu-miR-181c	MIMAT0000674	NM_025809	Clec14a	C-type lectin domain family 14, member a	0	0	1	0	0	0	0	1	0	1	0
mmu-miR-181c	MIMAT0000674	NM_025817	1200009O22Rik	RIKEN cDNA 1200009O22 gene	0	0	1	0	0	0	0	1	0	1	0
mmu-miR-181c	MIMAT0000674	NM_025819	1200016B10Rik	RIKEN cDNA 1200016B10 gene	0	0	1	0	0	0	0	1	0	1	0
mmu-miR-181c	MIMAT0000674	NM_025824	Bzw1	basic leucine zipper and W2 domains 1	0	0	1	0	0	0	0	1	0	1	0
mmu-miR-181c	MIMAT0000674	NM_025846	Rras2	related RAS viral (r-ras) oncogene homolog 2	0	0	1	0	0	0	0	1	0	1	0
mmu-miR-181c	MIMAT0000674	NM_025852	Rexo1	REX1, RNA exonuclease 1 homolog (S. cerevisiae)	0	0	1	0	0	0	0	1	0	1	0
mmu-miR-181c	MIMAT0000674	NM_025857	2310007F21Rik	RIKEN cDNA 2310007F21 gene	0	0	1	0	0	0	0	1	0	1	0
mmu-miR-181c	MIMAT0000674	NM_025862	Acad8	acyl-Coenzyme A dehydrogenase family, member 8	0	0	1	0	0	0	0	1	0	1	0
mmu-miR-181c	MIMAT0000674	NM_025879	2410002O22Rik	RIKEN cDNA 2410002O22 gene	0	0	1	0	0	0	0	1	0	1	0
mmu-miR-181c	MIMAT0000674	NM_025884	Zfp830	zinc finger protein 830	0	0	1	0	0	0	0	1	0	1	0
mmu-miR-181c	MIMAT0000674	NM_025927	Mrpl45	mitochondrial ribosomal protein L45	0	0	1	0	0	0	0	1	0	1	0
mmu-miR-181c	MIMAT0000674	NM_025945	Polr3d	polymerase (RNA) III (DNA directed) polypeptide D	0	0	1	0	0	0	0	1	0	1	0
mmu-miR-181c	MIMAT0000674	NM_025965	Ssr1	signal sequence receptor, alpha	0	0	1	0	0	0	0	1	0	1	0
mmu-miR-181c	MIMAT0000674	NM_025978	Ttc14	tetratricopeptide repeat domain 14	0	0	1	0	0	0	0	1	0	1	0
mmu-miR-181c	MIMAT0000674	NM_025985	Ube2g1	ubiquitin-conjugating enzyme E2G 1 (UBC7 homolog, C. elegans)	0	0	1	0	0	0	0	1	0	1	0
mmu-miR-181c	MIMAT0000674	NM_025993	Mis12	MIS12 homolog (yeast)	0	0	1	0	0	0	0	1	0	1	0
mmu-miR-181c	MIMAT0000674	NM_026030	Eif2s2	eukaryotic translation initiation factor 2, subunit 2 (beta)	0	0	1	0	0	0	0	1	0	1	0
mmu-miR-181c	MIMAT0000674	NM_026047	Rnf219	ring finger protein 219	0	0	1	0	0	0	0	1	0	1	0
mmu-miR-181c	MIMAT0000674	NM_026054	2810474O19Rik	RIKEN cDNA 2810474O19 gene	0	0	1	0	0	0	0	1	0	1	0
mmu-miR-181c	MIMAT0000674	NM_026062	2900024C23Rik	RIKEN cDNA 2900024C23 gene	0	0	1	0	0	0	0	1	0	1	0
mmu-miR-181c	MIMAT0000674	NM_026102	Daam1	dishevelled associated activator of morphogenesis 1	0	0	1	0	0	0	0	1	0	1	0
mmu-miR-181c	MIMAT0000674	NM_026114	Eif2s1	eukaryotic translation initiation factor 2, subunit 1 alpha	0	0	1	0	0	0	0	1	0	1	0
mmu-miR-181c	MIMAT0000674	NM_026141	Ppil4	peptidylprolyl isomerase (cyclophilin)-like 4	0	0	1	0	0	0	0	1	0	1	0
mmu-miR-181c	MIMAT0000674	NM_026145	Kctd10	potassium channel tetramerisation domain containing 10	0	0	1	0	0	0	0	1	0	1	0
mmu-miR-181c	MIMAT0000674	NM_026168	Ergic2	ERGIC and golgi 2	0	0	1	0	0	0	0	1	0	1	0
mmu-miR-181c	MIMAT0000674	NM_026177	1200011I18Rik	RIKEN cDNA 1200011I18 gene	0	0	1	0	0	0	0	1	0	1	0
mmu-miR-181c	MIMAT0000674	NM_026203	Ahi1	Abelson helper integration site 1	0	0	1	0	0	0	0	1	0	1	0
mmu-miR-181c	MIMAT0000674	NM_026217	Atg12	autophagy-related 12 (yeast)	0	0	1	0	0	0	0	1	0	1	0
mmu-miR-181c	MIMAT0000674	NM_026218	Fgfr1op2	FGFR1 oncogene partner 2	0	0	1	0	0	0	0	1	0	1	0
mmu-miR-181c	MIMAT0000674	NM_026234	Pigm	phosphatidylinositol glycan anchor biosynthesis, class M	0	0	1	0	0	0	0	1	0	1	0
mmu-miR-181c	MIMAT0000674	NM_026241	Ankrd39	ankyrin repeat domain 39	0	0	1	0	0	0	0	1	0	1	0
mmu-miR-181c	MIMAT0000674	NM_026247	Alg13	asparagine-linked glycosylation 13 homolog (S. cerevisiae)	0	0	1	0	0	0	0	1	0	1	0
mmu-miR-181c	MIMAT0000674	NM_026250	Zh2c2	zinc finger, H2C2 domain containing	0	0	1	0	0	0	0	1	0	1	0
mmu-miR-181c	MIMAT0000674	NM_026262	4930524B15Rik	RIKEN cDNA 4930524B15 gene	0	0	1	0	0	0	0	1	0	1	0
mmu-miR-181c	MIMAT0000674	NM_026274	Rspry1	ring finger and SPRY domain containing 1	0	0	1	0	0	0	0	1	0	1	0
mmu-miR-181c	MIMAT0000674	NM_026281	Tm7sf3	transmembrane 7 superfamily member 3	0	0	1	0	0	0	0	1	0	1	0
mmu-miR-181c	MIMAT0000674	NM_026283	Samd8	sterile alpha motif domain containing 8	0	0	1	0	0	0	0	1	0	1	0
mmu-miR-181c	MIMAT0000674	NM_026302	Dctn4	dynactin 4	0	0	1	0	0	0	0	1	0	1	0
mmu-miR-181c	MIMAT0000674	NM_026341	Nudt13	nudix (nucleoside diphosphate linked moiety X)-type motif 13	0	0	1	0	0	0	0	1	0	1	0
mmu-miR-181c	MIMAT0000674	NM_026343	Stx17	syntaxin 17	0	0	1	0	0	0	0	1	0	1	0
mmu-miR-181c	MIMAT0000674	NM_026345	Mansc1	MANSC domain containing 1	0	0	1	0	0	0	0	1	0	1	0
mmu-miR-181c	MIMAT0000674	NM_026355	Ergic2	ERGIC and golgi 2	0	0	1	0	0	0	0	1	0	1	0
mmu-miR-181c	MIMAT0000674	NM_026369	Arpc5	actin related protein 2/3 complex, subunit 5	0	0	1	0	0	0	0	1	0	1	0
mmu-miR-181c	MIMAT0000674	NM_026377	6330577E15Rik	RIKEN cDNA 6330577E15 gene	0	0	1	0	0	0	0	1	0	1	0
mmu-miR-181c	MIMAT0000674	NM_026378	Dalrd3	DALR anticodon binding domain containing 3	0	0	1	0	0	0	1	0	0	1	0
mmu-miR-181c	MIMAT0000674	NM_026380	Rgs8	regulator of G-protein signaling 8	0	0	1	0	0	0	0	1	0	1	0
mmu-miR-181c	MIMAT0000674	NM_026388	Tprgl	transformation related protein 63 regulated like	0	0	1	0	0	0	0	1	0	1	0
mmu-miR-181c	MIMAT0000674	NM_026390	Ubxd2	UBX domain containing 2	0	0	1	0	0	0	0	1	0	1	0
mmu-miR-181c	MIMAT0000674	NM_026424	Coq10b	coenzyme Q10 homolog B (S. cerevisiae)	0	0	1	0	0	0	0	1	0	1	0
mmu-miR-181c	MIMAT0000674	NM_026434	Rbm18	RNA binding motif protein 18	0	0	1	0	0	0	0	1	0	1	0
mmu-miR-181c	MIMAT0000674	NM_026435	Ufm1	ubiquitin-fold modifier 1	0	0	1	0	0	0	0	1	0	1	0
mmu-miR-181c	MIMAT0000674	NM_026474	Sugt1	SGT1, suppressor of G2 allele of SKP1 (S. cerevisiae)	0	0	1	0	0	0	0	1	0	1	0
mmu-miR-181c	MIMAT0000674	NM_026487	Atad1	ATPase family, AAA domain containing 1	0	0	1	0	0	0	0	1	0	1	0
mmu-miR-181c	MIMAT0000674	NM_026490	Mrpl19	mitochondrial ribosomal protein L19	0	0	1	0	0	0	0	1	0	1	0
mmu-miR-181c	MIMAT0000674	NM_026495	Btbd14a	BTB (POZ) domain containing 14A	0	0	1	0	0	0	0	1	0	1	0
mmu-miR-181c	MIMAT0000674	NM_026505	Bambi	BMP and activin membrane-bound inhibitor, homolog (Xenopus laevis)	0	0	1	0	0	0	0	1	0	1	0
mmu-miR-181c	MIMAT0000674	NM_026516	Tmem178	transmembrane protein 178	0	0	1	0	0	0	0	1	0	1	0
mmu-miR-181c	MIMAT0000674	NM_026529	2700062C07Rik	RIKEN cDNA 2700062C07 gene	0	0	1	0	0	0	0	1	0	1	0
mmu-miR-181c	MIMAT0000674	NM_026538	Ddx56	DEAD (Asp-Glu-Ala-Asp) box polypeptide 56	0	0	1	0	0	0	0	1	0	1	0
mmu-miR-181c	MIMAT0000674	NM_026550	Pak1ip1	PAK1 interacting protein 1	0	0	1	0	0	0	0	1	0	1	0
mmu-miR-181c	MIMAT0000674	NM_026554	Ncbp2	nuclear cap binding protein subunit 2	0	0	1	0	0	0	0	1	0	1	0
mmu-miR-181c	MIMAT0000674	NM_026561	Nt5c3l	5"-nucleotidase, cytosolic III-like	0	0	1	0	0	0	0	1	0	1	0
mmu-miR-181c	MIMAT0000674	NM_026661	0610011L14Rik	RIKEN cDNA 0610011L14 gene	0	0	1	0	0	0	0	1	0	1	0
mmu-miR-181c	MIMAT0000674	NM_026674	Aph1c	anterior pharynx defective 1c homolog (C. elegans)	0	0	0	0	0	0	1	1	0	1	0
mmu-miR-181c	MIMAT0000674	NM_026730	Gpihbp1	GPI-anchored HDL-binding protein 1	0	0	1	0	0	0	0	1	0	1	0
mmu-miR-181c	MIMAT0000674	NM_026737	Phf5a	PHD finger protein 5A	0	0	1	0	0	0	0	1	0	1	0
mmu-miR-181c	MIMAT0000674	NM_026743	Tspan11	tetraspanin 11	0	0	1	0	0	0	0	1	0	1	0
mmu-miR-181c	MIMAT0000674	NM_026759	Mrpl13	mitochondrial ribosomal protein L13	0	0	1	0	0	0	0	1	0	1	0
mmu-miR-181c	MIMAT0000674	NM_026780	Syf2	SYF2 homolog, RNA splicing factor (S. cerevisiae)	0	0	1	0	0	0	0	1	0	1	0
mmu-miR-181c	MIMAT0000674	NM_026842	Ubqln1	ubiquilin 1	0	0	1	0	0	0	0	1	0	1	0
mmu-miR-181c	MIMAT0000674	NM_026886	1500001A10Rik	RIKEN cDNA 1500001A10 gene	0	0	1	0	0	0	0	1	0	1	0
mmu-miR-181c	MIMAT0000674	NM_026908	Cab39l	calcium binding protein 39-like	0	0	1	0	0	0	0	1	0	1	0
mmu-miR-181c	MIMAT0000674	NM_026917	Zdhhc3	zinc finger, DHHC domain containing 3	0	0	1	0	0	0	0	1	0	1	0
mmu-miR-181c	MIMAT0000674	NM_026921	Isca1	iron-sulfur cluster assembly 1 homolog (S. cerevisiae)	0	0	1	0	0	0	0	1	0	1	0
mmu-miR-181c	MIMAT0000674	NM_026931	1810011O10Rik	RIKEN cDNA 1810011O10 gene	0	0	1	0	0	0	0	1	0	1	0
mmu-miR-181c	MIMAT0000674	NM_026967	Rhebl1	Ras homolog enriched in brain like 1	0	0	1	0	0	0	0	1	0	1	0
mmu-miR-181c	MIMAT0000674	NM_027127	2310016C16Rik	RIKEN cDNA 2310016C16 gene	0	0	1	0	0	0	0	1	0	1	0
mmu-miR-181c	MIMAT0000674	NM_027133	Lnp	limb and neural patterns	0	0	1	0	0	0	0	1	0	1	0
mmu-miR-181c	MIMAT0000674	NM_027144	Arhgef12	Rho guanine nucleotide exchange factor (GEF) 12	0	0	1	0	0	0	0	1	0	1	0
mmu-miR-181c	MIMAT0000674	NM_027149	Wdr20a	WD repeat domain 20a	0	0	0	0	0	0	1	1	0	1	0
mmu-miR-181c	MIMAT0000674	NM_027166	Ypel5	yippee-like 5 (Drosophila)	0	0	1	0	0	0	0	1	0	1	0
mmu-miR-181c	MIMAT0000674	NM_027288	Manba	mannosidase, beta A, lysosomal	0	0	1	0	0	0	0	1	0	1	0
mmu-miR-181c	MIMAT0000674	NM_027307	Golm1	golgi membrane protein 1	0	0	1	0	0	0	0	1	0	1	0
mmu-miR-181c	MIMAT0000674	NM_027315	Ube2q1	ubiquitin-conjugating enzyme E2Q (putative) 1	0	0	1	0	0	0	0	1	0	1	0
mmu-miR-181c	MIMAT0000674	NM_027326	Mllt3	myeloid/lymphoid or mixed-lineage leukemia (trithorax homolog, Drosophila); translocated to, 3	0	0	1	0	0	0	0	1	0	1	0
mmu-miR-181c	MIMAT0000674	NM_027375	Gcc2	GRIP and coiled-coil domain containing 2	0	0	1	0	0	0	0	1	0	1	0
mmu-miR-181c	MIMAT0000674	NM_027388	Pigw	phosphatidylinositol glycan anchor biosynthesis, class W	0	0	1	0	0	0	0	1	0	1	0
mmu-miR-181c	MIMAT0000674	NM_027402	Fndc5	fibronectin type III domain containing 5	0	0	1	0	0	0	0	1	0	1	0
mmu-miR-181c	MIMAT0000674	NM_027423	Polr3b	polymerase (RNA) III (DNA directed) polypeptide B	0	0	1	0	0	0	0	1	0	1	0
mmu-miR-181c	MIMAT0000674	NM_027425	Rufy2	RUN and FYVE domain-containing 2	0	0	1	0	0	0	0	1	0	1	0
mmu-miR-181c	MIMAT0000674	NM_027432	Wdr77	WD repeat domain 77	0	0	1	0	0	0	0	1	0	1	0
mmu-miR-181c	MIMAT0000674	NM_027472	5730455P16Rik	RIKEN cDNA 5730455P16 gene	0	0	1	0	0	0	0	1	0	1	0
mmu-miR-181c	MIMAT0000674	NM_027485	Med26	mediator complex subunit 26	0	0	0	0	0	0	1	1	0	1	0
mmu-miR-181c	MIMAT0000674	NM_027491	Rragd	Ras-related GTP binding D	0	0	1	0	0	0	0	1	0	1	0
mmu-miR-181c	MIMAT0000674	NM_027495	Tmem144	transmembrane protein 144	0	0	1	0	0	0	0	1	0	1	0
mmu-miR-181c	MIMAT0000674	NM_027521	Hmha1	histocompatibility (minor) HA-1	0	0	1	0	0	0	0	1	0	1	0
mmu-miR-181c	MIMAT0000674	NM_027569	Spag9	sperm associated antigen 9	0	0	1	0	0	0	0	1	0	1	0
mmu-miR-181c	MIMAT0000674	NM_027619	Ttc14	tetratricopeptide repeat domain 14	0	0	1	0	0	0	0	1	0	1	0
mmu-miR-181c	MIMAT0000674	NM_027631	4931407G18Rik	RIKEN cDNA 4931407G18 gene	0	0	1	0	0	0	0	1	0	1	0
mmu-miR-181c	MIMAT0000674	NM_027664	4933426K21Rik	RIKEN cDNA 4933426K21 gene	0	0	1	0	0	0	0	1	0	1	0
mmu-miR-181c	MIMAT0000674	NM_027671	Sntg1	syntrophin, gamma 1	0	0	1	0	0	0	0	1	0	1	0
mmu-miR-181c	MIMAT0000674	NM_027740	Wdr51b	WD repeat domain 51B	0	0	1	0	0	0	0	1	0	1	0
mmu-miR-181c	MIMAT0000674	NM_027760	Rassf8	Ras association (RalGDS/AF-6) domain family (N-terminal) member 8	0	0	1	0	0	0	0	1	0	1	0
mmu-miR-181c	MIMAT0000674	NM_027769	Cpne3	copine III	0	0	1	0	0	0	0	1	0	1	0
mmu-miR-181c	MIMAT0000674	NM_027789	5430416O09Rik	RIKEN cDNA 5430416O09 gene	0	0	1	0	0	0	0	1	0	1	0
mmu-miR-181c	MIMAT0000674	NM_027807	Cul5	cullin 5	0	0	1	0	0	0	0	1	0	1	0
mmu-miR-181c	MIMAT0000674	NM_027817	Grap	GRB2-related adaptor protein	0	0	1	0	0	0	0	1	0	1	0
mmu-miR-181c	MIMAT0000674	NM_027873	Ubiad1	UbiA prenyltransferase domain containing 1	0	0	1	0	0	0	0	1	0	1	0
mmu-miR-181c	MIMAT0000674	NM_027920	March8	membrane-associated ring finger (C3HC4) 8	0	0	1	0	0	0	0	1	0	1	0
mmu-miR-181c	MIMAT0000674	NM_027922	Ankle2	ankyrin repeat and LEM domain containing 2	0	0	1	0	0	0	0	1	0	1	0
mmu-miR-181c	MIMAT0000674	NM_027946	Wdr68	WD repeat domain 68	0	0	1	0	0	0	0	1	0	1	0
mmu-miR-181c	MIMAT0000674	NM_027947	Zbtb43	zinc finger and BTB domain containing 43	0	0	1	0	0	0	0	1	0	1	0
mmu-miR-181c	MIMAT0000674	NM_028014	2310067B10Rik	RIKEN cDNA 2310067B10 gene	0	0	0	0	0	0	1	1	0	1	0
mmu-miR-181c	MIMAT0000674	NM_028024	Nkiras2	NFKB inhibitor interacting Ras-like protein 2	0	0	1	0	0	0	0	1	0	1	0
mmu-miR-181c	MIMAT0000674	NM_028042	Ercc8	excision repaiross-complementing rodent repair deficiency, complementation group 8	0	0	1	0	0	0	0	1	0	1	0
mmu-miR-181c	MIMAT0000674	NM_028044	Cnn3	calponin 3, acidic	0	0	1	0	0	0	0	1	0	1	0
mmu-miR-181c	MIMAT0000674	NM_028055	1500005I02Rik	RIKEN cDNA 1500005I02 gene	0	0	1	0	0	0	0	1	0	1	0
mmu-miR-181c	MIMAT0000674	NM_028059	Zfp654	zinc finger protein 654	0	0	1	0	0	0	0	1	0	1	0
mmu-miR-181c	MIMAT0000674	NM_028166	1600014C10Rik	RIKEN cDNA 1600014C10 gene	0	0	1	0	0	0	0	1	0	1	0
mmu-miR-181c	MIMAT0000674	NM_028177	Ndufab1	NADH dehydrogenase (ubiquinone) 1, alpha/beta subcomplex, 1	0	0	1	0	0	0	0	1	0	1	0
mmu-miR-181c	MIMAT0000674	NM_028189	B3gnt3	UDP-GlcNAc:betaGal beta-1,3-N-acetylglucosaminyltransferase 3	0	0	1	1	0	0	0	0	0	1	0
mmu-miR-181c	MIMAT0000674	NM_028194	Fryl	furry homolog-like (Drosophila)	0	0	1	0	0	0	0	1	0	1	0
mmu-miR-181c	MIMAT0000674	NM_028227	Brap	BRCA1 associated protein	0	0	1	0	0	0	0	1	0	1	0
mmu-miR-181c	MIMAT0000674	NM_028228	2610028A01Rik	RIKEN cDNA 2610028A01 gene	0	0	1	0	0	0	0	1	0	1	0
mmu-miR-181c	MIMAT0000674	NM_028234	Prr8	proline rich 8	0	0	1	0	0	0	0	1	0	1	0
mmu-miR-181c	MIMAT0000674	NM_028247	Slc16a10	solute carrier family 16 (monocarboxylic acid transporters), member 10	0	0	1	0	0	0	0	1	0	1	0
mmu-miR-181c	MIMAT0000674	NM_028248	Tmem87b	transmembrane protein 87B	0	0	1	0	0	0	0	1	0	1	0
mmu-miR-181c	MIMAT0000674	NM_028266	Col16a1	collagen, type XVI, alpha 1	0	0	0	0	0	0	1	1	0	1	0
mmu-miR-181c	MIMAT0000674	NM_028335	Zfp248	zinc finger protein 248	0	0	1	0	0	0	0	1	0	1	0
mmu-miR-181c	MIMAT0000674	NM_028387	Macrod2	MACRO domain containing 2	0	0	1	0	0	0	0	1	0	1	0
mmu-miR-181c	MIMAT0000674	NM_028479	1600027N09Rik	RIKEN cDNA 1600027N09 gene	0	0	1	0	0	0	0	1	0	1	0
mmu-miR-181c	MIMAT0000674	NM_028538	1700049G17Rik	RIKEN cDNA 1700049G17 gene	0	0	1	0	0	0	0	1	0	1	0
mmu-miR-181c	MIMAT0000674	NM_028597	Thoc3	THO complex 3	0	0	1	0	0	0	0	1	0	1	0
mmu-miR-181c	MIMAT0000674	NM_028623	Cst6	cystatin E/M	0	0	1	0	0	0	0	1	0	1	0
mmu-miR-181c	MIMAT0000674	NM_028639	Ttc7	tetratricopeptide repeat domain 7	0	0	1	0	0	0	0	1	0	1	0
mmu-miR-181c	MIMAT0000674	NM_028679	Irak3	interleukin-1 receptor-associated kinase 3	0	0	1	0	0	0	0	1	0	1	0
mmu-miR-181c	MIMAT0000674	NM_028696	Obfc2a	oligonucleotide/oligosaccharide-binding fold containing 2A	0	0	1	0	0	0	0	1	0	1	0
mmu-miR-181c	MIMAT0000674	NM_028705	Herc3	hect domain and RLD 3	0	0	1	0	0	0	0	1	0	1	0
mmu-miR-181c	MIMAT0000674	NM_028710	Arsg	arylsulfatase G	0	0	1	0	0	0	0	1	0	1	0
mmu-miR-181c	MIMAT0000674	NM_028711	Slc25a27	solute carrier family 25, member 27	0	0	1	0	0	0	0	1	0	1	0
mmu-miR-181c	MIMAT0000674	NM_028712	Rap2b	RAP2B, member of RAS oncogene family	0	0	1	0	0	0	0	1	0	1	0
mmu-miR-181c	MIMAT0000674	NM_028725	4632417N05Rik	RIKEN cDNA 4632417N05 gene	0	0	1	0	0	0	0	1	0	1	0
mmu-miR-181c	MIMAT0000674	NM_028734	Steap2	six transmembrane epithelial antigen of prostate 2	0	0	1	0	0	0	0	1	0	1	0
mmu-miR-181c	MIMAT0000674	NM_028758	Gga2	golgi associated, gamma adaptin ear containing, ARF binding protein 2	0	0	1	0	0	0	0	1	0	1	0
mmu-miR-181c	MIMAT0000674	NM_028771	Ccdc97	coiled-coil domain containing 97	0	0	1	0	0	0	0	1	0	1	0
mmu-miR-181c	MIMAT0000674	NM_028789	Unkl	unkempt-like (Drosophila)	0	0	1	0	0	0	0	1	0	1	0
mmu-miR-181c	MIMAT0000674	NM_028817	Acsl3	acyl-CoA synthetase long-chain family member 3	0	0	1	0	0	0	0	1	0	1	0
mmu-miR-181c	MIMAT0000674	NM_028820	Sept14	septin 14	0	0	1	0	0	0	0	1	0	1	0
mmu-miR-181c	MIMAT0000674	NM_028829	Paqr8	progestin and adipoQ receptor family member VIII	0	0	1	0	0	0	0	1	0	1	0
mmu-miR-181c	MIMAT0000674	NM_028833	Iqce	IQ motif containing E	0	0	1	0	0	0	0	1	0	1	0
mmu-miR-181c	MIMAT0000674	NM_028839	Tmem110	transmembrane protein 110	0	0	1	0	0	0	0	1	0	1	0
mmu-miR-181c	MIMAT0000674	NM_028840	Armc1	armadillo repeat containing 1	0	0	1	0	0	0	0	1	0	1	0
mmu-miR-181c	MIMAT0000674	NM_028876	Tmed5	transmembrane emp24 protein transport domain containing 5	0	0	1	0	0	0	0	1	0	1	0
mmu-miR-181c	MIMAT0000674	NM_028933	1300010M03Rik	RIKEN cDNA 1300010M03 gene	0	0	1	0	0	0	0	1	0	1	0
mmu-miR-181c	MIMAT0000674	NM_028940	Rlbp1l1	retinaldehyde binding protein 1-like 1	0	0	1	0	0	0	0	1	0	1	0
mmu-miR-181c	MIMAT0000674	NM_028968	Ifitm7	interferon induced transmembrane protein 7	0	0	1	0	0	0	0	1	0	1	0
mmu-miR-181c	MIMAT0000674	NM_028973	Lrrc15	leucine rich repeat containing 15	0	0	1	0	0	0	0	1	0	1	0
mmu-miR-181c	MIMAT0000674	NM_028976	Gorasp1	golgi reassembly stacking protein 1	0	0	1	0	0	0	0	1	0	1	0
mmu-miR-181c	MIMAT0000674	NM_028994	Pck2	phosphoenolpyruvate carboxykinase 2 (mitochondrial)	0	0	1	0	0	0	0	1	0	1	0
mmu-miR-181c	MIMAT0000674	NM_029018	Cd200r3	CD200 receptor 3	0	0	1	0	0	0	0	1	0	1	0
mmu-miR-181c	MIMAT0000674	NM_029037	4930444A02Rik	RIKEN cDNA 4930444A02 gene	0	0	1	0	0	0	0	1	0	1	0
mmu-miR-181c	MIMAT0000674	NM_029074	Tmem188	transmembrane protein 188	0	0	1	0	0	0	0	1	0	1	0
mmu-miR-181c	MIMAT0000674	NM_029083	Ddit4	DNA-damage-inducible transcript 4	0	0	1	0	0	0	0	1	0	1	0
mmu-miR-181c	MIMAT0000674	NM_029101	1110014J01Rik	RIKEN cDNA 1110014J01 gene	0	0	1	0	0	0	0	1	0	1	0
mmu-miR-181c	MIMAT0000674	NM_029128	Qtrtd1	queuine tRNA-ribosyltransferase domain containing 1	0	0	1	0	0	0	0	1	0	1	0
mmu-miR-181c	MIMAT0000674	NM_029131	4930503E14Rik	RIKEN cDNA 4930503E14 gene	0	0	1	0	0	0	0	1	0	1	0
mmu-miR-181c	MIMAT0000674	NM_029148	Txndc13	thioredoxin domain containing 13	0	0	1	0	0	0	0	1	0	1	0
mmu-miR-181c	MIMAT0000674	NM_029173	Nxnl2	nucleoredoxin-like 2	0	0	1	0	0	0	0	1	0	1	0
mmu-miR-181c	MIMAT0000674	NM_029249	4930547N16Rik	RIKEN cDNA 4930547N16 gene	0	0	1	0	0	0	0	1	0	1	0
mmu-miR-181c	MIMAT0000674	NM_029274	Wbp7	WW domain binding protein 7	0	0	1	0	0	0	0	1	0	1	0
mmu-miR-181c	MIMAT0000674	NM_029330	Fpgt	fucose-1-phosphate guanylyltransferase	0	0	1	0	0	0	0	1	0	1	0
mmu-miR-181c	MIMAT0000674	NM_029364	Gns	glucosamine (N-acetyl)-6-sulfatase	0	0	1	0	0	0	0	1	0	1	0
mmu-miR-181c	MIMAT0000674	NM_029416	Klf17	Kruppel-like factor 17	0	0	1	0	0	0	0	1	0	1	0
mmu-miR-181c	MIMAT0000674	NM_029425	4833424O15Rik	RIKEN cDNA 4833424O15 gene	0	0	1	0	0	0	0	1	0	1	0
mmu-miR-181c	MIMAT0000674	NM_029431	Them4	thioesterase superfamily member 4	0	0	1	0	0	0	0	1	0	1	0
mmu-miR-181c	MIMAT0000674	NM_029434	Lca5	Leber congenital amaurosis 5 (human)	0	0	1	0	0	0	0	1	0	1	0
mmu-miR-181c	MIMAT0000674	NM_029438	Smurf1	SMAD specific E3 ubiquitin protein ligase 1	0	0	1	0	0	0	0	1	0	1	0
mmu-miR-181c	MIMAT0000674	NM_029492	Zdhhc20	zinc finger, DHHC domain containing 20	0	0	1	0	0	0	0	1	0	1	0
mmu-miR-181c	MIMAT0000674	NM_029499	Ms4a4c	membrane-spanning 4-domains, subfamily A, member 4C	0	0	1	0	0	0	0	1	0	1	0
mmu-miR-181c	MIMAT0000674	NM_029512	5830472M02Rik	RIKEN cDNA 5830472M02 gene	0	0	1	0	0	0	0	1	0	1	0
mmu-miR-181c	MIMAT0000674	NM_029528	6330503C03Rik	RIKEN cDNA 6330503C03 gene	0	0	1	0	0	0	0	1	0	1	0
mmu-miR-181c	MIMAT0000674	NM_029531	Zfp60	zinc finger protein 60	0	0	1	0	0	0	0	1	0	1	0
mmu-miR-181c	MIMAT0000674	NM_029550	Keg1	kidney expressed gene 1	0	0	1	0	0	0	0	1	0	1	0
mmu-miR-181c	MIMAT0000674	NM_029554	0610040J01Rik	RIKEN cDNA 0610040J01 gene	0	0	1	0	0	0	0	1	0	1	0
mmu-miR-181c	MIMAT0000674	NM_029688	Srxn1	sulfiredoxin 1 homolog (S. cerevisiae)	0	0	1	0	0	0	0	1	0	1	0
mmu-miR-181c	MIMAT0000674	NM_029705	Atxn3	ataxin 3	0	0	1	0	0	0	0	1	0	1	0
mmu-miR-181c	MIMAT0000674	NM_029742	2410127E18Rik	RIKEN cDNA 2410127E18 gene	0	0	1	0	0	0	0	1	0	1	0
mmu-miR-181c	MIMAT0000674	NM_029758	D12Ertd553e	DNA segment, Chr 12, ERATO Doi 553, expressed	0	0	1	0	0	0	0	1	0	1	0
mmu-miR-181c	MIMAT0000674	NM_029760	Nubpl	nucleotide binding protein-like	0	0	1	1	0	0	0	0	0	1	0
mmu-miR-181c	MIMAT0000674	NM_029770	Unc5b	unc-5 homolog B (C. elegans)	0	0	1	0	0	0	0	1	0	1	0
mmu-miR-181c	MIMAT0000674	NM_029779	Ccdc116	coiled-coil domain containing 116	0	0	1	0	0	0	0	1	0	1	0
mmu-miR-181c	MIMAT0000674	NM_029788	Rnft1	ring finger protein, transmembrane 1	0	0	1	0	0	0	0	1	0	1	0
mmu-miR-181c	MIMAT0000674	NM_029869	Zkscan1	zinc finger with KRAB and SCAN domains 1	0	0	1	0	0	0	0	1	0	1	0
mmu-miR-181c	MIMAT0000674	NM_029881	C030003D03Rik	RIKEN cDNA C030003D03 gene	0	0	1	0	0	0	0	1	0	1	0
mmu-miR-181c	MIMAT0000674	NM_029896	Wdr82	WD repeat domain containing 82	0	0	1	0	0	0	0	1	0	1	0
mmu-miR-181c	MIMAT0000674	NM_029924	Mbd5	methyl-CpG binding domain protein 5	0	0	1	0	0	0	0	1	0	1	0
mmu-miR-181c	MIMAT0000674	NM_029931	Mllt3	myeloid/lymphoid or mixed-lineage leukemia (trithorax homolog, Drosophila); translocated to, 3	0	0	1	0	0	0	0	1	0	1	0
mmu-miR-181c	MIMAT0000674	NM_029972	Ermn	ermin, ERM-like protein	0	0	1	0	0	0	0	1	0	1	0
mmu-miR-181c	MIMAT0000674	NM_029979	Trim35	tripartite motif-containing 35	0	0	1	0	0	0	0	1	0	1	0
mmu-miR-181c	MIMAT0000674	NM_030021	D730039F16Rik	RIKEN cDNA D730039F16 gene	0	0	1	0	0	0	0	1	0	1	0
mmu-miR-181c	MIMAT0000674	NM_030069	4432416J03Rik	RIKEN cDNA 4432416J03 gene	0	0	1	0	0	0	0	1	0	1	0
mmu-miR-181c	MIMAT0000674	NM_030184	Armc9	armadillo repeat containing 9	0	0	1	0	0	0	0	1	0	1	0
mmu-miR-181c	MIMAT0000674	NM_030203	Tspyl4	TSPY-like 4	0	0	1	0	0	0	0	1	0	1	0
mmu-miR-181c	MIMAT0000674	NM_030229	Polr3h	polymerase (RNA) III (DNA directed) polypeptide H	0	0	1	0	0	0	0	1	0	1	0
mmu-miR-181c	MIMAT0000674	NM_030554	Rab27b	RAB27b, member RAS oncogene family	0	0	1	0	0	0	0	1	0	1	0
mmu-miR-181c	MIMAT0000674	NM_030596	Dsg3	desmoglein 3	0	0	1	0	0	0	0	1	0	1	0
mmu-miR-181c	MIMAT0000674	NM_030598	Rcan2	regulator of calcineurin 2	0	0	1	0	0	0	0	1	0	1	0
mmu-miR-181c	MIMAT0000674	NM_030599	Klrb1b	killer cell lectin-like receptor subfamily B member 1B	0	0	1	0	0	0	0	1	0	1	0
mmu-miR-181c	MIMAT0000674	NM_030684	Trim34	tripartite motif-containing 34	0	0	1	0	0	0	0	1	0	1	0
mmu-miR-181c	MIMAT0000674	NM_030708	Zfhx4	zinc finger homeodomain 4	0	0	1	0	0	0	0	1	0	1	0
mmu-miR-181c	MIMAT0000674	NM_030730	Rad54l2	Rad54 like 2 (S. cerevisiae)	0	0	1	0	0	0	0	1	0	1	0
mmu-miR-181c	MIMAT0000674	NM_031158	Ank1	ankyrin 1, erythroid	0	0	1	0	0	0	0	1	0	1	0
mmu-miR-181c	MIMAT0000674	NM_031179	Sf3b1	splicing factor 3b, subunit 1	0	0	0	0	0	0	1	1	0	1	0
mmu-miR-181c	MIMAT0000674	NM_031184	Glis2	GLIS family zinc finger 2	0	0	1	0	0	0	0	1	0	1	0
mmu-miR-181c	MIMAT0000674	NM_031186	Ndst3	N-deacetylase/N-sulfotransferase (heparan glucosaminyl) 3	0	0	1	0	0	0	0	1	0	1	0
mmu-miR-181c	MIMAT0000674	NM_031257	Plekha2	pleckstrin homology domain-containing, family A (phosphoinositide binding specific) member 2	0	0	1	0	0	0	0	1	0	1	0
mmu-miR-181c	MIMAT0000674	NM_031260	Mov10l1	Moloney leukemia virus 10-like 1	0	0	1	0	0	0	0	1	0	1	0
mmu-miR-181c	MIMAT0000674	NM_031377	Pramel1	preferentially expressed antigen in melanoma-like 1	0	0	1	0	0	0	0	1	0	1	0
mmu-miR-181c	MIMAT0000674	NM_032008	Slmap	sarcolemma associated protein	0	0	1	0	0	0	0	1	0	1	0
mmu-miR-181c	MIMAT0000674	NM_032393	Mtap1a	microtubule-associated protein 1 A	0	0	1	0	0	0	0	1	0	1	0
mmu-miR-181c	MIMAT0000674	NM_032465	Cd96	CD96 antigen	0	0	1	0	0	0	0	1	0	1	0
mmu-miR-181c	MIMAT0000674	NM_032544	Gtpbp3	GTP binding protein 3	0	0	1	0	0	0	0	1	0	1	0
mmu-miR-181c	MIMAT0000674	NM_033134	Inpp5e	inositol polyphosphate-5-phosphatase E	0	0	1	0	0	0	0	1	0	1	0
mmu-miR-181c	MIMAT0000674	NM_033149	B3galt5	UDP-Gal:betaGlcNAc beta 1,3-galactosyltransferase, polypeptide 5	0	0	1	0	0	0	0	1	0	1	0
mmu-miR-181c	MIMAT0000674	NM_033270	E2f6	E2F transcription factor 6	0	0	1	0	0	0	0	1	0	1	0
mmu-miR-181c	MIMAT0000674	NM_033314	Slco2a1	solute carrier organic anion transporter family, member 2a1	0	0	1	0	0	0	0	1	0	1	0
mmu-miR-181c	MIMAT0000674	NM_033374	Dock2	dedicator of cyto-kinesis 2	0	0	1	0	0	0	0	1	0	1	0
mmu-miR-181c	MIMAT0000674	NM_033476	Tcfcp2	transcription factor CP2	0	0	1	0	0	0	0	1	0	1	0
mmu-miR-181c	MIMAT0000674	NM_033521	Laptm4b	lysosomal-associated protein transmembrane 4B	0	0	1	0	0	0	0	1	0	1	0
mmu-miR-181c	MIMAT0000674	NM_033561	Eif4h	eukaryotic translation initiation factor 4H	0	0	1	0	0	0	0	1	0	1	0
mmu-miR-181c	MIMAT0000674	NM_033623	Dcun1d1	DCN1, defective in cullin neddylation 1, domain containing 1 (S. cerevisiae)	0	0	1	0	0	0	0	1	0	1	0
mmu-miR-181c	MIMAT0000674	NM_052977	Adarb2	adenosine deaminase, RNA-specific, B2	0	0	1	0	0	0	0	1	0	1	0
mmu-miR-181c	MIMAT0000674	NM_053014	Agpat3	1-acylglycerol-3-phosphate O-acyltransferase 3	0	0	1	0	0	0	0	1	0	1	0
mmu-miR-181c	MIMAT0000674	NM_053077	Slc45a2	solute carrier family 45, member 2	0	0	1	0	0	0	0	1	0	1	0
mmu-miR-181c	MIMAT0000674	NM_053086	Nolc1	nucleolar and coiled-body phosphoprotein 1	0	0	1	0	0	0	0	1	0	1	0
mmu-miR-181c	MIMAT0000674	NM_053094	Cd163	CD163 antigen	0	0	0	0	0	0	1	1	0	1	0
mmu-miR-181c	MIMAT0000674	NM_053103	Entpd7	ectonucleoside triphosphate diphosphohydrolase 7	0	0	1	0	0	0	0	1	0	1	0
mmu-miR-181c	MIMAT0000674	NM_053143	Pcdhb18	protocadherin beta 18	0	0	1	0	0	0	0	1	0	1	0
mmu-miR-181c	MIMAT0000674	NM_053155	Clmn	calmin	0	0	1	0	0	0	0	1	0	1	0
mmu-miR-181c	MIMAT0000674	NM_053170	Trim33	tripartite motif-containing 33	0	0	1	0	0	0	0	1	0	1	0
mmu-miR-181c	MIMAT0000674	NM_053172	Mepe	matrix extracellular phosphoglycoprotein with ASARM motif (bone)	0	0	1	0	0	0	0	1	0	1	0
mmu-miR-181c	MIMAT0000674	NM_053197	Sfxn3	sideroflexin 3	0	0	1	0	0	0	0	1	0	1	0
mmu-miR-181c	MIMAT0000674	NM_053204	Erc1	ELKS/RAB6-interacting/CAST family member 1	0	0	1	0	0	0	0	1	0	1	0
mmu-miR-181c	MIMAT0000674	NM_053208	Egln2	EGL nine homolog 2 (C. elegans)	0	0	1	0	0	0	0	1	0	1	0
mmu-miR-181c	MIMAT0000674	NM_053252	Ehbp1l1	EH domain binding protein 1-like 1	0	0	1	0	0	0	0	1	0	1	0
mmu-miR-181c	MIMAT0000674	NM_053255	Elac1	elaC homolog 1 (E. coli)	0	0	1	0	0	0	0	1	0	1	0
mmu-miR-181c	MIMAT0000674	NM_053268	Rasa2	RAS p21 protein activator 2	0	0	1	0	0	0	0	1	0	1	0
mmu-miR-181c	MIMAT0000674	NM_054043	Msi2	Musashi homolog 2 (Drosophila)	0	0	1	0	0	0	0	1	0	1	0
mmu-miR-181c	MIMAT0000674	NM_054044	Gpr124	G protein-coupled receptor 124	0	0	0	0	0	0	1	1	0	1	0
mmu-miR-181c	MIMAT0000674	NM_054048	Rcor2	REST corepressor 2	0	0	1	0	0	0	0	1	0	1	0
mmu-miR-181c	MIMAT0000674	NM_054064	Psg29	pregnancy-specific glycoprotein 29	0	0	1	0	0	0	0	1	0	1	0
mmu-miR-181c	MIMAT0000674	NM_054068	Vsx1	visual system homeobox 1 homolog (zebrafish)	0	0	1	0	0	0	0	1	0	1	0
mmu-miR-181c	MIMAT0000674	NM_054077	Prelp	proline arginine-rich end leucine-rich repeat	0	0	1	0	0	0	0	1	0	1	0
mmu-miR-181c	MIMAT0000674	NM_054087	Slc19a2	solute carrier family 19 (thiamine transporter), member 2	0	0	1	0	0	0	0	1	0	1	0
mmu-miR-181c	MIMAT0000674	NM_054097	Pip4k2c	phosphatidylinositol-5-phosphate 4-kinase, type II, gamma	0	0	1	0	0	0	0	1	0	1	0
mmu-miR-181c	MIMAT0000674	NM_057173	Lmo1	LIM domain only 1	0	0	0	0	0	0	1	1	0	1	0
mmu-miR-181c	MIMAT0000674	NM_080287	Elmo2	engulfment and cell motility 2, ced-12 homolog (C. elegans)	0	0	1	0	0	0	0	1	0	1	0
mmu-miR-181c	MIMAT0000674	NM_080437	Celsr3	cadherin, EGF LAG seven-pass G-type receptor 3 (flamingo homolog, Drosophila)	0	0	1	0	0	0	0	1	0	1	0
mmu-miR-181c	MIMAT0000674	NM_080445	B3galt6	UDP-Gal:betaGal beta 1,3-galactosyltransferase, polypeptide 6	0	0	1	0	0	0	0	1	0	1	0
mmu-miR-181c	MIMAT0000674	NM_080450	Gje1	gap junction membrane channel protein epsilon 1	0	0	1	0	0	0	0	1	0	1	0
mmu-miR-181c	MIMAT0000674	NM_080457	Muc4	mucin 4	0	0	1	0	0	0	0	1	0	1	0
mmu-miR-181c	MIMAT0000674	NM_080463	Pofut1	protein O-fucosyltransferase 1	0	0	1	0	0	0	0	1	0	1	0
mmu-miR-181c	MIMAT0000674	NM_080555	Ppap2b	phosphatidic acid phosphatase type 2B	0	0	1	0	0	0	0	1	0	1	0
mmu-miR-181c	MIMAT0000674	NM_080575	Acss1	acyl-CoA synthetase short-chain family member 1	0	0	1	0	0	0	0	1	0	1	0
mmu-miR-181c	MIMAT0000674	NM_080636	Hars2	histidyl-tRNA synthetase 2, mitochondrial (putative)	0	0	1	0	0	0	0	1	0	1	0
mmu-miR-181c	MIMAT0000674	NM_080708	Bmp2k	BMP2 inducible kinase	0	0	1	0	0	0	0	1	0	1	0
mmu-miR-181c	MIMAT0000674	NM_080788	Ttbk2	tau tubulin kinase 2	0	0	1	0	0	0	0	1	0	1	0
mmu-miR-181c	MIMAT0000674	NM_080857	Asb13	ankyrin repeat and SOCS box-containing protein 13	0	0	1	0	0	0	0	1	0	1	0
mmu-miR-181c	MIMAT0000674	NM_130856	Krtap16-8	keratin associated protein 16-8	0	0	1	0	0	0	0	1	0	1	0
mmu-miR-181c	MIMAT0000674	NM_130862	Baiap2	brain-specific angiogenesis inhibitor 1-associated protein 2	0	0	0	0	0	0	1	1	0	1	0
mmu-miR-181c	MIMAT0000674	NM_130866	Olfr78	olfactory receptor 78	0	0	1	0	0	0	0	1	0	1	0
mmu-miR-181c	MIMAT0000674	NM_130877	Peg10	paternally expressed 10	0	0	1	0	0	0	0	1	0	1	0
mmu-miR-181c	MIMAT0000674	NM_133167	Parvb	parvin, beta	0	0	1	0	0	0	0	1	0	1	0
mmu-miR-181c	MIMAT0000674	NM_133201	Mfn2	mitofusin 2	0	0	1	0	0	0	0	1	0	1	0
mmu-miR-181c	MIMAT0000674	NM_133208	Zfp287	zinc finger protein 287	0	0	1	0	0	0	0	1	0	1	0
mmu-miR-181c	MIMAT0000674	NM_133214	BC017612	cDNA sequence BC017612	0	0	1	0	0	0	0	1	0	1	0
mmu-miR-181c	MIMAT0000674	NM_133220	Sgk3	serum/glucocorticoid regulated kinase 3	0	0	1	0	0	0	0	1	0	1	0
mmu-miR-181c	MIMAT0000674	NM_133237	Apcdd1	adenomatosis polyposis coli down-regulated 1	0	0	1	0	0	0	0	1	0	1	0
mmu-miR-181c	MIMAT0000674	NM_133349	Zfand2a	zinc finger, AN1-type domain 2A	0	0	1	0	0	0	0	1	0	1	0
mmu-miR-181c	MIMAT0000674	NM_133352	Tm9sf3	transmembrane 9 superfamily member 3	0	0	1	0	0	0	0	1	0	1	0
mmu-miR-181c	MIMAT0000674	NM_133365	Dnahc5	dynein, axonemal, heavy chain 5	0	0	1	0	0	0	0	1	0	1	0
mmu-miR-181c	MIMAT0000674	NM_133654	Cd34	CD34 antigen	0	0	1	0	0	0	0	1	0	1	0
mmu-miR-181c	MIMAT0000674	NM_133670	Sult1a1	sulfotransferase family 1A, phenol-preferring, member 1	0	0	1	0	0	0	0	1	0	1	0
mmu-miR-181c	MIMAT0000674	NM_133733	9030425E11Rik	RIKEN cDNA 9030425E11 gene	0	0	1	0	0	0	0	1	0	1	0
mmu-miR-181c	MIMAT0000674	NM_133741	Snrk	SNF related kinase	0	0	1	0	0	0	0	1	0	1	0
mmu-miR-181c	MIMAT0000674	NM_133747	2810405J04Rik	RIKEN cDNA 2810405J04 gene	0	0	1	0	0	0	0	1	0	1	0
mmu-miR-181c	MIMAT0000674	NM_133748	Insig2	insulin induced gene 2	0	0	1	0	0	0	0	1	0	1	0
mmu-miR-181c	MIMAT0000674	NM_133750	3110048E14Rik	RIKEN cDNA 3110048E14 gene	0	0	1	0	0	0	0	1	0	1	0
mmu-miR-181c	MIMAT0000674	NM_133761	Dcp1a	DCP1 decapping enzyme homolog A (S. cerevisiae)	0	0	1	0	0	0	0	1	0	1	0
mmu-miR-181c	MIMAT0000674	NM_133766	Efr3a	EFR3 homolog A (S. cerevisiae)	0	0	1	0	0	0	0	1	0	1	0
mmu-miR-181c	MIMAT0000674	NM_133781	Cab39	calcium binding protein 39	0	0	0	0	0	0	1	1	0	1	0
mmu-miR-181c	MIMAT0000674	NM_133788	Icmt	isoprenylcysteine carboxyl methyltransferase	0	0	1	0	0	0	0	1	0	1	0
mmu-miR-181c	MIMAT0000674	NM_133805	Cops8	COP9 (constitutive photomorphogenic) homolog, subunit 8 (Arabidopsis thaliana)	0	0	1	0	0	0	0	1	0	1	0
mmu-miR-181c	MIMAT0000674	NM_133808	Hdlbp	high density lipoprotein (HDL) binding protein	0	0	1	0	0	0	0	1	0	1	0
mmu-miR-181c	MIMAT0000674	NM_133810	Stk17b	serine/threonine kinase 17b (apoptosis-inducing)	0	0	1	0	0	0	0	1	0	1	0
mmu-miR-181c	MIMAT0000674	NM_133825	D1Ertd622e	DNA segment, Chr 1, ERATO Doi 622, expressed	0	0	1	0	0	0	0	1	0	1	0
mmu-miR-181c	MIMAT0000674	NM_133838	Ehd4	EH-domain containing 4	0	0	1	0	0	0	0	1	0	1	0
mmu-miR-181c	MIMAT0000674	NM_133851	Nusap1	nucleolar and spindle associated protein 1	0	0	1	0	0	0	0	1	0	1	0
mmu-miR-181c	MIMAT0000674	NM_133871	Ifi44	interferon-induced protein 44	0	0	1	0	0	0	0	1	0	1	0
mmu-miR-181c	MIMAT0000674	NM_133906	Zkscan1	zinc finger with KRAB and SCAN domains 1	0	0	1	0	0	0	0	1	0	1	0
mmu-miR-181c	MIMAT0000674	NM_133910	Tbc1d14	TBC1 domain family, member 14	0	0	1	0	0	0	0	1	0	1	0
mmu-miR-181c	MIMAT0000674	NM_133916	Eif3b	eukaryotic translation initiation factor 3, subunit B	0	0	1	0	0	0	0	1	0	1	0
mmu-miR-181c	MIMAT0000674	NM_133927	Itfg2	integrin alpha FG-GAP repeat containing 2	0	0	1	0	0	0	0	1	0	1	0
mmu-miR-181c	MIMAT0000674	NM_133931	Pot1a	protection of telomeres 1A	0	0	1	0	0	0	0	1	0	1	0
mmu-miR-181c	MIMAT0000674	NM_133934	Isy1	ISY1 splicing factor homolog (S. cerevisiae)	0	0	1	0	0	0	0	1	0	1	0
mmu-miR-181c	MIMAT0000674	NM_133945	Vrk3	vaccinia related kinase 3	0	0	1	0	0	0	0	1	0	1	0
mmu-miR-181c	MIMAT0000674	NM_133948	Psip1	PC4 and SFRS1 interacting protein 1	0	0	1	0	0	0	0	1	0	1	0
mmu-miR-181c	MIMAT0000674	NM_133971	Ankrd10	ankyrin repeat domain 10	0	0	1	0	0	0	0	1	0	1	0
mmu-miR-181c	MIMAT0000674	NM_133984	Hemk1	HemK methyltransferase family member 1	0	0	1	0	0	0	0	1	0	1	0
mmu-miR-181c	MIMAT0000674	NM_133991	Ftsj1	FtsJ homolog 1 (E. coli)	0	0	1	0	0	0	0	1	0	1	0
mmu-miR-181c	MIMAT0000674	NM_134011	Tbrg4	transforming growth factor beta regulated gene 4	0	0	1	0	0	0	0	1	0	1	0
mmu-miR-181c	MIMAT0000674	NM_134020	Tmed4	transmembrane emp24 protein transport domain containing 4	0	0	0	0	0	0	1	1	0	1	0
mmu-miR-181c	MIMAT0000674	NM_134033	Ccdc117	coiled-coil domain containing 117	0	0	1	0	0	0	0	1	0	1	0
mmu-miR-181c	MIMAT0000674	NM_134038	Slc16a6	solute carrier family 16 (monocarboxylic acid transporters), member 6	0	0	1	0	0	0	0	1	0	1	0
mmu-miR-181c	MIMAT0000674	NM_134041	4930427A07Rik	RIKEN cDNA 4930427A07 gene	0	0	1	0	0	0	0	1	0	1	0
mmu-miR-181c	MIMAT0000674	NM_134064	Rnf44	ring finger protein 44	0	0	1	0	0	0	0	1	0	1	0
mmu-miR-181c	MIMAT0000674	NM_134072	Akr1c14	aldo-keto reductase family 1, member C14	0	0	1	0	0	0	0	1	0	1	0
mmu-miR-181c	MIMAT0000674	NM_134083	Rcbtb2	regulator of chromosome condensation (RCC1) and BTB (POZ) domain containing protein 2	0	0	1	0	0	0	0	1	0	1	0
mmu-miR-181c	MIMAT0000674	NM_134131	Tnfaip8	tumor necrosis factor, alpha-induced protein 8	0	0	1	0	0	0	0	1	0	1	0
mmu-miR-181c	MIMAT0000674	NM_134135	Slc39a3	solute carrier family 39 (zinc transporter), member 3	0	0	1	0	0	0	0	1	0	1	0
mmu-miR-181c	MIMAT0000674	NM_134142	Tmem109	transmembrane protein 109	0	0	1	0	0	0	0	1	0	1	0
mmu-miR-181c	MIMAT0000674	NM_134161	Fut10	fucosyltransferase 10	0	0	1	0	0	0	0	1	0	1	0
mmu-miR-181c	MIMAT0000674	NM_134163	Mbnl3	muscleblind-like 3 (Drosophila)	0	0	1	0	0	0	0	1	0	1	0
mmu-miR-181c	MIMAT0000674	NM_134251	Slc12a8	solute carrier family 12 (potassium/chloride transporters), member 8	0	0	1	0	0	0	0	1	0	1	0
mmu-miR-181c	MIMAT0000674	NM_138309	Cd99l2	Cd99 antigen-like 2	0	0	1	0	0	0	0	1	0	1	0
mmu-miR-181c	MIMAT0000674	NM_138583	D16H22S680E	DNA segment, Chr 16, human D22S680E, expressed	0	0	1	0	0	0	0	1	0	1	0
mmu-miR-181c	MIMAT0000674	NM_138598	D11Wsu99e	DNA segment, Chr 11, Wayne State University 99, expressed	0	0	1	0	0	0	0	1	0	1	0
mmu-miR-181c	MIMAT0000674	NM_138599	Tomm70a	translocase of outer mitochondrial membrane 70 homolog A (yeast)	0	0	1	0	0	0	0	1	0	1	0
mmu-miR-181c	MIMAT0000674	NM_138677	Edem1	ER degradation enhancer, mannosidase alpha-like 1	0	0	1	0	0	0	0	1	0	1	0
mmu-miR-181c	MIMAT0000674	NM_138756	Slc25a36	solute carrier family 25, member 36	0	0	1	0	0	0	0	1	0	1	0
mmu-miR-181c	MIMAT0000674	NM_139065	Rbm47	RNA binding motif protein 47	0	0	0	0	0	0	1	1	0	1	0
mmu-miR-181c	MIMAT0000674	NM_139117	Csda	cold shock domain protein A	0	0	0	0	0	0	1	1	0	1	0
mmu-miR-181c	MIMAT0000674	NM_139295	Mcfd2	multiple coagulation factor deficiency 2	0	0	1	0	0	0	0	1	0	1	0
mmu-miR-181c	MIMAT0000674	NM_139298	Wnt9a	wingless-type MMTV integration site 9A	0	0	1	0	0	0	0	1	0	1	0
mmu-miR-181c	MIMAT0000674	NM_139306	Asah3l	N-acylsphingosine amidohydrolase 3-like	0	0	1	0	0	0	0	1	0	1	0
mmu-miR-181c	MIMAT0000674	NM_139310	Otoa	otoancorin	0	0	1	0	0	0	0	1	0	1	0
mmu-miR-181c	MIMAT0000674	NM_139311	Mllt6	myeloid/lymphoid or mixed-lineage leukemia (trithorax homolog, Drosophila); translocated to, 6	0	0	1	0	0	0	0	1	0	1	0
mmu-miR-181c	MIMAT0000674	NM_144527	Ccdc21	coiled-coil domain containing 21	0	0	1	0	0	0	0	1	0	1	0
mmu-miR-181c	MIMAT0000674	NM_144530	Zc3h11a	zinc finger CCCH type containing 11A	0	0	1	0	0	0	0	1	0	1	0
mmu-miR-181c	MIMAT0000674	NM_144531	9030409G11Rik	RIKEN cDNA 9030409G11 gene	0	0	1	0	0	0	0	1	0	1	0
mmu-miR-181c	MIMAT0000674	NM_144545	Eif3j	eukaryotic translation initiation factor 3, subunit J	0	0	1	0	0	0	0	1	0	1	0
mmu-miR-181c	MIMAT0000674	NM_144731	Galnt7	UDP-N-acetyl-alpha-D-galactosamine: polypeptide N-acetylgalactosaminyltransferase 7	0	0	1	0	0	0	0	1	0	1	0
mmu-miR-181c	MIMAT0000674	NM_144795	Pycr1	pyrroline-5-carboxylate reductase 1	0	0	1	0	0	0	0	1	0	1	0
mmu-miR-181c	MIMAT0000674	NM_144812	Tnrc6b	trinucleotide repeat containing 6b	0	0	0	0	0	0	1	1	0	1	0
mmu-miR-181c	MIMAT0000674	NM_144825	Taok1	TAO kinase 1	0	0	1	0	0	0	0	1	0	1	0
mmu-miR-181c	MIMAT0000674	NM_144852	Slc7a4	solute carrier family 7 (cationic amino acid transporter, y+ system), member 4	0	0	1	0	0	0	0	1	0	1	0
mmu-miR-181c	MIMAT0000674	NM_144859	Pja2	praja 2, RING-H2 motif containing	0	0	1	0	0	0	0	1	0	1	0
mmu-miR-181c	MIMAT0000674	NM_144861	BC021395	cDNA sequence BC021395	0	0	1	0	0	0	0	1	0	1	0
mmu-miR-181c	MIMAT0000674	NM_144953	1700019D03Rik	RIKEN cDNA 1700019D03 gene	0	0	1	0	0	0	0	1	0	1	0
mmu-miR-181c	MIMAT0000674	NM_145070	Hip1r	huntingtin interacting protein 1 related	0	0	1	0	0	0	0	1	0	1	0
mmu-miR-181c	MIMAT0000674	NM_145134	Spsb4	splA/ryanodine receptor domain and SOCS box containing 4	0	0	1	0	0	0	0	1	0	1	0
mmu-miR-181c	MIMAT0000674	NM_145226	Oas3	2"-5" oligoadenylate synthetase 3	0	0	1	0	0	0	0	1	0	1	0
mmu-miR-181c	MIMAT0000674	NM_145355	Rnf185	ring finger protein 185	0	0	1	0	0	0	0	1	0	1	0
mmu-miR-181c	MIMAT0000674	NM_145367	Txndc5	thioredoxin domain containing 5	0	0	1	0	0	0	0	1	0	1	0
mmu-miR-181c	MIMAT0000674	NM_145375	Tm6sf1	transmembrane 6 superfamily member 1	0	0	1	0	0	0	0	1	0	1	0
mmu-miR-181c	MIMAT0000674	NM_145376	Lpcat1	lysophosphatidylcholine acyltransferase 1	0	0	0	1	0	0	1	0	0	1	0
mmu-miR-181c	MIMAT0000674	NM_145401	Prkag2	protein kinase, AMP-activated, gamma 2 non-catalytic subunit	0	0	1	0	0	0	0	1	0	1	0
mmu-miR-181c	MIMAT0000674	NM_145412	5830457O10Rik	RIKEN cDNA 5830457O10 gene	0	0	0	0	0	0	1	1	0	1	0
mmu-miR-181c	MIMAT0000674	NM_145422	D10Wsu52e	DNA segment, Chr 10, Wayne State University 52, expressed	0	0	1	0	0	0	0	1	0	1	0
mmu-miR-181c	MIMAT0000674	NM_145426	Mfap3	microfibrillar-associated protein 3	0	0	1	0	0	0	0	1	0	1	0
mmu-miR-181c	MIMAT0000674	NM_145429	Arrb2	arrestin, beta 2	0	0	1	0	0	0	0	1	0	1	0
mmu-miR-181c	MIMAT0000674	NM_145433	Mrm1	mitochondrial rRNA methyltransferase 1 homolog (S. cerevisiae)	0	0	1	0	0	0	0	1	0	1	0
mmu-miR-181c	MIMAT0000674	NM_145443	L2hgdh	L-2-hydroxyglutarate dehydrogenase	0	0	1	0	0	0	0	1	0	1	0
mmu-miR-181c	MIMAT0000674	NM_145457	Paip1	polyadenylate binding protein-interacting protein 1	0	0	1	0	0	0	0	1	0	1	0
mmu-miR-181c	MIMAT0000674	NM_145470	Depdc6	DEP domain containing 6	0	0	1	0	0	0	0	1	0	1	0
mmu-miR-181c	MIMAT0000674	NM_145473	Csdc2	cold shock domain containing C2, RNA binding	0	0	1	0	0	0	0	1	0	1	0
mmu-miR-181c	MIMAT0000674	NM_145475	Cerk	ceramide kinase	0	0	1	0	0	0	0	1	0	1	0
mmu-miR-181c	MIMAT0000674	NM_145483	Zfp160	zinc finger protein 160	0	0	1	0	0	0	0	1	0	1	0
mmu-miR-181c	MIMAT0000674	NM_145489	AI661453	expressed sequence AI661453	0	0	1	0	0	0	0	1	0	1	0
mmu-miR-181c	MIMAT0000674	NM_145491	Rhoq	ras homolog gene family, member Q	0	0	0	0	0	0	1	1	0	1	0
mmu-miR-181c	MIMAT0000674	NM_145492	Zfp521	zinc finger protein 521	0	0	1	0	0	0	0	1	0	1	0
mmu-miR-181c	MIMAT0000674	NM_145494	Me2	malic enzyme 2, NAD(+)-dependent, mitochondrial	0	0	1	0	0	0	0	1	0	1	0
mmu-miR-181c	MIMAT0000674	NM_145501	Pi4k2a	phosphatidylinositol 4-kinase type 2 alpha	0	0	0	0	0	0	1	1	0	1	0
mmu-miR-181c	MIMAT0000674	NM_145509	5430435G22Rik	RIKEN cDNA 5430435G22 gene	0	0	1	0	0	0	0	1	0	1	0
mmu-miR-181c	MIMAT0000674	NM_145548	Cyp2j13	cytochrome P450, family 2, subfamily j, polypeptide 13	0	0	1	0	0	0	0	1	0	1	0
mmu-miR-181c	MIMAT0000674	NM_145566	Hrbl	HIV-1 Rev binding protein-like	0	0	1	0	0	0	0	1	0	1	0
mmu-miR-181c	MIMAT0000674	NM_145569	Mat2a	methionine adenosyltransferase II, alpha	0	0	0	0	0	0	1	1	0	1	0
mmu-miR-181c	MIMAT0000674	NM_145577	BC023179	cDNA sequence BC023179	0	0	1	0	0	0	0	1	0	1	0
mmu-miR-181c	MIMAT0000674	NM_145578	Ube2m	ubiquitin-conjugating enzyme E2M (UBC12 homolog, yeast)	0	0	0	0	0	0	1	1	0	1	0
mmu-miR-181c	MIMAT0000674	NM_145581	Siglec5	sialic acid binding Ig-like lectin 5	0	0	1	0	0	0	0	1	0	1	0
mmu-miR-181c	MIMAT0000674	NM_145602	Ndrg4	N-myc downstream regulated gene 4	0	0	1	0	0	0	0	1	0	1	0
mmu-miR-181c	MIMAT0000674	NM_145604	D230025D16Rik	RIKEN cDNA D230025D16 gene	0	0	1	0	0	0	0	1	0	1	0
mmu-miR-181c	MIMAT0000674	NM_145611	Kank2	KN motif and ankyrin repeat domains 2	0	0	1	0	0	0	0	1	0	1	0
mmu-miR-181c	MIMAT0000674	NM_145741	Gdf10	growth differentiation factor 10	0	0	1	0	0	0	0	1	0	1	0
mmu-miR-181c	MIMAT0000674	NM_145742	Dhx35	DEAH (Asp-Glu-Ala-His) box polypeptide 35	0	0	1	0	0	0	0	1	0	1	0
mmu-miR-181c	MIMAT0000674	NM_145823	Pitpnc1	phosphatidylinositol transfer protein, cytoplasmic 1	0	0	1	0	0	0	0	1	0	1	0
mmu-miR-181c	MIMAT0000674	NM_145836	6430527G18Rik	RIKEN cDNA 6430527G18 gene	0	0	0	0	0	0	1	1	0	1	0
mmu-miR-181c	MIMAT0000674	NM_145840	Rgs9bp	regulator of G-protein signalling 9 binding protein	0	0	1	0	0	0	0	1	0	1	0
mmu-miR-181c	MIMAT0000674	NM_145848	V1re13	vomeronasal 1 receptor, E13	0	0	1	0	0	0	0	1	0	1	0
mmu-miR-181c	MIMAT0000674	NM_145851	Cables2	Cdk5 and Abl enzyme substrate 2	0	0	1	0	0	0	0	1	0	1	0
mmu-miR-181c	MIMAT0000674	NM_145925	Pttg1ip	pituitary tumor-transforming 1 interacting protein	0	0	1	0	0	0	0	1	0	1	0
mmu-miR-181c	MIMAT0000674	NM_145944	Ccdc25	coiled-coil domain containing 25	0	0	1	0	0	0	0	1	0	1	0
mmu-miR-181c	MIMAT0000674	NM_145946	Fanci	Fanconi anemia, complementation group I	0	0	1	0	0	0	0	1	0	1	0
mmu-miR-181c	MIMAT0000674	NM_145951	Enox2	ecto-NOX disulfide-thiol exchanger 2	0	0	1	0	0	0	0	1	0	1	0
mmu-miR-181c	MIMAT0000674	NM_145955	1110007A13Rik	RIKEN cDNA 1110007A13 gene	0	0	1	0	0	0	0	1	0	1	0
mmu-miR-181c	MIMAT0000674	NM_145963	Kcnj14	potassium inwardly-rectifying channel, subfamily J, member 14	0	0	1	0	0	0	0	1	0	1	0
mmu-miR-181c	MIMAT0000674	NM_145967	Vstm2a	V-set and transmembrane domain containing 2A	0	0	1	0	0	0	0	1	0	1	0
mmu-miR-181c	MIMAT0000674	NM_145972	BC027231	cDNA sequence BC027231	0	0	1	0	0	0	0	1	0	1	0
mmu-miR-181c	MIMAT0000674	NM_146073	Zdhhc14	zinc finger, DHHC domain containing 14	0	0	1	0	0	0	0	1	0	1	0
mmu-miR-181c	MIMAT0000674	NM_146114	Dclre1c	DNA cross-link repair 1C, PSO2 homolog (S. cerevisiae)	0	0	1	0	0	0	0	1	0	1	0
mmu-miR-181c	MIMAT0000674	NM_146118	Slc25a25	solute carrier family 25 (mitochondrial carrier, phosphate carrier), member 25	0	0	1	0	0	0	0	1	0	1	0
mmu-miR-181c	MIMAT0000674	NM_146123	Cacnb4	calcium channel, voltage-dependent, beta 4 subunit	0	0	0	0	0	0	1	1	0	1	0
mmu-miR-181c	MIMAT0000674	NM_146133	Golph3l	golgi phosphoprotein 3-like	0	0	1	0	0	0	0	1	0	1	0
mmu-miR-181c	MIMAT0000674	NM_146135	Pias3	protein inhibitor of activated STAT 3	0	0	0	0	0	0	1	1	0	1	0
mmu-miR-181c	MIMAT0000674	NM_146157	C230096C10Rik	RIKEN cDNA C230096C10 gene	0	0	1	0	0	0	0	1	0	1	0
mmu-miR-181c	MIMAT0000674	NM_146193	Btbd1	BTB (POZ) domain containing 1	0	0	1	0	0	0	0	1	0	1	0
mmu-miR-181c	MIMAT0000674	NM_146207	Cul4a	cullin 4A	0	0	1	0	0	0	0	1	0	1	0
mmu-miR-181c	MIMAT0000674	NM_146243	Actr2	ARP2 actin-related protein 2 homolog (yeast)	0	0	1	0	0	0	0	1	0	1	0
mmu-miR-181c	MIMAT0000674	NM_146245	Lrit1	leucine-rich repeat, immunoglobulin-like and transmembrane domains 1	0	0	1	0	0	0	0	1	0	1	0
mmu-miR-181c	MIMAT0000674	NM_146254	Wdr78	WD repeat domain 78	0	0	1	0	0	0	0	1	0	1	0
mmu-miR-181c	MIMAT0000674	NM_147100	Olfr614	olfactory receptor 614	0	0	1	0	0	0	0	1	0	1	0
mmu-miR-181c	MIMAT0000674	NM_147219	Abca5	ATP-binding cassette, sub-family A (ABC1), member 5	0	0	1	0	0	0	0	1	0	1	0
mmu-miR-181c	MIMAT0000674	NM_148931	Slc6a5	solute carrier family 6 (neurotransmitter transporter, glycine), member 5	0	0	1	0	0	0	0	1	0	1	0
mmu-miR-181c	MIMAT0000674	NM_148935	Foxn4	forkhead box N4	0	0	1	0	0	0	0	1	0	1	0
mmu-miR-181c	MIMAT0000674	NM_148948	Dicer1	Dicer1, Dcr-1 homolog (Drosophila)	0	0	1	0	0	0	0	1	0	1	0
mmu-miR-181c	MIMAT0000674	NM_152809	Csnk1g3	casein kinase 1, gamma 3	0	0	1	0	0	0	0	1	0	1	0
mmu-miR-181c	MIMAT0000674	NM_152825	Usp45	ubiquitin specific petidase 45	0	0	1	0	0	0	0	1	0	1	0
mmu-miR-181c	MIMAT0000674	NM_153058	Mapre2	microtubule-associated protein, RP/EB family, member 2	0	0	1	0	0	0	0	1	0	1	0
mmu-miR-181c	MIMAT0000674	NM_153079	Nmur2	neuromedin U receptor 2	0	0	1	0	0	0	0	1	0	1	0
mmu-miR-181c	MIMAT0000674	NM_153082	Rbj	rab and DnaJ domain containing	0	0	1	0	0	0	0	1	0	1	0
mmu-miR-181c	MIMAT0000674	NM_153102	Zfp352	zinc finger protein 352	0	0	1	0	0	0	0	1	0	1	0
mmu-miR-181c	MIMAT0000674	NM_153103	Kif1c	kinesin family member 1C	0	0	1	0	0	0	0	1	0	1	0
mmu-miR-181c	MIMAT0000674	NM_153118	Fnbp1l	formin binding protein 1-like	0	0	1	0	0	0	0	1	0	1	0
mmu-miR-181c	MIMAT0000674	NM_153124	St8sia5	ST8 alpha-N-acetyl-neuraminide alpha-2,8-sialyltransferase 5	0	0	1	0	0	0	0	1	0	1	0
mmu-miR-181c	MIMAT0000674	NM_153134	Irgq	immunity-related GTPase family, Q	0	0	1	0	0	0	0	1	0	1	0
mmu-miR-181c	MIMAT0000674	NM_153139	Slc36a1	solute carrier family 36 (proton/amino acid symporter), member 1	0	0	1	0	0	0	0	1	0	1	0
mmu-miR-181c	MIMAT0000674	NM_153165	Klhl15	kelch-like 15 (Drosophila)	0	0	1	0	0	0	0	1	0	1	0
mmu-miR-181c	MIMAT0000674	NM_153194	Zfp740	zinc finger protein 740	0	0	1	0	0	0	0	1	0	1	0
mmu-miR-181c	MIMAT0000674	NM_153319	Amot	angiomotin	0	0	1	0	0	0	0	1	0	1	0
mmu-miR-181c	MIMAT0000674	NM_153392	4922503N01Rik	RIKEN cDNA 4922503N01 gene	0	0	1	0	0	0	0	1	0	1	0
mmu-miR-181c	MIMAT0000674	NM_153393	Col23a1	collagen, type XXIII, alpha 1	0	0	1	0	0	0	0	1	0	1	0
mmu-miR-181c	MIMAT0000674	NM_153394	Gpr156	G protein-coupled receptor 156	0	0	1	0	0	0	0	1	0	1	0
mmu-miR-181c	MIMAT0000674	NM_153406	Specc1l	SPECC1-like	0	0	1	0	0	0	0	1	0	1	0
mmu-miR-181c	MIMAT0000674	NM_153522	Scn3b	sodium channel, voltage-gated, type III, beta	0	0	1	0	0	0	0	1	0	1	0
mmu-miR-181c	MIMAT0000674	NM_153525	Tmem41b	transmembrane protein 41B	0	0	1	0	0	0	0	1	0	1	0
mmu-miR-181c	MIMAT0000674	NM_153526	Insig1	insulin induced gene 1	0	0	1	0	0	0	0	1	0	1	0
mmu-miR-181c	MIMAT0000674	NM_153535	BC035537	cDNA sequence BC035537	0	0	1	0	0	0	0	1	0	1	0
mmu-miR-181c	MIMAT0000674	NM_153541	Zbtb8	zinc finger and BTB domain containing 8	0	0	1	0	0	0	0	1	0	1	0
mmu-miR-181c	MIMAT0000674	NM_153543	Aldh1l2	aldehyde dehydrogenase 1 family, member L2	0	0	1	0	0	0	0	1	0	1	0
mmu-miR-181c	MIMAT0000674	NM_153560	C230093N12Rik	RIKEN cDNA C230093N12 gene	0	0	1	0	0	0	0	1	0	1	0
mmu-miR-181c	MIMAT0000674	NM_153579	Sv2b	synaptic vesicle glycoprotein 2 b	0	0	1	0	0	0	0	1	0	1	0
mmu-miR-181c	MIMAT0000674	NM_153774	Ipo9	importin 9	0	0	1	0	0	0	0	1	0	1	0
mmu-miR-181c	MIMAT0000674	NM_153794	4933403F05Rik	RIKEN cDNA 4933403F05 gene	0	0	1	0	0	0	0	1	0	1	0
mmu-miR-181c	MIMAT0000674	NM_170597	Creg2	cellular repressor of E1A-stimulated genes 2	0	0	1	0	0	0	0	1	0	1	0
mmu-miR-181c	MIMAT0000674	NM_170758	Cd300a	CD300A antigen	0	0	1	0	0	0	0	1	0	1	0
mmu-miR-181c	MIMAT0000674	NM_170778	Dpyd	dihydropyrimidine dehydrogenase	0	0	1	0	0	0	0	1	0	1	0
mmu-miR-181c	MIMAT0000674	NM_172051	Tmcc3	transmembrane and coiled coil domains 3	0	0	1	0	0	0	0	1	0	1	0
mmu-miR-181c	MIMAT0000674	NM_172053	Adamts16	a disintegrin-like and metallopeptidase (reprolysin type) with thrombospondin type 1 motif, 16	0	0	1	0	0	0	0	1	0	1	0
mmu-miR-181c	MIMAT0000674	NM_172119	Dio3	deiodinase, iodothyronine type III	0	0	1	0	0	0	0	1	0	1	0
mmu-miR-181c	MIMAT0000674	NM_172124	B3gat2	beta-1,3-glucuronyltransferase 2 (glucuronosyltransferase S)	0	0	1	0	0	0	0	1	0	1	0
mmu-miR-181c	MIMAT0000674	NM_172150	Ift52	intraflagellar transport 52 homolog (Chlamydomonas)	0	0	1	0	0	0	0	1	0	1	0
mmu-miR-181c	MIMAT0000674	NM_172254	Dph3	DPH3 homolog (KTI11, S. cerevisiae)	0	0	1	0	0	0	0	1	0	1	0
mmu-miR-181c	MIMAT0000674	NM_172256	Dync2li1	dynein cytoplasmic 2 light intermediate chain 1	0	0	1	0	0	0	0	1	0	1	0
mmu-miR-181c	MIMAT0000674	NM_172267	Phyhd1	phytanoyl-CoA dioxygenase domain containing 1	0	0	1	0	0	0	0	1	0	1	0
mmu-miR-181c	MIMAT0000674	NM_172301	Ccnb1	cyclin B1	0	0	1	0	0	0	0	1	0	1	0
mmu-miR-181c	MIMAT0000674	NM_172395	Cdc42se1	CDC42 small effector 1	0	0	1	0	0	0	0	1	0	1	0
mmu-miR-181c	MIMAT0000674	NM_172406	Trak2	trafficking protein, kinesin binding 2	0	0	1	0	0	0	0	1	0	1	0
mmu-miR-181c	MIMAT0000674	NM_172420	Ppp1r1c	protein phosphatase 1, regulatory (inhibitor) subunit 1C	0	0	1	0	0	0	0	1	0	1	0
mmu-miR-181c	MIMAT0000674	NM_172436	Slc25a12	solute carrier family 25 (mitochondrial carrier, Aralar), member 12	0	0	1	0	0	0	0	1	0	1	0
mmu-miR-181c	MIMAT0000674	NM_172440	Stxbp5l	syntaxin binding protein 5-like	0	0	1	0	0	0	0	1	0	1	0
mmu-miR-181c	MIMAT0000674	NM_172441	Shroom2	shroom family member 2	0	0	1	0	0	0	0	1	0	1	0
mmu-miR-181c	MIMAT0000674	NM_172442	Dtx4	deltex 4 homolog (Drosophila)	0	0	1	0	0	0	0	1	0	1	0
mmu-miR-181c	MIMAT0000674	NM_172450	4930539E08Rik	RIKEN cDNA 4930539E08 gene	0	0	1	0	0	0	0	1	0	1	0
mmu-miR-181c	MIMAT0000674	NM_172458	9030612M13Rik	RIKEN cDNA 9030612M13 gene	0	0	1	0	0	0	0	1	0	1	0
mmu-miR-181c	MIMAT0000674	NM_172475	Frmd4a	FERM domain containing 4A	0	0	1	0	0	0	0	1	0	1	0
mmu-miR-181c	MIMAT0000674	NM_172495	Ncoa7	nuclear receptor coactivator 7	0	0	1	0	0	0	0	1	0	1	0
[truncated: 402 more rows]
