# Supplementary material for: Melatonin and Leishmania amazonensis Infection Altered miR-294, miR-30e, and miR-302d Impacting on Tnf, Mcp-1, and Nos2 Expression
Source: Front Cell Infect Microbiol. 2019 Mar 20;9:60. doi: 10.3389/fcimb.2019.00060 (PMC6435487; doi:10.3389/fcimb.2019.00060)
Supplement: Supplementary Table 4 — Predicted mRNA-targets for miR-294. The miRNA-mRNA interaction was predicted using miRecord tools (http://c1.accurascience.com/miRecords/) based in the integration of various prediction tools: DIANA-microT, MicroInspector, miRanda, MirTarget2, miTarget, NBmiRTar, PicTar, PITA, RNA22, RNAhybrid, and TargetScan/TargertScanS. [file Table_4.XLS]

# "1" : interaction predicted; "0" : interaction not predicted.
miRNA ID	miRNA Acc	Refseq	Symbol	Description	diana	microinspector	miranda	mirtarget2	mitarget	nbmirtar	pictar	pita	rna22	rnahybrid	targetscan
mmu-miR-294	MIMAT0000372	NM_001003671	Pcdhac1	protocadherin alpha subfamily C, 1	0	0	1	1	0	0	1	1	0	1	0
mmu-miR-294	MIMAT0000372	NM_001003672	Pcdhac2	protocadherin alpha subfamily C, 2	0	0	1	1	0	0	1	1	0	1	0
mmu-miR-294	MIMAT0000372	NM_001009935	Txnip	thioredoxin interacting protein	0	0	1	1	0	0	1	1	0	1	0
mmu-miR-294	MIMAT0000372	NM_001013806	Ankrd13c	ankyrin repeat domain 13c	0	0	1	1	0	0	1	1	0	1	0
mmu-miR-294	MIMAT0000372	NM_001033167	Slc22a23	solute carrier family 22, member 23	0	0	1	1	0	0	1	1	0	1	0
mmu-miR-294	MIMAT0000372	NM_001034168	Ank2	ankyrin 2, brain	0	0	1	1	0	0	1	1	0	1	0
mmu-miR-294	MIMAT0000372	NM_001038625	Sertad2	SERTA domain containing 2	0	0	1	1	0	0	1	1	0	1	0
mmu-miR-294	MIMAT0000372	NM_001039179	Bicd2	bicaudal D homolog 2 (Drosophila)	0	0	1	1	0	0	1	1	0	1	0
mmu-miR-294	MIMAT0000372	NM_001039388	Wdr37	WD repeat domain 37	0	0	1	1	0	0	1	1	0	1	0
mmu-miR-294	MIMAT0000372	NM_007484	Rhoc	ras homolog gene family, member C	0	0	1	1	0	0	1	1	0	1	0
mmu-miR-294	MIMAT0000372	NM_007669	Cdkn1a	cyclin-dependent kinase inhibitor 1A (P21)	0	0	1	1	0	0	1	1	0	1	0
mmu-miR-294	MIMAT0000372	NM_007688	Cfl2	cofilin 2, muscle	0	0	1	1	0	0	1	1	0	1	0
mmu-miR-294	MIMAT0000372	NM_007715	Clock	circadian locomoter output cycles kaput	0	0	1	1	0	0	1	1	0	1	0
mmu-miR-294	MIMAT0000372	NM_007766	Pcdha4	protocadherin alpha 4	0	0	1	1	0	0	1	1	0	1	0
mmu-miR-294	MIMAT0000372	NM_007767	Pcdha6	protocadherin alpha 6	0	0	1	1	0	0	1	1	0	1	0
mmu-miR-294	MIMAT0000372	NM_008135	Slc6a9	solute carrier family 6 (neurotransmitter transporter, glycine), member 9	0	0	1	1	0	0	1	1	0	1	0
mmu-miR-294	MIMAT0000372	NM_008391	Irf2	interferon regulatory factor 2	0	0	1	1	0	0	1	1	0	1	0
mmu-miR-294	MIMAT0000372	NM_008636	Mtf1	metal response element binding transcription factor 1	0	0	1	1	0	0	1	1	0	1	0
mmu-miR-294	MIMAT0000372	NM_008971	Twf1	twinfilin, actin-binding protein, homolog 1 (Drosophila)	0	0	1	1	0	0	1	1	0	1	0
mmu-miR-294	MIMAT0000372	NM_009395	Tnfaip1	tumor necrosis factor, alpha-induced protein 1 (endothelial)	0	0	1	1	0	0	1	1	0	1	0
mmu-miR-294	MIMAT0000372	NM_009458	Ube2b	ubiquitin-conjugating enzyme E2B, RAD6 homology (S. cerevisiae)	0	0	1	1	0	0	1	1	0	1	0
mmu-miR-294	MIMAT0000372	NM_009744	Bcl6	B-cell leukemia/lymphoma 6	0	0	1	1	0	0	1	1	0	1	0
mmu-miR-294	MIMAT0000372	NM_009952	Creb1	cAMP responsive element binding protein 1	0	0	1	1	0	0	1	1	0	1	0
mmu-miR-294	MIMAT0000372	NM_009957	Pcdha7	protocadherin alpha 7	0	0	1	1	0	0	1	1	0	1	0
mmu-miR-294	MIMAT0000372	NM_009959	Pcdha5	protocadherin alpha 5	0	0	1	1	0	0	1	1	0	1	0
mmu-miR-294	MIMAT0000372	NM_009960	Pcdha11	protocadherin alpha 11	0	0	1	1	0	0	1	1	0	1	0
mmu-miR-294	MIMAT0000372	NM_010090	Dusp2	dual specificity phosphatase 2	0	0	1	1	0	0	1	1	0	1	0
mmu-miR-294	MIMAT0000372	NM_010171	F3	coagulation factor III	0	0	1	1	0	0	1	1	0	1	0
mmu-miR-294	MIMAT0000372	NM_010241	Aktip	thymoma viral proto-oncogene 1 interacting protein	0	0	1	1	0	0	1	1	0	1	0
mmu-miR-294	MIMAT0000372	NM_010486	Elavl2	ELAV (embryonic lethal, abnormal vision, Drosophila)-like 2 (Hu antigen B)	0	0	1	1	0	0	1	1	0	1	0
mmu-miR-294	MIMAT0000372	NM_010813	Mnt	max binding protein	0	0	1	1	0	0	1	1	0	1	0
mmu-miR-294	MIMAT0000372	NM_011250	Rbl2	retinoblastoma-like 2	0	0	1	1	0	0	1	1	0	1	0
mmu-miR-294	MIMAT0000372	NM_011372	St6galnac3	ST6 (alpha-N-acetyl-neuraminyl-2,3-beta-galactosyl-1,3)-N-acetylgalactosaminide alpha-2,6-sialyltransferase 3	0	0	1	1	0	0	1	1	0	1	0
mmu-miR-294	MIMAT0000372	NM_011768	Zfx	zinc finger protein X-linked	0	0	1	1	0	0	1	1	0	1	0
mmu-miR-294	MIMAT0000372	NM_015771	Lats2	large tumor suppressor 2	0	0	1	1	0	0	1	1	0	1	0
mmu-miR-294	MIMAT0000372	NM_016768	Pbx3	pre B-cell leukemia transcription factor 3	0	0	1	1	0	0	1	1	0	1	0
mmu-miR-294	MIMAT0000372	NM_016896	Map3k14	mitogen-activated protein kinase kinase kinase 14	0	0	1	1	0	0	1	1	0	1	0
mmu-miR-294	MIMAT0000372	NM_020005	Pcaf	p300/CBP-associated factor	0	0	1	1	0	0	1	1	0	1	0
mmu-miR-294	MIMAT0000372	NM_020507	Tob2	transducer of ERBB2, 2	0	0	1	1	0	0	1	1	0	1	0
mmu-miR-294	MIMAT0000372	NM_020610	Nrip3	nuclear receptor interacting protein 3	0	0	1	1	0	0	1	1	0	1	0
mmu-miR-294	MIMAT0000372	NM_023314	Eif4e2	eukaryotic translation initiation factor 4E member 2	0	0	1	1	0	0	1	1	0	1	0
mmu-miR-294	MIMAT0000372	NM_023554	Nol7	nucleolar protein 7	0	0	1	1	0	0	1	1	0	1	0
mmu-miR-294	MIMAT0000372	NM_024209	Ppp6c	protein phosphatase 6, catalytic subunit	0	0	1	1	0	0	1	1	0	1	0
mmu-miR-294	MIMAT0000372	NM_024244	1200015N20Rik	RIKEN cDNA 1200015N20 gene	0	0	1	1	0	0	1	1	0	1	0
mmu-miR-294	MIMAT0000372	NM_024436	Rab22a	RAB22A, member RAS oncogene family	0	0	1	1	0	0	1	1	0	1	0
mmu-miR-294	MIMAT0000372	NM_024459	Ppp3r1	protein phosphatase 3, regulatory subunit B, alpha isoform (calcineurin B, type I)	0	0	1	1	0	0	1	1	0	1	0
mmu-miR-294	MIMAT0000372	NM_025514	D10Ertd641e	DNA segment, Chr 10, ERATO Doi 641, expressed	0	0	1	1	0	0	1	1	0	1	0
mmu-miR-294	MIMAT0000372	NM_025932	Syap1	synapse associated protein 1	0	0	1	1	0	0	1	1	0	1	0
mmu-miR-294	MIMAT0000372	NM_027491	Rragd	Ras-related GTP binding D	0	0	1	1	0	0	1	1	0	1	0
mmu-miR-294	MIMAT0000372	NM_027756	Mfap3l	microfibrillar-associated protein 3-like	0	0	1	1	0	0	1	1	0	1	0
mmu-miR-294	MIMAT0000372	NM_028774	Rnf6	ring finger protein (C3H2C3 type) 6	0	0	1	1	0	0	1	1	0	1	0
mmu-miR-294	MIMAT0000372	NM_029947	Prdm8	PR domain containing 8	0	0	1	1	0	0	1	1	0	1	0
mmu-miR-294	MIMAT0000372	NM_031182	Tcfap4	transcription factor AP4	0	0	1	1	0	0	1	1	0	1	0
mmu-miR-294	MIMAT0000372	NM_033562	Derl2	Der1-like domain family, member 2	0	0	1	1	0	0	1	1	0	1	0
mmu-miR-294	MIMAT0000372	NM_054072	Pcdha1	protocadherin alpha 1	0	0	1	1	0	0	1	1	0	1	0
mmu-miR-294	MIMAT0000372	NM_133828	Creb1	cAMP responsive element binding protein 1	0	0	1	1	0	0	1	1	0	1	0
mmu-miR-294	MIMAT0000372	NM_138661	Pcdha9	protocadherin alpha 9	0	0	1	1	0	0	1	1	0	1	0
mmu-miR-294	MIMAT0000372	NM_138662	Pcdha3	protocadherin alpha 3	0	0	1	1	0	0	1	1	0	1	0
mmu-miR-294	MIMAT0000372	NM_138663	Pcdha12	protocadherin alpha 12	0	0	1	1	0	0	1	1	0	1	0
mmu-miR-294	MIMAT0000372	NM_138744	Ssx2ip	synovial sarcoma, X breakpoint 2 interacting protein	0	0	1	1	0	0	1	1	0	1	0
mmu-miR-294	MIMAT0000372	NM_139063	Muted	muted	0	0	1	1	0	0	1	1	0	1	0
mmu-miR-294	MIMAT0000372	NM_145138	Nek9	NIMA (never in mitosis gene a)-related expressed kinase 9	0	0	1	1	0	0	1	1	0	1	0
mmu-miR-294	MIMAT0000372	NM_145418	BC013529	cDNA sequence BC013529	0	0	1	1	0	0	1	1	0	1	0
mmu-miR-294	MIMAT0000372	NM_145711	Tox	thymocyte selection-associated high mobility group box	0	0	1	1	0	0	1	1	0	1	0
mmu-miR-294	MIMAT0000372	NM_153157	Olfm3	olfactomedin 3	0	0	1	1	0	0	1	1	0	1	0
mmu-miR-294	MIMAT0000372	NM_153458	Olfm3	olfactomedin 3	0	0	1	1	0	0	1	1	0	1	0
mmu-miR-294	MIMAT0000372	NM_153567	Slain2	SLAIN motif family, member 2	0	0	1	1	0	0	1	1	0	1	0
mmu-miR-294	MIMAT0000372	NM_172298	Tshz3	teashirt zinc finger family member 3	0	0	1	1	0	0	1	1	0	1	0
mmu-miR-294	MIMAT0000372	NM_172445	Wdr37	WD repeat domain 37	0	0	1	1	0	0	1	1	0	1	0
mmu-miR-294	MIMAT0000372	NM_172569	Unk	unkempt homolog (Drosophila)	0	0	1	1	0	0	1	1	0	1	0
mmu-miR-294	MIMAT0000372	NM_172643	Zbtb41	zinc finger and BTB domain containing 41 homolog	0	0	1	1	0	0	1	1	0	1	0
mmu-miR-294	MIMAT0000372	NM_172677	Ythdf3	YTH domain family 3	0	0	1	1	0	0	1	1	0	1	0
mmu-miR-294	MIMAT0000372	NM_172684	Rsbn1	rosbin, round spermatid basic protein 1	0	0	1	1	0	0	1	1	0	1	0
mmu-miR-294	MIMAT0000372	NM_172790	Ankrd52	ankyrin repeat domain 52	0	0	1	1	0	0	1	1	0	1	0
mmu-miR-294	MIMAT0000372	NM_172839	Ccnj	cyclin J	0	0	1	1	0	0	1	1	0	1	0
mmu-miR-294	MIMAT0000372	NM_172858	Pak7	p21 (CDKN1A)-activated kinase 7	0	0	1	1	0	0	1	1	0	1	0
mmu-miR-294	MIMAT0000372	NM_172863	Zfp697	zinc finger protein 697	0	0	1	1	0	0	1	1	0	1	0
mmu-miR-294	MIMAT0000372	NM_173406	Jazf1	JAZF zinc finger 1	0	0	1	1	0	0	1	1	0	1	0
mmu-miR-294	MIMAT0000372	NM_175273	2310046O06Rik	RIKEN cDNA 2310046O06 gene	0	0	1	1	0	0	1	1	0	1	0
mmu-miR-294	MIMAT0000372	NM_175445	Rassf2	Ras association (RalGDS/AF-6) domain family member 2	0	0	1	1	0	0	1	1	0	1	0
mmu-miR-294	MIMAT0000372	NM_177561	Usp46	ubiquitin specific peptidase 46	0	0	1	1	0	0	1	1	0	1	0
mmu-miR-294	MIMAT0000372	NM_178051	Mterfd2	MTERF domain containing 2	0	0	1	1	0	0	1	1	0	1	0
mmu-miR-294	MIMAT0000372	NM_178421	Nanos1	nanos homolog 1 (Drosophila)	0	0	1	1	0	0	1	1	0	1	0
mmu-miR-294	MIMAT0000372	NM_178655	Ank2	ankyrin 2, brain	0	0	1	1	0	0	1	1	0	1	0
mmu-miR-294	MIMAT0000372	NM_181650	Prdm4	PR domain containing 4	0	0	1	1	0	0	1	1	0	1	0
mmu-miR-294	MIMAT0000372	NM_198160	Smarcc2	SWI/SNF related, matrix associated, actin dependent regulator of chromatin, subfamily c, member 2	0	0	1	1	0	0	1	1	0	1	0
mmu-miR-294	MIMAT0000372	NM_207685	Elavl2	ELAV (embryonic lethal, abnormal vision, Drosophila)-like 2 (Hu antigen B)	0	0	1	1	0	0	1	1	0	1	0
mmu-miR-294	MIMAT0000372	NM_207686	Elavl2	ELAV (embryonic lethal, abnormal vision, Drosophila)-like 2 (Hu antigen B)	0	0	1	1	0	0	1	1	0	1	0
mmu-miR-294	MIMAT0000372	NM_207669	Gabpb1	GA repeat binding protein, beta 1	0	0	1	0	0	0	1	1	0	1	0
mmu-miR-294	MIMAT0000372	NM_207692	Mapk9	mitogen-activated protein kinase 9	0	0	1	0	0	0	1	1	0	1	0
mmu-miR-294	MIMAT0000372	NM_207681	Bcl2l11	BCL2-like 11 (apoptosis facilitator)	0	0	1	1	0	0	0	1	0	1	0
mmu-miR-294	MIMAT0000372	NM_001003946	Als2cr13	amyotrophic lateral sclerosis 2 (juvenile) chromosome region, candidate 13 (human)	0	0	1	0	0	0	1	1	0	1	0
mmu-miR-294	MIMAT0000372	NM_001003971	Senp7	SUMO1/sentrin specific peptidase 7	0	0	1	1	0	0	0	1	0	1	0
mmu-miR-294	MIMAT0000372	NM_001005863	Mtus1	mitochondrial tumor suppressor 1	0	0	1	0	0	0	1	1	0	1	0
mmu-miR-294	MIMAT0000372	NM_001005864	Mtus1	mitochondrial tumor suppressor 1	0	0	1	0	0	0	1	1	0	1	0
mmu-miR-294	MIMAT0000372	NM_001005865	Mtus1	mitochondrial tumor suppressor 1	0	0	1	0	0	0	1	1	0	1	0
mmu-miR-294	MIMAT0000372	NM_001008419	Aox3l1	aldehyde oxidase 3-like 1	0	0	1	1	0	0	0	1	0	1	0
mmu-miR-294	MIMAT0000372	NM_001008542	Mxi1	Max interacting protein 1	0	0	1	1	0	0	0	1	0	1	0
mmu-miR-294	MIMAT0000372	NM_001008543	Mxi1	Max interacting protein 1	0	0	1	1	0	0	0	1	0	1	0
mmu-miR-294	MIMAT0000372	NM_001008785	Kbtbd8	kelch repeat and BTB (POZ) domain containing 8	0	0	0	1	0	0	1	1	0	1	0
mmu-miR-294	MIMAT0000372	NM_001010825	Ficd	FIC domain containing	0	0	1	0	0	0	1	1	0	1	0
mmu-miR-294	MIMAT0000372	NM_001013025	Tgfbrap1	transforming growth factor, beta receptor associated protein 1	0	0	1	0	0	0	1	1	0	1	0
mmu-miR-294	MIMAT0000372	NM_001013380	Dync1li2	dynein, cytoplasmic 1 light intermediate chain 2	0	0	0	1	0	0	1	1	0	1	0
mmu-miR-294	MIMAT0000372	NM_001013799	A530098C11Rik	RIKEN cDNA A530098C11 gene	0	0	1	1	0	0	0	1	0	1	0
mmu-miR-294	MIMAT0000372	NM_001013816	EG434459	predicted gene, EG434459	0	0	1	1	0	0	0	1	0	1	0
mmu-miR-294	MIMAT0000372	NM_001014390	Dyrk2	dual-specificity tyrosine-(Y)-phosphorylation regulated kinase 2	0	0	0	1	0	0	1	1	0	1	0
mmu-miR-294	MIMAT0000372	NM_001018087	Ldoc1	leucine zipper, down-regulated in cancer 1	0	0	1	1	0	0	0	1	0	1	0
mmu-miR-294	MIMAT0000372	NM_001024837	Adarb1	adenosine deaminase, RNA-specific, B1	0	0	1	1	0	0	0	1	0	1	0
mmu-miR-294	MIMAT0000372	NM_001025250	Vegfa	vascular endothelial growth factor A	0	0	1	0	0	0	1	1	0	1	0
mmu-miR-294	MIMAT0000372	NM_001025594	Zbtb43	zinc finger and BTB domain containing 43	0	0	1	0	0	0	1	1	0	1	0
mmu-miR-294	MIMAT0000372	NM_001025597	Ikzf1	IKAROS family zinc finger 1	0	0	1	1	0	0	0	1	0	1	0
mmu-miR-294	MIMAT0000372	NM_001033189	C77080	expressed sequence C77080	0	0	1	0	0	0	1	1	0	1	0
mmu-miR-294	MIMAT0000372	NM_001033227	Slc5a10	solute carrier family 5 (sodium/glucose cotransporter), member 10	0	0	1	1	0	0	0	1	0	1	0
mmu-miR-294	MIMAT0000372	NM_001033286	Slc30a10	solute carrier family 30, member 10	0	0	1	1	0	0	0	1	0	1	0
mmu-miR-294	MIMAT0000372	NM_001033291	Usp40	ubiquitin specific peptidase 40	0	0	1	1	0	0	0	1	0	1	0
mmu-miR-294	MIMAT0000372	NM_001033440	Gm1587	gene model 1587, (NCBI)	0	0	1	1	0	0	0	1	0	1	0
mmu-miR-294	MIMAT0000372	NM_001033451	Zfp408	zinc finger protein 408	0	0	1	1	0	0	0	1	0	1	0
mmu-miR-294	MIMAT0000372	NM_001033476	Ahnak2	AHNAK nucleoprotein 2	0	0	1	1	0	0	0	1	0	1	0
mmu-miR-294	MIMAT0000372	NM_001034085	Ppp2r1b	protein phosphatase 2 (formerly 2A), regulatory subunit A (PR 65), beta isoform	0	0	1	0	0	0	1	1	0	1	0
mmu-miR-294	MIMAT0000372	NM_001037725	Als2cr13	amyotrophic lateral sclerosis 2 (juvenile) chromosome region, candidate 13 (human)	0	0	1	0	0	0	1	1	0	1	0
mmu-miR-294	MIMAT0000372	NM_001037756	Brms1l	breast cancer metastasis-suppressor 1-like	0	0	0	1	0	0	1	1	0	1	0
mmu-miR-294	MIMAT0000372	NM_001038993	Rnf38	ring finger protein 38	0	0	1	0	0	0	1	1	0	1	0
mmu-miR-294	MIMAT0000372	NM_001039081	Mier1	mesoderm induction early response 1 homolog (Xenopus laevis	0	0	1	1	0	0	0	1	0	1	0
mmu-miR-294	MIMAT0000372	NM_001039106	Ddhd1	DDHD domain containing 1	0	0	1	1	0	0	0	1	0	1	0
mmu-miR-294	MIMAT0000372	NM_001039493	Plekhm3	pleckstrin homology domain containing, family M, member 3	0	0	1	0	0	0	1	1	0	1	0
mmu-miR-294	MIMAT0000372	NM_001042752	Neo1	neogenin	0	0	1	1	0	0	0	1	0	1	0
mmu-miR-294	MIMAT0000372	NM_001044740	Slc7a2	solute carrier family 7 (cationic amino acid transporter, y+ system), member 2	0	0	1	1	0	0	0	1	0	1	0
mmu-miR-294	MIMAT0000372	NM_001077496	Evi2b	ecotropic viral integration site 2b	0	0	1	1	0	0	0	1	0	1	0
mmu-miR-294	MIMAT0000372	NM_001078167	Sfrs1	splicing factor, arginine/serine-rich 1 (ASF/SF2)	0	0	1	1	0	0	0	1	0	1	0
mmu-miR-294	MIMAT0000372	NM_001079883	Bcl11b	B-cell leukemia/lymphoma 11B	0	0	1	1	0	0	0	1	0	1	0
mmu-miR-294	MIMAT0000372	NM_001080549	Hdx	highly divergent homeobox	0	0	1	1	0	0	0	1	0	1	0
mmu-miR-294	MIMAT0000372	NM_001080995	4632434I11Rik	RIKEN cDNA 4632434I11 gene	0	0	1	1	0	0	0	1	0	1	0
mmu-miR-294	MIMAT0000372	NM_001081008	Taf1	TAF1 RNA polymerase II, TATA box binding protein (TBP)-associated factor	0	0	1	1	0	0	0	1	0	1	0
mmu-miR-294	MIMAT0000372	NM_001081009	Parp8	poly (ADP-ribose) polymerase family, member 8	0	0	1	1	0	0	0	1	0	1	0
mmu-miR-294	MIMAT0000372	NM_001081049	Mll1	myeloid/lymphoid or mixed-lineage leukemia 1	0	0	1	1	0	0	0	1	0	1	0
mmu-miR-294	MIMAT0000372	NM_001081116	Arhgef17	Rho guanine nucleotide exchange factor (GEF) 17	0	0	1	1	0	0	0	1	0	1	0
mmu-miR-294	MIMAT0000372	NM_001081216	Phip	pleckstrin homology domain interacting protein	0	0	1	1	0	0	0	1	0	1	0
mmu-miR-294	MIMAT0000372	NM_001081269	Whsc1l1	Wolf-Hirschhorn syndrome candidate 1-like 1 (human)	0	0	1	1	0	0	0	1	0	1	0
mmu-miR-294	MIMAT0000372	NM_001081499	Tbc1d8b	TBC1 domain family, member 8B	0	0	1	1	0	0	0	1	0	1	0
mmu-miR-294	MIMAT0000372	NM_001081678	Zfp800	zinc finger protein 800	0	0	1	1	0	0	0	1	0	1	0
mmu-miR-294	MIMAT0000372	NM_007402	Adam7	a disintegrin and metallopeptidase domain 7	0	0	1	1	0	0	0	1	0	1	0
mmu-miR-294	MIMAT0000372	NM_007514	Slc7a2	solute carrier family 7 (cationic amino acid transporter, y+ system), member 2	0	0	1	1	0	0	0	1	0	1	0
mmu-miR-294	MIMAT0000372	NM_007536	Bcl2a1d	B-cell leukemia/lymphoma 2 related protein A1d	0	0	1	1	0	0	0	1	0	1	0
mmu-miR-294	MIMAT0000372	NM_007569	Btg1	B-cell translocation gene 1, anti-proliferative	0	0	0	1	0	0	1	1	0	1	0
mmu-miR-294	MIMAT0000372	NM_007631	Ccnd1	cyclin D1	0	0	1	0	0	0	1	1	0	1	0
mmu-miR-294	MIMAT0000372	NM_007705	Cirbp	cold inducible RNA binding protein	0	0	1	1	0	0	0	1	0	1	0
mmu-miR-294	MIMAT0000372	NM_007734	Col4a3	collagen, type IV, alpha 3	0	0	1	0	0	0	1	1	0	1	0
mmu-miR-294	MIMAT0000372	NM_007900	Ect2	ect2 oncogene	0	0	0	1	0	0	1	1	0	1	0
mmu-miR-294	MIMAT0000372	NM_007904	Ednrb	endothelin receptor type B	0	0	0	1	0	0	1	1	0	1	0
mmu-miR-294	MIMAT0000372	NM_007937	Epha5	Eph receptor A5	0	0	1	0	0	0	1	1	0	1	0
mmu-miR-294	MIMAT0000372	NM_007960	Etv1	ets variant gene 1	0	0	1	0	0	0	1	1	0	1	0
mmu-miR-294	MIMAT0000372	NM_007970	Ezh1	enhancer of zeste homolog 1 (Drosophila)	0	0	1	0	0	0	1	1	0	1	0
mmu-miR-294	MIMAT0000372	NM_008017	Smc2	structural maintenance of chromosomes 2	0	0	1	1	0	0	0	1	0	1	0
mmu-miR-294	MIMAT0000372	NM_008394	Irf9	interferon regulatory factor 9	0	0	1	1	0	0	0	1	0	1	0
mmu-miR-294	MIMAT0000372	NM_008493	Lep	leptin	0	0	1	1	0	0	0	1	0	1	0
mmu-miR-294	MIMAT0000372	NM_008541	Smad5	MAD homolog 5 (Drosophila)	0	0	1	0	0	0	1	1	0	1	0
mmu-miR-294	MIMAT0000372	NM_008562	Mcl1	myeloid cell leukemia sequence 1	0	0	1	0	0	0	1	1	0	1	0
mmu-miR-294	MIMAT0000372	NM_008684	Neo1	neogenin	0	0	1	1	0	0	0	1	0	1	0
mmu-miR-294	MIMAT0000372	NM_008775	Pafah1b2	platelet-activating factor acetylhydrolase, isoform 1b, alpha2 subunit	0	0	1	0	0	0	1	1	0	1	0
mmu-miR-294	MIMAT0000372	NM_008861	Pkd2	polycystic kidney disease 2	0	0	1	0	0	0	1	1	0	1	0
mmu-miR-294	MIMAT0000372	NM_008862	Pkia	protein kinase inhibitor, alpha	0	0	1	0	0	0	1	1	0	1	0
mmu-miR-294	MIMAT0000372	NM_008871	Serpine1	serine (or cysteine) peptidase inhibitor, clade E, member 1	0	0	1	1	0	0	0	1	0	1	0
mmu-miR-294	MIMAT0000372	NM_008960	Pten	phosphatase and tensin homolog	0	0	1	0	0	0	1	1	0	1	0
mmu-miR-294	MIMAT0000372	NM_009031	Rbbp7	retinoblastoma binding protein 7	0	0	0	1	0	0	1	1	0	1	0
mmu-miR-294	MIMAT0000372	NM_009058	Ralgds	ral guanine nucleotide dissociation stimulator	0	0	0	1	0	0	1	1	0	1	0
mmu-miR-294	MIMAT0000372	NM_009097	Rps6ka1	ribosomal protein S6 kinase polypeptide 1	0	0	1	0	0	0	1	1	0	1	0
mmu-miR-294	MIMAT0000372	NM_009180	St6galnac2	ST6 (alpha-N-acetyl-neuraminyl-2,3-beta-galactosyl-1,3)-N-acetylgalactosaminide alpha-2,6-sialyltransferase 2	0	0	1	1	0	0	0	1	0	1	0
mmu-miR-294	MIMAT0000372	NM_009204	Slc2a4	solute carrier family 2 (facilitated glucose transporter), member 4	0	0	0	1	0	0	1	1	0	1	0
mmu-miR-294	MIMAT0000372	NM_009231	Sos1	Son of sevenless homolog 1 (Drosophila)	0	0	1	0	0	0	1	1	0	1	0
mmu-miR-294	MIMAT0000372	NM_009285	Stc1	stanniocalcin 1	0	0	1	0	0	0	1	1	0	1	0
mmu-miR-294	MIMAT0000372	NM_009371	Tgfbr2	transforming growth factor, beta receptor II	0	0	1	1	0	0	0	1	0	1	0
mmu-miR-294	MIMAT0000372	NM_009423	Traf4	Tnf receptor associated factor 4	0	0	1	1	0	0	0	1	0	1	0
mmu-miR-294	MIMAT0000372	NM_009469	Ulk1	Unc-51 like kinase 1 (C. elegans)	0	0	1	0	0	0	1	1	0	1	0
mmu-miR-294	MIMAT0000372	NM_009505	Vegfa	vascular endothelial growth factor A	0	0	1	0	0	0	1	1	0	1	0
mmu-miR-294	MIMAT0000372	NM_009557	Zfp46	zinc finger protein 46	0	0	1	0	0	0	1	1	0	1	0
mmu-miR-294	MIMAT0000372	NM_009582	Map3k12	mitogen-activated protein kinase kinase kinase 12	0	0	1	0	0	0	1	1	0	1	0
mmu-miR-294	MIMAT0000372	NM_009717	Neurod6	neurogenic differentiation 6	0	0	1	1	0	0	0	1	0	1	0
mmu-miR-294	MIMAT0000372	NM_009719	Neurog3	neurogenin 3	0	0	1	0	0	0	1	1	0	1	0
mmu-miR-294	MIMAT0000372	NM_009754	Bcl2l11	BCL2-like 11 (apoptosis facilitator)	0	0	1	1	0	0	0	1	0	1	0
mmu-miR-294	MIMAT0000372	NM_009793	Camk4	calcium/calmodulin-dependent protein kinase IV	0	0	1	1	0	0	0	1	0	1	0
mmu-miR-294	MIMAT0000372	NM_009826	Rb1cc1	RB1-inducible coiled-coil 1	0	0	1	0	0	0	1	1	0	1	0
mmu-miR-294	MIMAT0000372	NM_009829	Ccnd2	cyclin D2	0	0	1	0	0	0	1	1	0	1	0
mmu-miR-294	MIMAT0000372	NM_009932	Col4a2	collagen, type IV, alpha 2	0	0	1	1	0	0	0	1	0	1	0
mmu-miR-294	MIMAT0000372	NM_009961	Pcdha10	protocadherin alpha 10	0	0	1	0	0	0	1	1	0	1	0
mmu-miR-294	MIMAT0000372	NM_010007	Cyp2j5	cytochrome P450, family 2, subfamily j, polypeptide 5	0	0	1	1	0	0	0	1	0	1	0
mmu-miR-294	MIMAT0000372	NM_010160	Cugbp2	CUG triplet repeat, RNA binding protein 2	0	0	1	1	0	0	0	1	0	1	0
mmu-miR-294	MIMAT0000372	NM_010228	Flt1	FMS-like tyrosine kinase 1	0	0	1	0	0	0	1	1	0	1	0
mmu-miR-294	MIMAT0000372	NM_010617	Kif13a	kinesin family member 13A	0	0	1	0	0	0	1	1	0	1	0
mmu-miR-294	MIMAT0000372	NM_010636	Klf12	Kruppel-like factor 12	0	0	1	0	0	0	1	1	0	1	0
mmu-miR-294	MIMAT0000372	NM_010638	Klf9	Kruppel-like factor 9	0	0	1	0	0	0	1	1	0	1	0
mmu-miR-294	MIMAT0000372	NM_010655	Kpna2	karyopherin (importin) alpha 2	0	0	1	0	0	0	1	1	0	1	0
mmu-miR-294	MIMAT0000372	NM_010713	Lhx8	LIM homeobox protein 8	0	0	1	1	0	0	0	1	0	1	0
mmu-miR-294	MIMAT0000372	NM_010754	Smad2	MAD homolog 2 (Drosophila)	0	0	1	1	0	0	0	1	0	1	0
mmu-miR-294	MIMAT0000372	NM_010788	Mecp2	methyl CpG binding protein 2	0	0	1	0	0	0	1	1	0	1	0
mmu-miR-294	MIMAT0000372	NM_010831	Snf1lk	SNF1-like kinase	0	0	1	0	0	0	1	1	0	1	0
mmu-miR-294	MIMAT0000372	NM_010847	Mxi1	Max interacting protein 1	0	0	1	1	0	0	0	1	0	1	0
mmu-miR-294	MIMAT0000372	NM_010864	Myo5a	myosin Va	0	0	1	1	0	0	0	1	0	1	0
mmu-miR-294	MIMAT0000372	NM_010913	Nfya	nuclear transcription factor-Y alpha	0	0	1	0	0	0	1	1	0	1	0
mmu-miR-294	MIMAT0000372	NM_011086	Pip5k3	phosphatidylinositol-3-phosphate/phosphatidylinositol 5-kinase, type III	0	0	1	1	0	0	0	1	0	1	0
mmu-miR-294	MIMAT0000372	NM_011112	Papola	poly (A) polymerase alpha	0	0	1	1	0	0	0	1	0	1	0
mmu-miR-294	MIMAT0000372	NM_011127	Prrx1	paired related homeobox 1	0	0	1	0	0	0	1	1	0	1	0
mmu-miR-294	MIMAT0000372	NM_011135	Cnot7	CCR4-NOT transcription complex, subunit 7	0	0	1	0	0	0	1	1	0	1	0
mmu-miR-294	MIMAT0000372	NM_011144	Ppara	peroxisome proliferator activated receptor alpha	0	0	1	0	0	0	1	1	0	1	0
mmu-miR-294	MIMAT0000372	NM_011249	Rbl1	retinoblastoma-like 1 (p107)	0	0	1	0	0	0	1	1	0	1	0
mmu-miR-294	MIMAT0000372	NM_011276	Rnf12	ring finger protein 12	0	0	1	0	0	0	1	1	0	1	0
mmu-miR-294	MIMAT0000372	NM_011326	Scnn1g	sodium channel, nonvoltage-gated 1 gamma	0	0	1	1	0	0	0	1	0	1	0
mmu-miR-294	MIMAT0000372	NM_011495	Plk4	polo-like kinase 4 (Drosophila)	0	0	1	1	0	0	0	1	0	1	0
mmu-miR-294	MIMAT0000372	NM_011514	Suv39h1	suppressor of variegation 3-9 homolog 1 (Drosophila)	0	0	1	0	0	0	1	1	0	1	0
mmu-miR-294	MIMAT0000372	NM_011527	Tal1	T-cell acute lymphocytic leukemia 1	0	0	1	0	0	0	1	1	0	1	0
mmu-miR-294	MIMAT0000372	NM_011716	Wfs1	Wolfram syndrome 1 homolog (human)	0	0	1	1	0	0	0	1	0	1	0
mmu-miR-294	MIMAT0000372	NM_011749	Zfp148	zinc finger protein 148	0	0	1	0	0	0	1	1	0	1	0
mmu-miR-294	MIMAT0000372	NM_011766	Zfpm2	zinc finger protein, multitype 2	0	0	1	1	0	0	0	1	0	1	0
mmu-miR-294	MIMAT0000372	NM_011828	Hs2st1	heparan sulfate 2-O-sulfotransferase 1	0	0	1	1	0	0	0	1	0	1	0
mmu-miR-294	MIMAT0000372	NM_011877	Ptpn21	protein tyrosine phosphatase, non-receptor type 21	0	0	1	0	0	0	1	1	0	1	0
mmu-miR-294	MIMAT0000372	NM_012048	Polk	polymerase (DNA directed), kappa	0	0	1	1	0	0	0	1	0	1	0
mmu-miR-294	MIMAT0000372	NM_013483	Btn1a1	butyrophilin, subfamily 1, member A1	0	0	1	1	0	0	0	1	0	1	0
mmu-miR-294	MIMAT0000372	NM_013703	Vldlr	very low density lipoprotein receptor	0	0	0	1	0	0	1	1	0	1	0
mmu-miR-294	MIMAT0000372	NM_013733	Chaf1a	chromatin assembly factor 1, subunit A (p150)	0	0	1	1	0	0	0	1	0	1	0
mmu-miR-294	MIMAT0000372	NM_013736	Tceb3	transcription elongation factor B (SIII), polypeptide 3	0	0	1	0	0	0	1	1	0	1	0
mmu-miR-294	MIMAT0000372	NM_013743	Pdk4	pyruvate dehydrogenase kinase, isoenzyme 4	0	0	1	1	0	0	0	1	0	1	0
mmu-miR-294	MIMAT0000372	NM_013785	Ihpk1	inositol hexaphosphate kinase 1	0	0	1	0	0	0	1	1	0	1	0
mmu-miR-294	MIMAT0000372	NM_013799	Ate1	arginine-tRNA-protein transferase 1	0	0	1	0	0	0	1	1	0	1	0
mmu-miR-294	MIMAT0000372	NM_013866	Zfp385a	zinc finger protein 385A	0	0	1	0	0	0	1	1	0	1	0
mmu-miR-294	MIMAT0000372	NM_015737	Galnt4	UDP-N-acetyl-alpha-D-galactosamine:polypeptide N-acetylgalactosaminyltransferase 4	0	0	1	1	0	0	0	1	0	1	0
mmu-miR-294	MIMAT0000372	NM_015745	Rbp3	retinol binding protein 3, interstitial	0	0	1	1	0	0	0	1	0	1	0
mmu-miR-294	MIMAT0000372	NM_016670	Pknox1	Pbx/knotted 1 homeobox	0	0	1	0	0	0	1	1	0	1	0
mmu-miR-294	MIMAT0000372	NM_016787	Bnip2	BCL2/adenovirus E1B interacting protein 1, NIP2	0	0	1	0	0	0	1	1	0	1	0
mmu-miR-294	MIMAT0000372	NM_016810	Gosr1	golgi SNAP receptor complex member 1	0	0	1	0	0	0	1	1	0	1	0
mmu-miR-294	MIMAT0000372	NM_016961	Mapk9	mitogen-activated protein kinase 9	0	0	1	0	0	0	1	1	0	1	0
mmu-miR-294	MIMAT0000372	NM_018807	Plagl2	pleiomorphic adenoma gene-like 2	0	0	1	0	0	0	1	1	0	1	0
mmu-miR-294	MIMAT0000372	NM_018810	Mkrn1	makorin, ring finger protein, 1	0	0	1	0	0	0	1	1	0	1	0
mmu-miR-294	MIMAT0000372	NM_018881	Fmo2	flavin containing monooxygenase 2	0	0	1	1	0	0	0	1	0	1	0
mmu-miR-294	MIMAT0000372	NM_019425	Gnpnat1	glucosamine-phosphate N-acetyltransferase 1	0	0	1	1	0	0	0	1	0	1	0
mmu-miR-294	MIMAT0000372	NM_019477	Acsl4	acyl-CoA synthetase long-chain family member 4	0	0	1	0	0	0	1	1	0	1	0
mmu-miR-294	MIMAT0000372	NM_019637	Styx	phosphoserine/threonine/tyrosine interaction protein	0	0	1	0	0	0	1	1	0	1	0
mmu-miR-294	MIMAT0000372	NM_019742	Tusc2	tumor suppressor candidate 2	0	0	1	0	0	0	1	1	0	1	0
mmu-miR-294	MIMAT0000372	NM_019794	Dnaja2	DnaJ (Hsp40) homolog, subfamily A, member 2	0	0	1	1	0	0	0	1	0	1	0
mmu-miR-294	MIMAT0000372	NM_019926	Mtm1	X-linked myotubular myopathy gene 1	0	0	1	1	0	0	0	1	0	1	0
mmu-miR-294	MIMAT0000372	NM_019986	Habp4	hyaluronic acid binding protein 4	0	0	1	0	0	0	1	1	0	1	0
mmu-miR-294	MIMAT0000372	NM_021372	Sertad2	SERTA domain containing 2	0	0	0	1	0	0	1	1	0	1	0
mmu-miR-294	MIMAT0000372	NM_021399	Bcl11b	B-cell leukemia/lymphoma 11B	0	0	1	1	0	0	0	1	0	1	0
mmu-miR-294	MIMAT0000372	NM_021718	Ms4a4b	membrane-spanning 4-domains, subfamily A, member 4B	0	0	1	1	0	0	0	1	0	1	0
mmu-miR-294	MIMAT0000372	NM_021881	Qk	quaking	0	0	1	0	0	0	1	1	0	1	0
mmu-miR-294	MIMAT0000372	NM_021884	Tsg101	tumor susceptibility gene 101	0	0	1	0	0	0	1	1	0	1	0
mmu-miR-294	MIMAT0000372	NM_021896	Gucy1a3	guanylate cyclase 1, soluble, alpha 3	0	0	1	1	0	0	0	1	0	1	0
mmu-miR-294	MIMAT0000372	NM_021897	Trp53inp1	transformation related protein 53 inducible nuclear protein 1	0	0	1	0	0	0	1	1	0	1	0
mmu-miR-294	MIMAT0000372	NM_021899	Foxj2	forkhead box J2	0	0	1	0	0	0	1	1	0	1	0
mmu-miR-294	MIMAT0000372	NM_022011	Gtf2h2	general transcription factor II H, polypeptide 2	0	0	1	1	0	0	0	1	0	1	0
mmu-miR-294	MIMAT0000372	NM_022025	Slc5a7	solute carrier family 5 (choline transporter), member 7	0	0	1	1	0	0	0	1	0	1	0
mmu-miR-294	MIMAT0000372	NM_022413	Trpv6	transient receptor potential cation channel, subfamily V, member 6	0	0	1	0	0	0	1	1	0	1	0
mmu-miR-294	MIMAT0000372	NM_023118	Dab2	disabled homolog 2 (Drosophila)	0	0	1	0	0	0	1	1	0	1	0
mmu-miR-294	MIMAT0000372	NM_023292	Pus3	pseudouridine synthase 3	0	0	1	1	0	0	0	1	0	1	0
mmu-miR-294	MIMAT0000372	NM_023624	Lrat	lecithin-retinol acyltransferase (phosphatidylcholine-retinol-O-acyltransferase)	0	0	1	1	0	0	0	1	0	1	0
mmu-miR-294	MIMAT0000372	NM_023718	Slco1a6	solute carrier organic anion transporter family, member 1a6	0	0	1	1	0	0	0	1	0	1	0
mmu-miR-294	MIMAT0000372	NM_023719	Txnip	thioredoxin interacting protein	0	0	0	1	0	0	1	1	0	1	0
mmu-miR-294	MIMAT0000372	NM_024287	Rab6	RAB6, member RAS oncogene family	0	0	1	0	0	0	1	1	0	1	0
mmu-miR-294	MIMAT0000372	NM_024452	Luzp1	leucine zipper protein 1	0	0	1	0	0	0	1	1	0	1	0
mmu-miR-294	MIMAT0000372	NM_024458	Pdc	phosducin	0	0	1	1	0	0	0	1	0	1	0
mmu-miR-294	MIMAT0000372	NM_024461	1810037I17Rik	RIKEN cDNA 1810037I17 gene	0	0	1	1	0	0	0	1	0	1	0
mmu-miR-294	MIMAT0000372	NM_025282	Mef2c	myocyte enhancer factor 2C	0	0	0	1	0	0	1	1	0	1	0
mmu-miR-294	MIMAT0000372	NM_025287	Spop	speckle-type POZ protein	0	0	0	1	0	0	1	1	0	1	0
mmu-miR-294	MIMAT0000372	NM_025483	Senp7	SUMO1/sentrin specific peptidase 7	0	0	1	1	0	0	0	1	0	1	0
mmu-miR-294	MIMAT0000372	NM_025535	Sar1b	SAR1 gene homolog B (S. cerevisiae)	0	0	0	1	0	0	1	1	0	1	0
mmu-miR-294	MIMAT0000372	NM_025541	Asf1a	ASF1 anti-silencing function 1 homolog A (S. cerevisiae)	0	0	0	1	0	0	1	1	0	1	0
mmu-miR-294	MIMAT0000372	NM_025661	Ormdl3	ORM1-like 3 (S. cerevisiae)	0	0	1	0	0	0	1	1	0	1	0
mmu-miR-294	MIMAT0000372	NM_025679	5730470L24Rik	RIKEN cDNA 5730470L24 gene	0	0	1	0	0	0	1	1	0	1	0
mmu-miR-294	MIMAT0000372	NM_025719	Nkapl	NFKB activating protein-like	0	0	1	1	0	0	0	1	0	1	0
mmu-miR-294	MIMAT0000372	NM_025807	Slc16a9	solute carrier family 16 (monocarboxylic acid transporters), member 9	0	0	1	0	0	0	1	1	0	1	0
mmu-miR-294	MIMAT0000372	NM_025901	Polr3k	polymerase (RNA) III (DNA directed) polypeptide K	0	0	1	1	0	0	0	1	0	1	0
mmu-miR-294	MIMAT0000372	NM_025980	Nrarp	Notch-regulated ankyrin repeat protein	0	0	1	0	0	0	1	1	0	1	0
mmu-miR-294	MIMAT0000372	NM_026124	1110008F13Rik	RIKEN cDNA 1110008F13 gene	0	0	1	0	0	0	1	1	0	1	0
mmu-miR-294	MIMAT0000372	NM_026184	Ero1lb	ERO1-like beta (S. cerevisiae)	0	0	1	1	0	0	0	1	0	1	0
mmu-miR-294	MIMAT0000372	NM_026275	Ube2r2	ubiquitin-conjugating enzyme E2R 2	0	0	1	0	0	0	1	1	0	1	0
mmu-miR-294	MIMAT0000372	NM_026302	Dctn4	dynactin 4	0	0	1	1	0	0	0	1	0	1	0
mmu-miR-294	MIMAT0000372	NM_026496	Grhl2	grainyhead-like 2 (Drosophila)	0	0	1	0	0	0	1	1	0	1	0
mmu-miR-294	MIMAT0000372	NM_026501	1300010M03Rik	RIKEN cDNA 1300010M03 gene	0	0	1	0	0	0	1	1	0	1	0
mmu-miR-294	MIMAT0000372	NM_026505	Bambi	BMP and activin membrane-bound inhibitor, homolog (Xenopus laevis)	0	0	1	0	0	0	1	1	0	1	0
mmu-miR-294	MIMAT0000372	NM_026534	3110003A22Rik	RIKEN cDNA 3110003A22 gene	0	0	1	1	0	0	0	1	0	1	0
mmu-miR-294	MIMAT0000372	NM_026666	Ubn1	ubinuclein 1	0	0	1	1	0	0	0	1	0	1	0
mmu-miR-294	MIMAT0000372	NM_026698	Tmem129	transmembrane protein 129	0	0	1	1	0	0	0	1	0	1	0
mmu-miR-294	MIMAT0000372	NM_026756	Nfic	nuclear factor I/C	0	0	1	0	0	0	1	1	0	1	0
mmu-miR-294	MIMAT0000372	NM_026760	2310036O22Rik	RIKEN cDNA 2310036O22 gene	0	0	1	0	0	0	1	1	0	1	0
mmu-miR-294	MIMAT0000372	NM_026963	Lzic	leucine zipper and CTNNBIP1 domain containing	0	0	1	1	0	0	0	1	0	1	0
mmu-miR-294	MIMAT0000372	NM_027045	Gcap14	granule cell antiserum positive 14	0	0	1	0	0	0	1	1	0	1	0
mmu-miR-294	MIMAT0000372	NM_027407	Ica1l	islet cell autoantigen 1-like	0	0	1	1	0	0	0	1	0	1	0
mmu-miR-294	MIMAT0000372	NM_027429	Cenpl	centromere protein L	0	0	1	1	0	0	0	1	0	1	0
mmu-miR-294	MIMAT0000372	NM_027462	Wars2	tryptophanyl tRNA synthetase 2 (mitochondrial)	0	0	1	1	0	0	0	1	0	1	0
mmu-miR-294	MIMAT0000372	NM_027642	Phf6	PHD finger protein 6	0	0	1	0	0	0	1	1	0	1	0
mmu-miR-294	MIMAT0000372	NM_027696	Mier1	mesoderm induction early response 1 homolog (Xenopus laevis	0	0	1	1	0	0	0	1	0	1	0
mmu-miR-294	MIMAT0000372	NM_027871	Arhgef3	Rho guanine nucleotide exchange factor (GEF) 3	0	0	1	0	0	0	1	1	0	1	0
mmu-miR-294	MIMAT0000372	NM_027878	1200002N14Rik	RIKEN cDNA 1200002N14 gene	0	0	1	1	0	0	0	1	0	1	0
mmu-miR-294	MIMAT0000372	NM_027898	Gramd1a	GRAM domain containing 1A	0	0	1	0	0	0	1	1	0	1	0
mmu-miR-294	MIMAT0000372	NM_027920	March8	membrane-associated ring finger (C3HC4) 8	0	0	0	1	0	0	1	1	0	1	0
mmu-miR-294	MIMAT0000372	NM_027947	Zbtb43	zinc finger and BTB domain containing 43	0	0	1	0	0	0	1	1	0	1	0
mmu-miR-294	MIMAT0000372	NM_028023	Cdca4	cell division cycle associated 4	0	0	1	1	0	0	0	1	0	1	0
mmu-miR-294	MIMAT0000372	NM_028076	Tmub2	transmembrane and ubiquitin-like domain containing 2	0	0	1	1	0	0	0	1	0	1	0
mmu-miR-294	MIMAT0000372	NM_028141	Zfp661	zinc finger protein 661	0	0	1	0	0	0	1	1	0	1	0
mmu-miR-294	MIMAT0000372	NM_028291	Pan3	PAN3 polyA specific ribonuclease subunit homolog (S. cerevisiae)	0	0	1	0	0	0	1	1	0	1	0
mmu-miR-294	MIMAT0000372	NM_028407	Gcap14	granule cell antiserum positive 14	0	0	1	0	0	0	1	1	0	1	0
mmu-miR-294	MIMAT0000372	NM_028835	Atg7	autophagy-related 7 (yeast)	0	0	1	0	0	0	1	1	0	1	0
mmu-miR-294	MIMAT0000372	NM_028881	Crtc2	CREB regulated transcription coactivator 2	0	0	0	1	0	0	1	1	0	1	0
mmu-miR-294	MIMAT0000372	NM_029494	Rab30	RAB30, member RAS oncogene family	0	0	1	0	0	0	1	1	0	1	0
mmu-miR-294	MIMAT0000372	NM_029578	Tgds	TDP-glucose 4,6-dehydratase	0	0	1	1	0	0	0	1	0	1	0
mmu-miR-294	MIMAT0000372	NM_029704	Ttc19	tetratricopeptide repeat domain 19	0	0	1	1	0	0	0	1	0	1	0
mmu-miR-294	MIMAT0000372	NM_029869	Zkscan1	zinc finger with KRAB and SCAN domains 1	0	0	1	1	0	0	0	1	0	1	0
mmu-miR-294	MIMAT0000372	NM_029977	Polq	polymerase (DNA directed), theta	0	0	1	0	0	0	1	1	0	1	0
mmu-miR-294	MIMAT0000372	NM_030711	Erap1	endoplasmic reticulum aminopeptidase 1	0	0	1	1	0	0	0	1	0	1	0
mmu-miR-294	MIMAT0000372	NM_031179	Sf3b1	splicing factor 3b, subunit 1	0	0	1	1	0	0	0	1	0	1	0
mmu-miR-294	MIMAT0000372	NM_031186	Ndst3	N-deacetylase/N-sulfotransferase (heparan glucosaminyl) 3	0	0	1	1	0	0	0	1	0	1	0
mmu-miR-294	MIMAT0000372	NM_032396	Kremen1	kringle containing transmembrane protein 1	0	0	1	0	0	0	1	1	0	1	0
mmu-miR-294	MIMAT0000372	NM_053143	Pcdhb18	protocadherin beta 18	0	0	1	1	0	0	0	1	0	1	0
mmu-miR-294	MIMAT0000372	NM_054068	Vsx1	visual system homeobox 1 homolog (zebrafish)	0	0	1	0	0	0	1	1	0	1	0
mmu-miR-294	MIMAT0000372	NM_080446	Helb	helicase (DNA) B	0	0	1	1	0	0	0	1	0	1	0
mmu-miR-294	MIMAT0000372	NM_080729	Il25	interleukin 25	0	0	1	0	0	0	1	1	0	1	0
mmu-miR-294	MIMAT0000372	NM_130450	Elovl6	ELOVL family member 6, elongation of long chain fatty acids (yeast)	0	0	1	0	0	0	1	1	0	1	0
mmu-miR-294	MIMAT0000372	NM_130885	Oxr1	oxidation resistance 1	0	0	0	1	0	0	1	1	0	1	0
mmu-miR-294	MIMAT0000372	NM_130895	Adarb1	adenosine deaminase, RNA-specific, B1	0	0	1	1	0	0	0	1	0	1	0
mmu-miR-294	MIMAT0000372	NM_133218	Zfp704	zinc finger protein 704	0	0	1	0	0	0	1	1	0	1	0
mmu-miR-294	MIMAT0000372	NM_133672	Vps26a	vacuolar protein sorting 26 homolog A (yeast)	0	0	1	0	0	0	1	1	0	1	0
mmu-miR-294	MIMAT0000372	NM_133739	Tmem123	transmembrane protein 123	0	0	1	1	0	0	0	1	0	1	0
mmu-miR-294	MIMAT0000372	NM_133853	Magi3	membrane associated guanylate kinase, WW and PDZ domain containing 3	0	0	1	1	0	0	0	1	0	1	0
mmu-miR-294	MIMAT0000372	NM_133906	Zkscan1	zinc finger with KRAB and SCAN domains 1	0	0	1	1	0	0	0	1	0	1	0
mmu-miR-294	MIMAT0000372	NM_133907	Ube3c	ubiquitin protein ligase E3C	0	0	1	0	0	0	1	1	0	1	0
mmu-miR-294	MIMAT0000372	NM_133957	Nfat5	nuclear factor of activated T-cells 5	0	0	1	0	0	0	1	1	0	1	0
mmu-miR-294	MIMAT0000372	NM_134071	Ankrd32	ankyrin repeat domain 32	0	0	1	1	0	0	0	1	0	1	0
mmu-miR-294	MIMAT0000372	NM_134087	AA409316	expressed sequence AA409316	0	0	1	1	0	0	0	1	0	1	0
mmu-miR-294	MIMAT0000372	NM_138589	Ubfd1	ubiquitin family domain containing 1	0	0	1	0	0	0	1	1	0	1	0
mmu-miR-294	MIMAT0000372	NM_138679	Ash1l	ash1 (absent, small, or homeotic)-like (Drosophila)	0	0	1	0	0	0	1	1	0	1	0
mmu-miR-294	MIMAT0000372	NM_138680	Luc7l2	LUC7-like 2 (S. cerevisiae)	0	0	0	1	0	0	1	1	0	1	0
mmu-miR-294	MIMAT0000372	NM_139232	Fgd4	FYVE, RhoGEF and PH domain containing 4	0	0	1	1	0	0	0	1	0	1	0
mmu-miR-294	MIMAT0000372	NM_139311	Mllt6	myeloid/lymphoid or mixed-lineage leukemia (trithorax homolog, Drosophila); translocated to, 6	0	0	1	1	0	0	0	1	0	1	0
mmu-miR-294	MIMAT0000372	NM_144792	Sgms1	sphingomyelin synthase 1	0	0	1	0	0	0	1	1	0	1	0
mmu-miR-294	MIMAT0000372	NM_144812	Tnrc6b	trinucleotide repeat containing 6b	0	0	1	0	0	0	1	1	0	1	0
mmu-miR-294	MIMAT0000372	NM_144915	Daglb	diacylglycerol lipase, beta	0	0	1	1	0	0	0	1	0	1	0
mmu-miR-294	MIMAT0000372	NM_145458	Pxk	PX domain containing serine/threonine kinase	0	0	1	0	0	0	1	1	0	1	0
mmu-miR-294	MIMAT0000372	NM_145502	Erlin1	ER lipid raft associated 1	0	0	1	1	0	0	0	1	0	1	0
mmu-miR-294	MIMAT0000372	NM_145530	Rhov	ras homolog gene family, member V	0	0	1	0	0	0	1	1	0	1	0
mmu-miR-294	MIMAT0000372	NM_145556	Tardbp	TAR DNA binding protein	0	0	1	1	0	0	0	1	0	1	0
mmu-miR-294	MIMAT0000372	NM_145923	Rell1	RELT-like 1	0	0	1	0	0	0	1	1	0	1	0
mmu-miR-294	MIMAT0000372	NM_145970	Cc2d1a	coiled-coil and C2 domain containing 1A	0	0	1	0	0	0	1	1	0	1	0
mmu-miR-294	MIMAT0000372	NM_146023	Evi2b	ecotropic viral integration site 2b	0	0	1	1	0	0	0	1	0	1	0
mmu-miR-294	MIMAT0000372	NM_146047	Clptm1l	CLPTM1-like	0	0	1	1	0	0	0	1	0	1	0
mmu-miR-294	MIMAT0000372	NM_146224	Suhw4	suppressor of hairy wing homolog 4 (Drosophila)	0	0	1	1	0	0	0	1	0	1	0
mmu-miR-294	MIMAT0000372	NM_146698	Olfr1443	olfactory receptor 1443	0	0	1	1	0	0	0	1	0	1	0
mmu-miR-294	MIMAT0000372	NM_147219	Abca5	ATP-binding cassette, sub-family A (ABC1), member 5	0	0	1	1	0	0	0	1	0	1	0
mmu-miR-294	MIMAT0000372	NM_148925	Fyco1	FYVE and coiled-coil domain containing 1	0	0	1	1	0	0	0	1	0	1	0
mmu-miR-294	MIMAT0000372	NM_153082	Rbj	rab and DnaJ domain containing	0	0	1	0	0	0	1	1	0	1	0
mmu-miR-294	MIMAT0000372	NM_153085	Wac	WW domain containing adaptor with coiled-coil	0	0	1	0	0	0	1	1	0	1	0
mmu-miR-294	MIMAT0000372	NM_153098	Cd109	CD109 antigen	0	0	1	1	0	0	0	1	0	1	0
mmu-miR-294	MIMAT0000372	NM_153161	BC037034	cDNA sequence BC037034	0	0	0	1	0	0	1	1	0	1	0
mmu-miR-294	MIMAT0000372	NM_153198	Hbp1	high mobility group box transcription factor 1	0	0	1	0	0	0	1	1	0	1	0
mmu-miR-294	MIMAT0000372	NM_153550	Dirc2	disrupted in renal carcinoma 2 (human)	0	0	1	0	0	0	1	1	0	1	0
mmu-miR-294	MIMAT0000372	NM_153587	Rps6ka5	ribosomal protein S6 kinase, polypeptide 5	0	0	1	0	0	0	1	1	0	1	0
mmu-miR-294	MIMAT0000372	NM_170755	BC038286	cDNA sequence BC038286	0	0	1	0	0	0	1	1	0	1	0
mmu-miR-294	MIMAT0000372	NM_171824	Pgbd5	piggyBac transposable element derived 5	0	0	1	0	0	0	1	1	0	1	0
mmu-miR-294	MIMAT0000372	NM_172151	Zdhhc8	zinc finger, DHHC domain containing 8	0	0	1	0	0	0	1	1	0	1	0
mmu-miR-294	MIMAT0000372	NM_172466	Adamts18	a disintegrin-like and metallopeptidase (reprolysin type) with thrombospondin type 1 motif, 18	0	0	1	1	0	0	0	1	0	1	0
mmu-miR-294	MIMAT0000372	NM_172495	Ncoa7	nuclear receptor coactivator 7	0	0	1	1	0	0	0	1	0	1	0
mmu-miR-294	MIMAT0000372	NM_172499	Mfsd9	major facilitator superfamily domain containing 9	0	0	1	1	0	0	0	1	0	1	0
mmu-miR-294	MIMAT0000372	NM_172513	D1Ertd53e	DNA segment, Chr 1, ERATO Doi 53, expressed	0	0	1	0	0	0	1	1	0	1	0
mmu-miR-294	MIMAT0000372	NM_172543	5730593F17Rik	RIKEN cDNA 5730593F17 gene	0	0	1	0	0	0	1	1	0	1	0
mmu-miR-294	MIMAT0000372	NM_172554	Zdhhc17	zinc finger, DHHC domain containing 17	0	0	1	1	0	0	0	1	0	1	0
mmu-miR-294	MIMAT0000372	NM_172563	Hlf	hepatic leukemia factor	0	0	1	0	0	0	1	1	0	1	0
mmu-miR-294	MIMAT0000372	NM_172591	Fcho2	FCH domain only 2	0	0	1	0	0	0	1	1	0	1	0
mmu-miR-294	MIMAT0000372	NM_172593	Mier3	mesoderm induction early response 1, family member 3	0	0	0	1	0	0	1	1	0	1	0
mmu-miR-294	MIMAT0000372	NM_172600	6720456H20Rik	RIKEN cDNA 6720456H20 gene	0	0	1	0	0	0	1	1	0	1	0
mmu-miR-294	MIMAT0000372	NM_172615	1700021K19Rik	RIKEN cDNA 1700021K19 gene	0	0	1	1	0	0	0	1	0	1	0
mmu-miR-294	MIMAT0000372	NM_172666	Agps	alkylglycerone phosphate synthase	0	0	1	0	0	0	1	1	0	1	0
mmu-miR-294	MIMAT0000372	NM_172671	Lgr4	leucine-rich repeat-containing G protein-coupled receptor 4	0	0	1	1	0	0	0	1	0	1	0
mmu-miR-294	MIMAT0000372	NM_172700	Zmpste24	zinc metallopeptidase, STE24 homolog (S. cerevisiae)	0	0	1	1	0	0	0	1	0	1	0
mmu-miR-294	MIMAT0000372	NM_172731	Fgd5	FYVE, RhoGEF and PH domain containing 5	0	0	1	0	0	0	1	1	0	1	0
mmu-miR-294	MIMAT0000372	NM_172743	Plekha7	pleckstrin homology domain containing, family A member 7	0	0	1	0	0	0	1	1	0	1	0
mmu-miR-294	MIMAT0000372	NM_172765	Zbtb44	zinc finger and BTB domain containing 44	0	0	0	1	0	0	1	1	0	1	0
mmu-miR-294	MIMAT0000372	NM_172838	Slc16a12	solute carrier family 16 (monocarboxylic acid transporters), member 12	0	0	1	0	0	0	1	1	0	1	0
mmu-miR-294	MIMAT0000372	NM_172946	Krt222	keratin 222	0	0	1	1	0	0	0	1	0	1	0
mmu-miR-294	MIMAT0000372	NM_173038	Tbcel	tubulin folding cofactor E-like	0	0	1	0	0	0	1	1	0	1	0
mmu-miR-294	MIMAT0000372	NM_173182	Fndc3b	fibronectin type III domain containing 3B	0	0	1	0	0	0	1	1	0	1	0
mmu-miR-294	MIMAT0000372	NM_173185	Csnk1g1	casein kinase 1, gamma 1	0	0	1	0	0	0	1	1	0	1	0
mmu-miR-294	MIMAT0000372	NM_173374	Sfrs1	splicing factor, arginine/serine-rich 1 (ASF/SF2)	0	0	1	1	0	0	0	1	0	1	0
mmu-miR-294	MIMAT0000372	NM_173422	Colec10	collectin sub-family member 10	0	0	1	1	0	0	0	1	0	1	0
mmu-miR-294	MIMAT0000372	NM_173424	Zbtb37	zinc finger and BTB domain containing 37	0	0	1	0	0	0	1	1	0	1	0
mmu-miR-294	MIMAT0000372	NM_173747	Gpkow	G patch domain and KOW motifs	0	0	1	1	0	0	0	1	0	1	0
mmu-miR-294	MIMAT0000372	NM_174997	BC043098	cDNA sequence BC043098	0	0	1	0	0	0	1	1	0	1	0
mmu-miR-294	MIMAT0000372	NM_175127	Fbxo28	F-box protein 28	0	0	1	0	0	0	1	1	0	1	0
mmu-miR-294	MIMAT0000372	NM_175155	Sash1	SAM and SH3 domain containing 1	0	0	1	0	0	0	1	1	0	1	0
mmu-miR-294	MIMAT0000372	NM_175164	Arhgap26	Rho GTPase activating protein 26	0	0	1	0	0	0	1	1	0	1	0
mmu-miR-294	MIMAT0000372	NM_175201	Rnf38	ring finger protein 38	0	0	1	0	0	0	1	1	0	1	0
mmu-miR-294	MIMAT0000372	NM_175305	Lrrc19	leucine rich repeat containing 19	0	0	1	1	0	0	0	1	0	1	0
mmu-miR-294	MIMAT0000372	NM_175312	B630005N14Rik	RIKEN cDNA B630005N14 gene	0	0	1	0	0	0	1	1	0	1	0
mmu-miR-294	MIMAT0000372	NM_175341	Mbnl2	muscleblind-like 2	0	0	1	0	0	0	1	1	0	1	0
mmu-miR-294	MIMAT0000372	NM_175344	Tmem16f	transmembrane protein 16F	0	0	1	0	0	0	1	1	0	1	0
mmu-miR-294	MIMAT0000372	NM_175414	Tspan9	tetraspanin 9	0	0	1	0	0	0	1	1	0	1	0
mmu-miR-294	MIMAT0000372	NM_175446	Zmat1	zinc finger, matrin type 1	0	0	1	1	0	0	0	1	0	1	0
mmu-miR-294	MIMAT0000372	NM_175494	Zfp367	zinc finger protein 367	0	0	0	1	0	0	1	1	0	1	0
mmu-miR-294	MIMAT0000372	NM_175526	Clec1a	C-type lectin domain family 1, member a	0	0	1	1	0	0	0	1	0	1	0
mmu-miR-294	MIMAT0000372	NM_175686	Prrx1	paired related homeobox 1	0	0	1	0	0	0	1	1	0	1	0
mmu-miR-294	MIMAT0000372	NM_176845	Ddhd1	DDHD domain containing 1	0	0	1	1	0	0	0	1	0	1	0
mmu-miR-294	MIMAT0000372	NM_176958	Hif1an	hypoxia-inducible factor 1, alpha subunit inhibitor	0	0	1	1	0	0	0	1	0	1	0
mmu-miR-294	MIMAT0000372	NM_176971	Rab9b	RAB9B, member RAS oncogene family	0	0	1	1	0	0	0	1	0	1	0
mmu-miR-294	MIMAT0000372	NM_177099	Lefty2	Left-right determination factor 2	0	0	0	1	0	0	1	1	0	1	0
mmu-miR-294	MIMAT0000372	NM_177290	Itgb8	integrin beta 8	0	0	1	1	0	0	0	1	0	1	0
mmu-miR-294	MIMAT0000372	NM_177305	Arl4c	ADP-ribosylation factor-like 4C	0	0	0	1	0	0	1	1	0	1	0
mmu-miR-294	MIMAT0000372	NM_177325	Tsr1	TSR1, 20S rRNA accumulation, homolog (yeast)	0	0	1	1	0	0	0	1	0	1	0
mmu-miR-294	MIMAT0000372	NM_177338	Hmbox1	homeobox containing 1	0	0	1	0	0	0	1	1	0	1	0
mmu-miR-294	MIMAT0000372	NM_177586	Eif5a2	eukaryotic translation initiation factor 5A2	0	0	1	0	0	0	1	1	0	1	0
mmu-miR-294	MIMAT0000372	NM_177614	Os9	amplified in osteosarcoma	0	0	1	1	0	0	0	1	0	1	0
mmu-miR-294	MIMAT0000372	NM_177733	E2f2	E2F transcription factor 2	0	0	1	1	0	0	0	1	0	1	0
mmu-miR-294	MIMAT0000372	NM_177740	Rgma	RGM domain family, member A	0	0	1	1	0	0	0	1	0	1	0
mmu-miR-294	MIMAT0000372	NM_177757	Kif26b	kinesin family member 26B	0	0	1	0	0	0	1	1	0	1	0
mmu-miR-294	MIMAT0000372	NM_177762	Aak1	AP2 associated kinase 1	0	0	1	0	0	0	1	1	0	1	0
mmu-miR-294	MIMAT0000372	NM_177774	RP23-12I24.6	serine-arginine repressor protein	0	0	1	0	0	0	1	1	0	1	0
mmu-miR-294	MIMAT0000372	NM_177784	Klhl23	kelch-like 23 (Drosophila)	0	0	1	1	0	0	0	1	0	1	0
mmu-miR-294	MIMAT0000372	NM_177802	Slc7a15	solute carrier family 7 (cationic amino acid transporter, y+ system), member 15	0	0	1	1	0	0	0	1	0	1	0
mmu-miR-294	MIMAT0000372	NM_178111	Trp53inp2	transformation related protein 53 inducible nuclear protein 2	0	0	1	0	0	0	1	1	0	1	0
mmu-miR-294	MIMAT0000372	NM_178162	Hrbl	HIV-1 Rev binding protein-like	0	0	1	0	0	0	1	1	0	1	0
mmu-miR-294	MIMAT0000372	NM_178267	Zfp827	zinc finger protein 827	0	0	1	1	0	0	0	1	0	1	0
mmu-miR-294	MIMAT0000372	NM_178606	Reep3	receptor accessory protein 3	0	0	1	0	0	0	1	1	0	1	0
mmu-miR-294	MIMAT0000372	NM_178615	Rgmb	RGM domain family, member B	0	0	1	1	0	0	0	1	0	1	0
mmu-miR-294	MIMAT0000372	NM_178617	Necab1	N-terminal EF-hand calcium binding protein 1	0	0	1	1	0	0	0	1	0	1	0
mmu-miR-294	MIMAT0000372	NM_178682	4933426M11Rik	RIKEN cDNA 4933426M11 gene	0	0	1	0	0	0	1	1	0	1	0
mmu-miR-294	MIMAT0000372	NM_178691	Yod1	YOD1 OTU deubiquitinating enzyme 1 homologue (S. cerevisiae)	0	0	0	1	0	0	1	1	0	1	0
mmu-miR-294	MIMAT0000372	NM_178721	Cadm2	cell adhesion molecule 2	0	0	1	0	0	0	1	1	0	1	0
mmu-miR-294	MIMAT0000372	NM_178750	Ss18l1	synovial sarcoma translocation gene on chromosome 18-like 1	0	0	1	0	0	0	1	1	0	1	0
mmu-miR-294	MIMAT0000372	NM_178768	C230095G01Rik	RIKEN cDNA C230095G01 gene	0	0	1	1	0	0	0	1	0	1	0
mmu-miR-294	MIMAT0000372	NM_178803	Aebp2	AE binding protein 2	0	0	1	0	0	0	1	1	0	1	0
mmu-miR-294	MIMAT0000372	NM_178892	Tiparp	TCDD-inducible poly(ADP-ribose) polymerase	0	0	1	0	0	0	1	1	0	1	0
mmu-miR-294	MIMAT0000372	NM_178896	Dcun1d4	DCN1, defective in cullin neddylation 1, domain containing 4 (S. cerevisiae)	0	0	1	1	0	0	0	1	0	1	0
mmu-miR-294	MIMAT0000372	NM_178930	Gbf1	golgi-specific brefeldin A-resistance factor 1	0	0	1	0	0	0	1	1	0	1	0
mmu-miR-294	MIMAT0000372	NM_183034	Plekhm1	pleckstrin homology domain containing, family M (with RUN domain) member 1	0	0	1	0	0	0	1	1	0	1	0
mmu-miR-294	MIMAT0000372	NM_183096	Ttc29	tetratricopeptide repeat domain 29	0	0	1	1	0	0	0	1	0	1	0
mmu-miR-294	MIMAT0000372	NM_194340	C330019G07Rik	RIKEN cDNA C330019G07 gene	0	0	1	0	0	0	1	1	0	1	0
mmu-miR-294	MIMAT0000372	NM_198010	Ankrd17	ankyrin repeat domain 17	0	0	1	0	0	0	1	1	0	1	0
mmu-miR-294	MIMAT0000372	NM_198122	Arid4b	AT rich interactive domain 4B (Rbp1 like)	0	0	1	0	0	0	1	1	0	1	0
mmu-miR-294	MIMAT0000372	NM_198164	Cdc2l6	cell division cycle 2-like 6 (CDK8-like)	0	0	1	0	0	0	1	1	0	1	0
mmu-miR-294	MIMAT0000372	NM_198294	Tanc1	tetratricopeptide repeat, ankyrin repeat and coiled-coil containing 1	0	0	1	0	0	0	1	1	0	1	0
mmu-miR-294	MIMAT0000372	NM_198615	Mex3d	mex3 homolog D (C. elegans)	0	0	1	0	0	0	1	1	0	1	0
mmu-miR-294	MIMAT0000372	NM_198967	Tmtc1	transmembrane and tetratricopeptide repeat containing 1	0	0	1	1	0	0	0	1	0	1	0
mmu-miR-294	MIMAT0000372	NM_199476	Rrm2b	ribonucleotide reductase M2 B (TP53 inducible)	0	0	1	1	0	0	0	1	0	1	0
mmu-miR-294	MIMAT0000372	NM_201243	Pcdha8	protocadherin alpha 8	0	0	1	0	0	0	1	1	0	1	0
mmu-miR-294	MIMAT0000372	NM_207245	BC066107	cDNA sequence BC066107	0	0	1	1	0	0	0	1	0	1	0
mmu-miR-294	MIMAT0000372	NM_207636	Fndc3a	fibronectin type III domain containing 3a	0	0	1	0	0	0	1	1	0	1	0
mmu-miR-294	MIMAT0000372	NM_001001160	Fbxo41	F-box protein 41	0	0	1	0	0	0	0	1	0	1	0
mmu-miR-294	MIMAT0000372	NM_001001176	Taf9b	TAF9B RNA polymerase II, TATA box binding protein (TBP)-associated factor	0	0	1	0	0	0	0	1	0	1	0
mmu-miR-294	MIMAT0000372	NM_001001182	Baz2b	bromodomain adjacent to zinc finger domain, 2B	0	0	1	0	0	0	0	1	0	1	0
mmu-miR-294	MIMAT0000372	NM_001001297	Thnsl1	threonine synthase-like 1 (bacterial)	0	0	1	0	0	0	0	1	0	1	0
mmu-miR-294	MIMAT0000372	NM_001001309	Itga8	integrin alpha 8	0	0	1	0	0	0	0	1	0	1	0
mmu-miR-294	MIMAT0000372	NM_001001319	Pramel4	preferentially expressed antigen in melanoma like 4	0	0	1	0	0	0	0	1	0	1	0
mmu-miR-294	MIMAT0000372	NM_001001490	Oxgr1	oxoglutarate (alpha-ketoglutarate) receptor 1	0	0	1	0	0	0	0	1	0	1	0
mmu-miR-294	MIMAT0000372	NM_001001496	Gja6	gap junction protein, alpha 6	0	0	1	0	0	0	0	1	0	1	0
mmu-miR-294	MIMAT0000372	NM_001001881	2510009E07Rik	RIKEN cDNA 2510009E07 gene	0	0	1	0	0	0	0	1	0	1	0
mmu-miR-294	MIMAT0000372	NM_001001982	A430105I19Rik	RIKEN cDNA A430105I19 gene	0	0	1	0	0	0	0	1	0	1	0
mmu-miR-294	MIMAT0000372	NM_001001984	Fbxl11	F-box and leucine-rich repeat protein 11	0	0	1	0	0	0	0	1	0	1	0
mmu-miR-294	MIMAT0000372	NM_001001985	Nat8l	N-acetyltransferase 8-like	0	0	1	0	0	0	0	1	0	1	0
mmu-miR-294	MIMAT0000372	NM_001002268	Gpr126	G protein-coupled receptor 126	0	0	1	0	0	0	0	1	0	1	0
mmu-miR-294	MIMAT0000372	NM_001003717	Osbpl8	oxysterol binding protein-like 8	0	0	1	0	0	0	0	1	0	1	0
mmu-miR-294	MIMAT0000372	NM_001003719	Garnl1	GTPase activating RANGAP domain-like 1	0	0	1	0	0	0	0	1	0	1	0
mmu-miR-294	MIMAT0000372	NM_001003824	Kcnq2	potassium voltage-gated channel, subfamily Q, member 2	0	0	0	0	0	0	1	1	0	1	0
mmu-miR-294	MIMAT0000372	NM_001003825	Kcnq2	potassium voltage-gated channel, subfamily Q, member 2	0	0	0	0	0	0	1	1	0	1	0
mmu-miR-294	MIMAT0000372	NM_001003829	Jph4	junctophilin 4	0	0	1	0	0	0	0	1	0	1	0
mmu-miR-294	MIMAT0000372	NM_001003893	Masp2	mannan-binding lectin serine peptidase 2	0	0	1	0	0	0	0	1	0	1	0
mmu-miR-294	MIMAT0000372	NM_001003898	Tardbp	TAR DNA binding protein	0	0	1	0	0	0	0	1	0	1	0
mmu-miR-294	MIMAT0000372	NM_001003899	Tardbp	TAR DNA binding protein	0	0	1	0	0	0	0	1	0	1	0
mmu-miR-294	MIMAT0000372	NM_001003909	Ankib1	ankyrin repeat and IBR domain containing 1	0	0	0	0	0	0	1	1	0	1	0
mmu-miR-294	MIMAT0000372	NM_001003912	Arhgef11	Rho guanine nucleotide exchange factor (GEF) 11	0	0	0	0	0	0	1	1	0	1	0
mmu-miR-294	MIMAT0000372	NM_001003917	Atg9a	autophagy-related 9A (yeast)	0	0	1	0	0	0	0	1	0	1	0
mmu-miR-294	MIMAT0000372	NM_001003919	Ddx11	DEAD/H (Asp-Glu-Ala-Asp/His) box polypeptide 11 (CHL1-like helicase homolog, S. cerevisiae)	0	0	1	0	0	0	0	1	0	1	0
mmu-miR-294	MIMAT0000372	NM_001003953	Fbxl10	F-box and leucine-rich repeat protein 10	0	0	1	0	0	0	0	1	0	1	0
mmu-miR-294	MIMAT0000372	NM_001003955	Rab11fip5	RAB11 family interacting protein 5 (class I)	0	0	1	0	0	0	0	1	0	1	0
mmu-miR-294	MIMAT0000372	NM_001004139	Zfp619	zinc finger protein 619	0	0	1	0	0	0	0	1	0	1	0
mmu-miR-294	MIMAT0000372	NM_001004177	Celsr2	cadherin, EGF LAG seven-pass G-type receptor 2 (flamingo homolog, Drosophila)	0	0	1	0	0	0	0	1	0	1	0
mmu-miR-294	MIMAT0000372	NM_001004190	Zfp560	zinc finger protein 560	0	0	1	0	0	0	0	1	0	1	0
mmu-miR-294	MIMAT0000372	NM_001004293	Amigo1	adhesion molecule with Ig like domain 1	0	0	1	0	0	0	0	1	0	1	0
mmu-miR-294	MIMAT0000372	NM_001004364	Ddef2	development and differentiation enhancing factor 2	0	0	1	0	0	0	0	1	0	1	0
mmu-miR-294	MIMAT0000372	NM_001004435	Pik3r6	phosphoinositide-3-kinase, regulatory subunit 6	0	0	1	0	0	0	0	1	0	1	0
mmu-miR-294	MIMAT0000372	NM_001004761	Gpr158	G protein-coupled receptor 158	0	0	1	0	0	0	0	1	0	1	0
mmu-miR-294	MIMAT0000372	NM_001005341	Ypel2	yippee-like 2 (Drosophila)	0	0	1	0	0	0	0	1	0	1	0
mmu-miR-294	MIMAT0000372	NM_001005424	Gm996	gene model 996, (NCBI)	0	0	1	0	0	0	0	1	0	1	0
mmu-miR-294	MIMAT0000372	NM_001005507	Smg7	Smg-7 homolog, nonsense mediated mRNA decay factor (C. elegans)	0	0	1	0	0	0	0	1	0	1	0
mmu-miR-294	MIMAT0000372	NM_001005508	Arhgap30	Rho GTPase activating protein 30	0	0	1	0	0	0	0	1	0	1	0
mmu-miR-294	MIMAT0000372	NM_001005525	Rsrc2	arginine/serine-rich coiled-coil 2	0	0	1	0	0	0	0	1	0	1	0
mmu-miR-294	MIMAT0000372	NM_001005605	Aebp2	AE binding protein 2	0	0	0	0	0	0	1	1	0	1	0
mmu-miR-294	MIMAT0000372	NM_001005740	Phactr1	phosphatase and actin regulator 1	0	0	1	0	0	0	0	1	0	1	0
mmu-miR-294	MIMAT0000372	NM_001005748	Phactr1	phosphatase and actin regulator 1	0	0	1	0	0	0	0	1	0	1	0
mmu-miR-294	MIMAT0000372	NM_001005868	Erbb2ip	Erbb2 interacting protein	0	0	1	0	0	0	0	1	0	1	0
mmu-miR-294	MIMAT0000372	NM_001005916	Zbtb9	zinc finger and BTB domain containing 9	0	0	1	0	0	0	0	1	0	1	0
mmu-miR-294	MIMAT0000372	NM_001006668	Kcnq2	potassium voltage-gated channel, subfamily Q, member 2	0	0	0	0	0	0	1	1	0	1	0
mmu-miR-294	MIMAT0000372	NM_001006669	Kcnq2	potassium voltage-gated channel, subfamily Q, member 2	0	0	0	0	0	0	1	1	0	1	0
mmu-miR-294	MIMAT0000372	NM_001006674	Kcnq2	potassium voltage-gated channel, subfamily Q, member 2	0	0	0	0	0	0	1	1	0	1	0
mmu-miR-294	MIMAT0000372	NM_001006675	Kcnq2	potassium voltage-gated channel, subfamily Q, member 2	0	0	1	0	0	0	0	1	0	1	0
mmu-miR-294	MIMAT0000372	NM_001007576	Gucy2f	guanylate cyclase 2f	0	0	1	0	0	0	0	1	0	1	0
mmu-miR-294	MIMAT0000372	NM_001007577	A630018P17Rik	RIKEN cDNA A630018P17 gene	0	0	1	0	0	0	0	1	0	1	0
mmu-miR-294	MIMAT0000372	NM_001007578	Armcx6	armadillo repeat containing, X-linked 6	0	0	1	0	0	0	0	1	0	1	0
mmu-miR-294	MIMAT0000372	NM_001008420	Cdh12	cadherin 12	0	0	1	0	0	0	0	1	0	1	0
mmu-miR-294	MIMAT0000372	NM_001008426	EG433365	predicted gene, EG433365	0	0	1	0	0	0	0	1	0	1	0
mmu-miR-294	MIMAT0000372	NM_001008427	EG434179	predicted gene, EG434179	0	0	1	0	0	0	0	1	0	1	0
mmu-miR-294	MIMAT0000372	NM_001008502	Bbs12	Bardet-Biedl syndrome 12 (human)	0	0	1	0	0	0	0	1	0	1	0
mmu-miR-294	MIMAT0000372	NM_001008506	Zc3h14	zinc finger CCCH type containing 14	0	0	1	0	0	0	0	1	0	1	0
mmu-miR-294	MIMAT0000372	NM_001008533	Adora1	adenosine A1 receptor	0	0	1	0	0	0	0	1	0	1	0
mmu-miR-294	MIMAT0000372	NM_001008545	Tardbp	TAR DNA binding protein	0	0	1	0	0	0	0	1	0	1	0
mmu-miR-294	MIMAT0000372	NM_001008546	Tardbp	TAR DNA binding protein	0	0	1	0	0	0	0	1	0	1	0
mmu-miR-294	MIMAT0000372	NM_001008550	Zfyve26	zinc finger, FYVE domain containing 26	0	0	1	0	0	0	0	1	0	1	0
mmu-miR-294	MIMAT0000372	NM_001008700	Il4ra	interleukin 4 receptor, alpha	0	0	1	0	0	0	0	1	0	1	0
mmu-miR-294	MIMAT0000372	NM_001008702	Dab2	disabled homolog 2 (Drosophila)	0	0	0	0	0	0	1	1	0	1	0
mmu-miR-294	MIMAT0000372	NM_001009818	Sept11	septin 11	0	0	1	0	0	0	0	1	0	1	0
mmu-miR-294	MIMAT0000372	NM_001009948	Nrsn2	neurensin 2	0	0	1	0	0	0	0	1	0	1	0
mmu-miR-294	MIMAT0000372	NM_001010834	Slc10a5	solute carrier family 10 (sodium/bile acid cotransporter family), member 5	0	0	1	0	0	0	0	1	0	1	0
mmu-miR-294	MIMAT0000372	NM_001011874	Xkr4	X Kell blood group precursor related family member 4	0	0	1	0	0	0	0	1	0	1	0
mmu-miR-294	MIMAT0000372	NM_001012309	Ccdc55	coiled-coil domain containing 55	0	0	1	0	0	0	0	1	0	1	0
mmu-miR-294	MIMAT0000372	NM_001012322	Sctr	secretin receptor	0	0	1	0	0	0	0	1	0	1	0
mmu-miR-294	MIMAT0000372	NM_001012324	Ecm2	extracellular matrix protein 2, female organ and adipocyte specific	0	0	1	0	0	0	0	1	0	1	0
mmu-miR-294	MIMAT0000372	NM_001012325	Zfp708	zinc finger protein 708	0	0	1	0	0	0	0	1	0	1	0
mmu-miR-294	MIMAT0000372	NM_001012330	Zfp238	zinc finger protein 238	0	0	0	0	0	0	1	1	0	1	0
mmu-miR-294	MIMAT0000372	NM_001012448	Zfp708	zinc finger protein 708	0	0	1	0	0	0	0	1	0	1	0
mmu-miR-294	MIMAT0000372	NM_001012518	Ehmt1	euchromatic histone methyltransferase 1	0	0	1	0	0	0	0	1	0	1	0
mmu-miR-294	MIMAT0000372	NM_001013026	Ttf2	transcription termination factor, RNA polymerase II	0	0	1	0	0	0	0	1	0	1	0
mmu-miR-294	MIMAT0000372	NM_001013360	Npcd	neuronal pentraxin with chromo domain	0	0	1	0	0	0	0	1	0	1	0
mmu-miR-294	MIMAT0000372	NM_001013365	Osm	oncostatin M	0	0	1	0	0	0	0	1	0	1	0
mmu-miR-294	MIMAT0000372	NM_001013367	Prkaa1	protein kinase, AMP-activated, alpha 1 catalytic subunit	0	0	1	0	0	0	0	1	0	1	0
mmu-miR-294	MIMAT0000372	NM_001013371	Dtx3l	deltex 3-like (Drosophila)	0	0	1	0	0	0	0	1	0	1	0
mmu-miR-294	MIMAT0000372	NM_001013390	Scn4b	sodium channel, type IV, beta	0	0	1	0	0	0	0	1	0	1	0
mmu-miR-294	MIMAT0000372	NM_001013581	Pard3	par-3 (partitioning defective 3) homolog (C. elegans)	0	0	1	0	0	0	0	1	0	1	0
mmu-miR-294	MIMAT0000372	NM_001013616	Trim6	tripartite motif-containing 6	0	0	1	0	0	0	0	1	0	1	0
mmu-miR-294	MIMAT0000372	NM_001013777	Zfp488	zinc finger protein 488	0	0	1	0	0	0	0	1	0	1	0
mmu-miR-294	MIMAT0000372	NM_001013779	Aim2	absent in melanoma 2	0	0	1	0	0	0	0	1	0	1	0
mmu-miR-294	MIMAT0000372	NM_001014288	Ptprd	protein tyrosine phosphatase, receptor type, D	0	0	1	0	0	0	0	1	0	1	0
mmu-miR-294	MIMAT0000372	NM_001015039	Zfyve28	zinc finger, FYVE domain containing 28	0	0	1	0	0	0	0	1	0	1	0
mmu-miR-294	MIMAT0000372	NM_001017426	Jmjd3	jumonji domain containing 3	0	0	0	0	0	0	1	1	0	1	0
mmu-miR-294	MIMAT0000372	NM_001017427	Rasef	RAS and EF hand domain containing	0	0	1	0	0	0	0	1	0	1	0
mmu-miR-294	MIMAT0000372	NM_001018042	Sp3	trans-acting transcription factor 3	0	0	1	0	0	0	0	1	0	1	0
mmu-miR-294	MIMAT0000372	NM_001024205	Nufip2	nuclear fragile X mental retardation protein interacting protein 2	0	0	1	0	0	0	0	1	0	1	0
mmu-miR-294	MIMAT0000372	NM_001024526	Larp4	La ribonucleoprotein domain family, member 4	0	0	1	0	0	0	0	1	0	1	0
mmu-miR-294	MIMAT0000372	NM_001024721	BC094916	cDNA sequence BC094916	0	0	1	0	0	0	0	1	0	1	0
mmu-miR-294	MIMAT0000372	NM_001024857	Ttbk2	tau tubulin kinase 2	0	0	1	0	0	0	0	1	0	1	0
mmu-miR-294	MIMAT0000372	NM_001024926	Cyb5d2	cytochrome b5 domain containing 2	0	0	1	0	0	0	0	1	0	1	0
mmu-miR-294	MIMAT0000372	NM_001024950	Zfp563	zinc finger protein 563	0	0	1	0	0	0	0	1	0	1	0
mmu-miR-294	MIMAT0000372	NM_001025093	Atf2	activating transcription factor 2	0	0	1	0	0	0	0	1	0	1	0
mmu-miR-294	MIMAT0000372	NM_001025163	Zfp78	zinc finger protein 78	0	0	1	0	0	0	0	1	0	1	0
mmu-miR-294	MIMAT0000372	NM_001025192	Cxadr	coxsackievirus and adenovirus receptor	0	0	1	0	0	0	0	1	0	1	0
mmu-miR-294	MIMAT0000372	NM_001025257	Vegfa	vascular endothelial growth factor A	0	0	0	0	0	0	1	1	0	1	0
mmu-miR-294	MIMAT0000372	NM_001025263	Tpd52	tumor protein D52	0	0	1	0	0	0	0	1	0	1	0
mmu-miR-294	MIMAT0000372	NM_001025264	Tpd52	tumor protein D52	0	0	1	0	0	0	0	1	0	1	0
mmu-miR-294	MIMAT0000372	NM_001025296	Dffa	DNA fragmentation factor, alpha subunit	0	0	1	0	0	0	0	1	0	1	0
mmu-miR-294	MIMAT0000372	NM_001025312	Dclre1b	DNA cross-link repair 1B, PSO2 homolog (S. cerevisiae)	0	0	1	0	0	0	0	1	0	1	0
mmu-miR-294	MIMAT0000372	NM_001025392	Bclaf1	BCL2-associated transcription factor 1	0	0	1	0	0	0	0	1	0	1	0
mmu-miR-294	MIMAT0000372	NM_001025428	Spag9	sperm associated antigen 9	0	0	1	0	0	0	0	1	0	1	0
mmu-miR-294	MIMAT0000372	NM_001025429	Spag9	sperm associated antigen 9	0	0	1	0	0	0	0	1	0	1	0
mmu-miR-294	MIMAT0000372	NM_001025431	Btbd3	BTB (POZ) domain containing 3	0	0	1	0	0	0	0	1	0	1	0
mmu-miR-294	MIMAT0000372	NM_001025435	BC053393	cDNA sequence BC053393	0	0	1	0	0	0	0	1	0	1	0
mmu-miR-294	MIMAT0000372	NM_001025559	Sox6	SRY-box containing gene 6	0	0	1	0	0	0	0	1	0	1	0
mmu-miR-294	MIMAT0000372	NM_001025560	Sox6	SRY-box containing gene 6	0	0	1	0	0	0	0	1	0	1	0
mmu-miR-294	MIMAT0000372	NM_001025561	Pus1	pseudouridine synthase 1	0	0	1	0	0	0	0	1	0	1	0
mmu-miR-294	MIMAT0000372	NM_001025565	Lhx9	LIM homeobox protein 9	0	0	1	0	0	0	0	1	0	1	0
mmu-miR-294	MIMAT0000372	NM_001025566	Chka	choline kinase alpha	0	0	1	0	0	0	0	1	0	1	0
mmu-miR-294	MIMAT0000372	NM_001025567	Dmbx1	diencephalon/mesencephalon homeobox 1	0	0	1	0	0	0	0	1	0	1	0
mmu-miR-294	MIMAT0000372	NM_001025568	Pde1c	phosphodiesterase 1C	0	0	1	0	0	0	0	1	0	1	0
mmu-miR-294	MIMAT0000372	NM_001025589	Rfxank	regulatory factor X-associated ankyrin-containing protein	0	0	1	0	0	0	0	1	0	1	0
mmu-miR-294	MIMAT0000372	NM_001025599	Trim26	tripartite motif-containing 26	0	0	1	0	0	0	0	1	0	1	0
mmu-miR-294	MIMAT0000372	NM_001025613	Otud7b	OTU domain containing 7B	0	0	1	0	0	0	0	1	0	1	0
mmu-miR-294	MIMAT0000372	NM_001025614	Otud7b	OTU domain containing 7B	0	0	1	0	0	0	0	1	0	1	0
mmu-miR-294	MIMAT0000372	NM_001025779	Cdc6	cell division cycle 6 homolog (S. cerevisiae)	0	0	1	0	0	0	0	1	0	1	0
mmu-miR-294	MIMAT0000372	NM_001026214	Entpd5	ectonucleoside triphosphate diphosphohydrolase 5	0	0	1	0	0	0	0	1	0	1	0
mmu-miR-294	MIMAT0000372	NM_001029842	Slc16a6	solute carrier family 16 (monocarboxylic acid transporters), member 6	0	0	1	0	0	0	0	1	0	1	0
mmu-miR-294	MIMAT0000372	NM_001029890	Mex3a	mex3 homolog A (C. elegans)	0	0	1	0	0	0	0	1	0	1	0
mmu-miR-294	MIMAT0000372	NM_001029912	Zswim5	zinc finger, SWIM domain containing 5	0	0	1	0	0	0	0	1	0	1	0
mmu-miR-294	MIMAT0000372	NM_001029936	Specc1	sperm antigen with calponin homology and coiled-coil domains 1	0	0	1	0	0	0	0	1	0	1	0
mmu-miR-294	MIMAT0000372	NM_001030307	Dkc1	dyskeratosis congenita 1, dyskerin homolog (human)	0	0	1	0	0	0	0	1	0	1	0
mmu-miR-294	MIMAT0000372	NM_001031772	Lin28b	lin-28 homolog B (C. elegans)	0	0	1	0	0	0	0	1	0	1	0
mmu-miR-294	MIMAT0000372	NM_001032378	Pecam1	platelet/endothelial cell adhesion molecule 1	0	0	1	0	0	0	0	1	0	1	0
mmu-miR-294	MIMAT0000372	NM_001032727	5730410E15Rik	RIKEN cDNA 5730410E15 gene	0	0	0	0	0	0	1	1	0	1	0
mmu-miR-294	MIMAT0000372	NM_001033128	Bbs1	Bardet-Biedl syndrome 1 homolog (human)	0	0	1	0	0	0	0	1	0	1	0
mmu-miR-294	MIMAT0000372	NM_001033140	0610010E21Rik	RIKEN cDNA 0610010E21 gene	0	0	1	0	0	0	0	1	0	1	0
mmu-miR-294	MIMAT0000372	NM_001033145	1190002N15Rik	RIKEN cDNA 1190002N15 gene	0	0	1	0	0	0	0	1	0	1	0
mmu-miR-294	MIMAT0000372	NM_001033149	Ttc9	tetratricopeptide repeat domain 9	0	0	0	0	0	0	1	1	0	1	0
mmu-miR-294	MIMAT0000372	NM_001033159	Zfp597	zinc finger protein 597	0	0	1	0	0	0	0	1	0	1	0
mmu-miR-294	MIMAT0000372	NM_001033168	1700066B19Rik	RIKEN cDNA 1700066B19 gene	0	0	1	0	0	0	0	1	0	1	0
mmu-miR-294	MIMAT0000372	NM_001033172	Rab11fip2	RAB11 family interacting protein 2 (class I)	0	0	1	0	0	0	0	1	0	1	0
mmu-miR-294	MIMAT0000372	NM_001033191	Ard1b	ARD1 homolog B (S. cerevisiae)	0	0	1	0	0	0	0	1	0	1	0
mmu-miR-294	MIMAT0000372	NM_001033205	Zfp575	zinc finger protein 575	0	0	1	0	0	0	0	1	0	1	0
mmu-miR-294	MIMAT0000372	NM_001033209	Xylb	xylulokinase homolog (H. influenzae)	0	0	1	0	0	0	0	1	0	1	0
mmu-miR-294	MIMAT0000372	NM_001033221	AU023871	expressed sequence AU023871	0	0	1	0	0	0	0	1	0	1	0
mmu-miR-294	MIMAT0000372	NM_001033223	Lin7a	lin-7 homolog A (C. elegans)	0	0	1	0	0	0	0	1	0	1	0
mmu-miR-294	MIMAT0000372	NM_001033231	BC003940	cDNA sequence BC003940	0	0	1	0	0	0	0	1	0	1	0
mmu-miR-294	MIMAT0000372	NM_001033238	Cblb	Casitas B-lineage lymphoma b	0	0	1	0	0	0	0	1	0	1	0
mmu-miR-294	MIMAT0000372	NM_001033250	Lemd1	LEM domain containing 1	0	0	1	0	0	0	0	1	0	1	0
mmu-miR-294	MIMAT0000372	NM_001033271	Tmem55b	transmembrane protein 55b	0	0	1	0	0	0	0	1	0	1	0
mmu-miR-294	MIMAT0000372	NM_001033273	5031439G07Rik	RIKEN cDNA 5031439G07 gene	0	0	1	0	0	0	0	1	0	1	0
mmu-miR-294	MIMAT0000372	NM_001033281	Prdm6	PR domain containing 6	0	0	0	0	0	0	1	1	0	1	0
mmu-miR-294	MIMAT0000372	NM_001033313	Pdap1	PDGFA associated protein 1	0	0	1	0	0	0	0	1	0	1	0
mmu-miR-294	MIMAT0000372	NM_001033322	Gucy1a2	guanylate cyclase 1, soluble, alpha 2	0	0	1	0	0	0	0	1	0	1	0
mmu-miR-294	MIMAT0000372	NM_001033324	Zbtb16	zinc finger and BTB domain containing 16	0	0	1	0	0	0	0	1	0	1	0
mmu-miR-294	MIMAT0000372	NM_001033348	A230067G21Rik	RIKEN cDNA A230067G21 gene	0	0	1	0	0	0	0	1	0	1	0
mmu-miR-294	MIMAT0000372	NM_001033350	Bank1	B-cell scaffold protein with ankyrin repeats 1	0	0	1	0	0	0	0	1	0	1	0
mmu-miR-294	MIMAT0000372	NM_001033361	Pgr15l	G protein-coupled receptor 15-like	0	0	1	0	0	0	0	1	0	1	0
mmu-miR-294	MIMAT0000372	NM_001033369	Acvr1c	activin A receptor, type IC	0	0	1	0	0	0	0	1	0	1	0
mmu-miR-294	MIMAT0000372	NM_001033385	D630037F22Rik	RIKEN cDNA D630037F22 gene	0	0	1	0	0	0	0	1	0	1	0
mmu-miR-294	MIMAT0000372	NM_001033393	Tmem104	transmembrane protein 104	0	0	1	0	0	0	0	1	0	1	0
mmu-miR-294	MIMAT0000372	NM_001033415	Shisa3	shisa homolog 3 (Xenopus laevis)	0	0	1	0	0	0	0	1	0	1	0
mmu-miR-294	MIMAT0000372	NM_001033436	Atxn7l1	ataxin 7-like 1	0	0	1	0	0	0	0	1	0	1	0
mmu-miR-294	MIMAT0000372	NM_001033441	Alg10b	asparagine-linked glycosylation 10 homolog B (yeast, alpha-1,2-glucosyltransferase)	0	0	1	0	0	0	0	1	0	1	0
mmu-miR-294	MIMAT0000372	NM_001033444	Capn13	calpain 13	0	0	1	0	0	0	0	1	0	1	0
mmu-miR-294	MIMAT0000372	NM_001033446	Gm949	gene model 949, (NCBI)	0	0	1	0	0	0	0	1	0	1	0
mmu-miR-294	MIMAT0000372	NM_001033453	Ppm2c	protein phosphatase 2C, magnesium dependent, catalytic subunit	0	0	1	0	0	0	0	1	0	1	0
mmu-miR-294	MIMAT0000372	NM_001033457	Gm1040	gene model 1040, (NCBI)	0	0	1	0	0	0	0	1	0	1	0
mmu-miR-294	MIMAT0000372	NM_001033472	A830080D01Rik	RIKEN cDNA A830080D01 gene	0	0	1	0	0	0	0	1	0	1	0
mmu-miR-294	MIMAT0000372	NM_001033474	4921506J03Rik	RIKEN cDNA 4921506J03 gene	0	0	1	0	0	0	0	1	0	1	0
mmu-miR-294	MIMAT0000372	NM_001033475	Tmed8	transmembrane emp24 domain containing 8	0	0	1	0	0	0	0	1	0	1	0
mmu-miR-294	MIMAT0000372	NM_001033484	Iqgap3	IQ motif containing GTPase activating protein 3	0	0	1	0	0	0	0	1	0	1	0
mmu-miR-294	MIMAT0000372	NM_001033492	CN716893	expressed sequence CN716893	0	0	1	0	0	0	0	1	0	1	0
mmu-miR-294	MIMAT0000372	NM_001033536	Rfxdc2	regulatory factor X domain containing 2 homolog (human)	0	0	1	0	0	0	0	1	0	1	0
mmu-miR-294	MIMAT0000372	NM_001033543	Il20rb	interleukin 20 receptor beta	0	0	1	0	0	0	0	1	0	1	0
mmu-miR-294	MIMAT0000372	NM_001033600	Acsl4	acyl-CoA synthetase long-chain family member 4	0	0	0	0	0	0	1	1	0	1	0
mmu-miR-294	MIMAT0000372	NM_001033634	Zyg11b	zyg-ll homolog B (C. elegans)	0	0	1	0	0	0	0	1	0	1	0
mmu-miR-294	MIMAT0000372	NM_001033654	Pus10	pseudouridylate synthase 10	0	0	1	0	0	0	0	1	0	1	0
mmu-miR-294	MIMAT0000372	NM_001033713	Mef2a	myocyte enhancer factor 2A	0	0	1	0	0	0	0	1	0	1	0
mmu-miR-294	MIMAT0000372	NM_001033783	EG434396	predicted gene, EG434396	0	0	1	0	0	0	0	1	0	1	0
mmu-miR-294	MIMAT0000372	NM_001033789	EG545253	predicted gene, EG545253	0	0	1	0	0	0	0	1	0	1	0
mmu-miR-294	MIMAT0000372	NM_001033813	9530015I07Rik	RIKEN cDNA 9530015I07 gene	0	0	1	0	0	0	0	1	0	1	0
mmu-miR-294	MIMAT0000372	NM_001033960	Rabgap1	RAB GTPase activating protein 1	0	0	1	0	0	0	0	1	0	1	0
mmu-miR-294	MIMAT0000372	NM_001033988	Ncoa4	nuclear receptor coactivator 4	0	0	1	0	0	0	0	1	0	1	0
mmu-miR-294	MIMAT0000372	NM_001034030	Limk2	LIM motif-containing protein kinase 2	0	0	1	0	0	0	0	1	0	1	0
mmu-miR-294	MIMAT0000372	NM_001034857	C330019L16Rik	RIKEN cDNA C330019L16 gene	0	0	1	0	0	0	0	1	0	1	0
mmu-miR-294	MIMAT0000372	NM_001034858	Armc2	armadillo repeat containing 2	0	0	1	0	0	0	0	1	0	1	0
mmu-miR-294	MIMAT0000372	NM_001034863	Tmem136	transmembrane protein 136	0	0	1	0	0	0	0	1	0	1	0
mmu-miR-294	MIMAT0000372	NM_001034883	EG432982	predicted gene, EG432982	0	0	1	0	0	0	0	1	0	1	0
mmu-miR-294	MIMAT0000372	NM_001034887	OTTMUSG00000012686	predicted gene, OTTMUSG00000012686	0	0	1	0	0	0	0	1	0	1	0
mmu-miR-294	MIMAT0000372	NM_001034894	EG436240	predicted gene, EG436240	0	0	1	0	0	0	0	1	0	1	0
mmu-miR-294	MIMAT0000372	NM_001034896	Tmem92	transmembrane protein 92	0	0	1	0	0	0	0	1	0	1	0
mmu-miR-294	MIMAT0000372	NM_001034899	EG545391	predicted gene, EG545391	0	0	1	0	0	0	0	1	0	1	0
mmu-miR-294	MIMAT0000372	NM_001034902	EG545861	predicted gene, EG545861	0	0	1	0	0	0	0	1	0	1	0
mmu-miR-294	MIMAT0000372	NM_001035226	Xpo1	exportin 1, CRM1 homolog (yeast)	0	0	1	0	0	0	0	1	0	1	0
mmu-miR-294	MIMAT0000372	NM_001035532	Akap2	A kinase (PRKA) anchor protein 2	0	0	1	0	0	0	0	1	0	1	0
mmu-miR-294	MIMAT0000372	NM_001035533	Akap2	A kinase (PRKA) anchor protein 2	0	0	1	0	0	0	0	1	0	1	0
mmu-miR-294	MIMAT0000372	NM_001036684	Atp2b2	ATPase, Ca++ transporting, plasma membrane 2	0	0	1	0	0	0	0	1	0	1	0
mmu-miR-294	MIMAT0000372	NM_001037136	Centg2	centaurin, gamma 2	0	0	1	0	0	0	0	1	0	1	0
mmu-miR-294	MIMAT0000372	NM_001037665	Zfp1	zinc finger protein 1	0	0	1	0	0	0	0	1	0	1	0
mmu-miR-294	MIMAT0000372	NM_001037736	Arhgef10	Rho guanine nucleotide exchange factor (GEF) 10	0	0	1	0	0	0	0	1	0	1	0
mmu-miR-294	MIMAT0000372	NM_001037755	Baiap2	brain-specific angiogenesis inhibitor 1-associated protein 2	0	0	1	0	0	0	0	1	0	1	0
mmu-miR-294	MIMAT0000372	NM_001037841	Cklf	chemokine-like factor	0	0	1	0	0	0	0	1	0	1	0
mmu-miR-294	MIMAT0000372	NM_001037863	Atp11c	Atpase, class VI, type 11C	0	0	1	0	0	0	0	1	0	1	0
mmu-miR-294	MIMAT0000372	NM_001037928	OTTMUSG00000005148	predicted gene, OTTMUSG00000005148	0	0	1	0	0	0	0	1	0	1	0
mmu-miR-294	MIMAT0000372	NM_001038593	Glrx2	glutaredoxin 2 (thioltransferase)	0	0	1	0	0	0	0	1	0	1	0
mmu-miR-294	MIMAT0000372	NM_001038594	Glrx2	glutaredoxin 2 (thioltransferase)	0	0	1	0	0	0	0	1	0	1	0
mmu-miR-294	MIMAT0000372	NM_001038604	Clec5a	C-type lectin domain family 5, member a	0	0	1	0	0	0	0	1	0	1	0
mmu-miR-294	MIMAT0000372	NM_001038621	Rabgap1l	RAB GTPase activating protein 1-like	0	0	1	0	0	0	0	1	0	1	0
mmu-miR-294	MIMAT0000372	NM_001038641	2210009G21Rik	RIKEN cDNA 2210009G21 gene	0	0	1	0	0	0	0	1	0	1	0
mmu-miR-294	MIMAT0000372	NM_001038655	Gng7	guanine nucleotide binding protein (G protein), gamma 7	0	0	1	0	0	0	0	1	0	1	0
mmu-miR-294	MIMAT0000372	NM_001038658	Faim2	Fas apoptotic inhibitory molecule 2	0	0	1	0	0	0	0	1	0	1	0
mmu-miR-294	MIMAT0000372	NM_001038696	Rnpc3	RNA-binding region (RNP1, RRM) containing 3	0	0	1	0	0	0	0	1	0	1	0
mmu-miR-294	MIMAT0000372	NM_001038701	Gabrb3	gamma-aminobutyric acid (GABA-A) receptor, subunit beta 3	0	0	1	0	0	0	0	1	0	1	0
mmu-miR-294	MIMAT0000372	NM_001038703	Gpr146	G protein-coupled receptor 146	0	0	1	0	0	0	0	1	0	1	0
mmu-miR-294	MIMAT0000372	NM_001038846	Rcsd1	RCSD domain containing 1	0	0	1	0	0	0	0	1	0	1	0
mmu-miR-294	MIMAT0000372	NM_001039045	Pigc	phosphatidylinositol glycan anchor biosynthesis, class C	0	0	1	0	0	0	0	1	0	1	0
mmu-miR-294	MIMAT0000372	NM_001039051	Pkib	protein kinase inhibitor beta, cAMP dependent, testis specific	0	0	1	0	0	0	0	1	0	1	0
mmu-miR-294	MIMAT0000372	NM_001039055	Pofut1	protein O-fucosyltransferase 1	0	0	1	0	0	0	0	1	0	1	0
mmu-miR-294	MIMAT0000372	NM_001039090	Skil	SKI-like	0	0	1	0	0	0	0	1	0	1	0
mmu-miR-294	MIMAT0000372	NM_001039094	Negr1	neuronal growth regulator 1	0	0	1	0	0	0	0	1	0	1	0
mmu-miR-294	MIMAT0000372	NM_001039126	Asb1	ankyrin repeat and SOCS box-containing protein 1	0	0	1	0	0	0	0	1	0	1	0
mmu-miR-294	MIMAT0000372	NM_001039137	Scoc	short coiled-coil protein	0	0	1	0	0	0	0	1	0	1	0
mmu-miR-294	MIMAT0000372	NM_001039146	B430211C08Rik	RIKEN cDNA B430211C08 gene	0	0	1	0	0	0	0	1	0	1	0
mmu-miR-294	MIMAT0000372	NM_001039147	Morf4l1	mortality factor 4 like 1	0	0	0	0	0	0	1	1	0	1	0
mmu-miR-294	MIMAT0000372	NM_001039149	Cd226	CD226 antigen	0	0	1	0	0	0	0	1	0	1	0
mmu-miR-294	MIMAT0000372	NM_001039154	Cdh8	cadherin 8	0	0	1	0	0	0	0	1	0	1	0
mmu-miR-294	MIMAT0000372	NM_001039162	Clip2	CAP-GLY domain containing linker protein 2	0	0	1	0	0	0	0	1	0	1	0
mmu-miR-294	MIMAT0000372	NM_001039169	Eif4e2	eukaryotic translation initiation factor 4E member 2	0	0	1	0	0	0	0	1	0	1	0
mmu-miR-294	MIMAT0000372	NM_001039180	Bicd2	bicaudal D homolog 2 (Drosophila)	0	0	0	0	0	0	1	1	0	1	0
mmu-miR-294	MIMAT0000372	NM_001039195	Gria2	glutamate receptor, ionotropic, AMPA2 (alpha 2)	0	0	0	0	0	0	1	1	0	1	0
mmu-miR-294	MIMAT0000372	NM_001039394	Rab43	RAB43, member RAS oncogene family	0	0	1	0	0	0	0	1	0	1	0
mmu-miR-294	MIMAT0000372	NM_001039478	4933421E11Rik	RIKEN cDNA 4933421E11 gene	0	0	1	0	0	0	0	1	0	1	0
mmu-miR-294	MIMAT0000372	NM_001039482	Klhl20	kelch-like 20 (Drosophila)	0	0	1	0	0	0	0	1	0	1	0
mmu-miR-294	MIMAT0000372	NM_001039483	Tmco1	transmembrane and coiled-coil domains 1	0	0	1	0	0	0	0	1	0	1	0
mmu-miR-294	MIMAT0000372	NM_001039484	Kcnj10	potassium inwardly-rectifying channel, subfamily J, member 10	0	0	0	0	0	0	1	1	0	1	0
mmu-miR-294	MIMAT0000372	NM_001039485	9430028L06Rik	RIKEN cDNA 9430028L06 gene	0	0	1	0	0	0	0	1	0	1	0
mmu-miR-294	MIMAT0000372	NM_001039488	4933421E11Rik	RIKEN cDNA 4933421E11 gene	0	0	1	0	0	0	0	1	0	1	0
mmu-miR-294	MIMAT0000372	NM_001039510	Adora1	adenosine A1 receptor	0	0	1	0	0	0	0	1	0	1	0
mmu-miR-294	MIMAT0000372	NM_001039537	Lif	leukemia inhibitory factor	0	0	1	0	0	0	0	1	0	1	0
mmu-miR-294	MIMAT0000372	NM_001039546	Myo6	myosin VI	0	0	1	0	0	0	0	1	0	1	0
mmu-miR-294	MIMAT0000372	NM_001039566	Defb30	defensin beta 30	0	0	1	0	0	0	0	1	0	1	0
mmu-miR-294	MIMAT0000372	NM_001039586	Glyctk	glycerate kinase	0	0	1	0	0	0	0	1	0	1	0
mmu-miR-294	MIMAT0000372	NM_001039701	Il1rn	interleukin 1 receptor antagonist	0	0	1	0	0	0	0	1	0	1	0
mmu-miR-294	MIMAT0000372	NM_001040026	Sco1	SCO cytochrome oxidase deficient homolog 1 (yeast)	0	0	1	0	0	0	0	1	0	1	0
mmu-miR-294	MIMAT0000372	NM_001040106	Aak1	AP2 associated kinase 1	0	0	1	0	0	0	0	1	0	1	0
mmu-miR-294	MIMAT0000372	NM_001040131	Eif4g2	eukaryotic translation initiation factor 4, gamma 2	0	0	1	0	0	0	0	1	0	1	0
mmu-miR-294	MIMAT0000372	NM_001040400	Tet2	tet oncogene family member 2	0	0	1	0	0	0	0	1	0	1	0
mmu-miR-294	MIMAT0000372	NM_001040426	Thsd4	thrombospondin, type I, domain containing 4	0	0	1	0	0	0	0	1	0	1	0
mmu-miR-294	MIMAT0000372	NM_001040695	Uevld	UEV and lactate/malate dehyrogenase domains	0	0	1	0	0	0	0	1	0	1	0
mmu-miR-294	MIMAT0000372	NM_001040699	Mtmr7	myotubularin related protein 7	0	0	1	0	0	0	0	1	0	1	0
mmu-miR-294	MIMAT0000372	NM_001042660	Smad7	MAD homolog 7 (Drosophila)	0	0	1	0	0	0	0	1	0	1	0
mmu-miR-294	MIMAT0000372	NM_001042699	4831426I19Rik	RIKEN cDNA 4831426I19 gene	0	0	1	0	0	0	0	1	0	1	0
mmu-miR-294	MIMAT0000372	NM_001043322	Fmn1	formin 1	0	0	1	0	0	0	0	1	0	1	0
mmu-miR-294	MIMAT0000372	NM_001044308	Cacna1i	calcium channel, voltage-dependent, alpha 1I subunit	0	0	1	0	0	0	0	1	0	1	0
mmu-miR-294	MIMAT0000372	NM_001044718	Zfp41	zinc finger protein 41	0	0	1	0	0	0	0	1	0	1	0
mmu-miR-294	MIMAT0000372	NM_001045486	Zfp180	zinc finger protein 180	0	0	1	0	0	0	0	1	0	1	0
mmu-miR-294	MIMAT0000372	NM_001045514	Akna	AT-hook transcription factor	0	0	1	0	0	0	0	1	0	1	0
mmu-miR-294	MIMAT0000372	NM_001045520	Clint1	clathrin interactor 1	0	0	1	0	0	0	0	1	0	1	0
mmu-miR-294	MIMAT0000372	NM_001045523	Bahd1	bromo adjacent homology domain containing 1	0	0	1	0	0	0	0	1	0	1	0
mmu-miR-294	MIMAT0000372	NM_001045539	Xlr5a	X-linked lymphocyte-regulated 5A	0	0	1	0	0	0	0	1	0	1	0
mmu-miR-294	MIMAT0000372	NM_001045542	OTTMUSG00000005737	predicted gene, OTTMUSG00000005737	0	0	1	0	0	0	0	1	0	1	0
mmu-miR-294	MIMAT0000372	NM_001045559	C920016K16Rik	RIKEN cDNA C920016K16 gene	0	0	1	0	0	0	0	1	0	1	0
mmu-miR-294	MIMAT0000372	NM_001045959	Mink1	misshapen-like kinase 1 (zebrafish)	0	0	1	0	0	0	0	1	0	1	0
mmu-miR-294	MIMAT0000372	NM_001045964	Mink1	misshapen-like kinase 1 (zebrafish)	0	0	1	0	0	0	0	1	0	1	0
mmu-miR-294	MIMAT0000372	NM_001048175	Adam28	a disintegrin and metallopeptidase domain 28	0	0	1	0	0	0	0	1	0	1	0
mmu-miR-294	MIMAT0000372	NM_001048227	Dbndd2	dysbindin (dystrobrevin binding protein 1) domain containing 2	0	0	1	0	0	0	0	1	0	1	0
mmu-miR-294	MIMAT0000372	NM_001048228	Dbndd2	dysbindin (dystrobrevin binding protein 1) domain containing 2	0	0	1	0	0	0	0	1	0	1	0
mmu-miR-294	MIMAT0000372	NM_001048229	Dbndd2	dysbindin (dystrobrevin binding protein 1) domain containing 2	0	0	1	0	0	0	0	1	0	1	0
mmu-miR-294	MIMAT0000372	NM_001048250	2810008M24Rik	RIKEN cDNA 2810008M24 gene	0	0	1	0	0	0	0	1	0	1	0
mmu-miR-294	MIMAT0000372	NM_001048267	Tnpo1	transportin 1	0	0	1	0	0	0	0	1	0	1	0
mmu-miR-294	MIMAT0000372	NM_001076789	Cbx5	chromobox homolog 5 (Drosophila HP1a)	0	0	1	0	0	0	0	1	0	1	0
mmu-miR-294	MIMAT0000372	NM_001077202	Hs6st2	heparan sulfate 6-O-sulfotransferase 2	0	0	1	0	0	0	0	1	0	1	0
mmu-miR-294	MIMAT0000372	NM_001077237	BC003331	cDNA sequence BC003331	0	0	1	0	0	0	0	1	0	1	0
mmu-miR-294	MIMAT0000372	NM_001077266	Hnrnpd	heterogeneous nuclear ribonucleoprotein D	0	0	1	0	0	0	0	1	0	1	0
mmu-miR-294	MIMAT0000372	NM_001077267	Hnrnpd	heterogeneous nuclear ribonucleoprotein D	0	0	1	0	0	0	0	1	0	1	0
mmu-miR-294	MIMAT0000372	NM_001077354	C77370	expressed sequence C77370	0	0	1	0	0	0	0	1	0	1	0
mmu-miR-294	MIMAT0000372	NM_001077406	Nrp2	neuropilin 2	0	0	1	0	0	0	0	1	0	1	0
mmu-miR-294	MIMAT0000372	NM_001077499	Scn8a	sodium channel, voltage-gated, type VIII, alpha	0	0	1	0	0	0	0	1	0	1	0
mmu-miR-294	MIMAT0000372	NM_001077631	2010321M09Rik	RIKEN cDNA 2010321M09 gene	0	0	1	0	0	0	0	1	0	1	0
mmu-miR-294	MIMAT0000372	NM_001077695	Ncoa2	nuclear receptor coactivator 2	0	0	1	0	0	0	0	1	0	1	0
mmu-miR-294	MIMAT0000372	NM_001079513	Zbtb33	zinc finger and BTB domain containing 33	0	0	1	0	0	0	0	1	0	1	0
mmu-miR-294	MIMAT0000372	NM_001079686	Syne1	synaptic nuclear envelope 1	0	0	1	0	0	0	0	1	0	1	0
mmu-miR-294	MIMAT0000372	NM_001079814	3930401K13Rik	RIKEN cDNA 3930401K13 gene	0	0	1	0	0	0	0	1	0	1	0
mmu-miR-294	MIMAT0000372	NM_001079844	Gpc6	glypican 6	0	0	1	0	0	0	0	1	0	1	0
mmu-miR-294	MIMAT0000372	NM_001080118	Med1	mediator complex subunit 1	0	0	1	0	0	0	0	1	0	1	0
mmu-miR-294	MIMAT0000372	NM_001080129	Tmpo	thymopoietin	0	0	1	0	0	0	0	1	0	1	0
mmu-miR-294	MIMAT0000372	NM_001080131	Tmpo	thymopoietin	0	0	1	0	0	0	0	1	0	1	0
mmu-miR-294	MIMAT0000372	NM_001080132	Tmpo	thymopoietin	0	0	1	0	0	0	0	1	0	1	0
mmu-miR-294	MIMAT0000372	NM_001080706	Btaf1	BTAF1 RNA polymerase II, B-TFIID transcription factor-associated, (Mot1 homolog, S. cerevisiae)	0	0	1	0	0	0	0	1	0	1	0
mmu-miR-294	MIMAT0000372	NM_001080769	Uhrf1bp1	UHRF1 (ICBP90) binding protein 1	0	0	1	0	0	0	0	1	0	1	0
mmu-miR-294	MIMAT0000372	NM_001080771	Prdm13	PR domain containing 13	0	0	1	0	0	0	0	1	0	1	0
mmu-miR-294	MIMAT0000372	NM_001080774	Myo1c	myosin IC	0	0	1	0	0	0	0	1	0	1	0
mmu-miR-294	MIMAT0000372	NM_001080798	Aff1	AF4/FMR2 family, member 1	0	0	1	0	0	0	0	1	0	1	0
mmu-miR-294	MIMAT0000372	NM_001080813	Rab11fip1	RAB11 family interacting protein 1 (class I)	0	0	1	0	0	0	0	1	0	1	0
mmu-miR-294	MIMAT0000372	NM_001080818	Cdc14a	CDC14 cell division cycle 14 homolog A (S. cerevisiae)	0	0	1	0	0	0	0	1	0	1	0
mmu-miR-294	MIMAT0000372	NM_001080926	Lrp8	low density lipoprotein receptor-related protein 8, apolipoprotein e receptor	0	0	1	0	0	0	0	1	0	1	0
mmu-miR-294	MIMAT0000372	NM_001080931	Med13	mediator complex subunit 13	0	0	1	0	0	0	0	1	0	1	0
mmu-miR-294	MIMAT0000372	NM_001080932	Foxk2	forkhead box K2	0	0	1	0	0	0	0	1	0	1	0
mmu-miR-294	MIMAT0000372	NM_001080948	Larp4	La ribonucleoprotein domain family, member 4	0	0	1	0	0	0	0	1	0	1	0
mmu-miR-294	MIMAT0000372	NM_001080977	Rsbn1l	round spermatid basic protein 1-like	0	0	1	0	0	0	0	1	0	1	0
mmu-miR-294	MIMAT0000372	NM_001081013	Rlf	rearranged L-myc fusion sequence	0	0	1	0	0	0	0	1	0	1	0
mmu-miR-294	MIMAT0000372	NM_001081021	Zfp780b	zinc finger protein 780B	0	0	1	0	0	0	0	1	0	1	0
mmu-miR-294	MIMAT0000372	NM_001081022	D430042O09Rik	RIKEN cDNA D430042O09 gene	0	0	1	0	0	0	0	1	0	1	0
mmu-miR-294	MIMAT0000372	NM_001081025	4932425I24Rik	RIKEN cDNA 4932425I24 gene	0	0	1	0	0	0	0	1	0	1	0
mmu-miR-294	MIMAT0000372	NM_001081028	Sipa1l3	signal-induced proliferation-associated 1 like 3	0	0	1	0	0	0	0	1	0	1	0
mmu-miR-294	MIMAT0000372	NM_001081034	Fbxo11	F-box protein 11	0	0	1	0	0	0	0	1	0	1	0
mmu-miR-294	MIMAT0000372	NM_001081039	Dock9	dedicator of cytokinesis 9	0	0	1	0	0	0	0	1	0	1	0
mmu-miR-294	MIMAT0000372	NM_001081056	Xpot	exportin, tRNA (nuclear export receptor for tRNAs)	0	0	1	0	0	0	0	1	0	1	0
mmu-miR-294	MIMAT0000372	NM_001081064	Pdzd2	PDZ domain containing 2	0	0	1	0	0	0	0	1	0	1	0
mmu-miR-294	MIMAT0000372	NM_001081079	Ogfrl1	opioid growth factor receptor-like 1	0	0	1	0	0	0	0	1	0	1	0
mmu-miR-294	MIMAT0000372	NM_001081092	Taf4a	TAF4A RNA polymerase II, TATA box binding protein (TBP)-associated factor	0	0	1	0	0	0	0	1	0	1	0
mmu-miR-294	MIMAT0000372	NM_001081093	Arfip1	ADP-ribosylation factor interacting protein 1	0	0	1	0	0	0	0	1	0	1	0
mmu-miR-294	MIMAT0000372	NM_001081094	2410019A14Rik	RIKEN cDNA 2410019A14 gene	0	0	1	0	0	0	0	1	0	1	0
mmu-miR-294	MIMAT0000372	NM_001081098	Zfp362	zinc finger protein 362	0	0	1	0	0	0	0	1	0	1	0
mmu-miR-294	MIMAT0000372	NM_001081101	4933407H18Rik	RIKEN cDNA 4933407H18 gene	0	0	1	0	0	0	0	1	0	1	0
mmu-miR-294	MIMAT0000372	NM_001081109	Lmtk2	lemur tyrosine kinase 2	0	0	1	0	0	0	0	1	0	1	0
mmu-miR-294	MIMAT0000372	NM_001081119	Abhd13	abhydrolase domain containing 13	0	0	1	0	0	0	0	1	0	1	0
mmu-miR-294	MIMAT0000372	NM_001081147	Oxtr	oxytocin receptor	0	0	1	0	0	0	0	1	0	1	0
mmu-miR-294	MIMAT0000372	NM_001081149	Myst3	MYST histone acetyltransferase (monocytic leukemia) 3	0	0	1	0	0	0	0	1	0	1	0
mmu-miR-294	MIMAT0000372	NM_001081160	Mdga1	MAM domain containing glycosylphosphatidylinositol anchor 1	0	0	1	0	0	0	0	1	0	1	0
mmu-miR-294	MIMAT0000372	NM_001081164	Otud4	OTU domain containing 4	0	0	1	0	0	0	0	1	0	1	0
mmu-miR-294	MIMAT0000372	NM_001081170	Pacs2	phosphofurin acidic cluster sorting protein 2	0	0	1	0	0	0	0	1	0	1	0
mmu-miR-294	MIMAT0000372	NM_001081174	6330545A04Rik	RIKEN cDNA 6330545A04 gene	0	0	1	0	0	0	0	1	0	1	0
mmu-miR-294	MIMAT0000372	NM_001081176	Polr3g	polymerase (RNA) III (DNA directed) polypeptide G	0	0	1	0	0	0	0	1	0	1	0
mmu-miR-294	MIMAT0000372	NM_001081178	Gpr116	G protein-coupled receptor 116	0	0	1	0	0	0	0	1	0	1	0
mmu-miR-294	MIMAT0000372	NM_001081191	Eml5	echinoderm microtubule associated protein like 5	0	0	1	0	0	0	0	1	0	1	0
mmu-miR-294	MIMAT0000372	NM_001081196	Hnrnpul2	heterogeneous nuclear ribonucleoprotein U-like 2	0	0	1	0	0	0	0	1	0	1	0
mmu-miR-294	MIMAT0000372	NM_001081205	Npal1	NIPA-like domain containing 1	0	0	1	0	0	0	0	1	0	1	0
mmu-miR-294	MIMAT0000372	NM_001081217	Zfp174	zinc finger protein 174	0	0	1	0	0	0	0	1	0	1	0
mmu-miR-294	MIMAT0000372	NM_001081220	Gpr179	G protein-coupled receptor 179	0	0	1	0	0	0	0	1	0	1	0
mmu-miR-294	MIMAT0000372	NM_001081224	Prr16	proline rich 16	0	0	1	0	0	0	0	1	0	1	0
mmu-miR-294	MIMAT0000372	NM_001081227	6330403A02Rik	RIKEN cDNA 6330403A02 gene	0	0	1	0	0	0	0	1	0	1	0
mmu-miR-294	MIMAT0000372	NM_001081234	Pigg	phosphatidylinositol glycan anchor biosynthesis, class G	0	0	1	0	0	0	0	1	0	1	0
mmu-miR-294	MIMAT0000372	NM_001081236	2410131K14Rik	RIKEN cDNA 2410131K14 gene	0	0	1	0	0	0	0	1	0	1	0
mmu-miR-294	MIMAT0000372	NM_001081237	Klhdc5	kelch domain containing 5	0	0	1	0	0	0	0	1	0	1	0
mmu-miR-294	MIMAT0000372	NM_001081264	Alg6	asparagine-linked glycosylation 6 homolog (yeast, alpha-1,3,-glucosyltransferase)	0	0	1	0	0	0	0	1	0	1	0
mmu-miR-294	MIMAT0000372	NM_001081293	4930535B03Rik	RIKEN cDNA 4930535B03 gene	0	0	1	0	0	0	0	1	0	1	0
mmu-miR-294	MIMAT0000372	NM_001081309	Pik3r4	phosphatidylinositol 3 kinase, regulatory subunit, polypeptide 4, p150	0	0	1	0	0	0	0	1	0	1	0
mmu-miR-294	MIMAT0000372	NM_001081310	2010003H20Rik	RIKEN cDNA 2010003H20 gene	0	0	1	0	0	0	0	1	0	1	0
mmu-miR-294	MIMAT0000372	NM_001081322	Myo5c	myosin VC	0	0	1	0	0	0	0	1	0	1	0
mmu-miR-294	MIMAT0000372	NM_001081326	Agl	amylo-1,6-glucosidase, 4-alpha-glucanotransferase	0	0	1	0	0	0	0	1	0	1	0
mmu-miR-294	MIMAT0000372	NM_001081345	Chd2	chromodomain helicase DNA binding protein 2	0	0	1	0	0	0	0	1	0	1	0
mmu-miR-294	MIMAT0000372	NM_001081347	Rhobtb1	Rho-related BTB domain containing 1	0	0	1	0	0	0	0	1	0	1	0
mmu-miR-294	MIMAT0000372	NM_001081348	Hecw1	HECT, C2 and WW domain containing E3 ubiquitin protein ligase 1	0	0	1	0	0	0	0	1	0	1	0
mmu-miR-294	MIMAT0000372	NM_001081350	Nol8	nucleolar protein 8	0	0	1	0	0	0	0	1	0	1	0
mmu-miR-294	MIMAT0000372	NM_001081351	A430107O13Rik	RIKEN cDNA A430107O13 gene	0	0	1	0	0	0	0	1	0	1	0
mmu-miR-294	MIMAT0000372	NM_001081356	2610030H06Rik	RIKEN cDNA 2610030H06 gene	0	0	1	0	0	0	0	1	0	1	0
mmu-miR-294	MIMAT0000372	NM_001081359	Ubr5	ubiquitin protein ligase E3 component n-recognin 5	0	0	1	0	0	0	0	1	0	1	0
mmu-miR-294	MIMAT0000372	NM_001081363	Cenpf	centromere protein F	0	0	1	0	0	0	0	1	0	1	0
mmu-miR-294	MIMAT0000372	NM_001081371	Dmxl1	Dmx-like 1	0	0	1	0	0	0	0	1	0	1	0
mmu-miR-294	MIMAT0000372	NM_001081376	Chd5	chromodomain helicase DNA binding protein 5	0	0	1	0	0	0	0	1	0	1	0
mmu-miR-294	MIMAT0000372	NM_001081377	Pcdh9	protocadherin 9	0	0	1	0	0	0	0	1	0	1	0
mmu-miR-294	MIMAT0000372	NM_001081378	C330002I19Rik	RIKEN cDNA C330002I19 gene	0	0	1	0	0	0	0	1	0	1	0
mmu-miR-294	MIMAT0000372	NM_001081379	Ankrd11	ankyrin repeat domain 11	0	0	1	0	0	0	0	1	0	1	0
mmu-miR-294	MIMAT0000372	NM_001081383	Mll3	myeloid/lymphoid or mixed-lineage leukemia 3	0	0	1	0	0	0	0	1	0	1	0
mmu-miR-294	MIMAT0000372	NM_001081391	Csmd3	CUB and Sushi multiple domains 3	0	0	1	0	0	0	0	1	0	1	0
mmu-miR-294	MIMAT0000372	NM_001081393	Armc4	armadillo repeat containing 4	0	0	1	0	0	0	0	1	0	1	0
mmu-miR-294	MIMAT0000372	NM_001081395	Amotl1	angiomotin-like 1	0	0	1	0	0	0	0	1	0	1	0
mmu-miR-294	MIMAT0000372	NM_001081409	Phf20l1	PHD finger protein 20-like 1	0	0	1	0	0	0	0	1	0	1	0
mmu-miR-294	MIMAT0000372	NM_001081413	Unc13b	unc-13 homolog B (C. elegans)	0	0	1	0	0	0	0	1	0	1	0
mmu-miR-294	MIMAT0000372	NM_001081414	Grm5	glutamate receptor, metabotropic 5	0	0	1	0	0	0	0	1	0	1	0
mmu-miR-294	MIMAT0000372	NM_001081420	BC026590	cDNA sequence BC026590	0	0	1	0	0	0	0	1	0	1	0
mmu-miR-294	MIMAT0000372	NM_001081424	Chrna10	cholinergic receptor, nicotinic, alpha polypeptide 10	0	0	1	0	0	0	0	1	0	1	0
mmu-miR-294	MIMAT0000372	NM_001081433	Ankrd44	ankyrin repeat domain 44	0	0	1	0	0	0	0	1	0	1	0
mmu-miR-294	MIMAT0000372	NM_001081446	Iqck	IQ motif containing K	0	0	1	0	0	0	0	1	0	1	0
mmu-miR-294	MIMAT0000372	NM_001081453	Nin	ninein	0	0	1	0	0	0	0	1	0	1	0
mmu-miR-294	MIMAT0000372	NM_001081493	Cartpt	CART prepropeptide	0	0	1	0	0	0	0	1	0	1	0
mmu-miR-294	MIMAT0000372	NM_001081548	Zfp650	zinc finger protein 650	0	0	1	0	0	0	0	1	0	1	0
mmu-miR-294	MIMAT0000372	NM_001081557	Camta1	calmodulin binding transcription activator 1	0	0	1	0	0	0	0	1	0	1	0
mmu-miR-294	MIMAT0000372	NM_001081566	Pik3r6	phosphoinositide-3-kinase, regulatory subunit 6	0	0	1	0	0	0	0	1	0	1	0
mmu-miR-294	MIMAT0000372	NM_001081567	Mapk10	mitogen-activated protein kinase 10	0	0	1	0	0	0	0	1	0	1	0
mmu-miR-294	MIMAT0000372	NM_001081682	Gnb1l	guanine nucleotide binding protein (G protein), beta polypeptide 1-like	0	0	1	0	0	0	0	1	0	1	0
mmu-miR-294	MIMAT0000372	NM_001081956	Sfrs17b	splicing factor, arginine/serine-rich 17b	0	0	1	0	0	0	0	1	0	1	0
mmu-miR-294	MIMAT0000372	NM_001081971	Gm1337	gene model 1337, (NCBI)	0	0	1	0	0	0	0	1	0	1	0
mmu-miR-294	MIMAT0000372	NM_001081979	Mecp2	methyl CpG binding protein 2	0	0	1	0	0	0	0	1	0	1	0
mmu-miR-294	MIMAT0000372	NM_001082476	Ndor1	NADPH dependent diflavin oxidoreductase 1	0	0	1	0	0	0	0	1	0	1	0
mmu-miR-294	MIMAT0000372	NM_001082483	Efr3b	EFR3 homolog B (S. cerevisiae)	0	0	1	0	0	0	0	1	0	1	0
mmu-miR-294	MIMAT0000372	NM_001082553	Rab27b	RAB27b, member RAS oncogene family	0	0	1	0	0	0	0	1	0	1	0
mmu-miR-294	MIMAT0000372	NM_001083114	Pphln1	periphilin 1	0	0	1	0	0	0	0	1	0	1	0
mmu-miR-294	MIMAT0000372	NM_001083118	Terf2	telomeric repeat binding factor 2	0	0	1	0	0	0	0	1	0	1	0
mmu-miR-294	MIMAT0000372	NM_001083121	Enah	enabled homolog (Drosophila)	0	0	1	0	0	0	0	1	0	1	0
mmu-miR-294	MIMAT0000372	NM_001083125	Lhx6	LIM homeobox protein 6	0	0	1	0	0	0	0	1	0	1	0
mmu-miR-294	MIMAT0000372	NM_001083126	Lhx6	LIM homeobox protein 6	0	0	1	0	0	0	0	1	0	1	0
mmu-miR-294	MIMAT0000372	NM_001083127	Lhx6	LIM homeobox protein 6	0	0	1	0	0	0	0	1	0	1	0
mmu-miR-294	MIMAT0000372	NM_001083342	Ptchd2	patched domain containing 2	0	0	1	0	0	0	0	1	0	1	0
mmu-miR-294	MIMAT0000372	NM_001083806	Gria2	glutamate receptor, ionotropic, AMPA2 (alpha 2)	0	0	1	0	0	0	0	1	0	1	0
mmu-miR-294	MIMAT0000372	NM_001083881	1600012H06Rik	RIKEN cDNA 1600012H06 gene	0	0	1	0	0	0	0	1	0	1	0
mmu-miR-294	MIMAT0000372	NM_001083882	1600012H06Rik	RIKEN cDNA 1600012H06 gene	0	0	1	0	0	0	0	1	0	1	0
mmu-miR-294	MIMAT0000372	NM_001083894	Liph	lipase, member H	0	0	1	0	0	0	0	1	0	1	0
mmu-miR-294	MIMAT0000372	NM_001083897	Mpzl1	myelin protein zero-like 1	0	0	1	0	0	0	0	1	0	1	0
mmu-miR-294	MIMAT0000372	NM_001085412	OTTMUSG00000010322	predicted gene, OTTMUSG00000010322	0	0	1	0	0	0	0	1	0	1	0
mmu-miR-294	MIMAT0000372	NM_001085415	Zfp467	zinc finger protein 467	0	0	1	0	0	0	0	1	0	1	0
mmu-miR-294	MIMAT0000372	NM_001085419	OTTMUSG00000010432	predicted gene, OTTMUSG00000010432	0	0	1	0	0	0	0	1	0	1	0
mmu-miR-294	MIMAT0000372	NM_001085492	Rere	arginine glutamic acid dipeptide (RE) repeats	0	0	1	0	0	0	0	1	0	1	0
mmu-miR-294	MIMAT0000372	NM_001085495	Arfgef2	ADP-ribosylation factor guanine nucleotide-exchange factor 2 (brefeldin A-inhibited)	0	0	1	0	0	0	0	1	0	1	0
mmu-miR-294	MIMAT0000372	NM_001085507	Zbtb34	zinc finger and BTB domain containing 34	0	0	1	0	0	0	0	1	0	1	0
mmu-miR-294	MIMAT0000372	NM_001085535	OTTMUSG00000007589	predicted gene, OTTMUSG00000007589	0	0	1	0	0	0	0	1	0	1	0
mmu-miR-294	MIMAT0000372	NM_001085543	OTTMUSG00000016407	predicted gene, OTTMUSG00000016407	0	0	1	0	0	0	0	1	0	1	0
mmu-miR-294	MIMAT0000372	NM_001085549	OTTMUSG00000008561	predicted gene, OTTMUSG00000008561	0	0	1	0	0	0	0	1	0	1	0
mmu-miR-294	MIMAT0000372	NM_001093757	Ogfod1	2-oxoglutarate and iron-dependent oxygenase domain containing 1	0	0	1	0	0	0	0	1	0	1	0
mmu-miR-294	MIMAT0000372	NM_001093775	Myt1l	myelin transcription factor 1-like	0	0	1	0	0	0	0	1	0	1	0
mmu-miR-294	MIMAT0000372	NM_001093776	Myt1l	myelin transcription factor 1-like	0	0	1	0	0	0	0	1	0	1	0
mmu-miR-294	MIMAT0000372	NM_001093778	Myt1l	myelin transcription factor 1-like	0	0	1	0	0	0	0	1	0	1	0
mmu-miR-294	MIMAT0000372	NM_001098170	Pcdh10	protocadherin 10	0	0	1	0	0	0	0	1	0	1	0
mmu-miR-294	MIMAT0000372	NM_001098230	Ppm2c	protein phosphatase 2C, magnesium dependent, catalytic subunit	0	0	1	0	0	0	0	1	0	1	0
mmu-miR-294	MIMAT0000372	NM_001098231	Ppm2c	protein phosphatase 2C, magnesium dependent, catalytic subunit	0	0	1	0	0	0	0	1	0	1	0
mmu-miR-294	MIMAT0000372	NM_001098269	ENSMUSG00000072602	predicted gene, ENSMUSG00000072602	0	0	1	0	0	0	0	1	0	1	0
mmu-miR-294	MIMAT0000372	NM_001098271	Tmem176a	transmembrane protein 176A	0	0	1	0	0	0	0	1	0	1	0
mmu-miR-294	MIMAT0000372	NM_001099288	AU040829	expressed sequence AU040829	0	0	1	0	0	0	0	1	0	1	0
mmu-miR-294	MIMAT0000372	NM_001099299	Ajap1	adherens junction associated protein 1	0	0	1	0	0	0	0	1	0	1	0
mmu-miR-294	MIMAT0000372	NM_001099319	OTTMUSG00000009332	predicted gene, OTTMUSG00000009332	0	0	1	0	0	0	0	1	0	1	0
mmu-miR-294	MIMAT0000372	NM_001111016	Nav2	neuron navigator 2	0	0	1	0	0	0	0	1	0	1	0
mmu-miR-294	MIMAT0000372	NM_007382	Acadm	acyl-Coenzyme A dehydrogenase, medium chain	0	0	1	0	0	0	0	1	0	1	0
mmu-miR-294	MIMAT0000372	NM_007389	Chrna1	cholinergic receptor, nicotinic, alpha polypeptide 1 (muscle)	0	0	1	0	0	0	0	1	0	1	0
mmu-miR-294	MIMAT0000372	NM_007390	Chrna7	cholinergic receptor, nicotinic, alpha polypeptide 7	0	0	1	0	0	0	0	1	0	1	0
mmu-miR-294	MIMAT0000372	NM_007396	Acvr2a	activin receptor IIA	0	0	1	0	0	0	0	1	0	1	0
mmu-miR-294	MIMAT0000372	NM_007399	Adam10	a disintegrin and metallopeptidase domain 10	0	0	1	0	0	0	0	1	0	1	0
mmu-miR-294	MIMAT0000372	NM_007406	Adcy7	adenylate cyclase 7	0	0	1	0	0	0	0	1	0	1	0
mmu-miR-294	MIMAT0000372	NM_007424	Acan	aggrecan	0	0	1	0	0	0	0	1	0	1	0
mmu-miR-294	MIMAT0000372	NM_007425	Ager	advanced glycosylation end product-specific receptor	0	0	1	0	0	0	0	1	0	1	0
mmu-miR-294	MIMAT0000372	NM_007434	Akt2	thymoma viral proto-oncogene 2	0	0	1	0	0	0	0	1	0	1	0
mmu-miR-294	MIMAT0000372	NM_007442	Alx4	aristaless 4	0	0	0	0	0	0	1	1	0	1	0
mmu-miR-294	MIMAT0000372	NM_007452	Prdx3	peroxiredoxin 3	0	0	1	0	0	0	0	1	0	1	0
mmu-miR-294	MIMAT0000372	NM_007457	Ap1s1	adaptor protein complex AP-1, sigma 1	0	0	1	0	0	0	0	1	0	1	0
mmu-miR-294	MIMAT0000372	NM_007471	App	amyloid beta (A4) precursor protein	0	0	0	0	0	0	1	1	0	1	0
mmu-miR-294	MIMAT0000372	NM_007474	Aqp8	aquaporin 8	0	0	1	0	0	0	0	1	0	1	0
mmu-miR-294	MIMAT0000372	NM_007485	Rhod	ras homolog gene family, member D	0	0	1	0	0	0	0	1	0	1	0
mmu-miR-294	MIMAT0000372	NM_007487	Arl4a	ADP-ribosylation factor-like 4A	0	0	1	0	0	0	0	1	0	1	0
mmu-miR-294	MIMAT0000372	NM_007488	Arnt2	aryl hydrocarbon receptor nuclear translocator 2	0	0	1	0	0	0	0	1	0	1	0
mmu-miR-294	MIMAT0000372	NM_007496	Zfhx3	zinc finger homeobox 3	0	0	1	0	0	0	0	1	0	1	0
mmu-miR-294	MIMAT0000372	NM_007501	Neurod4	neurogenic differentiation 4	0	0	1	0	0	0	0	1	0	1	0
mmu-miR-294	MIMAT0000372	NM_007502	Atp1b3	ATPase, Na+/K+ transporting, beta 3 polypeptide	0	0	1	0	0	0	0	1	0	1	0
mmu-miR-294	MIMAT0000372	NM_007505	Atp5a1	ATP synthase, H+ transporting, mitochondrial F1 complex, alpha subunit, isoform 1	0	0	1	0	0	0	0	1	0	1	0
mmu-miR-294	MIMAT0000372	NM_007506	Atp5g1	ATP synthase, H+ transporting, mitochondrial F0 complex, subunit c (subunit 9), isoform 1	0	0	1	0	0	0	0	1	0	1	0
mmu-miR-294	MIMAT0000372	NM_007534	Bcl2a1b	B-cell leukemia/lymphoma 2 related protein A1b	0	0	1	0	0	0	0	1	0	1	0
mmu-miR-294	MIMAT0000372	NM_007537	Bcl2l2	Bcl2-like 2	0	0	0	0	0	0	1	1	0	1	0
mmu-miR-294	MIMAT0000372	NM_007547	Sirpa	signal-regulatory protein alpha	0	0	1	0	0	0	0	1	0	1	0
mmu-miR-294	MIMAT0000372	NM_007552	Bmi1	Bmi1 polycomb ring finger oncogene	0	0	1	0	0	0	0	1	0	1	0
mmu-miR-294	MIMAT0000372	NM_007561	Bmpr2	bone morphogenic protein receptor, type II (serine/threonine kinase)	0	0	0	0	0	0	1	1	0	1	0
mmu-miR-294	MIMAT0000372	NM_007563	Bpgm	2,3-bisphosphoglycerate mutase	0	0	1	0	0	0	0	1	0	1	0
mmu-miR-294	MIMAT0000372	NM_007570	Btg2	B-cell translocation gene 2, anti-proliferative	0	0	1	0	0	0	0	1	0	1	0
mmu-miR-294	MIMAT0000372	NM_007572	C1qa	complement component 1, q subcomponent, alpha polypeptide	0	0	1	0	0	0	0	1	0	1	0
mmu-miR-294	MIMAT0000372	NM_007581	Cacnb3	calcium channel, voltage-dependent, beta 3 subunit	0	0	1	0	0	0	0	1	0	1	0
mmu-miR-294	MIMAT0000372	NM_007604	Capza2	capping protein (actin filament) muscle Z-line, alpha 2	0	0	1	0	0	0	0	1	0	1	0
mmu-miR-294	MIMAT0000372	NM_007621	Cbr2	carbonyl reductase 2	0	0	1	0	0	0	0	1	0	1	0
mmu-miR-294	MIMAT0000372	NM_007623	Cbx2	chromobox homolog 2 (Drosophila Pc class)	0	0	1	0	0	0	0	1	0	1	0
mmu-miR-294	MIMAT0000372	NM_007626	Cbx5	chromobox homolog 5 (Drosophila HP1a)	0	0	1	0	0	0	0	1	0	1	0
mmu-miR-294	MIMAT0000372	NM_007634	Ccnf	cyclin F	0	0	1	0	0	0	0	1	0	1	0
mmu-miR-294	MIMAT0000372	NM_007635	Ccng2	cyclin G2	0	0	1	0	0	0	0	1	0	1	0
mmu-miR-294	MIMAT0000372	NM_007647	Entpd5	ectonucleoside triphosphate diphosphohydrolase 5	0	0	1	0	0	0	0	1	0	1	0
mmu-miR-294	MIMAT0000372	NM_007679	Cebpd	CCAAT/enhancer binding protein (C/EBP), delta	0	0	1	0	0	0	0	1	0	1	0
mmu-miR-294	MIMAT0000372	NM_007697	Chl1	cell adhesion molecule with homology to L1CAM	0	0	1	0	0	0	0	1	0	1	0
mmu-miR-294	MIMAT0000372	NM_007701	Vsx2	visual system homeobox 2	0	0	1	0	0	0	0	1	0	1	0
mmu-miR-294	MIMAT0000372	NM_007723	Cnga1	cyclic nucleotide gated channel alpha 1	0	0	1	0	0	0	0	1	0	1	0
mmu-miR-294	MIMAT0000372	NM_007724	Cnga2	cyclic nucleotide gated channel alpha 2	0	0	1	0	0	0	0	1	0	1	0
mmu-miR-294	MIMAT0000372	NM_007732	Col17a1	collagen, type XVII, alpha 1	0	0	1	0	0	0	0	1	0	1	0
mmu-miR-294	MIMAT0000372	NM_007733	Col19a1	collagen, type XIX, alpha 1	0	0	1	0	0	0	0	1	0	1	0
mmu-miR-294	MIMAT0000372	NM_007735	Col4a4	collagen, type IV, alpha 4	0	0	1	0	0	0	0	1	0	1	0
mmu-miR-294	MIMAT0000372	NM_007746	Map3k8	mitogen-activated protein kinase kinase kinase 8	0	0	0	0	0	0	1	1	0	1	0
mmu-miR-294	MIMAT0000372	NM_007754	Cpd	carboxypeptidase D	0	0	1	0	0	0	0	1	0	1	0
mmu-miR-294	MIMAT0000372	NM_007758	Cr2	complement receptor 2	0	0	1	0	0	0	0	1	0	1	0
mmu-miR-294	MIMAT0000372	NM_007764	Crkl	v-crk sarcoma virus CT10 oncogene homolog (avian)-like	0	0	1	0	0	0	0	1	0	1	0
mmu-miR-294	MIMAT0000372	NM_007789	Ncan	neurocan	0	0	1	0	0	0	0	1	0	1	0
mmu-miR-294	MIMAT0000372	NM_007808	Cycs	cytochrome c, somatic	0	0	1	0	0	0	0	1	0	1	0
mmu-miR-294	MIMAT0000372	NM_007824	Cyp7a1	cytochrome P450, family 7, subfamily a, polypeptide 1	0	0	1	0	0	0	0	1	0	1	0
mmu-miR-294	MIMAT0000372	NM_007831	Dcc	deleted in colorectal carcinoma	0	0	1	0	0	0	0	1	0	1	0
mmu-miR-294	MIMAT0000372	NM_007840	Ddx5	DEAD (Asp-Glu-Ala-Asp) box polypeptide 5	0	0	0	0	0	0	1	1	0	1	0
mmu-miR-294	MIMAT0000372	NM_007868	Dmd	dystrophin, muscular dystrophy	0	0	1	0	0	0	0	1	0	1	0
mmu-miR-294	MIMAT0000372	NM_007873	Doc2b	double C2, beta	0	0	1	0	0	0	0	1	0	1	0
mmu-miR-294	MIMAT0000372	NM_007874	Reep5	receptor accessory protein 5	0	0	1	0	0	0	0	1	0	1	0
mmu-miR-294	MIMAT0000372	NM_007882	Dsc3	desmocollin 3	0	0	1	0	0	0	0	1	0	1	0
mmu-miR-294	MIMAT0000372	NM_007892	E2f5	E2F transcription factor 5	0	0	0	0	0	0	1	1	0	1	0
mmu-miR-294	MIMAT0000372	NM_007893	E4f1	E4F transcription factor 1	0	0	1	0	0	0	0	1	0	1	0
mmu-miR-294	MIMAT0000372	NM_007896	Mapre1	microtubule-associated protein, RP/EB family, member 1	0	0	0	0	0	0	1	1	0	1	0
mmu-miR-294	MIMAT0000372	NM_007901	S1pr1	sphingosine-1-phosphate receptor 1	0	0	0	0	0	0	1	1	0	1	0
mmu-miR-294	MIMAT0000372	NM_007912	Egfr	epidermal growth factor receptor	0	0	1	0	0	0	0	1	0	1	0
mmu-miR-294	MIMAT0000372	NM_007913	Egr1	early growth response 1	0	0	1	0	0	0	0	1	0	1	0
mmu-miR-294	MIMAT0000372	NM_007914	Ehf	ets homologous factor	0	0	1	0	0	0	0	1	0	1	0
mmu-miR-294	MIMAT0000372	NM_007935	Epc1	enhancer of polycomb homolog 1 (Drosophila)	0	0	1	0	0	0	0	1	0	1	0
mmu-miR-294	MIMAT0000372	NM_007936	Epha4	Eph receptor A4	0	0	0	0	0	0	1	1	0	1	0
mmu-miR-294	MIMAT0000372	NM_007950	Ereg	epiregulin	0	0	0	0	0	0	1	1	0	1	0
mmu-miR-294	MIMAT0000372	NM_007956	Esr1	estrogen receptor 1 (alpha)	0	0	1	0	0	0	0	1	0	1	0
mmu-miR-294	MIMAT0000372	NM_008001	Fgd1	FYVE, RhoGEF and PH domain containing 1	0	0	0	0	0	0	1	1	0	1	0
mmu-miR-294	MIMAT0000372	NM_008002	Fgf10	fibroblast growth factor 10	0	0	1	0	0	0	0	1	0	1	0
mmu-miR-294	MIMAT0000372	NM_008037	Fosl2	fos-like antigen 2	0	0	1	0	0	0	0	1	0	1	0
mmu-miR-294	MIMAT0000372	NM_008051	Fut1	fucosyltransferase 1	0	0	1	0	0	0	0	1	0	1	0
mmu-miR-294	MIMAT0000372	NM_008054	Fyn	Fyn proto-oncogene	0	0	1	0	0	0	0	1	0	1	0
mmu-miR-294	MIMAT0000372	NM_008065	Gabpa	GA repeat binding protein, alpha	0	0	1	0	0	0	0	1	0	1	0
mmu-miR-294	MIMAT0000372	NM_008071	Gabrb3	gamma-aminobutyric acid (GABA-A) receptor, subunit beta 3	0	0	1	0	0	0	0	1	0	1	0
mmu-miR-294	MIMAT0000372	NM_008078	Gad2	glutamic acid decarboxylase 2	0	0	1	0	0	0	0	1	0	1	0
mmu-miR-294	MIMAT0000372	NM_008079	Galc	galactosylceramidase	0	0	1	0	0	0	0	1	0	1	0
mmu-miR-294	MIMAT0000372	NM_008087	Gas2	growth arrest specific 2	0	0	1	0	0	0	0	1	0	1	0
mmu-miR-294	MIMAT0000372	NM_008088	Gas7	growth arrest specific 7	0	0	1	0	0	0	0	1	0	1	0
mmu-miR-294	MIMAT0000372	NM_008098	Mtpn	myotrophin	0	0	1	0	0	0	0	1	0	1	0
mmu-miR-294	MIMAT0000372	NM_008105	Gcnt2	glucosaminyl (N-acetyl) transferase 2, I-branching enzyme	0	0	1	0	0	0	0	1	0	1	0
mmu-miR-294	MIMAT0000372	NM_008131	Glul	glutamate-ammonia ligase (glutamine synthetase)	0	0	1	0	0	0	0	1	0	1	0
mmu-miR-294	MIMAT0000372	NM_008136	Gna-rs1	guanine nucleotide binding protein, related sequence 1	0	0	1	0	0	0	0	1	0	1	0
mmu-miR-294	MIMAT0000372	NM_008139	Gnaq	guanine nucleotide binding protein, alpha q polypeptide	0	0	1	0	0	0	0	1	0	1	0
mmu-miR-294	MIMAT0000372	NM_008142	Gnb1	guanine nucleotide binding protein (G protein), beta 1	0	0	1	0	0	0	0	1	0	1	0
mmu-miR-294	MIMAT0000372	NM_008194	Gyk	glycerol kinase	0	0	1	0	0	0	0	1	0	1	0
mmu-miR-294	MIMAT0000372	NM_008209	Mr1	major histocompatibility complex, class I-related	0	0	1	0	0	0	0	1	0	1	0
mmu-miR-294	MIMAT0000372	NM_008216	Has2	hyaluronan synthase 2	0	0	0	0	0	0	1	1	0	1	0
mmu-miR-294	MIMAT0000372	NM_008217	Has3	hyaluronan synthase 3	0	0	1	0	0	0	0	1	0	1	0
mmu-miR-294	MIMAT0000372	NM_008224	Hcfc1	host cell factor C1	0	0	1	0	0	0	0	1	0	1	0
mmu-miR-294	MIMAT0000372	NM_008245	Hhex	hematopoietically expressed homeobox	0	0	1	0	0	0	0	1	0	1	0
mmu-miR-294	MIMAT0000372	NM_008253	Hmgb3	high mobility group box 3	0	0	0	0	0	0	1	1	0	1	0
mmu-miR-294	MIMAT0000372	NM_008254	Hmgcl	3-hydroxy-3-methylglutaryl-Coenzyme A lyase	0	0	1	0	0	0	0	1	0	1	0
mmu-miR-294	MIMAT0000372	NM_008256	Hmgcs2	3-hydroxy-3-methylglutaryl-Coenzyme A synthase 2	0	0	1	0	0	0	0	1	0	1	0
mmu-miR-294	MIMAT0000372	NM_008261	Hnf4a	hepatic nuclear factor 4, alpha	0	0	1	0	0	0	0	1	0	1	0
mmu-miR-294	MIMAT0000372	NM_008267	Hoxb13	homeo box B13	0	0	1	0	0	0	0	1	0	1	0
mmu-miR-294	MIMAT0000372	NM_008304	Sdc2	syndecan 2	0	0	1	0	0	0	0	1	0	1	0
mmu-miR-294	MIMAT0000372	NM_008314	Htr5a	5-hydroxytryptamine (serotonin) receptor 5A	0	0	1	0	0	0	0	1	0	1	0
mmu-miR-294	MIMAT0000372	NM_008316	Hus1	Hus1 homolog (S. pombe)	0	0	1	0	0	0	0	1	0	1	0
mmu-miR-294	MIMAT0000372	NM_008337	Ifng	interferon gamma	0	0	1	0	0	0	0	1	0	1	0
mmu-miR-294	MIMAT0000372	NM_008338	Ifngr2	interferon gamma receptor 2	0	0	1	0	0	0	0	1	0	1	0
mmu-miR-294	MIMAT0000372	NM_008359	Il17ra	interleukin 17 receptor A	0	0	1	0	0	0	0	1	0	1	0
mmu-miR-294	MIMAT0000372	NM_008363	Irak1	interleukin-1 receptor-associated kinase 1	0	0	1	0	0	0	0	1	0	1	0
mmu-miR-294	MIMAT0000372	NM_008371	Il7	interleukin 7	0	0	1	0	0	0	0	1	0	1	0
mmu-miR-294	MIMAT0000372	NM_008377	Lrig1	leucine-rich repeats and immunoglobulin-like domains 1	0	0	0	0	0	0	1	1	0	1	0
mmu-miR-294	MIMAT0000372	NM_008378	Impact	imprinted and ancient	0	0	1	0	0	0	0	1	0	1	0
mmu-miR-294	MIMAT0000372	NM_008379	Kpnb1	karyopherin (importin) beta 1	0	0	1	0	0	0	0	1	0	1	0
mmu-miR-294	MIMAT0000372	NM_008381	Inhbb	inhibin beta-B	0	0	1	0	0	0	0	1	0	1	0
mmu-miR-294	MIMAT0000372	NM_008390	Irf1	interferon regulatory factor 1	0	0	1	0	0	0	0	1	0	1	0
mmu-miR-294	MIMAT0000372	NM_008403	Itgb1bp1	integrin beta 1 binding protein 1	0	0	1	0	0	0	0	1	0	1	0
mmu-miR-294	MIMAT0000372	NM_008408	Stt3a	STT3, subunit of the oligosaccharyltransferase complex, homolog A (S. cerevisiae)	0	0	1	0	0	0	0	1	0	1	0
mmu-miR-294	MIMAT0000372	NM_008415	Jrk	jerky	0	0	1	0	0	0	0	1	0	1	0
mmu-miR-294	MIMAT0000372	NM_008441	Kif1b	kinesin family member 1B	0	0	1	0	0	0	0	1	0	1	0
mmu-miR-294	MIMAT0000372	NM_008448	Kif5b	kinesin family member 5B	0	0	1	0	0	0	0	1	0	1	0
mmu-miR-294	MIMAT0000372	NM_008449	Kif5c	kinesin family member 5C	0	0	1	0	0	0	0	1	0	1	0
mmu-miR-294	MIMAT0000372	NM_008487	Arhgef2	rho/rac guanine nucleotide exchange factor (GEF) 2	0	0	1	0	0	0	0	1	0	1	0
mmu-miR-294	MIMAT0000372	NM_008500	Lhx6	LIM homeobox protein 6	0	0	1	0	0	0	0	1	0	1	0
mmu-miR-294	MIMAT0000372	NM_008501	Lif	leukemia inhibitory factor	0	0	1	0	0	0	0	1	0	1	0
mmu-miR-294	MIMAT0000372	NM_008502	Llgl1	lethal giant larvae homolog 1 (Drosophila)	0	0	1	0	0	0	0	1	0	1	0
mmu-miR-294	MIMAT0000372	NM_008509	Lpl	lipoprotein lipase	0	0	1	0	0	0	0	1	0	1	0
mmu-miR-294	MIMAT0000372	NM_008527	Klrb1c	killer cell lectin-like receptor subfamily B member 1C	0	0	1	0	0	0	0	1	0	1	0
mmu-miR-294	MIMAT0000372	NM_008540	Smad4	MAD homolog 4 (Drosophila)	0	0	1	0	0	0	0	1	0	1	0
mmu-miR-294	MIMAT0000372	NM_008542	Smad6	MAD homolog 6 (Drosophila)	0	0	1	0	0	0	0	1	0	1	0
mmu-miR-294	MIMAT0000372	NM_008549	Man2a1	mannosidase 2, alpha 1	0	0	1	0	0	0	0	1	0	1	0
mmu-miR-294	MIMAT0000372	NM_008559	Mc1r	melanocortin 1 receptor	0	0	1	0	0	0	0	1	0	1	0
mmu-miR-294	MIMAT0000372	NM_008560	Mc2r	melanocortin 2 receptor	0	0	1	0	0	0	0	1	0	1	0
mmu-miR-294	MIMAT0000372	NM_008575	Mdm4	transformed mouse 3T3 cell double minute 4	0	0	1	0	0	0	0	1	0	1	0
mmu-miR-294	MIMAT0000372	NM_008580	Map3k5	mitogen-activated protein kinase kinase kinase 5	0	0	0	0	0	0	1	1	0	1	0
mmu-miR-294	MIMAT0000372	NM_008591	Met	met proto-oncogene	0	0	1	0	0	0	0	1	0	1	0
mmu-miR-294	MIMAT0000372	NM_008605	Mmp12	matrix metallopeptidase 12	0	0	1	0	0	0	0	1	0	1	0
mmu-miR-294	MIMAT0000372	NM_008611	Mmp8	matrix metallopeptidase 8	0	0	1	0	0	0	0	1	0	1	0
mmu-miR-294	MIMAT0000372	NM_008635	Mtap7	microtubule-associated protein 7	0	0	1	0	0	0	0	1	0	1	0
mmu-miR-294	MIMAT0000372	NM_008640	Laptm4a	lysosomal-associated protein transmembrane 4A	0	0	0	0	0	0	1	1	0	1	0
mmu-miR-294	MIMAT0000372	NM_008651	Mybl1	myeloblastosis oncogene-like 1	0	0	1	0	0	0	0	1	0	1	0
mmu-miR-294	MIMAT0000372	NM_008659	Myo1c	myosin IC	0	0	1	0	0	0	0	1	0	1	0
mmu-miR-294	MIMAT0000372	NM_008666	Myt1l	myelin transcription factor 1-like	0	0	1	0	0	0	0	1	0	1	0
mmu-miR-294	MIMAT0000372	NM_008675	Nbl1	neuroblastoma, suppression of tumorigenicity 1	0	0	0	0	0	0	1	1	0	1	0
mmu-miR-294	MIMAT0000372	NM_008678	Ncoa2	nuclear receptor coactivator 2	0	0	1	0	0	0	0	1	0	1	0
mmu-miR-294	MIMAT0000372	NM_008682	Nedd1	neural precursor cell expressed, developmentally down-regulated gene 1	0	0	1	0	0	0	0	1	0	1	0
mmu-miR-294	MIMAT0000372	NM_008687	Nfib	nuclear factor I/B	0	0	1	0	0	0	0	1	0	1	0
mmu-miR-294	MIMAT0000372	NM_008688	Nfic	nuclear factor I/C	0	0	1	0	0	0	0	1	0	1	0
mmu-miR-294	MIMAT0000372	NM_008702	Nlk	nemo like kinase	0	0	1	0	0	0	0	1	0	1	0
mmu-miR-294	MIMAT0000372	NM_008709	Mycn	v-myc myelocytomatosis viral related oncogene, neuroblastoma derived (avian)	0	0	1	0	0	0	0	1	0	1	0
mmu-miR-294	MIMAT0000372	NM_008710	Nnt	nicotinamide nucleotide transhydrogenase	0	0	1	0	0	0	0	1	0	1	0
mmu-miR-294	MIMAT0000372	NM_008715	Ints6	integrator complex subunit 6	0	0	1	0	0	0	0	1	0	1	0
mmu-miR-294	MIMAT0000372	NM_008728	Npr3	natriuretic peptide receptor 3	0	0	1	0	0	0	0	1	0	1	0
mmu-miR-294	MIMAT0000372	NM_008730	Nptx1	neuronal pentraxin 1	0	0	1	0	0	0	0	1	0	1	0
mmu-miR-294	MIMAT0000372	NM_008731	Npy2r	neuropeptide Y receptor Y2	0	0	1	0	0	0	0	1	0	1	0
mmu-miR-294	MIMAT0000372	NM_008739	Nsd1	nuclear receptor-binding SET-domain protein 1	0	0	1	0	0	0	0	1	0	1	0
mmu-miR-294	MIMAT0000372	NM_008745	Ntrk2	neurotrophic tyrosine kinase, receptor, type 2	0	0	1	0	0	0	0	1	0	1	0
mmu-miR-294	MIMAT0000372	NM_008748	Dusp8	dual specificity phosphatase 8	0	0	0	0	0	0	1	1	0	1	0
mmu-miR-294	MIMAT0000372	NM_008752	Nxph2	neurexophilin 2	0	0	1	0	0	0	0	1	0	1	0
mmu-miR-294	MIMAT0000372	NM_008756	Ocln	occludin	0	0	1	0	0	0	0	1	0	1	0
mmu-miR-294	MIMAT0000372	NM_008764	Tnfrsf11b	tumor necrosis factor receptor superfamily, member 11b (osteoprotegerin)	0	0	1	0	0	0	0	1	0	1	0
mmu-miR-294	MIMAT0000372	NM_008783	Pbx1	pre B-cell leukemia transcription factor 1	0	0	1	0	0	0	0	1	0	1	0
mmu-miR-294	MIMAT0000372	NM_008845	Pip4k2a	phosphatidylinositol-5-phosphate 4-kinase, type II, alpha	0	0	0	0	0	0	1	1	0	1	0
mmu-miR-294	MIMAT0000372	NM_008850	Pitpna	phosphatidylinositol transfer protein, alpha	0	0	0	0	0	0	1	1	0	1	0
mmu-miR-294	MIMAT0000372	NM_008855	Prkcb1	protein kinase C, beta 1	0	0	1	0	0	0	0	1	0	1	0
mmu-miR-294	MIMAT0000372	NM_008857	Prkci	protein kinase C, iota	0	0	1	0	0	0	0	1	0	1	0
mmu-miR-294	MIMAT0000372	NM_008863	Pkib	protein kinase inhibitor beta, cAMP dependent, testis specific	0	0	1	0	0	0	0	1	0	1	0
mmu-miR-294	MIMAT0000372	NM_008868	Pla2g2c	phospholipase A2, group IIC	0	0	1	0	0	0	0	1	0	1	0
mmu-miR-294	MIMAT0000372	NM_008875	Pld1	phospholipase D1	0	0	1	0	0	0	0	1	0	1	0
mmu-miR-294	MIMAT0000372	NM_008876	Pld2	phospholipase D2	0	0	1	0	0	0	0	1	0	1	0
mmu-miR-294	MIMAT0000372	NM_008904	Ppargc1a	peroxisome proliferative activated receptor, gamma, coactivator 1 alpha	0	0	1	0	0	0	0	1	0	1	0
mmu-miR-294	MIMAT0000372	NM_008928	Map2k3	mitogen-activated protein kinase kinase 3	0	0	1	0	0	0	0	1	0	1	0
mmu-miR-294	MIMAT0000372	NM_008974	Ptp4a2	protein tyrosine phosphatase 4a2	0	0	0	0	0	0	1	1	0	1	0
mmu-miR-294	MIMAT0000372	NM_008992	Abcd4	ATP-binding cassette, sub-family D (ALD), member 4	0	0	1	0	0	0	0	1	0	1	0
mmu-miR-294	MIMAT0000372	NM_009011	Rad23b	RAD23b homolog (S. cerevisiae)	0	0	0	0	0	0	1	1	0	1	0
mmu-miR-294	MIMAT0000372	NM_009021	Rai1	retinoic acid induced 1	0	0	1	0	0	0	0	1	0	1	0
mmu-miR-294	MIMAT0000372	NM_009025	Rasa3	RAS p21 protein activator 3	0	0	1	0	0	0	0	1	0	1	0
mmu-miR-294	MIMAT0000372	NM_009026	Rasd1	RAS, dexamethasone-induced 1	0	0	0	0	0	0	1	1	0	1	0
mmu-miR-294	MIMAT0000372	NM_009062	Rgs4	regulator of G-protein signaling 4	0	0	1	0	0	0	0	1	0	1	0
mmu-miR-294	MIMAT0000372	NM_009104	Rrm2	ribonucleotide reductase M2	0	0	0	0	0	0	1	1	0	1	0
mmu-miR-294	MIMAT0000372	NM_009124	Atxn1	ataxin 1	0	0	1	0	0	0	0	1	0	1	0
mmu-miR-294	MIMAT0000372	NM_009154	Sema5a	sema domain, seven thrombospondin repeats (type 1 and type 1-like), transmembrane domain (TM) and short cytoplasmic domain, (semaphorin) 5A	0	0	1	0	0	0	0	1	0	1	0
mmu-miR-294	MIMAT0000372	NM_009158	Mapk10	mitogen-activated protein kinase 10	0	0	1	0	0	0	0	1	0	1	0
mmu-miR-294	MIMAT0000372	NM_009163	Sgpl1	sphingosine phosphate lyase 1	0	0	1	0	0	0	0	1	0	1	0
mmu-miR-294	MIMAT0000372	NM_009177	St3gal1	ST3 beta-galactoside alpha-2,3-sialyltransferase 1	0	0	1	0	0	0	0	1	0	1	0
mmu-miR-294	MIMAT0000372	NM_009181	St8sia2	ST8 alpha-N-acetyl-neuraminide alpha-2,8-sialyltransferase 2	0	0	1	0	0	0	0	1	0	1	0
mmu-miR-294	MIMAT0000372	NM_009182	St8sia3	ST8 alpha-N-acetyl-neuraminide alpha-2,8-sialyltransferase 3	0	0	1	0	0	0	0	1	0	1	0
mmu-miR-294	MIMAT0000372	NM_009183	St8sia4	ST8 alpha-N-acetyl-neuraminide alpha-2,8-sialyltransferase 4	0	0	1	0	0	0	0	1	0	1	0
mmu-miR-294	MIMAT0000372	NM_009185	Stil	Scl/Tal1 interrupting locus	0	0	1	0	0	0	0	1	0	1	0
mmu-miR-294	MIMAT0000372	NM_009190	Vps4b	vacuolar protein sorting 4b (yeast)	0	0	1	0	0	0	0	1	0	1	0
mmu-miR-294	MIMAT0000372	NM_009209	Slc6a2	solute carrier family 6 (neurotransmitter transporter, noradrenalin), member 2	0	0	1	0	0	0	0	1	0	1	0
mmu-miR-294	MIMAT0000372	NM_009229	Sntb2	syntrophin, basic 2	0	0	0	0	0	0	1	1	0	1	0
mmu-miR-294	MIMAT0000372	NM_009250	Serpini1	serine (or cysteine) peptidase inhibitor, clade I, member 1	0	0	1	0	0	0	0	1	0	1	0
mmu-miR-294	MIMAT0000372	NM_009274	Srpk2	serine/arginine-rich protein specific kinase 2	0	0	1	0	0	0	0	1	0	1	0
mmu-miR-294	MIMAT0000372	NM_009302	Swap70	SWA-70 protein	0	0	1	0	0	0	0	1	0	1	0
mmu-miR-294	MIMAT0000372	NM_009322	Tbr1	T-box brain gene 1	0	0	1	0	0	0	0	1	0	1	0
mmu-miR-294	MIMAT0000372	NM_009327	Hnf1a	HNF1 homeobox A	0	0	1	0	0	0	0	1	0	1	0
mmu-miR-294	MIMAT0000372	NM_009333	Tcf7l2	transcription factor 7-like 2, T-cell specific, HMG-box	0	0	1	0	0	0	0	1	0	1	0
mmu-miR-294	MIMAT0000372	NM_009370	Tgfbr1	transforming growth factor, beta receptor I	0	0	1	0	0	0	0	1	0	1	0
mmu-miR-294	MIMAT0000372	NM_009374	Tgm3	transglutaminase 3, E polypeptide	0	0	1	0	0	0	0	1	0	1	0
mmu-miR-294	MIMAT0000372	NM_009384	Tiam1	T-cell lymphoma invasion and metastasis 1	0	0	1	0	0	0	0	1	0	1	0
mmu-miR-294	MIMAT0000372	NM_009386	Tjp1	tight junction protein 1	0	0	1	0	0	0	0	1	0	1	0
mmu-miR-294	MIMAT0000372	NM_009397	Tnfaip3	tumor necrosis factor, alpha-induced protein 3	0	0	1	0	0	0	0	1	0	1	0
mmu-miR-294	MIMAT0000372	NM_009403	Tnfsf8	tumor necrosis factor (ligand) superfamily, member 8	0	0	1	0	0	0	0	1	0	1	0
mmu-miR-294	MIMAT0000372	NM_009412	Tpd52	tumor protein D52	0	0	1	0	0	0	0	1	0	1	0
mmu-miR-294	MIMAT0000372	NM_009443	Tgoln1	trans-golgi network protein	0	0	0	0	0	0	1	1	0	1	0
mmu-miR-294	MIMAT0000372	NM_009444	Tgoln2	trans-golgi network protein 2	0	0	0	0	0	0	1	1	0	1	0
mmu-miR-294	MIMAT0000372	NM_009459	Ube2h	ubiquitin-conjugating enzyme E2H	0	0	1	0	0	0	0	1	0	1	0
mmu-miR-294	MIMAT0000372	NM_009472	Unc5c	unc-5 homolog C (C. elegans)	0	0	1	0	0	0	0	1	0	1	0
mmu-miR-294	MIMAT0000372	NM_009481	Usp9x	ubiquitin specific peptidase 9, X chromosome	0	0	1	0	0	0	0	1	0	1	0
mmu-miR-294	MIMAT0000372	NM_009487	Vmn2r89	vomeronasal 2, receptor 89	0	0	1	0	0	0	0	1	0	1	0
mmu-miR-294	MIMAT0000372	NM_009504	Vdr	vitamin D receptor	0	0	1	0	0	0	0	1	0	1	0
mmu-miR-294	MIMAT0000372	NM_009507	Vhl	von Hippel-Lindau syndrome	0	0	1	0	0	0	0	1	0	1	0
mmu-miR-294	MIMAT0000372	NM_009516	Wee1	wee 1 homolog (S. pombe)	0	0	0	0	0	0	1	1	0	1	0
mmu-miR-294	MIMAT0000372	NM_009517	Zmat3	zinc finger matrin type 3	0	0	1	0	0	0	0	1	0	1	0
mmu-miR-294	MIMAT0000372	NM_009520	Wnt2b	wingless related MMTV integration site 2b	0	0	1	0	0	0	0	1	0	1	0
mmu-miR-294	MIMAT0000372	NM_009527	Wnt7a	wingless-related MMTV integration site 7A	0	0	1	0	0	0	0	1	0	1	0
mmu-miR-294	MIMAT0000372	NM_009528	Wnt7b	wingless-related MMTV integration site 7B	0	0	1	0	0	0	0	1	0	1	0
mmu-miR-294	MIMAT0000372	NM_009535	Yes1	Yamaguchi sarcoma viral (v-yes) oncogene homolog 1	0	0	1	0	0	0	0	1	0	1	0
mmu-miR-294	MIMAT0000372	NM_009542	Zfp101	zinc finger protein 101	0	0	1	0	0	0	0	1	0	1	0
mmu-miR-294	MIMAT0000372	NM_009566	Zfp92	zinc finger protein 92	0	0	1	0	0	0	0	1	0	1	0
mmu-miR-294	MIMAT0000372	NM_009579	Slc30a1	solute carrier family 30 (zinc transporter), member 1	0	0	0	0	0	0	1	1	0	1	0
mmu-miR-294	MIMAT0000372	NM_009595	Abl2	v-abl Abelson murine leukemia viral oncogene homolog 2 (arg, Abelson-related gene)	0	0	1	0	0	0	0	1	0	1	0
mmu-miR-294	MIMAT0000372	NM_009602	Chrnb2	cholinergic receptor, nicotinic, beta polypeptide 2 (neuronal)	0	0	1	0	0	0	0	1	0	1	0
mmu-miR-294	MIMAT0000372	NM_009616	Adam19	a disintegrin and metallopeptidase domain 19 (meltrin beta)	0	0	1	0	0	0	0	1	0	1	0
mmu-miR-294	MIMAT0000372	NM_009621	Adamts1	a disintegrin-like and metallopeptidase (reprolysin type) with thrombospondin type 1 motif, 1	0	0	1	0	0	0	0	1	0	1	0
mmu-miR-294	MIMAT0000372	NM_009622	Adcy1	adenylate cyclase 1	0	0	1	0	0	0	0	1	0	1	0
mmu-miR-294	MIMAT0000372	NM_009640	Angpt1	angiopoietin 1	0	0	1	0	0	0	0	1	0	1	0
mmu-miR-294	MIMAT0000372	NM_009647	Ak3l1	adenylate kinase 3-like 1	0	0	1	0	0	0	0	1	0	1	0
mmu-miR-294	MIMAT0000372	NM_009649	Akap2	A kinase (PRKA) anchor protein 2	0	0	1	0	0	0	0	1	0	1	0
mmu-miR-294	MIMAT0000372	NM_009671	Ankfy1	ankyrin repeat and FYVE domain containing 1	0	0	0	0	0	0	1	1	0	1	0
mmu-miR-294	MIMAT0000372	NM_009680	Ap3b1	adaptor-related protein complex 3, beta 1 subunit	0	0	1	0	0	0	0	1	0	1	0
mmu-miR-294	MIMAT0000372	NM_009682	Ap3s2	adaptor-related protein complex 3, sigma 2 subunit	0	0	1	0	0	0	0	1	0	1	0
mmu-miR-294	MIMAT0000372	NM_009686	Apbb2	amyloid beta (A4) precursor protein-binding, family B, member 2	0	0	0	0	0	0	1	1	0	1	0
mmu-miR-294	MIMAT0000372	NM_009688	Xiap	X-linked inhibitor of apoptosis	0	0	1	0	0	0	0	1	0	1	0
mmu-miR-294	MIMAT0000372	NM_009712	Arsb	arylsulfatase B	0	0	1	0	0	0	0	1	0	1	0
mmu-miR-294	MIMAT0000372	NM_009718	Neurog2	neurogenin 2	0	0	0	0	0	0	1	1	0	1	0
mmu-miR-294	MIMAT0000372	NM_009723	Atp2b2	ATPase, Ca++ transporting, plasma membrane 2	0	0	1	0	0	0	0	1	0	1	0
mmu-miR-294	MIMAT0000372	NM_009726	Atp7a	ATPase, Cu++ transporting, alpha polypeptide	0	0	1	0	0	0	0	1	0	1	0
mmu-miR-294	MIMAT0000372	NM_009739	Bckdk	branched chain ketoacid dehydrogenase kinase	0	0	1	0	0	0	0	1	0	1	0
mmu-miR-294	MIMAT0000372	NM_009741	Bcl2	B-cell leukemia/lymphoma 2	0	0	1	0	0	0	0	1	0	1	0
mmu-miR-294	MIMAT0000372	NM_009758	Bmpr1a	bone morphogenetic protein receptor, type 1A	0	0	1	0	0	0	0	1	0	1	0
mmu-miR-294	MIMAT0000372	NM_009770	Btg3	B-cell translocation gene 3	0	0	0	0	0	0	1	1	0	1	0
mmu-miR-294	MIMAT0000372	NM_009782	Cacna1e	calcium channel, voltage-dependent, R type, alpha 1E subunit	0	0	1	0	0	0	0	1	0	1	0
mmu-miR-294	MIMAT0000372	NM_009797	Capza1	capping protein (actin filament) muscle Z-line, alpha 1	0	0	1	0	0	0	0	1	0	1	0
mmu-miR-294	MIMAT0000372	NM_009806	Cask	calcium/calmodulin-dependent serine protein kinase (MAGUK family)	0	0	1	0	0	0	0	1	0	1	0
mmu-miR-294	MIMAT0000372	NM_009856	Cd83	CD83 antigen	0	0	1	0	0	0	0	1	0	1	0
mmu-miR-294	MIMAT0000372	NM_009871	Cdk5r1	cyclin-dependent kinase 5, regulatory subunit (p35) 1	0	0	1	0	0	0	0	1	0	1	0
mmu-miR-294	MIMAT0000372	NM_009884	Cebpg	CCAAT/enhancer binding protein (C/EBP), gamma	0	0	1	0	0	0	0	1	0	1	0
mmu-miR-294	MIMAT0000372	NM_009906	Tpp1	tripeptidyl peptidase I	0	0	1	0	0	0	0	1	0	1	0
mmu-miR-294	MIMAT0000372	NM_009922	Cnn1	calponin 1	0	0	1	0	0	0	0	1	0	1	0
mmu-miR-294	MIMAT0000372	NM_009929	Col18a1	collagen, type XVIII, alpha 1	0	0	1	0	0	0	0	1	0	1	0
mmu-miR-294	MIMAT0000372	NM_009931	Col4a1	collagen, type IV, alpha 1	0	0	1	0	0	0	0	1	0	1	0
mmu-miR-294	MIMAT0000372	NM_009946	Cplx2	complexin 2	0	0	1	0	0	0	0	1	0	1	0
mmu-miR-294	MIMAT0000372	NM_009955	Dpysl2	dihydropyrimidinase-like 2	0	0	0	0	0	0	1	1	0	1	0
mmu-miR-294	MIMAT0000372	NM_009963	Cry2	cryptochrome 2 (photolyase-like)	0	0	0	0	0	0	1	1	0	1	0
mmu-miR-294	MIMAT0000372	NM_010002	Cyp2c38	cytochrome P450, family 2, subfamily c, polypeptide 38	0	0	1	0	0	0	0	1	0	1	0
mmu-miR-294	MIMAT0000372	NM_010019	Dapk2	death-associated kinase 2	0	0	1	0	0	0	0	1	0	1	0
mmu-miR-294	MIMAT0000372	NM_010022	Dbt	dihydrolipoamide branched chain transacylase E2	0	0	1	0	0	0	0	1	0	1	0
mmu-miR-294	MIMAT0000372	NM_010026	Ddef1	development and differentiation enhancing	0	0	1	0	0	0	0	1	0	1	0
mmu-miR-294	MIMAT0000372	NM_010050	Dio2	deiodinase, iodothyronine, type II	0	0	1	0	0	0	0	1	0	1	0
mmu-miR-294	MIMAT0000372	NM_010065	Dnm1	dynamin 1	0	0	1	0	0	0	0	1	0	1	0
mmu-miR-294	MIMAT0000372	NM_010076	Drd1a	dopamine receptor D1A	0	0	0	0	0	0	1	1	0	1	0
mmu-miR-294	MIMAT0000372	NM_010078	Drp2	dystrophin related protein 2	0	0	1	0	0	0	0	1	0	1	0
mmu-miR-294	MIMAT0000372	NM_010082	Adam28	a disintegrin and metallopeptidase domain 28	0	0	1	0	0	0	0	1	0	1	0
mmu-miR-294	MIMAT0000372	NM_010094	Lefty1	left right determination factor 1	0	0	1	0	0	0	0	1	0	1	0
mmu-miR-294	MIMAT0000372	NM_010097	Sparcl1	SPARC-like 1 (mast9, hevin)	0	0	1	0	0	0	0	1	0	1	0
mmu-miR-294	MIMAT0000372	NM_010099	Eda	ectodysplasin-A	0	0	1	0	0	0	0	1	0	1	0
mmu-miR-294	MIMAT0000372	NM_010110	Efnb1	ephrin B1	0	0	0	0	0	0	1	1	0	1	0
mmu-miR-294	MIMAT0000372	NM_010111	Efnb2	ephrin B2	0	0	1	0	0	0	0	1	0	1	0
mmu-miR-294	MIMAT0000372	NM_010118	Egr2	early growth response 2	0	0	0	0	0	0	1	1	0	1	0
mmu-miR-294	MIMAT0000372	NM_010120	Eif1a	eukaryotic translation initiation factor 1A	0	0	1	0	0	0	0	1	0	1	0
mmu-miR-294	MIMAT0000372	NM_010127	Pou6f1	POU domain, class 6, transcription factor 1	0	0	1	0	0	0	0	1	0	1	0
mmu-miR-294	MIMAT0000372	NM_010135	Enah	enabled homolog (Drosophila)	0	0	1	0	0	0	0	1	0	1	0
mmu-miR-294	MIMAT0000372	NM_010139	Epha2	Eph receptor A2	0	0	0	0	0	0	1	1	0	1	0
mmu-miR-294	MIMAT0000372	NM_010141	Epha7	Eph receptor A7	0	0	0	0	0	0	1	1	0	1	0
mmu-miR-294	MIMAT0000372	NM_010164	Eya1	eyes absent 1 homolog (Drosophila)	0	0	1	0	0	0	0	1	0	1	0
mmu-miR-294	MIMAT0000372	NM_010166	Eya3	eyes absent 3 homolog (Drosophila)	0	0	1	0	0	0	0	1	0	1	0
mmu-miR-294	MIMAT0000372	NM_010167	Eya4	eyes absent 4 homolog (Drosophila)	0	0	1	0	0	0	0	1	0	1	0
mmu-miR-294	MIMAT0000372	NM_010170	F2rl2	coagulation factor II (thrombin) receptor-like 2	0	0	1	0	0	0	0	1	0	1	0
mmu-miR-294	MIMAT0000372	NM_010175	Fadd	Fas (TNFRSF6)-associated via death domain	0	0	1	0	0	0	0	1	0	1	0
mmu-miR-294	MIMAT0000372	NM_010178	Fusip1	FUS interacting protein (serine-arginine rich) 1	0	0	1	0	0	0	0	1	0	1	0
mmu-miR-294	MIMAT0000372	NM_010195	Lgr5	leucine rich repeat containing G protein coupled receptor 5	0	0	1	0	0	0	0	1	0	1	0
mmu-miR-294	MIMAT0000372	NM_010202	Fgf4	fibroblast growth factor 4	0	0	1	0	0	0	0	1	0	1	0
mmu-miR-294	MIMAT0000372	NM_010218	Fjx1	four jointed box 1 (Drosophila)	0	0	0	0	0	0	1	1	0	1	0
mmu-miR-294	MIMAT0000372	NM_010220	Fkbp5	FK506 binding protein 5	0	0	1	0	0	0	0	1	0	1	0
mmu-miR-294	MIMAT0000372	NM_010230	Fmn1	formin 1	0	0	1	0	0	0	0	1	0	1	0
mmu-miR-294	MIMAT0000372	NM_010231	Fmo1	flavin containing monooxygenase 1	0	0	1	0	0	0	0	1	0	1	0
mmu-miR-294	MIMAT0000372	NM_010237	Frk	fyn-related kinase	0	0	1	0	0	0	0	1	0	1	0
mmu-miR-294	MIMAT0000372	NM_010242	Fut4	fucosyltransferase 4	0	0	1	0	0	0	0	1	0	1	0
mmu-miR-294	MIMAT0000372	NM_010243	Fut9	fucosyltransferase 9	0	0	1	0	0	0	0	1	0	1	0
mmu-miR-294	MIMAT0000372	NM_010252	Gabrg1	gamma-aminobutyric acid (GABA-A) receptor, subunit gamma 1	0	0	1	0	0	0	0	1	0	1	0
mmu-miR-294	MIMAT0000372	NM_010258	Gata6	GATA binding protein 6	0	0	1	0	0	0	0	1	0	1	0
mmu-miR-294	MIMAT0000372	NM_010267	Gdap1	ganglioside-induced differentiation-associated-protein 1	0	0	1	0	0	0	0	1	0	1	0
mmu-miR-294	MIMAT0000372	NM_010271	Gpd1	glycerol-3-phosphate dehydrogenase 1 (soluble)	0	0	1	0	0	0	0	1	0	1	0
mmu-miR-294	MIMAT0000372	NM_010275	Gdnf	glial cell line derived neurotrophic factor	0	0	1	0	0	0	0	1	0	1	0
mmu-miR-294	MIMAT0000372	NM_010284	Ghr	growth hormone receptor	0	0	1	0	0	0	0	1	0	1	0
mmu-miR-294	MIMAT0000372	NM_010298	Glrb	glycine receptor, beta subunit	0	0	1	0	0	0	0	1	0	1	0
mmu-miR-294	MIMAT0000372	NM_010305	Gnai1	guanine nucleotide binding protein (G protein), alpha inhibiting 1	0	0	1	0	0	0	0	1	0	1	0
mmu-miR-294	MIMAT0000372	NM_010307	Gnal	guanine nucleotide binding protein, alpha stimulating, olfactory type	0	0	1	0	0	0	0	1	0	1	0
mmu-miR-294	MIMAT0000372	NM_010319	Gng7	guanine nucleotide binding protein (G protein), gamma 7	0	0	1	0	0	0	0	1	0	1	0
mmu-miR-294	MIMAT0000372	NM_010404	Hap1	huntingtin-associated protein 1	0	0	1	0	0	0	0	1	0	1	0
mmu-miR-294	MIMAT0000372	NM_010431	Hif1a	hypoxia inducible factor 1, alpha subunit	0	0	0	0	0	0	1	1	0	1	0
mmu-miR-294	MIMAT0000372	NM_010441	Hmga2	high mobility group AT-hook 2	0	0	0	0	0	0	1	1	0	1	0
mmu-miR-294	MIMAT0000372	NM_010449	Hoxa1	homeo box A1	0	0	1	0	0	0	0	1	0	1	0
mmu-miR-294	MIMAT0000372	NM_010470	Hp1bp3	heterochromatin protein 1, binding protein 3	0	0	1	0	0	0	0	1	0	1	0
mmu-miR-294	MIMAT0000372	NM_010472	Hrb	HIV-1 Rev binding protein	0	0	1	0	0	0	0	1	0	1	0
mmu-miR-294	MIMAT0000372	NM_010476	Hsd17b7	hydroxysteroid (17-beta) dehydrogenase 7	0	0	1	0	0	0	0	1	0	1	0
mmu-miR-294	MIMAT0000372	NM_010485	Elavl1	ELAV (embryonic lethal, abnormal vision, Drosophila)-like 1 (Hu antigen R)	0	0	1	0	0	0	0	1	0	1	0
mmu-miR-294	MIMAT0000372	NM_010491	Iapp	islet amyloid polypeptide	0	0	1	0	0	0	0	1	0	1	0
mmu-miR-294	MIMAT0000372	NM_010500	Ier5	immediate early response 5	0	0	1	0	0	0	0	1	0	1	0
mmu-miR-294	MIMAT0000372	NM_010560	Il6st	interleukin 6 signal transducer	0	0	1	0	0	0	0	1	0	1	0
mmu-miR-294	MIMAT0000372	NM_010570	Irs1	insulin receptor substrate 1	0	0	1	0	0	0	0	1	0	1	0
mmu-miR-294	MIMAT0000372	NM_010577	Itga5	integrin alpha 5 (fibronectin receptor alpha)	0	0	1	0	0	0	0	1	0	1	0
mmu-miR-294	MIMAT0000372	NM_010580	Itgb5	integrin beta 5	0	0	1	0	0	0	0	1	0	1	0
mmu-miR-294	MIMAT0000372	NM_010587	Itsn1	intersectin 1 (SH3 domain protein 1A)	0	0	1	0	0	0	0	1	0	1	0
mmu-miR-294	MIMAT0000372	NM_010593	Jup	junction plakoglobin	0	0	1	0	0	0	0	1	0	1	0
mmu-miR-294	MIMAT0000372	NM_010685	Lamp2	lysosomal-associated membrane protein 2	0	0	1	0	0	0	0	1	0	1	0
mmu-miR-294	MIMAT0000372	NM_010696	Lcp2	lymphocyte cytosolic protein 2	0	0	1	0	0	0	0	1	0	1	0
mmu-miR-294	MIMAT0000372	NM_010717	Limk1	LIM-domain containing, protein kinase	0	0	0	0	0	0	1	1	0	1	0
mmu-miR-294	MIMAT0000372	NM_010718	Limk2	LIM motif-containing protein kinase 2	0	0	1	0	0	0	0	1	0	1	0
mmu-miR-294	MIMAT0000372	NM_010720	Lipg	lipase, endothelial	0	0	1	0	0	0	0	1	0	1	0
mmu-miR-294	MIMAT0000372	NM_010747	Lyn	Yamaguchi sarcoma viral (v-yes-1) oncogene homolog	0	0	1	0	0	0	0	1	0	1	0
mmu-miR-294	MIMAT0000372	NM_010757	Mafk	v-maf musculoaponeurotic fibrosarcoma oncogene family, protein K (avian)	0	0	1	0	0	0	0	1	0	1	0
mmu-miR-294	MIMAT0000372	NM_010773	Mbd2	methyl-CpG binding domain protein 2	0	0	1	0	0	0	0	1	0	1	0
mmu-miR-294	MIMAT0000372	NM_010808	Mmp24	matrix metallopeptidase 24	0	0	0	0	0	0	1	1	0	1	0
mmu-miR-294	MIMAT0000372	NM_010814	Mog	myelin oligodendrocyte glycoprotein	0	0	1	0	0	0	0	1	0	1	0
mmu-miR-294	MIMAT0000372	NM_010822	Mpg	N-methylpurine-DNA glycosylase	0	0	1	0	0	0	0	1	0	1	0
mmu-miR-294	MIMAT0000372	NM_010870	Naip5	NLR family, apoptosis inhibitory protein 5	0	0	1	0	0	0	0	1	0	1	0
mmu-miR-294	MIMAT0000372	NM_010879	Nck2	non-catalytic region of tyrosine kinase adaptor protein 2	0	0	1	0	0	0	0	1	0	1	0
mmu-miR-294	MIMAT0000372	NM_010880	Ncl	nucleolin	0	0	1	0	0	0	0	1	0	1	0
mmu-miR-294	MIMAT0000372	NM_010893	Neu1	neuraminidase 1	0	0	1	0	0	0	0	1	0	1	0
mmu-miR-294	MIMAT0000372	NM_010894	Neurod1	neurogenic differentiation 1	0	0	0	0	0	0	1	1	0	1	0
mmu-miR-294	MIMAT0000372	NM_010896	Neurog1	neurogenin 1	0	0	0	0	0	0	1	1	0	1	0
mmu-miR-294	MIMAT0000372	NM_010897	Nf1	neurofibromatosis 1	0	0	1	0	0	0	0	1	0	1	0
mmu-miR-294	MIMAT0000372	NM_010900	Nfatc2ip	nuclear factor of activated T-cells, cytoplasmic, calcineurin-dependent 2 interacting protein	0	0	1	0	0	0	0	1	0	1	0
mmu-miR-294	MIMAT0000372	NM_010916	Nhlh1	nescient helix loop helix 1	0	0	0	0	0	0	1	1	0	1	0
mmu-miR-294	MIMAT0000372	NM_010917	Nid1	nidogen 1	0	0	1	0	0	0	0	1	0	1	0
mmu-miR-294	MIMAT0000372	NM_010918	Nktr	natural killer tumor recognition sequence	0	0	1	0	0	0	0	1	0	1	0
mmu-miR-294	MIMAT0000372	NM_010923	Nnat	neuronatin	0	0	1	0	0	0	0	1	0	1	0
mmu-miR-294	MIMAT0000372	NM_010926	Cox4nb	COX4 neighbor	0	0	1	0	0	0	0	1	0	1	0
mmu-miR-294	MIMAT0000372	NM_010927	Nos2	nitric oxide synthase 2, inducible, macrophage	0	0	1	0	0	0	0	1	0	1	0
mmu-miR-294	MIMAT0000372	NM_010934	Npy1r	neuropeptide Y receptor Y1	0	0	1	0	0	0	0	1	0	1	0
mmu-miR-294	MIMAT0000372	NM_010937	Nras	neuroblastoma ras oncogene	0	0	1	0	0	0	0	1	0	1	0
mmu-miR-294	MIMAT0000372	NM_010956	Ogdh	oxoglutarate dehydrogenase (lipoamide)	0	0	1	0	0	0	0	1	0	1	0
mmu-miR-294	MIMAT0000372	NM_011018	Sqstm1	sequestosome 1	0	0	0	0	0	0	1	1	0	1	0
mmu-miR-294	MIMAT0000372	NM_011019	Osmr	oncostatin M receptor	0	0	1	0	0	0	0	1	0	1	0
mmu-miR-294	MIMAT0000372	NM_011027	P2rx7	purinergic receptor P2X, ligand-gated ion channel, 7	0	0	1	0	0	0	0	1	0	1	0
mmu-miR-294	MIMAT0000372	NM_011029	Rpsa	ribosomal protein SA	0	0	1	0	0	0	0	1	0	1	0
mmu-miR-294	MIMAT0000372	NM_011033	Pabpc2	poly A binding protein, cytoplasmic 2	0	0	1	0	0	0	0	1	0	1	0
mmu-miR-294	MIMAT0000372	NM_011046	Furin	furin (paired basic amino acid cleaving enzyme)	0	0	0	0	0	0	1	1	0	1	0
mmu-miR-294	MIMAT0000372	NM_011058	Pdgfra	platelet derived growth factor receptor, alpha polypeptide	0	0	0	0	0	0	1	1	0	1	0
mmu-miR-294	MIMAT0000372	NM_011062	Pdpk1	3-phosphoinositide dependent protein kinase-1	0	0	1	0	0	0	0	1	0	1	0
mmu-miR-294	MIMAT0000372	NM_011076	Abcb1a	ATP-binding cassette, sub-family B (MDR/TAP), member 1A	0	0	1	0	0	0	0	1	0	1	0
mmu-miR-294	MIMAT0000372	NM_011077	Phex	phosphate regulating gene with homologies to endopeptidases on the X chromosome (hypophosphatemia, vitamin D resistant rickets)	0	0	1	0	0	0	0	1	0	1	0
mmu-miR-294	MIMAT0000372	NM_011078	Phf2	PHD finger protein 2	0	0	1	0	0	0	0	1	0	1	0
mmu-miR-294	MIMAT0000372	NM_011136	Pou2af1	POU domain, class 2, associating factor 1	0	0	1	0	0	0	0	1	0	1	0
mmu-miR-294	MIMAT0000372	NM_011143	Pou4f1	POU domain, class 4, transcription factor 1	0	0	1	0	0	0	0	1	0	1	0
mmu-miR-294	MIMAT0000372	NM_011163	Eif2ak2	eukaryotic translation initiation factor 2-alpha kinase 2	0	0	1	0	0	0	0	1	0	1	0
mmu-miR-294	MIMAT0000372	NM_011179	Psap	prosaposin	0	0	1	0	0	0	0	1	0	1	0
mmu-miR-294	MIMAT0000372	NM_011197	Ptgfrn	prostaglandin F2 receptor negative regulator	0	0	0	0	0	0	1	1	0	1	0
mmu-miR-294	MIMAT0000372	NM_011200	Ptp4a1	protein tyrosine phosphatase 4a1	0	0	1	0	0	0	0	1	0	1	0
mmu-miR-294	MIMAT0000372	NM_011202	Ptpn11	protein tyrosine phosphatase, non-receptor type 11	0	0	1	0	0	0	0	1	0	1	0
mmu-miR-294	MIMAT0000372	NM_011211	Ptprd	protein tyrosine phosphatase, receptor type, D	0	0	1	0	0	0	0	1	0	1	0
mmu-miR-294	MIMAT0000372	NM_011212	Ptpre	protein tyrosine phosphatase, receptor type, E	0	0	1	0	0	0	0	1	0	1	0
mmu-miR-294	MIMAT0000372	NM_011213	Ptprf	protein tyrosine phosphatase, receptor type, F	0	0	1	0	0	0	0	1	0	1	0
mmu-miR-294	MIMAT0000372	NM_011216	Ptpro	protein tyrosine phosphatase, receptor type, O	0	0	0	0	0	0	1	1	0	1	0
mmu-miR-294	MIMAT0000372	NM_011235	Rad51l3	RAD51-like 3 (S. cerevisiae)	0	0	1	0	0	0	0	1	0	1	0
mmu-miR-294	MIMAT0000372	NM_011243	Rarb	retinoic acid receptor, beta	0	0	1	0	0	0	0	1	0	1	0
mmu-miR-294	MIMAT0000372	NM_011266	Rfxank	regulatory factor X-associated ankyrin-containing protein	0	0	1	0	0	0	0	1	0	1	0
mmu-miR-294	MIMAT0000372	NM_011274	C80913	expressed sequence C80913	0	0	0	0	0	0	1	1	0	1	0
mmu-miR-294	MIMAT0000372	NM_011277	Rnf2	ring finger protein 2	0	0	0	0	0	0	1	1	0	1	0
mmu-miR-294	MIMAT0000372	NM_011284	Rpa2	replication protein A2	0	0	1	0	0	0	0	1	0	1	0
mmu-miR-294	MIMAT0000372	NM_011294	Sub1	SUB1 homolog (S. cerevisiae)	0	0	1	0	0	0	0	1	0	1	0
mmu-miR-294	MIMAT0000372	NM_011302	Rs1	retinoschisis (X-linked, juvenile) 1 (human)	0	0	1	0	0	0	0	1	0	1	0
mmu-miR-294	MIMAT0000372	NM_011334	Clcn4-2	chloride channel 4-2	0	0	1	0	0	0	0	1	0	1	0
mmu-miR-294	MIMAT0000372	NM_011339	Cxcl15	chemokine (C-X-C motif) ligand 15	0	0	1	0	0	0	0	1	0	1	0
mmu-miR-294	MIMAT0000372	NM_011350	Sema4f	sema domain, immunoglobulin domain (Ig), TM domain, and short cytoplasmic domain	0	0	1	0	0	0	0	1	0	1	0
mmu-miR-294	MIMAT0000372	NM_011352	Sema7a	sema domain, immunoglobulin domain (Ig), and GPI membrane anchor, (semaphorin) 7A	0	0	0	0	0	0	1	1	0	1	0
mmu-miR-294	MIMAT0000372	NM_011354	Serf2	small EDRK-rich factor 2	0	0	1	0	0	0	0	1	0	1	0
mmu-miR-294	MIMAT0000372	NM_011356	Frzb	frizzled-related protein	0	0	1	0	0	0	0	1	0	1	0
mmu-miR-294	MIMAT0000372	NM_011376	Sim1	single-minded homolog 1 (Drosophila)	0	0	1	0	0	0	0	1	0	1	0
mmu-miR-294	MIMAT0000372	NM_011382	Six4	sine oculis-related homeobox 4 homolog (Drosophila)	0	0	1	0	0	0	0	1	0	1	0
mmu-miR-294	MIMAT0000372	NM_011384	Six6	sine oculis-related homeobox 6 homolog (Drosophila)	0	0	1	0	0	0	0	1	0	1	0
mmu-miR-294	MIMAT0000372	NM_011387	Slc10a1	solute carrier family 10 (sodium/bile acid cotransporter family), member 1	0	0	1	0	0	0	0	1	0	1	0
mmu-miR-294	MIMAT0000372	NM_011394	Slc20a2	solute carrier family 20, member 2	0	0	1	0	0	0	0	1	0	1	0
mmu-miR-294	MIMAT0000372	NM_011406	Slc8a1	solute carrier family 8 (sodium/calcium exchanger), member 1	0	0	1	0	0	0	0	1	0	1	0
mmu-miR-294	MIMAT0000372	NM_011419	Jarid1d	jumonji, AT rich interactive domain 1D (Rbp2 like)	0	0	1	0	0	0	0	1	0	1	0
mmu-miR-294	MIMAT0000372	NM_011425	Sstr5	somatostatin receptor 5	0	0	1	0	0	0	0	1	0	1	0
mmu-miR-294	MIMAT0000372	NM_011445	Sox6	SRY-box containing gene 6	0	0	1	0	0	0	0	1	0	1	0
mmu-miR-294	MIMAT0000372	NM_011452	Serpinb9b	serine (or cysteine) peptidase inhibitor, clade B, member 9b	0	0	1	0	0	0	0	1	0	1	0
mmu-miR-294	MIMAT0000372	NM_011453	Serpinb9c	serine (or cysteine) peptidase inhibitor, clade B, member 9c	0	0	1	0	0	0	0	1	0	1	0
mmu-miR-294	MIMAT0000372	NM_011461	Spic	Spi-C transcription factor (Spi-1/PU.1 related)	0	0	1	0	0	0	0	1	0	1	0
mmu-miR-294	MIMAT0000372	NM_011462	Spin1	spindlin 1	0	0	1	0	0	0	0	1	0	1	0
mmu-miR-294	MIMAT0000372	NM_011485	Star	steroidogenic acute regulatory protein	0	0	1	0	0	0	0	1	0	1	0
mmu-miR-294	MIMAT0000372	NM_011486	Stat3	signal transducer and activator of transcription 3	0	0	0	0	0	0	1	1	0	1	0
mmu-miR-294	MIMAT0000372	NM_011492	Stk11	serine/threonine kinase 11	0	0	1	0	0	0	0	1	0	1	0
mmu-miR-294	MIMAT0000372	NM_011499	Strap	serine/threonine kinase receptor associated protein	0	0	1	0	0	0	0	1	0	1	0
mmu-miR-294	MIMAT0000372	NM_011500	Strn	striatin, calmodulin binding protein	0	0	1	0	0	0	0	1	0	1	0
mmu-miR-294	MIMAT0000372	NM_011506	Sucla2	succinate-Coenzyme A ligase, ADP-forming, beta subunit	0	0	1	0	0	0	0	1	0	1	0
mmu-miR-294	MIMAT0000372	NM_011518	Syk	spleen tyrosine kinase	0	0	1	0	0	0	0	1	0	1	0
mmu-miR-294	MIMAT0000372	NM_011539	Tbxas1	thromboxane A synthase 1, platelet	0	0	1	0	0	0	0	1	0	1	0
mmu-miR-294	MIMAT0000372	NM_011544	Tcf12	transcription factor 12	0	0	1	0	0	0	0	1	0	1	0
mmu-miR-294	MIMAT0000372	NM_011548	Tcfe2a	transcription factor E2a	0	0	1	0	0	0	0	1	0	1	0
mmu-miR-294	MIMAT0000372	NM_011580	Thbs1	thrombospondin 1	0	0	1	0	0	0	0	1	0	1	0
mmu-miR-294	MIMAT0000372	NM_011594	Timp2	tissue inhibitor of metalloproteinase 2	0	0	0	0	0	0	1	1	0	1	0
mmu-miR-294	MIMAT0000372	NM_011600	Tle4	transducin-like enhancer of split 4, homolog of Drosophila E(spl)	0	0	0	0	0	0	1	1	0	1	0
mmu-miR-294	MIMAT0000372	NM_011607	Tnc	tenascin C	0	0	1	0	0	0	0	1	0	1	0
mmu-miR-294	MIMAT0000372	NM_011610	Tnfrsf1b	tumor necrosis factor receptor superfamily, member 1b	0	0	1	0	0	0	0	1	0	1	0
mmu-miR-294	MIMAT0000372	NM_011613	Tnfsf11	tumor necrosis factor (ligand) superfamily, member 11	0	0	0	0	0	0	1	1	0	1	0
mmu-miR-294	MIMAT0000372	NM_011657	Tulp3	tubby-like protein 3	0	0	1	0	0	0	0	1	0	1	0
mmu-miR-294	MIMAT0000372	NM_011661	Tyr	tyrosinase	0	0	1	0	0	0	0	1	0	1	0
mmu-miR-294	MIMAT0000372	NM_011665	Ube2i	ubiquitin-conjugating enzyme E2I	0	0	1	0	0	0	0	1	0	1	0
mmu-miR-294	MIMAT0000372	NM_011672	Ufd1l	ubiquitin fusion degradation 1 like	0	0	1	0	0	0	0	1	0	1	0
mmu-miR-294	MIMAT0000372	NM_011675	Uck1	uridine-cytidine kinase 1	0	0	1	0	0	0	0	1	0	1	0
mmu-miR-294	MIMAT0000372	NM_011711	Fmnl3	formin-like 3	0	0	1	0	0	0	0	1	0	1	0
mmu-miR-294	MIMAT0000372	NM_011715	Wdr1	WD repeat domain 1	0	0	1	0	0	0	0	1	0	1	0
mmu-miR-294	MIMAT0000372	NM_011719	Wnt9b	wingless-type MMTV integration site 9B	0	0	1	0	0	0	0	1	0	1	0
mmu-miR-294	MIMAT0000372	NM_011739	Ywhaq	tyrosine 3-monooxygenase/tryptophan 5-monooxygenase activation protein, theta polypeptide	0	0	1	0	0	0	0	1	0	1	0
mmu-miR-294	MIMAT0000372	NM_011740	Ywhaz	tyrosine 3-monooxygenase/tryptophan 5-monooxygenase activation protein, zeta polypeptide	0	0	1	0	0	0	0	1	0	1	0
mmu-miR-294	MIMAT0000372	NM_011742	Zfp1	zinc finger protein 1	0	0	1	0	0	0	0	1	0	1	0
mmu-miR-294	MIMAT0000372	NM_011743	Zfp106	zinc finger protein 106	0	0	1	0	0	0	0	1	0	1	0
mmu-miR-294	MIMAT0000372	NM_011759	Zfp41	zinc finger protein 41	0	0	1	0	0	0	0	1	0	1	0
mmu-miR-294	MIMAT0000372	NM_011762	Zfp59	zinc finger protein 59	0	0	1	0	0	0	0	1	0	1	0
mmu-miR-294	MIMAT0000372	NM_011769	Zim1	zinc finger, imprinted 1	0	0	1	0	0	0	0	1	0	1	0
mmu-miR-294	MIMAT0000372	NM_011774	Slc30a4	solute carrier family 30 (zinc transporter), member 4	0	0	1	0	0	0	0	1	0	1	0
mmu-miR-294	MIMAT0000372	NM_011782	Adamts5	a disintegrin-like and metallopeptidase (reprolysin type) with thrombospondin type 1 motif, 5 (aggrecanase-2)	0	0	1	0	0	0	0	1	0	1	0
mmu-miR-294	MIMAT0000372	NM_011785	Akt3	thymoma viral proto-oncogene 3	0	0	0	0	0	0	1	1	0	1	0
mmu-miR-294	MIMAT0000372	NM_011800	Cdh20	cadherin 20	0	0	1	0	0	0	0	1	0	1	0
mmu-miR-294	MIMAT0000372	NM_011806	Dmtf1	cyclin D binding myb-like transcription factor 1	0	0	1	0	0	0	0	1	0	1	0
mmu-miR-294	MIMAT0000372	NM_011807	Dlg2	discs, large homolog 2 (Drosophila)	0	0	1	0	0	0	0	1	0	1	0
mmu-miR-294	MIMAT0000372	NM_011812	Fbln5	fibulin 5	0	0	1	0	0	0	0	1	0	1	0
mmu-miR-294	MIMAT0000372	NM_011818	Gmcl1	germ cell-less homolog 1 (Drosophila)	0	0	1	0	0	0	0	1	0	1	0
mmu-miR-294	MIMAT0000372	NM_011821	Gpc6	glypican 6	0	0	1	0	0	0	0	1	0	1	0
mmu-miR-294	MIMAT0000372	NM_011823	Gpr34	G protein-coupled receptor 34	0	0	1	0	0	0	0	1	0	1	0
mmu-miR-294	MIMAT0000372	NM_011838	Lynx1	Ly6/neurotoxin 1	0	0	1	0	0	0	0	1	0	1	0
mmu-miR-294	MIMAT0000372	NM_011845	Mid2	midline 2	0	0	1	0	0	0	0	1	0	1	0
mmu-miR-294	MIMAT0000372	NM_011847	Dnajb6	DnaJ (Hsp40) homolog, subfamily B, member 6	0	0	0	0	0	0	1	1	0	1	0
mmu-miR-294	MIMAT0000372	NM_011852	Oas1g	2"-5" oligoadenylate synthetase 1G	0	0	1	0	0	0	0	1	0	1	0
mmu-miR-294	MIMAT0000372	NM_011864	Papss2	3"-phosphoadenosine 5"-phosphosulfate synthase 2	0	0	1	0	0	0	0	1	0	1	0
mmu-miR-294	MIMAT0000372	NM_011866	Pde10a	phosphodiesterase 10A	0	0	1	0	0	0	0	1	0	1	0
mmu-miR-294	MIMAT0000372	NM_011873	Dazap2	DAZ associated protein 2	0	0	0	0	0	0	1	1	0	1	0
mmu-miR-294	MIMAT0000372	NM_011889	Sept3	septin 3	0	0	1	0	0	0	0	1	0	1	0
mmu-miR-294	MIMAT0000372	NM_011892	Sgcg	sarcoglycan, gamma (dystrophin-associated glycoprotein)	0	0	1	0	0	0	0	1	0	1	0
mmu-miR-294	MIMAT0000372	NM_011895	Slc35a1	solute carrier family 35 (CMP-sialic acid transporter), member 1	0	0	1	0	0	0	0	1	0	1	0
mmu-miR-294	MIMAT0000372	NM_011898	Spry4	sprouty homolog 4 (Drosophila)	0	0	0	0	0	0	1	1	0	1	0
mmu-miR-294	MIMAT0000372	NM_011917	Xrn2	5"-3" exoribonuclease 2	0	0	1	0	0	0	0	1	0	1	0
mmu-miR-294	MIMAT0000372	NM_011946	Map3k2	mitogen-activated protein kinase kinase kinase 2	0	0	0	0	0	0	1	1	0	1	0
mmu-miR-294	MIMAT0000372	NM_011951	Mapk14	mitogen-activated protein kinase 14	0	0	1	0	0	0	0	1	0	1	0
mmu-miR-294	MIMAT0000372	NM_011985	Mmp23	matrix metallopeptidase 23	0	0	1	0	0	0	0	1	0	1	0
mmu-miR-294	MIMAT0000372	NM_011990	Slc7a11	solute carrier family 7 (cationic amino acid transporter, y+ system), member 11	0	0	1	0	0	0	0	1	0	1	0
mmu-miR-294	MIMAT0000372	NM_011994	Abcd2	ATP-binding cassette, sub-family D (ALD), member 2	0	0	1	0	0	0	0	1	0	1	0
mmu-miR-294	MIMAT0000372	NM_011995	Pclo	piccolo (presynaptic cytomatrix protein)	0	0	1	0	0	0	0	1	0	1	0
mmu-miR-294	MIMAT0000372	NM_011997	Casp8ap2	caspase 8 associated protein 2	0	0	1	0	0	0	0	1	0	1	0
mmu-miR-294	MIMAT0000372	NM_012010	Eif2s3x	eukaryotic translation initiation factor 2, subunit 3, structural gene X-linked	0	0	1	0	0	0	0	1	0	1	0
mmu-miR-294	MIMAT0000372	NM_012027	Mprip	myosin phosphatase Rho interacting protein	0	0	1	0	0	0	0	1	0	1	0
mmu-miR-294	MIMAT0000372	NM_012032	Serinc3	serine incorporator 3	0	0	1	0	0	0	0	1	0	1	0
mmu-miR-294	MIMAT0000372	NM_012052	Rps3	ribosomal protein S3	0	0	1	0	0	0	0	1	0	1	0
mmu-miR-294	MIMAT0000372	NM_013454	Abca1	ATP-binding cassette, sub-family A (ABC1), member 1	0	0	0	0	0	0	1	1	0	1	0
mmu-miR-294	MIMAT0000372	NM_013456	Actn3	actinin alpha 3	0	0	1	0	0	0	0	1	0	1	0
mmu-miR-294	MIMAT0000372	NM_013457	Add1	adducin 1 (alpha)	0	0	1	0	0	0	0	1	0	1	0
mmu-miR-294	MIMAT0000372	NM_013464	Ahr	aryl-hydrocarbon receptor	0	0	1	0	0	0	0	1	0	1	0
mmu-miR-294	MIMAT0000372	NM_013495	Cpt1a	carnitine palmitoyltransferase 1a, liver	0	0	1	0	0	0	0	1	0	1	0
mmu-miR-294	MIMAT0000372	NM_013498	Crem	cAMP responsive element modulator	0	0	1	0	0	0	0	1	0	1	0
mmu-miR-294	MIMAT0000372	NM_013500	Hapln1	hyaluronan and proteoglycan link protein 1	0	0	1	0	0	0	0	1	0	1	0
mmu-miR-294	MIMAT0000372	NM_013505	Dsc2	desmocollin 2	0	0	1	0	0	0	0	1	0	1	0
mmu-miR-294	MIMAT0000372	NM_013507	Eif4g2	eukaryotic translation initiation factor 4, gamma 2	0	0	0	0	0	0	1	1	0	1	0
mmu-miR-294	MIMAT0000372	NM_013508	Elk3	ELK3, member of ETS oncogene family	0	0	0	0	0	0	1	1	0	1	0
mmu-miR-294	MIMAT0000372	NM_013515	Stom	stomatin	0	0	1	0	0	0	0	1	0	1	0
mmu-miR-294	MIMAT0000372	NM_013529	Gfpt2	glutamine fructose-6-phosphate transaminase 2	0	0	1	0	0	0	0	1	0	1	0
mmu-miR-294	MIMAT0000372	NM_013540	Gria2	glutamate receptor, ionotropic, AMPA2 (alpha 2)	0	0	1	0	0	0	0	1	0	1	0
mmu-miR-294	MIMAT0000372	NM_013587	Lrpap1	low density lipoprotein receptor-related protein associated protein 1	0	0	1	0	0	0	0	1	0	1	0
mmu-miR-294	MIMAT0000372	NM_013589	Ltbp2	latent transforming growth factor beta binding protein 2	0	0	1	0	0	0	0	1	0	1	0
mmu-miR-294	MIMAT0000372	NM_013594	Mbd1	methyl-CpG binding domain protein 1	0	0	1	0	0	0	0	1	0	1	0
mmu-miR-294	MIMAT0000372	NM_013625	Pafah1b1	platelet-activating factor acetylhydrolase, isoform 1b, beta1 subunit	0	0	1	0	0	0	0	1	0	1	0
mmu-miR-294	MIMAT0000372	NM_013627	Pax6	paired box gene 6	0	0	1	0	0	0	0	1	0	1	0
mmu-miR-294	MIMAT0000372	NM_013630	Pkd1	polycystic kidney disease 1 homolog	0	0	0	0	0	0	1	1	0	1	0
mmu-miR-294	MIMAT0000372	NM_013632	Pnp1	purine-nucleoside phosphorylase 1	0	0	1	0	0	0	0	1	0	1	0
mmu-miR-294	MIMAT0000372	NM_013634	Med1	mediator complex subunit 1	0	0	1	0	0	0	0	1	0	1	0
mmu-miR-294	MIMAT0000372	NM_013636	Ppp1cc	protein phosphatase 1, catalytic subunit, gamma isoform	0	0	1	0	0	0	0	1	0	1	0
mmu-miR-294	MIMAT0000372	NM_013643	Ptpn5	protein tyrosine phosphatase, non-receptor type 5	0	0	1	0	0	0	0	1	0	1	0
mmu-miR-294	MIMAT0000372	NM_013659	Sema4b	sema domain, immunoglobulin domain (Ig), transmembrane domain (TM) and short cytoplasmic domain, (semaphorin) 4B	0	0	0	0	0	0	1	1	0	1	0
mmu-miR-294	MIMAT0000372	NM_013663	Sfrs3	splicing factor, arginine/serine-rich 3 (SRp20)	0	0	1	0	0	0	0	1	0	1	0
mmu-miR-294	MIMAT0000372	NM_013671	Sod2	superoxide dismutase 2, mitochondrial	0	0	1	0	0	0	0	1	0	1	0
mmu-miR-294	MIMAT0000372	NM_013672	Sp1	trans-acting transcription factor 1	0	0	1	0	0	0	0	1	0	1	0
mmu-miR-294	MIMAT0000372	NM_013674	Irf4	interferon regulatory factor 4	0	0	1	0	0	0	0	1	0	1	0
mmu-miR-294	MIMAT0000372	NM_013708	Nr2e3	nuclear receptor subfamily 2, group E, member 3	0	0	1	0	0	0	0	1	0	1	0
mmu-miR-294	MIMAT0000372	NM_013745	Nufip1	nuclear fragile X mental retardation protein interacting protein 1	0	0	1	0	0	0	0	1	0	1	0
mmu-miR-294	MIMAT0000372	NM_013749	Tnfrsf12a	tumor necrosis factor receptor superfamily, member 12a	0	0	1	0	0	0	0	1	0	1	0
mmu-miR-294	MIMAT0000372	NM_013760	Dnajb9	DnaJ (Hsp40) homolog, subfamily B, member 9	0	0	0	0	0	0	1	1	0	1	0
mmu-miR-294	MIMAT0000372	NM_013770	Slc25a10	solute carrier family 25 (mitochondrial carrier, dicarboxylate transporter), member 10	0	0	1	0	0	0	0	1	0	1	0
mmu-miR-294	MIMAT0000372	NM_013775	Tcl1b2	T-cell leukemia/lymphoma 1B, 2	0	0	1	0	0	0	0	1	0	1	0
mmu-miR-294	MIMAT0000372	NM_013776	Tcl1b5	T-cell leukemia/lymphoma 1B, 5	0	0	1	0	0	0	0	1	0	1	0
mmu-miR-294	MIMAT0000372	NM_013787	Skp2	S-phase kinase-associated protein 2 (p45)	0	0	1	0	0	0	0	1	0	1	0
mmu-miR-294	MIMAT0000372	NM_013805	Cldn5	claudin 5	0	0	1	0	0	0	0	1	0	1	0
mmu-miR-294	MIMAT0000372	NM_013814	Galnt1	UDP-N-acetyl-alpha-D-galactosamine:polypeptide N-acetylgalactosaminyltransferase 1	0	0	1	0	0	0	0	1	0	1	0
mmu-miR-294	MIMAT0000372	NM_013836	Tcf20	transcription factor 20	0	0	1	0	0	0	0	1	0	1	0
mmu-miR-294	MIMAT0000372	NM_013844	Zfp68	zinc finger protein 68	0	0	1	0	0	0	0	1	0	1	0
mmu-miR-294	MIMAT0000372	NM_013848	Ermap	erythroblast membrane-associated protein	0	0	1	0	0	0	0	1	0	1	0
mmu-miR-294	MIMAT0000372	NM_013860	Limd1	LIM domains containing 1	0	0	1	0	0	0	0	1	0	1	0
mmu-miR-294	MIMAT0000372	NM_013861	Tpk1	thiamine pyrophosphokinase	0	0	1	0	0	0	0	1	0	1	0
mmu-miR-294	MIMAT0000372	NM_013869	Tnfrsf19	tumor necrosis factor receptor superfamily, member 19	0	0	1	0	0	0	0	1	0	1	0
mmu-miR-294	MIMAT0000372	NM_013877	Cabp5	calcium binding protein 5	0	0	1	0	0	0	0	1	0	1	0
mmu-miR-294	MIMAT0000372	NM_013885	Clic4	chloride intracellular channel 4 (mitochondrial)	0	0	1	0	0	0	0	1	0	1	0
mmu-miR-294	MIMAT0000372	NM_013886	Hdgfrp3	hepatoma-derived growth factor, related protein 3	0	0	1	0	0	0	0	1	0	1	0
mmu-miR-294	MIMAT0000372	NM_013905	Heyl	hairy/enhancer-of-split related with YRPW motif-like	0	0	1	0	0	0	0	1	0	1	0
mmu-miR-294	MIMAT0000372	NM_013915	Zfp238	zinc finger protein 238	0	0	0	0	0	0	1	1	0	1	0
mmu-miR-294	MIMAT0000372	NM_013918	Usp25	ubiquitin specific peptidase 25	0	0	1	0	0	0	0	1	0	1	0
mmu-miR-294	MIMAT0000372	NM_013922	Zfp354c	zinc finger protein 354C	0	0	1	0	0	0	0	1	0	1	0
mmu-miR-294	MIMAT0000372	NM_013927	Cngb3	cyclic nucleotide gated channel beta 3	0	0	1	0	0	0	0	1	0	1	0
mmu-miR-294	MIMAT0000372	NM_015729	Acox1	acyl-Coenzyme A oxidase 1, palmitoyl	0	0	1	0	0	0	0	1	0	1	0
mmu-miR-294	MIMAT0000372	NM_015742	Myo9b	myosin IXb	0	0	1	0	0	0	0	1	0	1	0
mmu-miR-294	MIMAT0000372	NM_015754	Rbbp9	retinoblastoma binding protein 9	0	0	1	0	0	0	0	1	0	1	0
mmu-miR-294	MIMAT0000372	NM_015763	Lpin1	lipin 1	0	0	1	0	0	0	0	1	0	1	0
mmu-miR-294	MIMAT0000372	NM_015781	Nap1l1	nucleosome assembly protein 1-like 1	0	0	1	0	0	0	0	1	0	1	0
mmu-miR-294	MIMAT0000372	NM_015791	Fbxo8	F-box protein 8	0	0	1	0	0	0	0	1	0	1	0
mmu-miR-294	MIMAT0000372	NM_015797	Fbxo6	F-box protein 6	0	0	1	0	0	0	0	1	0	1	0
mmu-miR-294	MIMAT0000372	NM_015818	Hs6st1	heparan sulfate 6-O-sulfotransferase 1	0	0	1	0	0	0	0	1	0	1	0
mmu-miR-294	MIMAT0000372	NM_015819	Hs6st2	heparan sulfate 6-O-sulfotransferase 2	0	0	1	0	0	0	0	1	0	1	0
mmu-miR-294	MIMAT0000372	NM_016675	Cldn2	claudin 2	0	0	1	0	0	0	0	1	0	1	0
mmu-miR-294	MIMAT0000372	NM_016676	Rab10	RAB10, member RAS oncogene family	0	0	0	0	0	0	1	1	0	1	0
mmu-miR-294	MIMAT0000372	NM_016681	Chek2	CHK2 checkpoint homolog (S. pombe)	0	0	1	0	0	0	0	1	0	1	0
mmu-miR-294	MIMAT0000372	NM_016684	Zscan12	zinc finger and SCAN domain containing 12	0	0	1	0	0	0	0	1	0	1	0
mmu-miR-294	MIMAT0000372	NM_016711	Tmod2	tropomodulin 2	0	0	1	0	0	0	0	1	0	1	0
mmu-miR-294	MIMAT0000372	NM_016713	Mink1	misshapen-like kinase 1 (zebrafish)	0	0	1	0	0	0	0	1	0	1	0
mmu-miR-294	MIMAT0000372	NM_016721	Iqgap1	IQ motif containing GTPase activating protein 1	0	0	1	0	0	0	0	1	0	1	0
mmu-miR-294	MIMAT0000372	NM_016736	Nub1	negative regulator of ubiquitin-like proteins 1	0	0	1	0	0	0	0	1	0	1	0
mmu-miR-294	MIMAT0000372	NM_016775	Dnajc5	DnaJ (Hsp40) homolog, subfamily C, member 5	0	0	1	0	0	0	0	1	0	1	0
mmu-miR-294	MIMAT0000372	NM_016805	Hnrnpu	heterogeneous nuclear ribonucleoprotein U	0	0	1	0	0	0	0	1	0	1	0
mmu-miR-294	MIMAT0000372	NM_016806	Hnrnpa2b1	heterogeneous nuclear ribonucleoprotein A2/B1	0	0	1	0	0	0	0	1	0	1	0
mmu-miR-294	MIMAT0000372	NM_016858	Rab33b	RAB33B, member of RAS oncogene family	0	0	1	0	0	0	0	1	0	1	0
mmu-miR-294	MIMAT0000372	NM_016862	Vti1a	vesicle transport through interaction with t-SNAREs homolog 1A (yeast)	0	0	1	0	0	0	0	1	0	1	0
mmu-miR-294	MIMAT0000372	NM_016884	Hnrnpc	heterogeneous nuclear ribonucleoprotein C	0	0	1	0	0	0	0	1	0	1	0
mmu-miR-294	MIMAT0000372	NM_016894	Ramp1	receptor (calcitonin) activity modifying protein 1	0	0	1	0	0	0	0	1	0	1	0
mmu-miR-294	MIMAT0000372	NM_016917	Slc40a1	solute carrier family 40 (iron-regulated transporter), member 1	0	0	0	0	0	0	1	1	0	1	0
mmu-miR-294	MIMAT0000372	NM_016924	Rwdd2b	RWD domain containing 2B	0	0	1	0	0	0	0	1	0	1	0
mmu-miR-294	MIMAT0000372	NM_016968	Olig1	oligodendrocyte transcription factor 1	0	0	1	0	0	0	0	1	0	1	0
mmu-miR-294	MIMAT0000372	NM_016973	St6galnac6	ST6 (alpha-N-acetyl-neuraminyl-2,3-beta-galactosyl-1,3)-N-acetylgalactosaminide alpha-2,6-sialyltransferase 6	0	0	1	0	0	0	0	1	0	1	0
mmu-miR-294	MIMAT0000372	NM_017378	Pcdh12	protocadherin 12	0	0	1	0	0	0	0	1	0	1	0
mmu-miR-294	MIMAT0000372	NM_017392	Celsr2	cadherin, EGF LAG seven-pass G-type receptor 2 (flamingo homolog, Drosophila)	0	0	1	0	0	0	0	1	0	1	0
mmu-miR-294	MIMAT0000372	NM_017469	Gucy1b3	guanylate cyclase 1, soluble, beta 3	0	0	1	0	0	0	0	1	0	1	0
mmu-miR-294	MIMAT0000372	NM_017475	Rragc	Ras-related GTP binding C	0	0	1	0	0	0	0	1	0	1	0
mmu-miR-294	MIMAT0000372	NM_018745	Azin1	antizyme inhibitor 1	0	0	1	0	0	0	0	1	0	1	0
mmu-miR-294	MIMAT0000372	NM_018750	Rassf5	Ras association (RalGDS/AF-6) domain family member 5	0	0	1	0	0	0	0	1	0	1	0
mmu-miR-294	MIMAT0000372	NM_018760	Slc4a4	solute carrier family 4 (anion exchanger), member 4	0	0	1	0	0	0	0	1	0	1	0
mmu-miR-294	MIMAT0000372	NM_018764	Pcdh7	protocadherin 7	0	0	1	0	0	0	0	1	0	1	0
mmu-miR-294	MIMAT0000372	NM_018768	Stx8	syntaxin 8	0	0	1	0	0	0	0	1	0	1	0
mmu-miR-294	MIMAT0000372	NM_018783	Tfip11	tuftelin interacting protein 11	0	0	1	0	0	0	0	1	0	1	0
mmu-miR-294	MIMAT0000372	NM_018814	Pcnx	pecanex homolog (Drosophila)	0	0	1	0	0	0	0	1	0	1	0
mmu-miR-294	MIMAT0000372	NM_018818	Chm	choroidermia	0	0	1	0	0	0	0	1	0	1	0
mmu-miR-294	MIMAT0000372	NM_018821	Socs6	suppressor of cytokine signaling 6	0	0	0	0	0	0	1	1	0	1	0
mmu-miR-294	MIMAT0000372	NM_018830	Asah2	N-acylsphingosine amidohydrolase 2	0	0	1	0	0	0	0	1	0	1	0
mmu-miR-294	MIMAT0000372	NM_018852	Scn9a	sodium channel, voltage-gated, type IX, alpha	0	0	1	0	0	0	0	1	0	1	0
mmu-miR-294	MIMAT0000372	NM_018878	Paxip1	PAX interacting (with transcription-activation domain) protein 1	0	0	1	0	0	0	0	1	0	1	0
mmu-miR-294	MIMAT0000372	NM_018880	Trim3	tripartite motif-containing 3	0	0	0	0	0	0	1	1	0	1	0
mmu-miR-294	MIMAT0000372	NM_018882	Gpr56	G protein-coupled receptor 56	0	0	1	0	0	0	0	1	0	1	0
mmu-miR-294	MIMAT0000372	NM_018886	Lgals8	lectin, galactose binding, soluble 8	0	0	1	0	0	0	0	1	0	1	0
mmu-miR-294	MIMAT0000372	NM_019388	Cd86	CD86 antigen	0	0	1	0	0	0	0	1	0	1	0
mmu-miR-294	MIMAT0000372	NM_019404	Avpr2	arginine vasopressin receptor 2	0	0	1	0	0	0	0	1	0	1	0
mmu-miR-294	MIMAT0000372	NM_019410	Pfn2	profilin 2	0	0	0	0	0	0	1	1	0	1	0
mmu-miR-294	MIMAT0000372	NM_019423	Elovl2	elongation of very long chain fatty acids (FEN1/Elo2, SUR4/Elo3, yeast)-like 2	0	0	1	0	0	0	0	1	0	1	0
mmu-miR-294	MIMAT0000372	NM_019428	Rpp30	ribonuclease P/MRP 30 subunit (human)	0	0	1	0	0	0	0	1	0	1	0
mmu-miR-294	MIMAT0000372	NM_019459	Nphs1	nephrosis 1 homolog, nephrin (human)	0	0	1	0	0	0	0	1	0	1	0
mmu-miR-294	MIMAT0000372	NM_019464	Sh3glb1	SH3-domain GRB2-like B1 (endophilin)	0	0	1	0	0	0	0	1	0	1	0
mmu-miR-294	MIMAT0000372	NM_019493	Btg4	B-cell translocation gene 4	0	0	1	0	0	0	0	1	0	1	0
mmu-miR-294	MIMAT0000372	NM_019517	Bace2	beta-site APP-cleaving enzyme 2	0	0	1	0	0	0	0	1	0	1	0
mmu-miR-294	MIMAT0000372	NM_019542	Nagk	N-acetylglucosamine kinase	0	0	0	0	0	0	1	1	0	1	0
mmu-miR-294	MIMAT0000372	NM_019586	Ube2j1	ubiquitin-conjugating enzyme E2, J1	0	0	1	0	0	0	0	1	0	1	0
mmu-miR-294	MIMAT0000372	NM_019645	Pkp1	plakophilin 1	0	0	1	0	0	0	0	1	0	1	0
mmu-miR-294	MIMAT0000372	NM_019700	Pus1	pseudouridine synthase 1	0	0	1	0	0	0	0	1	0	1	0
mmu-miR-294	MIMAT0000372	NM_019706	Rnf138	ring finger protein 138	0	0	1	0	0	0	0	1	0	1	0
mmu-miR-294	MIMAT0000372	NM_019743	Rybp	RING1 and YY1 binding protein	0	0	0	0	0	0	1	1	0	1	0
mmu-miR-294	MIMAT0000372	NM_019744	Ncoa4	nuclear receptor coactivator 4	0	0	1	0	0	0	0	1	0	1	0
mmu-miR-294	MIMAT0000372	NM_019771	Dstn	destrin	0	0	1	0	0	0	0	1	0	1	0
mmu-miR-294	MIMAT0000372	NM_019797	Trip4	thyroid hormone receptor interactor 4	0	0	1	0	0	0	0	1	0	1	0
mmu-miR-294	MIMAT0000372	NM_019803	Ube2g2	ubiquitin-conjugating enzyme E2G 2	0	0	1	0	0	0	0	1	0	1	0
mmu-miR-294	MIMAT0000372	NM_019805	Anapc7	anaphase promoting complex subunit 7	0	0	1	0	0	0	0	1	0	1	0
mmu-miR-294	MIMAT0000372	NM_019806	Vapb	vesicle-associated membrane protein, associated protein B and C	0	0	1	0	0	0	0	1	0	1	0
mmu-miR-294	MIMAT0000372	NM_019811	Acss2	acyl-CoA synthetase short-chain family member 2	0	0	1	0	0	0	0	1	0	1	0
mmu-miR-294	MIMAT0000372	NM_019820	Cbln3	cerebellin 3 precursor protein	0	0	1	0	0	0	0	1	0	1	0
mmu-miR-294	MIMAT0000372	NM_019823	Cyp2d22	cytochrome P450, family 2, subfamily d, polypeptide 22	0	0	1	0	0	0	0	1	0	1	0
mmu-miR-294	MIMAT0000372	NM_019827	Gsk3b	glycogen synthase kinase 3 beta	0	0	1	0	0	0	0	1	0	1	0
mmu-miR-294	MIMAT0000372	NM_019867	Ngef	neuronal guanine nucleotide exchange factor	0	0	1	0	0	0	0	1	0	1	0
mmu-miR-294	MIMAT0000372	NM_019914	Mllt11	myeloid/lymphoid or mixed-lineage leukemia (trithorax homolog, Drosophila); translocated to, 11	0	0	1	0	0	0	0	1	0	1	0
mmu-miR-294	MIMAT0000372	NM_019924	Rps6ka4	ribosomal protein S6 kinase, polypeptide 4	0	0	1	0	0	0	0	1	0	1	0
mmu-miR-294	MIMAT0000372	NM_019927	Arih1	ariadne ubiquitin-conjugating enzyme E2 binding protein homolog 1 (Drosophila)	0	0	1	0	0	0	0	1	0	1	0
mmu-miR-294	MIMAT0000372	NM_019946	Mgst1	microsomal glutathione S-transferase 1	0	0	1	0	0	0	0	1	0	1	0
mmu-miR-294	MIMAT0000372	NM_019950	Chst5	carbohydrate (N-acetylglucosamine 6-O) sulfotransferase 5	0	0	1	0	0	0	0	1	0	1	0
mmu-miR-294	MIMAT0000372	NM_019963	Stat2	signal transducer and activator of transcription 2	0	0	1	0	0	0	0	1	0	1	0
mmu-miR-294	MIMAT0000372	NM_019971	Pdgfc	platelet-derived growth factor, C polypeptide	0	0	1	0	0	0	0	1	0	1	0
mmu-miR-294	MIMAT0000372	NM_019972	Sort1	sortilin 1	0	0	1	0	0	0	0	1	0	1	0
mmu-miR-294	MIMAT0000372	NM_019978	Dclk1	doublecortin-like kinase 1	0	0	1	0	0	0	0	1	0	1	0
mmu-miR-294	MIMAT0000372	NM_019993	Aldh9a1	aldehyde dehydrogenase 9, subfamily A1	0	0	1	0	0	0	0	1	0	1	0
mmu-miR-294	MIMAT0000372	NM_019994	Garnl1	GTPase activating RANGAP domain-like 1	0	0	1	0	0	0	0	1	0	1	0
mmu-miR-294	MIMAT0000372	NM_020010	Cyp51	cytochrome P450, family 51	0	0	1	0	0	0	0	1	0	1	0
mmu-miR-294	MIMAT0000372	NM_020049	Slc6a14	solute carrier family 6 (neurotransmitter transporter), member 14	0	0	1	0	0	0	0	1	0	1	0
mmu-miR-294	MIMAT0000372	NM_020252	Nrxn1	neurexin I	0	0	1	0	0	0	0	1	0	1	0
mmu-miR-294	MIMAT0000372	NM_020256	Zbtb33	zinc finger and BTB domain containing 33	0	0	1	0	0	0	0	1	0	1	0
mmu-miR-294	MIMAT0000372	NM_020267	Trim44	tripartite motif-containing 44	0	0	1	0	0	0	0	1	0	1	0
mmu-miR-294	MIMAT0000372	NM_020278	Lgi1	leucine-rich repeat LGI family, member 1	0	0	1	0	0	0	0	1	0	1	0
mmu-miR-294	MIMAT0000372	NM_020283	B3galt1	UDP-Gal:betaGlcNAc beta 1,3-galactosyltransferase, polypeptide 1	0	0	1	0	0	0	0	1	0	1	0
mmu-miR-294	MIMAT0000372	NM_020510	Fzd2	frizzled homolog 2 (Drosophila)	0	0	1	0	0	0	0	1	0	1	0
mmu-miR-294	MIMAT0000372	NM_020517	Lenep	lens epithelial protein	0	0	1	0	0	0	0	1	0	1	0
mmu-miR-294	MIMAT0000372	NM_020558	C1d	nuclear DNA binding protein	0	0	1	0	0	0	0	1	0	1	0
mmu-miR-294	MIMAT0000372	NM_020578	Ehd3	EH-domain containing 3	0	0	1	0	0	0	0	1	0	1	0
mmu-miR-294	MIMAT0000372	NM_020584	Terf2ip	telomeric repeat binding factor 2, interacting protein	0	0	1	0	0	0	0	1	0	1	0
mmu-miR-294	MIMAT0000372	NM_021028	Tk2	thymidine kinase 2, mitochondrial	0	0	1	0	0	0	0	1	0	1	0
mmu-miR-294	MIMAT0000372	NM_021053	Slc46a2	solute carrier family 46, member 2	0	0	1	0	0	0	0	1	0	1	0
mmu-miR-294	MIMAT0000372	NM_021275	Kcna4	potassium voltage-gated channel, shaker-related subfamily, member 4	0	0	1	0	0	0	0	1	0	1	0
mmu-miR-294	MIMAT0000372	NM_021288	Tyms	thymidylate synthase	0	0	1	0	0	0	0	1	0	1	0
mmu-miR-294	MIMAT0000372	NM_021295	Lancl1	LanC (bacterial lantibiotic synthetase component C)-like 1	0	0	1	0	0	0	0	1	0	1	0
mmu-miR-294	MIMAT0000372	NM_021301	Slc15a2	solute carrier family 15 (H+/peptide transporter), member 2	0	0	1	0	0	0	0	1	0	1	0
mmu-miR-294	MIMAT0000372	NM_021308	Piwil2	piwi-like homolog 2 (Drosophila)	0	0	1	0	0	0	0	1	0	1	0
mmu-miR-294	MIMAT0000372	NM_021312	Wdr12	WD repeat domain 12	0	0	1	0	0	0	0	1	0	1	0
mmu-miR-294	MIMAT0000372	NM_021323	Usp29	ubiquitin specific peptidase 29	0	0	1	0	0	0	0	1	0	1	0
mmu-miR-294	MIMAT0000372	NM_021345	Ptplad1	protein tyrosine phosphatase-like A domain containing 1	0	0	1	0	0	0	0	1	0	1	0
mmu-miR-294	MIMAT0000372	NM_021364	Clec5a	C-type lectin domain family 5, member a	0	0	1	0	0	0	0	1	0	1	0
mmu-miR-294	MIMAT0000372	NM_021367	Tslp	thymic stromal lymphopoietin	0	0	1	0	0	0	0	1	0	1	0
mmu-miR-294	MIMAT0000372	NM_021396	Pdcd1lg2	programmed cell death 1 ligand 2	0	0	1	0	0	0	0	1	0	1	0
mmu-miR-294	MIMAT0000372	NM_021406	Trem1	triggering receptor expressed on myeloid cells 1	0	0	1	0	0	0	0	1	0	1	0
mmu-miR-294	MIMAT0000372	NM_021414	Ahcyl2	S-adenosylhomocysteine hydrolase-like 2	0	0	1	0	0	0	0	1	0	1	0
mmu-miR-294	MIMAT0000372	NM_021416	9630031F12Rik	RIKEN cDNA 9630031F12 gene	0	0	1	0	0	0	0	1	0	1	0
mmu-miR-294	MIMAT0000372	NM_021421	Angel2	angel homolog 2 (Drosophila)	0	0	1	0	0	0	0	1	0	1	0
mmu-miR-294	MIMAT0000372	NM_021435	Slc35b4	solute carrier family 35, member B4	0	0	1	0	0	0	0	1	0	1	0
mmu-miR-294	MIMAT0000372	NM_021462	Mknk2	MAP kinase-interacting serine/threonine kinase 2	0	0	1	0	0	0	0	1	0	1	0
mmu-miR-294	MIMAT0000372	NM_021491	Smpd3	sphingomyelin phosphodiesterase 3, neutral	0	0	1	0	0	0	0	1	0	1	0
mmu-miR-294	MIMAT0000372	NM_021495	Pvrl3	poliovirus receptor-related 3	0	0	1	0	0	0	0	1	0	1	0
mmu-miR-294	MIMAT0000372	NM_021523	Huwe1	HECT, UBA and WWE domain containing 1	0	0	1	0	0	0	0	1	0	1	0
mmu-miR-294	MIMAT0000372	NM_021530	Slc4a8	solute carrier family 4 (anion exchanger), member 8	0	0	1	0	0	0	0	1	0	1	0
mmu-miR-294	MIMAT0000372	NM_021544	Scn5a	sodium channel, voltage-gated, type V, alpha	0	0	1	0	0	0	0	1	0	1	0
mmu-miR-294	MIMAT0000372	NM_021548	Arpp19	cAMP-regulated phosphoprotein 19	0	0	1	0	0	0	0	1	0	1	0
mmu-miR-294	MIMAT0000372	NM_021563	Erbb2ip	Erbb2 interacting protein	0	0	1	0	0	0	0	1	0	1	0
mmu-miR-294	MIMAT0000372	NM_021565	Midn	midnolin	0	0	1	0	0	0	0	1	0	1	0
mmu-miR-294	MIMAT0000372	NM_021610	Gpa33	glycoprotein A33 (transmembrane)	0	0	1	0	0	0	0	1	0	1	0
mmu-miR-294	MIMAT0000372	NM_021782	Il21	interleukin 21	0	0	1	0	0	0	0	1	0	1	0
mmu-miR-294	MIMAT0000372	NM_021883	Tmod1	tropomodulin 1	0	0	1	0	0	0	0	1	0	1	0
mmu-miR-294	MIMAT0000372	NM_021885	Tub	tubby candidate gene	0	0	1	0	0	0	0	1	0	1	0
mmu-miR-294	MIMAT0000372	NM_021889	Syt9	synaptotagmin IX	0	0	1	0	0	0	0	1	0	1	0
mmu-miR-294	MIMAT0000372	NM_021893	Cd274	CD274 antigen	0	0	0	0	0	0	1	1	0	1	0
mmu-miR-294	MIMAT0000372	NM_022012	Map3k11	mitogen-activated protein kinase kinase kinase 11	0	0	1	0	0	0	0	1	0	1	0
mmu-miR-294	MIMAT0000372	NM_022314	Tpm3	tropomyosin 3, gamma	0	0	1	0	0	0	0	1	0	1	0
mmu-miR-294	MIMAT0000372	NM_022378	Foxb1	forkhead box B1	0	0	0	0	0	0	1	1	0	1	0
mmu-miR-294	MIMAT0000372	NM_022409	Zfp296	zinc finger protein 296	0	0	1	0	0	0	0	1	0	1	0
mmu-miR-294	MIMAT0000372	NM_022427	Gpr88	G-protein coupled receptor 88	0	0	1	0	0	0	0	1	0	1	0
mmu-miR-294	MIMAT0000372	NM_022814	Svep1	sushi, von Willebrand factor type A, EGF and pentraxin domain containing 1	0	0	1	0	0	0	0	1	0	1	0
mmu-miR-294	MIMAT0000372	NM_022881	Rgs18	regulator of G-protein signaling 18	0	0	1	0	0	0	0	1	0	1	0
mmu-miR-294	MIMAT0000372	NM_022890	Cldn12	claudin 12	0	0	1	0	0	0	0	1	0	1	0
mmu-miR-294	MIMAT0000372	NM_022891	Rpl23	ribosomal protein L23	0	0	1	0	0	0	0	1	0	1	0
mmu-miR-294	MIMAT0000372	NM_022984	Retn	resistin	0	0	1	0	0	0	0	1	0	1	0
mmu-miR-294	MIMAT0000372	NM_023045	Xpo7	exportin 7	0	0	1	0	0	0	0	1	0	1	0
mmu-miR-294	MIMAT0000372	NM_023047	Dpysl5	dihydropyrimidinase-like 5	0	0	0	0	0	0	1	1	0	1	0
mmu-miR-294	MIMAT0000372	NM_023066	Asph	aspartate-beta-hydroxylase	0	0	1	0	0	0	0	1	0	1	0
mmu-miR-294	MIMAT0000372	NM_023117	Cdc25b	cell division cycle 25 homolog B (S. pombe)	0	0	1	0	0	0	0	1	0	1	0
mmu-miR-294	MIMAT0000372	NM_023120	Gnb1l	guanine nucleotide binding protein (G protein), beta polypeptide 1-like	0	0	1	0	0	0	0	1	0	1	0
mmu-miR-294	MIMAT0000372	NM_023140	Glrx3	glutaredoxin 3	0	0	1	0	0	0	0	1	0	1	0
mmu-miR-294	MIMAT0000372	NM_023229	Fastk	Fas-activated serine/threonine kinase	0	0	0	0	0	0	1	1	0	1	0
mmu-miR-294	MIMAT0000372	NM_023232	Diablo	diablo homolog (Drosophila)	0	0	1	0	0	0	0	1	0	1	0
mmu-miR-294	MIMAT0000372	NM_023270	Rnf128	ring finger protein 128	0	0	0	0	0	0	1	1	0	1	0
mmu-miR-294	MIMAT0000372	NM_023341	Cabc1	chaperone, ABC1 activity of bc1 complex like (S. pombe)	0	0	1	0	0	0	0	1	0	1	0
mmu-miR-294	MIMAT0000372	NM_023348	Snap29	synaptosomal-associated protein 29	0	0	1	0	0	0	0	1	0	1	0
mmu-miR-294	MIMAT0000372	NM_023377	Stard5	StAR-related lipid transfer (START) domain containing 5	0	0	1	0	0	0	0	1	0	1	0
mmu-miR-294	MIMAT0000372	NM_023505	Glrx2	glutaredoxin 2 (thioltransferase)	0	0	1	0	0	0	0	1	0	1	0
mmu-miR-294	MIMAT0000372	NM_023543	Chn2	chimerin (chimaerin) 2	0	0	1	0	0	0	0	1	0	1	0
mmu-miR-294	MIMAT0000372	NM_023585	Ube2v2	ubiquitin-conjugating enzyme E2 variant 2	0	0	1	0	0	0	0	1	0	1	0
mmu-miR-294	MIMAT0000372	NM_023622	Rgl3	ral guanine nucleotide dissociation stimulator-like 3	0	0	1	0	0	0	0	1	0	1	0
mmu-miR-294	MIMAT0000372	NM_023645	Kdelc1	KDEL (Lys-Asp-Glu-Leu) containing 1	0	0	1	0	0	0	0	1	0	1	0
mmu-miR-294	MIMAT0000372	NM_023646	Dnaja3	DnaJ (Hsp40) homolog, subfamily A, member 3	0	0	1	0	0	0	0	1	0	1	0
mmu-miR-294	MIMAT0000372	NM_023651	Pex13	peroxisomal biogenesis factor 13	0	0	1	0	0	0	0	1	0	1	0
mmu-miR-294	MIMAT0000372	NM_023655	Trim29	tripartite motif-containing 29	0	0	1	0	0	0	0	1	0	1	0
mmu-miR-294	MIMAT0000372	NM_023665	D4Wsu53e	DNA segment, Chr 4, Wayne State University 53, expressed	0	0	0	0	0	0	1	1	0	1	0
mmu-miR-294	MIMAT0000372	NM_023668	Ndel1	nuclear distribution gene E-like homolog 1 (A. nidulans)	0	0	0	0	0	0	1	1	0	1	0
mmu-miR-294	MIMAT0000372	NM_023733	Crot	carnitine O-octanoyltransferase	0	0	1	0	0	0	0	1	0	1	0
mmu-miR-294	MIMAT0000372	NM_023755	Tcfcp2l1	transcription factor CP2-like 1	0	0	1	0	0	0	0	1	0	1	0
mmu-miR-294	MIMAT0000372	NM_023764	Tollip	toll interacting protein	0	0	1	0	0	0	0	1	0	1	0
mmu-miR-294	MIMAT0000372	NM_023873	Cep70	centrosomal protein 70	0	0	1	0	0	0	0	1	0	1	0
mmu-miR-294	MIMAT0000372	NM_023876	Elp4	elongation protein 4 homolog (S. cerevisiae)	0	0	1	0	0	0	0	1	0	1	0
mmu-miR-294	MIMAT0000372	NM_024124	Hdac9	histone deacetylase 9	0	0	1	0	0	0	0	1	0	1	0
mmu-miR-294	MIMAT0000372	NM_024181	Dnajc10	DnaJ (Hsp40) homolog, subfamily C, member 10	0	0	1	0	0	0	0	1	0	1	0
mmu-miR-294	MIMAT0000372	NM_024183	Fip1l1	FIP1 like 1 (S. cerevisiae)	0	0	1	0	0	0	0	1	0	1	0
mmu-miR-294	MIMAT0000372	NM_024184	Asf1b	ASF1 anti-silencing function 1 homolog B (S. cerevisiae)	0	0	0	0	0	0	1	1	0	1	0
mmu-miR-294	MIMAT0000372	NM_024189	Yaf2	YY1 associated factor 2	0	0	1	0	0	0	0	1	0	1	0
mmu-miR-294	MIMAT0000372	NM_024201	Ccdc127	coiled-coil domain containing 127	0	0	1	0	0	0	0	1	0	1	0
mmu-miR-294	MIMAT0000372	NM_024203	4932442K08Rik	RIKEN cDNA 4932442K08 gene	0	0	1	0	0	0	0	1	0	1	0
mmu-miR-294	MIMAT0000372	NM_024226	Rtn4	reticulon 4	0	0	1	0	0	0	0	1	0	1	0
mmu-miR-294	MIMAT0000372	NM_024282	5830417C01Rik	RIKEN cDNA 5830417C01 gene	0	0	1	0	0	0	0	1	0	1	0
mmu-miR-294	MIMAT0000372	NM_024289	Osbpl5	oxysterol binding protein-like 5	0	0	1	0	0	0	0	1	0	1	0
mmu-miR-294	MIMAT0000372	NM_024431	Morf4l1	mortality factor 4 like 1	0	0	0	0	0	0	1	1	0	1	0
mmu-miR-294	MIMAT0000372	NM_024448	Rab12	RAB12, member RAS oncogene family	0	0	0	0	0	0	1	1	0	1	0
mmu-miR-294	MIMAT0000372	NM_024457	Rap1b	RAS related protein 1b	0	0	1	0	0	0	0	1	0	1	0
mmu-miR-294	MIMAT0000372	NM_024475	Ublcp1	ubiquitin-like domain containing CTD phosphatase 1	0	0	1	0	0	0	0	1	0	1	0
mmu-miR-294	MIMAT0000372	NM_024479	Wbscr27	Williams Beuren syndrome chromosome region 27 (human)	0	0	1	0	0	0	0	1	0	1	0
mmu-miR-294	MIMAT0000372	NM_025278	Gng12	guanine nucleotide binding protein (G protein), gamma 12	0	0	1	0	0	0	0	1	0	1	0
mmu-miR-294	MIMAT0000372	NM_025285	Stmn2	stathmin-like 2	0	0	1	0	0	0	0	1	0	1	0
mmu-miR-294	MIMAT0000372	NM_025292	Synj2bp	synaptojanin 2 binding protein	0	0	1	0	0	0	0	1	0	1	0
mmu-miR-294	MIMAT0000372	NM_025301	Mrpl17	mitochondrial ribosomal protein L17	0	0	1	0	0	0	0	1	0	1	0
mmu-miR-294	MIMAT0000372	NM_025326	Tmem176a	transmembrane protein 176A	0	0	1	0	0	0	0	1	0	1	0
mmu-miR-294	MIMAT0000372	NM_025329	Tctex1d2	Tctex1 domain containing 2	0	0	1	0	0	0	0	1	0	1	0
mmu-miR-294	MIMAT0000372	NM_025336	Chchd3	coiled-coil-helix-coiled-coil-helix domain containing 3	0	0	1	0	0	0	0	1	0	1	0
mmu-miR-294	MIMAT0000372	NM_025345	0610037P05Rik	RIKEN cDNA 0610037P05 gene	0	0	1	0	0	0	0	1	0	1	0
mmu-miR-294	MIMAT0000372	NM_025408	Phca	phytoceramidase, alkaline	0	0	1	0	0	0	0	1	0	1	0
mmu-miR-294	MIMAT0000372	NM_025430	Mrpl35	mitochondrial ribosomal protein L35	0	0	1	0	0	0	0	1	0	1	0
mmu-miR-294	MIMAT0000372	NM_025435	Thoc7	THO complex 7 homolog (Drosophila)	0	0	1	0	0	0	0	1	0	1	0
mmu-miR-294	MIMAT0000372	NM_025438	Rsrc2	arginine/serine-rich coiled-coil 2	0	0	1	0	0	0	0	1	0	1	0
mmu-miR-294	MIMAT0000372	NM_025444	Taf13	TAF13 RNA polymerase II, TATA box binding protein (TBP)-associated factor	0	0	1	0	0	0	0	1	0	1	0
mmu-miR-294	MIMAT0000372	NM_025453	Tm4sf20	transmembrane 4 L six family member 20	0	0	1	0	0	0	0	1	0	1	0
mmu-miR-294	MIMAT0000372	NM_025507	Snw1	SNW domain containing 1	0	0	1	0	0	0	0	1	0	1	0
mmu-miR-294	MIMAT0000372	NM_025519	Chmp4c	chromatin modifying protein 4C	0	0	1	0	0	0	0	1	0	1	0
mmu-miR-294	MIMAT0000372	NM_025525	Rnf113a2	ring finger protein 113A2	0	0	1	0	0	0	0	1	0	1	0
mmu-miR-294	MIMAT0000372	NM_025546	Rsl1d1	ribosomal L1 domain containing 1	0	0	1	0	0	0	0	1	0	1	0
mmu-miR-294	MIMAT0000372	NM_025551	Ndufa12	NADH dehydrogenase (ubiquinone) 1 alpha subcomplex, 12	0	0	1	0	0	0	0	1	0	1	0
mmu-miR-294	MIMAT0000372	NM_025574	Pigy	phosphatidylinositol glycan anchor biosynthesis, class Y	0	0	1	0	0	0	0	1	0	1	0
mmu-miR-294	MIMAT0000372	NM_025578	Mrps25	mitochondrial ribosomal protein S25	0	0	1	0	0	0	0	1	0	1	0
mmu-miR-294	MIMAT0000372	NM_025579	Taf12	TAF12 RNA polymerase II, TATA box binding protein (TBP)-associated factor	0	0	1	0	0	0	0	1	0	1	0
mmu-miR-294	MIMAT0000372	NM_025581	2810433K01Rik	RIKEN cDNA 2810433K01 gene	0	0	1	0	0	0	0	1	0	1	0
mmu-miR-294	MIMAT0000372	NM_025590	Acot11	acyl-CoA thioesterase 11	0	0	1	0	0	0	0	1	0	1	0
mmu-miR-294	MIMAT0000372	NM_025609	Map3k7ip1	mitogen-activated protein kinase kinase kinase 7 interacting protein 1	0	0	1	0	0	0	0	1	0	1	0
mmu-miR-294	MIMAT0000372	NM_025617	2210012G02Rik	RIKEN cDNA 2210012G02 gene	0	0	1	0	0	0	0	1	0	1	0
mmu-miR-294	MIMAT0000372	NM_025624	Pomp	proteasome maturation protein	0	0	1	0	0	0	0	1	0	1	0
mmu-miR-294	MIMAT0000372	NM_025630	Aggf1	angiogenic factor with G patch and FHA domains 1	0	0	1	0	0	0	0	1	0	1	0
mmu-miR-294	MIMAT0000372	NM_025647	Cmpk1	cytidine monophosphate (UMP-CMP) kinase 1	0	0	0	0	0	0	1	1	0	1	0
mmu-miR-294	MIMAT0000372	NM_025658	Ms4a4d	membrane-spanning 4-domains, subfamily A, member 4D	0	0	1	0	0	0	0	1	0	1	0
mmu-miR-294	MIMAT0000372	NM_025662	Pigk	phosphatidylinositol glycan anchor biosynthesis, class K	0	0	1	0	0	0	0	1	0	1	0
mmu-miR-294	MIMAT0000372	NM_025683	Rpe	ribulose-5-phosphate-3-epimerase	0	0	1	0	0	0	0	1	0	1	0
mmu-miR-294	MIMAT0000372	NM_025695	Smc6	structural maintenance of chromosomes 6	0	0	1	0	0	0	0	1	0	1	0
mmu-miR-294	MIMAT0000372	NM_025703	Tceal8	transcription elongation factor A (SII)-like 8	0	0	1	0	0	0	0	1	0	1	0
mmu-miR-294	MIMAT0000372	NM_025712	Snx31	sorting nexin 31	0	0	1	0	0	0	0	1	0	1	0
mmu-miR-294	MIMAT0000372	NM_025747	4933411K20Rik	RIKEN cDNA 4933411K20 gene	0	0	1	0	0	0	0	1	0	1	0
mmu-miR-294	MIMAT0000372	NM_025757	4933439F18Rik	RIKEN cDNA 4933439F18 gene	0	0	1	0	0	0	0	1	0	1	0
mmu-miR-294	MIMAT0000372	NM_025762	4933434E20Rik	RIKEN cDNA 4933434E20 gene	0	0	1	0	0	0	0	1	0	1	0
mmu-miR-294	MIMAT0000372	NM_025778	Bcl2l14	Bcl2-like 14 (apoptosis facilitator)	0	0	1	0	0	0	0	1	0	1	0
mmu-miR-294	MIMAT0000372	NM_025780	Thap2	THAP domain containing, apoptosis associated protein 2	0	0	1	0	0	0	0	1	0	1	0
mmu-miR-294	MIMAT0000372	NM_025812	Hmg20a	high mobility group 20A	0	0	1	0	0	0	0	1	0	1	0
mmu-miR-294	MIMAT0000372	NM_025814	Serbp1	Serpine1 mRNA binding protein 1	0	0	1	0	0	0	0	1	0	1	0
mmu-miR-294	MIMAT0000372	NM_025817	1200009O22Rik	RIKEN cDNA 1200009O22 gene	0	0	1	0	0	0	0	1	0	1	0
mmu-miR-294	MIMAT0000372	NM_025828	Lman2	lectin, mannose-binding 2	0	0	1	0	0	0	0	1	0	1	0
mmu-miR-294	MIMAT0000372	NM_025831	1300014I06Rik	RIKEN cDNA 1300014I06 gene	0	0	1	0	0	0	0	1	0	1	0
mmu-miR-294	MIMAT0000372	NM_025852	Rexo1	REX1, RNA exonuclease 1 homolog (S. cerevisiae)	0	0	1	0	0	0	0	1	0	1	0
mmu-miR-294	MIMAT0000372	NM_025861	Pqlc1	PQ loop repeat containing 1	0	0	1	0	0	0	0	1	0	1	0
mmu-miR-294	MIMAT0000372	NM_025864	Tmem206	transmembrane protein 206	0	0	1	0	0	0	0	1	0	1	0
mmu-miR-294	MIMAT0000372	NM_025866	Cdca7	cell division cycle associated 7	0	0	0	0	0	0	1	1	0	1	0
mmu-miR-294	MIMAT0000372	NM_025884	Zfp830	zinc finger protein 830	0	0	1	0	0	0	0	1	0	1	0
mmu-miR-294	MIMAT0000372	NM_025887	Rab5a	RAB5A, member RAS oncogene family	0	0	1	0	0	0	0	1	0	1	0
mmu-miR-294	MIMAT0000372	NM_025895	Med28	mediator of RNA polymerase II transcription, subunit 28 homolog (yeast)	0	0	1	0	0	0	0	1	0	1	0
mmu-miR-294	MIMAT0000372	NM_025904	1600012F09Rik	RIKEN cDNA 1600012F09 gene	0	0	1	0	0	0	0	1	0	1	0
mmu-miR-294	MIMAT0000372	NM_025912	2010011I20Rik	RIKEN cDNA 2010011I20 gene	0	0	1	0	0	0	0	1	0	1	0
mmu-miR-294	MIMAT0000372	NM_025929	2010109I03Rik	RIKEN cDNA 2010109I03 gene	0	0	1	0	0	0	0	1	0	1	0
mmu-miR-294	MIMAT0000372	NM_025935	Tbc1d7	TBC1 domain family, member 7	0	0	1	0	0	0	0	1	0	1	0
mmu-miR-294	MIMAT0000372	NM_025965	Ssr1	signal sequence receptor, alpha	0	0	1	0	0	0	0	1	0	1	0
mmu-miR-294	MIMAT0000372	NM_025967	D16Ertd472e	DNA segment, Chr 16, ERATO Doi 472, expressed	0	0	1	0	0	0	0	1	0	1	0
mmu-miR-294	MIMAT0000372	NM_025979	Mastl	microtubule associated serine/threonine kinase-like	0	0	0	0	0	0	1	1	0	1	0
mmu-miR-294	MIMAT0000372	NM_026009	Ccdc47	coiled-coil domain containing 47	0	0	1	0	0	0	0	1	0	1	0
mmu-miR-294	MIMAT0000372	NM_026012	Nradd	neurotrophin receptor associated death domain	0	0	1	0	0	0	0	1	0	1	0
mmu-miR-294	MIMAT0000372	NM_026023	Nudcd2	NudC domain containing 2	0	0	1	0	0	0	0	1	0	1	0
mmu-miR-294	MIMAT0000372	NM_026030	Eif2s2	eukaryotic translation initiation factor 2, subunit 2 (beta)	0	0	1	0	0	0	0	1	0	1	0
mmu-miR-294	MIMAT0000372	NM_026046	Zfp329	zinc finger protein 329	0	0	1	0	0	0	0	1	0	1	0
mmu-miR-294	MIMAT0000372	NM_026057	Zfp422	zinc finger protein 422	0	0	1	0	0	0	0	1	0	1	0
mmu-miR-294	MIMAT0000372	NM_026058	Lass4	LAG1 homolog, ceramide synthase 4	0	0	1	0	0	0	0	1	0	1	0
mmu-miR-294	MIMAT0000372	NM_026067	Thex1	three prime histone mRNA exonuclease 1	0	0	1	0	0	0	0	1	0	1	0
mmu-miR-294	MIMAT0000372	NM_026075	Sfrs12ip1	SFRS12-interacting protein 1	0	0	1	0	0	0	0	1	0	1	0
mmu-miR-294	MIMAT0000372	NM_026102	Daam1	dishevelled associated activator of morphogenesis 1	0	0	1	0	0	0	0	1	0	1	0
mmu-miR-294	MIMAT0000372	NM_026121	Bag4	BCL2-associated athanogene 4	0	0	1	0	0	0	0	1	0	1	0
mmu-miR-294	MIMAT0000372	NM_026141	Ppil4	peptidylprolyl isomerase (cyclophilin)-like 4	0	0	1	0	0	0	0	1	0	1	0
mmu-miR-294	MIMAT0000372	NM_026145	Kctd10	potassium channel tetramerisation domain containing 10	0	0	1	0	0	0	0	1	0	1	0
mmu-miR-294	MIMAT0000372	NM_026148	Lims1	LIM and senescent cell antigen-like domains 1	0	0	1	0	0	0	0	1	0	1	0
mmu-miR-294	MIMAT0000372	NM_026165	Slc25a46	solute carrier family 25, member 46	0	0	1	0	0	0	0	1	0	1	0
mmu-miR-294	MIMAT0000372	NM_026166	1200009F10Rik	RIKEN cDNA 1200009F10 gene	0	0	1	0	0	0	0	1	0	1	0
mmu-miR-294	MIMAT0000372	NM_026167	Klhl13	kelch-like 13 (Drosophila)	0	0	1	0	0	0	0	1	0	1	0
mmu-miR-294	MIMAT0000372	NM_026172	Decr1	2,4-dienoyl CoA reductase 1, mitochondrial	0	0	1	0	0	0	0	1	0	1	0
mmu-miR-294	MIMAT0000372	NM_026174	Entpd4	ectonucleoside triphosphate diphosphohydrolase 4	0	0	1	0	0	0	0	1	0	1	0
mmu-miR-294	MIMAT0000372	NM_026177	1200011I18Rik	RIKEN cDNA 1200011I18 gene	0	0	1	0	0	0	0	1	0	1	0
mmu-miR-294	MIMAT0000372	NM_026178	Mmd	monocyte to macrophage differentiation-associated	0	0	1	0	0	0	0	1	0	1	0
mmu-miR-294	MIMAT0000372	NM_026179	Abhd5	abhydrolase domain containing 5	0	0	0	0	0	0	1	1	0	1	0
mmu-miR-294	MIMAT0000372	NM_026191	Dhx40	DEAH (Asp-Glu-Ala-His) box polypeptide 40	0	0	1	0	0	0	0	1	0	1	0
mmu-miR-294	MIMAT0000372	NM_026200	Kcnv1	potassium channel, subfamily V, member 1	0	0	1	0	0	0	0	1	0	1	0
mmu-miR-294	MIMAT0000372	NM_026202	Ccdc50	coiled-coil domain containing 50	0	0	1	0	0	0	0	1	0	1	0
mmu-miR-294	MIMAT0000372	NM_026246	Mrpl49	mitochondrial ribosomal protein L49	0	0	1	0	0	0	0	1	0	1	0
mmu-miR-294	MIMAT0000372	NM_026247	Alg13	asparagine-linked glycosylation 13 homolog (S. cerevisiae)	0	0	1	0	0	0	0	1	0	1	0
mmu-miR-294	MIMAT0000372	NM_026263	4930519G04Rik	RIKEN cDNA 4930519G04 gene	0	0	1	0	0	0	0	1	0	1	0
mmu-miR-294	MIMAT0000372	NM_026276	Aasdhppt	aminoadipate-semialdehyde dehydrogenase-phosphopantetheinyl transferase	0	0	1	0	0	0	0	1	0	1	0
mmu-miR-294	MIMAT0000372	NM_026282	Spc24	SPC24, NDC80 kinetochore complex component, homolog (S. cerevisiae)	0	0	1	0	0	0	0	1	0	1	0
mmu-miR-294	MIMAT0000372	NM_026283	Samd8	sterile alpha motif domain containing 8	0	0	1	0	0	0	0	1	0	1	0
mmu-miR-294	MIMAT0000372	NM_026310	Mrpl18	mitochondrial ribosomal protein L18	0	0	1	0	0	0	0	1	0	1	0
mmu-miR-294	MIMAT0000372	NM_026344	Dph2	DPH2 homolog (S. cerevisiae)	0	0	1	0	0	0	0	1	0	1	0
mmu-miR-294	MIMAT0000372	NM_026373	Cdk2ap2	CDK2-associated protein 2	0	0	1	0	0	0	0	1	0	1	0
mmu-miR-294	MIMAT0000372	NM_026378	Dalrd3	DALR anticodon binding domain containing 3	0	0	1	0	0	0	0	1	0	1	0
mmu-miR-294	MIMAT0000372	NM_026382	6530403A03Rik	RIKEN cDNA 6530403A03 gene	0	0	1	0	0	0	0	1	0	1	0
mmu-miR-294	MIMAT0000372	NM_026389	Poldip2	polymerase (DNA-directed), delta interacting protein 2	0	0	1	0	0	0	0	1	0	1	0
mmu-miR-294	MIMAT0000372	NM_026390	Ubxd2	UBX domain containing 2	0	0	1	0	0	0	0	1	0	1	0
mmu-miR-294	MIMAT0000372	NM_026424	Coq10b	coenzyme Q10 homolog B (S. cerevisiae)	0	0	1	0	0	0	0	1	0	1	0
mmu-miR-294	MIMAT0000372	NM_026431	1810043G02Rik	RIKEN cDNA 1810043G02 gene	0	0	1	0	0	0	0	1	0	1	0
mmu-miR-294	MIMAT0000372	NM_026451	1600012H06Rik	RIKEN cDNA 1600012H06 gene	0	0	1	0	0	0	0	1	0	1	0
mmu-miR-294	MIMAT0000372	NM_026452	Coq9	coenzyme Q9 homolog (yeast)	0	0	1	0	0	0	0	1	0	1	0
mmu-miR-294	MIMAT0000372	NM_026474	Sugt1	SGT1, suppressor of G2 allele of SKP1 (S. cerevisiae)	0	0	1	0	0	0	0	1	0	1	0
mmu-miR-294	MIMAT0000372	NM_026484	Ccny	cyclin Y	0	0	1	0	0	0	0	1	0	1	0
mmu-miR-294	MIMAT0000372	NM_026576	Etaa1	Ewing"s tumor-associated antigen 1	0	0	1	0	0	0	0	1	0	1	0
mmu-miR-294	MIMAT0000372	NM_026579	D10Wsu102e	DNA segment, Chr 10, Wayne State University 102, expressed	0	0	1	0	0	0	0	1	0	1	0
mmu-miR-294	MIMAT0000372	NM_026609	Leprotl1	leptin receptor overlapping transcript-like 1	0	0	1	0	0	0	0	1	0	1	0
mmu-miR-294	MIMAT0000372	NM_026626	Efcab2	EF-hand calcium binding domain 2	0	0	1	0	0	0	0	1	0	1	0
mmu-miR-294	MIMAT0000372	NM_026642	Trmt12	tRNA methyltranferase 12 homolog (S. cerevisiae)	0	0	1	0	0	0	0	1	0	1	0
mmu-miR-294	MIMAT0000372	NM_026662	Prps2	phosphoribosyl pyrophosphate synthetase 2	0	0	1	0	0	0	0	1	0	1	0
mmu-miR-294	MIMAT0000372	NM_026667	9130005N14Rik	RIKEN cDNA 9130005N14 gene	0	0	1	0	0	0	0	1	0	1	0
mmu-miR-294	MIMAT0000372	NM_026719	Lmbrd1	LMBR1 domain containing 1	0	0	1	0	0	0	0	1	0	1	0
mmu-miR-294	MIMAT0000372	NM_026743	Tspan11	tetraspanin 11	0	0	1	0	0	0	0	1	0	1	0
mmu-miR-294	MIMAT0000372	NM_026788	1110019K23Rik	RIKEN cDNA 1110019K23 gene	0	0	1	0	0	0	0	1	0	1	0
mmu-miR-294	MIMAT0000372	NM_026797	Dbndd2	dysbindin (dystrobrevin binding protein 1) domain containing 2	0	0	1	0	0	0	0	1	0	1	0
mmu-miR-294	MIMAT0000372	NM_026812	Hddc3	HD domain containing 3	0	0	1	0	0	0	0	1	0	1	0
mmu-miR-294	MIMAT0000372	NM_026830	Rreb1	ras responsive element binding protein 1	0	0	1	0	0	0	0	1	0	1	0
mmu-miR-294	MIMAT0000372	NM_026879	Chmp2b	chromatin modifying protein 2B	0	0	1	0	0	0	0	1	0	1	0
mmu-miR-294	MIMAT0000372	NM_026887	Ap1s2	adaptor-related protein complex 1, sigma 2 subunit	0	0	1	0	0	0	0	1	0	1	0
mmu-miR-294	MIMAT0000372	NM_026906	Cts3	cathepsin 3	0	0	1	0	0	0	0	1	0	1	0
mmu-miR-294	MIMAT0000372	NM_026917	Zdhhc3	zinc finger, DHHC domain containing 3	0	0	1	0	0	0	0	1	0	1	0
mmu-miR-294	MIMAT0000372	NM_026929	Chac1	ChaC, cation transport regulator-like 1 (E. coli)	0	0	1	0	0	0	0	1	0	1	0
mmu-miR-294	MIMAT0000372	NM_026944	Alkbh3	alkB, alkylation repair homolog 3 (E. coli)	0	0	1	0	0	0	0	1	0	1	0
mmu-miR-294	MIMAT0000372	NM_026950	Ociad2	OCIA domain containing 2	0	0	1	0	0	0	0	1	0	1	0
mmu-miR-294	MIMAT0000372	NM_026955	2200002K05Rik	RIKEN cDNA 2200002K05 gene	0	0	1	0	0	0	0	1	0	1	0
mmu-miR-294	MIMAT0000372	NM_027007	Zfp397	zinc finger protein 397	0	0	1	0	0	0	0	1	0	1	0
mmu-miR-294	MIMAT0000372	NM_027188	Smyd3	SET and MYND domain containing 3	0	0	1	0	0	0	0	1	0	1	0
mmu-miR-294	MIMAT0000372	NM_027263	Apitd1	apoptosis-inducing, TAF9-like domain 1	0	0	1	0	0	0	0	1	0	1	0
mmu-miR-294	MIMAT0000372	NM_027270	Exoc1	exocyst complex component 1	0	0	1	0	0	0	0	1	0	1	0
mmu-miR-294	MIMAT0000372	NM_027301	Rdh20	retinol dehydrogenase 20	0	0	1	0	0	0	0	1	0	1	0
mmu-miR-294	MIMAT0000372	NM_027353	Cd2bp2	CD2 antigen (cytoplasmic tail) binding protein 2	0	0	1	0	0	0	0	1	0	1	0
mmu-miR-294	MIMAT0000372	NM_027379	Far1	fatty acyl CoA reductase 1	0	0	1	0	0	0	0	1	0	1	0
mmu-miR-294	MIMAT0000372	NM_027400	Lman1	lectin, mannose-binding, 1	0	0	1	0	0	0	0	1	0	1	0
mmu-miR-294	MIMAT0000372	NM_027412	Ttc9c	tetratricopeptide repeat domain 9C	0	0	1	0	0	0	0	1	0	1	0
mmu-miR-294	MIMAT0000372	NM_027425	Rufy2	RUN and FYVE domain-containing 2	0	0	1	0	0	0	0	1	0	1	0
mmu-miR-294	MIMAT0000372	NM_027442	Ddo	D-aspartate oxidase	0	0	1	0	0	0	0	1	0	1	0
mmu-miR-294	MIMAT0000372	NM_027464	5730469M10Rik	RIKEN cDNA 5730469M10 gene	0	0	1	0	0	0	0	1	0	1	0
mmu-miR-294	MIMAT0000372	NM_027472	5730455P16Rik	RIKEN cDNA 5730455P16 gene	0	0	1	0	0	0	0	1	0	1	0
mmu-miR-294	MIMAT0000372	NM_027478	5730494N06Rik	RIKEN cDNA 5730494N06 gene	0	0	1	0	0	0	0	1	0	1	0
mmu-miR-294	MIMAT0000372	NM_027485	Med26	mediator complex subunit 26	0	0	1	0	0	0	1	0	0	1	0
mmu-miR-294	MIMAT0000372	NM_027504	Prdm16	PR domain containing 16	0	0	1	0	0	0	0	1	0	1	0
mmu-miR-294	MIMAT0000372	NM_027530	Rufy3	RUN and FYVE domain containing 3	0	0	1	0	0	0	0	1	0	1	0
mmu-miR-294	MIMAT0000372	NM_027533	Tspan2	tetraspanin 2	0	0	1	0	0	0	0	1	0	1	0
mmu-miR-294	MIMAT0000372	NM_027569	Spag9	sperm associated antigen 9	0	0	1	0	0	0	0	1	0	1	0
mmu-miR-294	MIMAT0000372	NM_027570	Ldhd	lactate dehydrogenase D	0	0	1	0	0	0	0	1	0	1	0
mmu-miR-294	MIMAT0000372	NM_027629	Pgm2l1	phosphoglucomutase 2-like 1	0	0	1	0	0	0	0	1	0	1	0
mmu-miR-294	MIMAT0000372	NM_027664	4933426K21Rik	RIKEN cDNA 4933426K21 gene	0	0	1	0	0	0	0	1	0	1	0
mmu-miR-294	MIMAT0000372	NM_027698	Exod1	exonuclease domain containing 1	0	0	1	0	0	0	0	1	0	1	0
mmu-miR-294	MIMAT0000372	NM_027722	Nudt4	nudix (nucleoside diphosphate linked moiety X)-type motif 4	0	0	1	0	0	0	0	1	0	1	0
mmu-miR-294	MIMAT0000372	NM_027758	Tbc1d9	TBC1 domain family, member 9	0	0	1	0	0	0	0	1	0	1	0
mmu-miR-294	MIMAT0000372	NM_027773	2310047D13Rik	RIKEN cDNA 2310047D13 gene	0	0	1	1	0	0	0	0	0	1	0
mmu-miR-294	MIMAT0000372	NM_027799	Ankrd40	ankyrin repeat domain 40	0	0	1	0	0	0	0	1	0	1	0
mmu-miR-294	MIMAT0000372	NM_027835	Ifih1	interferon induced with helicase C domain 1	0	0	1	0	0	0	0	1	0	1	0
mmu-miR-294	MIMAT0000372	NM_027882	Cic	capicua homolog (Drosophila)	0	0	0	0	0	0	1	1	0	1	0
mmu-miR-294	MIMAT0000372	NM_027886	Stk11ip	serine/threonine kinase 11 interacting protein	0	0	0	0	0	0	1	1	0	1	0
mmu-miR-294	MIMAT0000372	NM_027901	Gtf3c2	general transcription factor IIIC, polypeptide 2, beta	0	0	1	0	0	0	0	1	0	1	0
mmu-miR-294	MIMAT0000372	NM_027904	Cpn2	carboxypeptidase N, polypeptide 2	0	0	1	0	0	0	0	1	0	1	0
mmu-miR-294	MIMAT0000372	NM_027922	Ankle2	ankyrin repeat and LEM domain containing 2	0	0	1	0	0	0	0	1	0	1	0
mmu-miR-294	MIMAT0000372	NM_027924	Pdgfd	platelet-derived growth factor, D polypeptide	0	0	1	0	0	0	0	1	0	1	0
mmu-miR-294	MIMAT0000372	NM_027934	Rnf180	ring finger protein 180	0	0	1	0	0	0	0	1	0	1	0
mmu-miR-294	MIMAT0000372	NM_027959	Pdia6	protein disulfide isomerase associated 6	0	0	1	0	0	0	0	1	0	1	0
mmu-miR-294	MIMAT0000372	NM_028019	Rnf135	ring finger protein 135	0	0	1	0	0	0	0	1	0	1	0
mmu-miR-294	MIMAT0000372	NM_028032	Ppp2r2a	protein phosphatase 2 (formerly 2A), regulatory subunit B (PR 52), alpha isoform	0	0	1	0	0	0	0	1	0	1	0
mmu-miR-294	MIMAT0000372	NM_028052	Synpr	synaptoporin	0	0	1	0	0	0	0	1	0	1	0
mmu-miR-294	MIMAT0000372	NM_028053	Tmem38b	transmembrane protein 38B	0	0	1	0	0	0	0	1	0	1	0
mmu-miR-294	MIMAT0000372	NM_028058	Fundc1	FUN14 domain containing 1	0	0	1	0	0	0	0	1	0	1	0
mmu-miR-294	MIMAT0000372	NM_028059	Zfp654	zinc finger protein 654	0	0	1	0	0	0	0	1	0	1	0
mmu-miR-294	MIMAT0000372	NM_028061	Cyb561d1	cytochrome b-561 domain containing 1	0	0	1	0	0	0	0	1	0	1	0
mmu-miR-294	MIMAT0000372	NM_028069	Mupcdh	mucin-like protocadherin	0	0	1	0	0	0	0	1	0	1	0
mmu-miR-294	MIMAT0000372	NM_028097	Tmem68	transmembrane protein 68	0	0	1	0	0	0	0	1	0	1	0
mmu-miR-294	MIMAT0000372	NM_028099	Dusp11	dual specificity phosphatase 11 (RNA/RNP complex 1-interacting)	0	0	1	0	0	0	0	1	0	1	0
mmu-miR-294	MIMAT0000372	NM_028101	2610003J06Rik	RIKEN cDNA 2610003J06 gene	0	0	1	0	0	0	0	1	0	1	0
mmu-miR-294	MIMAT0000372	NM_028127	Frmd6	FERM domain containing 6	0	0	0	0	0	0	1	1	0	1	0
mmu-miR-294	MIMAT0000372	NM_028133	Egln3	EGL nine homolog 3 (C. elegans)	0	0	0	0	0	0	1	1	0	1	0
mmu-miR-294	MIMAT0000372	NM_028139	Atxn7l1	ataxin 7-like 1	0	0	1	0	0	0	0	1	0	1	0
mmu-miR-294	MIMAT0000372	NM_028140	Mfsd8	major facilitator superfamily domain containing 8	0	0	1	0	0	0	0	1	0	1	0
mmu-miR-294	MIMAT0000372	NM_028149	Fbxl20	F-box and leucine-rich repeat protein 20	0	0	1	0	0	0	0	1	0	1	0
mmu-miR-294	MIMAT0000372	NM_028173	Tram1	translocating chain-associating membrane protein 1	0	0	1	0	0	0	0	1	0	1	0
mmu-miR-294	MIMAT0000372	NM_028190	Luc7l	Luc7 homolog (S. cerevisiae)-like	0	0	1	0	0	0	0	1	0	1	0
mmu-miR-294	MIMAT0000372	NM_028195	Pscd4	pleckstrin homology, Sec7 and coiled/coil domains 4	0	0	1	0	0	0	0	1	0	1	0
mmu-miR-294	MIMAT0000372	NM_028224	Faim2	Fas apoptotic inhibitory molecule 2	0	0	1	0	0	0	0	1	0	1	0
mmu-miR-294	MIMAT0000372	NM_028227	Brap	BRCA1 associated protein	0	0	1	0	0	0	0	1	0	1	0
mmu-miR-294	MIMAT0000372	NM_028238	Rab38	Rab38, member of RAS oncogene family	0	0	1	0	0	0	0	1	0	1	0
mmu-miR-294	MIMAT0000372	NM_028248	Tmem87b	transmembrane protein 87B	0	0	1	0	0	0	0	1	0	1	0
mmu-miR-294	MIMAT0000372	NM_028258	Dzip1l	DAZ interacting protein 1-like	0	0	1	0	0	0	0	1	0	1	0
mmu-miR-294	MIMAT0000372	NM_028259	Rps6kb1	ribosomal protein S6 kinase, polypeptide 1	0	0	1	0	0	0	0	1	0	1	0
mmu-miR-294	MIMAT0000372	NM_028296	Car10	carbonic anhydrase 10	0	0	1	0	0	0	0	1	0	1	0
mmu-miR-294	MIMAT0000372	NM_028298	Zfp655	zinc finger protein 655	0	0	1	0	0	0	0	1	0	1	0
mmu-miR-294	MIMAT0000372	NM_028304	Pus10	pseudouridylate synthase 10	0	0	1	0	0	0	0	1	0	1	0
mmu-miR-294	MIMAT0000372	NM_028360	Ttc19	tetratricopeptide repeat domain 19	0	0	1	0	0	0	0	1	0	1	0
mmu-miR-294	MIMAT0000372	NM_028372	2900024O10Rik	RIKEN cDNA 2900024O10 gene	0	0	1	0	0	0	0	1	0	1	0
mmu-miR-294	MIMAT0000372	NM_028387	Macrod2	MACRO domain containing 2	0	0	1	0	0	0	0	1	0	1	0
mmu-miR-294	MIMAT0000372	NM_028399	Ccnt2	cyclin T2	0	0	0	0	0	0	1	1	0	1	0
mmu-miR-294	MIMAT0000372	NM_028410	Prkrir	protein-kinase, interferon-inducible double stranded RNA dependent inhibitor, repressor of (P58 repressor)	0	0	1	0	0	0	0	1	0	1	0
mmu-miR-294	MIMAT0000372	NM_028444	Prkcdbp	protein kinase C, delta binding protein	0	0	1	0	0	0	0	1	0	1	0
mmu-miR-294	MIMAT0000372	NM_028447	Prrc1	proline-rich coiled-coil 1	0	0	1	0	0	0	0	1	0	1	0
mmu-miR-294	MIMAT0000372	NM_028469	3110082I17Rik	RIKEN cDNA 3110082I17 gene	0	0	1	0	0	0	0	1	0	1	0
mmu-miR-294	MIMAT0000372	NM_028487	Gpbp1	GC-rich promoter binding protein 1	0	0	1	0	0	0	0	1	0	1	0
mmu-miR-294	MIMAT0000372	NM_028494	1700034I23Rik	RIKEN cDNA 1700034I23 gene	0	0	1	0	0	0	0	1	0	1	0
mmu-miR-294	MIMAT0000372	NM_028523	Dcbld2	discoidin, CUB and LCCL domain containing 2	0	0	0	0	0	0	1	1	0	1	0
mmu-miR-294	MIMAT0000372	NM_028533	1700065D16Rik	RIKEN cDNA 1700065D16 gene	0	0	1	0	0	0	0	1	0	1	0
mmu-miR-294	MIMAT0000372	NM_028538	1700049G17Rik	RIKEN cDNA 1700049G17 gene	0	0	1	0	0	0	0	1	0	1	0
mmu-miR-294	MIMAT0000372	NM_028543	1700065O13Rik	RIKEN cDNA 1700065O13 gene	0	0	1	0	0	0	0	1	0	1	0
mmu-miR-294	MIMAT0000372	NM_028596	2410025L10Rik	RIKEN cDNA 2410025L10 gene	0	0	1	0	0	0	0	1	0	1	0
mmu-miR-294	MIMAT0000372	NM_028615	Dppa2	developmental pluripotency associated 2	0	0	1	0	0	0	0	1	0	1	0
mmu-miR-294	MIMAT0000372	NM_028623	Cst6	cystatin E/M	0	0	1	0	0	0	0	1	0	1	0
mmu-miR-294	MIMAT0000372	NM_028627	Psd	pleckstrin and Sec7 domain containing	0	0	0	0	0	0	1	1	0	1	0
mmu-miR-294	MIMAT0000372	NM_028639	Ttc7	tetratricopeptide repeat domain 7	0	0	1	0	0	0	0	1	0	1	0
mmu-miR-294	MIMAT0000372	NM_028658	Ccdc128	coiled-coil domain containing 128	0	0	0	0	0	0	1	1	0	1	0
mmu-miR-294	MIMAT0000372	NM_028696	Obfc2a	oligonucleotide/oligosaccharide-binding fold containing 2A	0	0	0	0	0	0	1	1	0	1	0
mmu-miR-294	MIMAT0000372	NM_028705	Herc3	hect domain and RLD 3	0	0	1	0	0	0	0	1	0	1	0
mmu-miR-294	MIMAT0000372	NM_028710	Arsg	arylsulfatase G	0	0	1	0	0	0	0	1	0	1	0
mmu-miR-294	MIMAT0000372	NM_028711	Slc25a27	solute carrier family 25, member 27	0	0	1	0	0	0	0	1	0	1	0
mmu-miR-294	MIMAT0000372	NM_028712	Rap2b	RAP2B, member of RAS oncogene family	0	0	1	0	0	0	0	1	0	1	0
mmu-miR-294	MIMAT0000372	NM_028713	Rftn2	raftlin family member 2	0	0	1	0	0	0	0	1	0	1	0
mmu-miR-294	MIMAT0000372	NM_028717	Als2	amyotrophic lateral sclerosis 2 (juvenile) homolog (human)	0	0	1	0	0	0	0	1	0	1	0
mmu-miR-294	MIMAT0000372	NM_028719	Cpne4	copine IV	0	0	1	0	0	0	0	1	0	1	0
mmu-miR-294	MIMAT0000372	NM_028731	D12Ertd551e	DNA segment, Chr 12, ERATO Doi 551, expressed	0	0	1	0	0	0	0	1	0	1	0
mmu-miR-294	MIMAT0000372	NM_028747	0610012H03Rik	RIKEN cDNA 0610012H03 gene	0	0	1	0	0	0	0	1	0	1	0
mmu-miR-294	MIMAT0000372	NM_028758	Gga2	golgi associated, gamma adaptin ear containing, ARF binding protein 2	0	0	1	0	0	0	0	1	0	1	0
mmu-miR-294	MIMAT0000372	NM_028790	Acot12	acyl-CoA thioesterase 12	0	0	1	0	0	0	0	1	0	1	0
mmu-miR-294	MIMAT0000372	NM_028792	Josd1	Josephin domain containing 1	0	0	1	0	0	0	0	1	0	1	0
mmu-miR-294	MIMAT0000372	NM_028793	Acbd5	acyl-Coenzyme A binding domain containing 5	0	0	1	0	0	0	0	1	0	1	0
mmu-miR-294	MIMAT0000372	NM_028812	Gtf2e1	general transcription factor II E, polypeptide 1 (alpha subunit)	0	0	1	0	0	0	0	1	0	1	0
mmu-miR-294	MIMAT0000372	NM_028815	Cep97	centrosomal protein 97	0	0	0	0	0	0	1	1	0	1	0
mmu-miR-294	MIMAT0000372	NM_028820	Sept14	septin 14	0	0	1	0	0	0	0	1	0	1	0
mmu-miR-294	MIMAT0000372	NM_028874	Snx19	sorting nexin 19	0	0	1	0	0	0	0	1	0	1	0
mmu-miR-294	MIMAT0000372	NM_028887	Smchd1	SMC hinge domain containing 1	0	0	1	0	0	0	0	1	0	1	0
mmu-miR-294	MIMAT0000372	NM_028889	Efhd1	EF hand domain containing 1	0	0	1	0	0	0	0	1	0	1	0
mmu-miR-294	MIMAT0000372	NM_028903	Scara5	scavenger receptor class A, member 5 (putative)	0	0	1	0	0	0	0	1	0	1	0
mmu-miR-294	MIMAT0000372	NM_028905	4932438H23Rik	RIKEN cDNA 4932438H23 gene	0	0	1	0	0	0	0	1	0	1	0
mmu-miR-294	MIMAT0000372	NM_028906	Dpp8	dipeptidylpeptidase 8	0	0	0	0	0	0	1	1	0	1	0
mmu-miR-294	MIMAT0000372	NM_028932	Eaf1	ELL associated factor 1	0	0	1	0	0	0	0	1	0	1	0
mmu-miR-294	MIMAT0000372	NM_028933	1300010M03Rik	RIKEN cDNA 1300010M03 gene	0	0	0	0	0	0	1	1	0	1	0
mmu-miR-294	MIMAT0000372	NM_028934	4930452B06Rik	RIKEN cDNA 4930452B06 gene	0	0	1	0	0	0	0	1	0	1	0
mmu-miR-294	MIMAT0000372	NM_028940	Rlbp1l1	retinaldehyde binding protein 1-like 1	0	0	1	0	0	0	0	1	0	1	0
mmu-miR-294	MIMAT0000372	NM_028942	Slco6c1	solute carrier organic anion transporter family, member 6c1	0	0	1	1	0	0	0	0	0	1	0
mmu-miR-294	MIMAT0000372	NM_028953	Tmc1	transmembrane channel-like gene family 1	0	0	1	0	0	0	0	1	0	1	0
mmu-miR-294	MIMAT0000372	NM_028956	Pus10	pseudouridylate synthase 10	0	0	1	0	0	0	0	1	0	1	0
mmu-miR-294	MIMAT0000372	NM_028975	Tmem33	transmembrane protein 33	0	0	1	0	0	0	0	1	0	1	0
mmu-miR-294	MIMAT0000372	NM_028982	8430419L09Rik	RIKEN cDNA 8430419L09 gene	0	0	1	0	0	0	0	1	0	1	0
mmu-miR-294	MIMAT0000372	NM_028990	Tmem168	transmembrane protein 168	0	0	1	0	0	0	0	1	0	1	0
mmu-miR-294	MIMAT0000372	NM_028994	Pck2	phosphoenolpyruvate carboxykinase 2 (mitochondrial)	0	0	1	0	0	0	0	1	0	1	0
mmu-miR-294	MIMAT0000372	NM_029007	AW125753	expressed sequence AW125753	0	0	1	0	0	0	0	1	0	1	0
mmu-miR-294	MIMAT0000372	NM_029022	Scrn3	secernin 3	0	0	1	0	0	0	0	1	0	1	0
mmu-miR-294	MIMAT0000372	NM_029023	Scpep1	serine carboxypeptidase 1	0	0	1	0	0	0	0	1	0	1	0
mmu-miR-294	MIMAT0000372	NM_029031	Shpk	sedoheptulokinase	0	0	1	0	0	0	0	1	0	1	0
mmu-miR-294	MIMAT0000372	NM_029035	Spsb1	splA/ryanodine receptor domain and SOCS box containing 1	0	0	1	0	0	0	0	1	0	1	0
mmu-miR-294	MIMAT0000372	NM_029037	4930444A02Rik	RIKEN cDNA 4930444A02 gene	0	0	1	0	0	0	0	1	0	1	0
mmu-miR-294	MIMAT0000372	NM_029068	Snx16	sorting nexin 16	0	0	0	0	0	0	1	1	0	1	0
mmu-miR-294	MIMAT0000372	NM_029148	Txndc13	thioredoxin domain containing 13	0	0	1	0	0	0	0	1	0	1	0
mmu-miR-294	MIMAT0000372	NM_029239	Prkd3	protein kinase D3	0	0	1	0	0	0	0	1	0	1	0
mmu-miR-294	MIMAT0000372	NM_029277	Arhgap12	Rho GTPase activating protein 12	0	0	0	0	0	0	1	1	0	1	0
mmu-miR-294	MIMAT0000372	NM_029337	Ep400	E1A binding protein p400	0	0	1	0	0	0	0	1	0	1	0
mmu-miR-294	MIMAT0000372	NM_029434	Lca5	Leber congenital amaurosis 5 (human)	0	0	1	0	0	0	0	1	0	1	0
mmu-miR-294	MIMAT0000372	NM_029436	Klhl24	kelch-like 24 (Drosophila)	0	0	1	0	0	0	0	1	0	1	0
mmu-miR-294	MIMAT0000372	NM_029467	Tcam1	testicular cell adhesion molecule 1	0	0	1	0	0	0	0	1	0	1	0
mmu-miR-294	MIMAT0000372	NM_029492	Zdhhc20	zinc finger, DHHC domain containing 20	0	0	1	0	0	0	0	1	0	1	0
mmu-miR-294	MIMAT0000372	NM_029531	Zfp60	zinc finger protein 60	0	0	1	0	0	0	0	1	0	1	0
mmu-miR-294	MIMAT0000372	NM_029536	Gpr165	G protein-coupled receptor 165	0	0	1	0	0	0	0	1	0	1	0
mmu-miR-294	MIMAT0000372	NM_029545	6530401N04Rik	RIKEN cDNA 6530401N04 gene	0	0	1	0	0	0	0	1	0	1	0
mmu-miR-294	MIMAT0000372	NM_029654	Atg2b	ATG2 autophagy related 2 homolog B (S. cerevisiae)	0	0	1	0	0	0	0	1	0	1	0
mmu-miR-294	MIMAT0000372	NM_029657	Mgrn1	mahogunin, ring finger 1	0	0	1	0	0	0	0	1	0	1	0
mmu-miR-294	MIMAT0000372	NM_029669	Dnajc18	DnaJ (Hsp40) homolog, subfamily C, member 18	0	0	1	0	0	0	0	1	0	1	0
mmu-miR-294	MIMAT0000372	NM_029692	Upp2	uridine phosphorylase 2	0	0	1	0	0	0	0	1	0	1	0
mmu-miR-294	MIMAT0000372	NM_029721	Snx27	sorting nexin family member 27	0	0	1	0	0	0	0	1	0	1	0
mmu-miR-294	MIMAT0000372	NM_029746	Cog2	component of oligomeric golgi complex 2	0	0	1	0	0	0	0	1	0	1	0
mmu-miR-294	MIMAT0000372	NM_029748	2510006D16Rik	RIKEN cDNA 2510006D16 gene	0	0	1	0	0	0	0	1	0	1	0
mmu-miR-294	MIMAT0000372	NM_029749	Usp42	ubiquitin specific peptidase 42	0	0	1	0	0	0	0	1	0	1	0
mmu-miR-294	MIMAT0000372	NM_029752	Bri3bp	Bri3 binding protein	0	0	1	0	0	0	0	1	0	1	0
mmu-miR-294	MIMAT0000372	NM_029758	D12Ertd553e	DNA segment, Chr 12, ERATO Doi 553, expressed	0	0	1	0	0	0	0	1	0	1	0
mmu-miR-294	MIMAT0000372	NM_029763	Polr3f	polymerase (RNA) III (DNA directed) polypeptide F	0	0	1	0	0	0	0	1	0	1	0
mmu-miR-294	MIMAT0000372	NM_029773	Spopl	speckle-type POZ protein-like	0	0	1	0	0	0	0	1	0	1	0
mmu-miR-294	MIMAT0000372	NM_029784	6430514L14Rik	RIKEN cDNA 6430514L14 gene	0	0	1	0	0	0	0	1	0	1	0
mmu-miR-294	MIMAT0000372	NM_029791	Bicd2	bicaudal D homolog 2 (Drosophila)	0	0	0	0	0	0	1	1	0	1	0
mmu-miR-294	MIMAT0000372	NM_029809	2310014L17Rik	RIKEN cDNA 2310014L17 gene	0	0	1	0	0	0	0	1	0	1	0
mmu-miR-294	MIMAT0000372	NM_029835	5730590G19Rik	RIKEN cDNA 5730590G19 gene	0	0	1	0	0	0	0	1	0	1	0
mmu-miR-294	MIMAT0000372	NM_029846	Atg16l1	autophagy-related 16-like 1 (yeast)	0	0	0	0	0	0	1	1	0	1	0
mmu-miR-294	MIMAT0000372	NM_029850	Bcl7a	B-cell CLL/lymphoma 7A	0	0	1	0	0	0	0	1	0	1	0
mmu-miR-294	MIMAT0000372	NM_029870	A930001N09Rik	RIKEN cDNA A930001N09 gene	0	0	0	0	0	0	1	1	0	1	0
mmu-miR-294	MIMAT0000372	NM_029879	Rgs7bp	regulator of G-protein signalling 7 binding protein	0	0	1	0	0	0	0	1	0	1	0
mmu-miR-294	MIMAT0000372	NM_029885	Gabpb2	GA repeat binding protein, beta 2	0	0	1	0	0	0	0	1	0	1	0
mmu-miR-294	MIMAT0000372	NM_029911	Kcnk10	potassium channel, subfamily K, member 10	0	0	1	0	0	0	0	1	0	1	0
mmu-miR-294	MIMAT0000372	NM_029946	Efcab3	EF-hand calcium binding domain 3	0	0	1	0	0	0	0	1	0	1	0
mmu-miR-294	MIMAT0000372	NM_029956	Mmab	methylmalonic aciduria (cobalamin deficiency) type B homolog (human)	0	0	1	0	0	0	0	1	0	1	0
mmu-miR-294	MIMAT0000372	NM_029965	Rnf170	ring finger protein 170	0	0	1	0	0	0	0	1	0	1	0
mmu-miR-294	MIMAT0000372	NM_029999	Lbh	limb-bud and heart	0	0	1	0	0	0	0	1	0	1	0
mmu-miR-294	MIMAT0000372	NM_030081	Zfyve20	zinc finger, FYVE domain containing 20	0	0	1	0	0	0	0	1	0	1	0
mmu-miR-294	MIMAT0000372	NM_030108	Tmem33	transmembrane protein 33	0	0	1	0	0	0	0	1	0	1	0
mmu-miR-294	MIMAT0000372	NM_030116	Mrpl9	mitochondrial ribosomal protein L9	0	0	1	0	0	0	0	1	0	1	0
mmu-miR-294	MIMAT0000372	NM_030138	Centb2	centaurin, beta 2	0	0	1	0	0	0	0	1	0	1	0
mmu-miR-294	MIMAT0000372	NM_030165	Csgalnact2	chondroitin sulfate N-acetylgalactosaminyltransferase 2	0	0	1	0	0	0	0	1	0	1	0
mmu-miR-294	MIMAT0000372	NM_030168	4921505C17Rik	RIKEN cDNA 4921505C17 gene	0	0	1	0	0	0	0	1	0	1	0
mmu-miR-294	MIMAT0000372	NM_030197	2700078E11Rik	RIKEN cDNA 2700078E11 gene	0	0	1	0	0	0	0	1	0	1	0
mmu-miR-294	MIMAT0000372	NM_030201	Stch	stress 70 protein chaperone, microsome-associated, human homolog	0	0	1	0	0	0	0	1	0	1	0
mmu-miR-294	MIMAT0000372	NM_030226	9130019O22Rik	RIKEN cDNA 9130019O22 gene	0	0	1	0	0	0	0	1	0	1	0
mmu-miR-294	MIMAT0000372	NM_030249	Cttnbp2nl	CTTNBP2 N-terminal like	0	0	1	0	0	0	0	1	0	1	0
mmu-miR-294	MIMAT0000372	NM_030258	Gpr146	G protein-coupled receptor 146	0	0	1	0	0	0	0	1	0	1	0
mmu-miR-294	MIMAT0000372	NM_030554	Rab27b	RAB27b, member RAS oncogene family	0	0	1	0	0	0	0	1	0	1	0
mmu-miR-294	MIMAT0000372	NM_030561	BC004004	cDNA sequence BC004004	0	0	1	0	0	0	0	1	0	1	0
mmu-miR-294	MIMAT0000372	NM_030598	Rcan2	regulator of calcineurin 2	0	0	1	0	0	0	0	1	0	1	0
mmu-miR-294	MIMAT0000372	NM_030612	Nfkbiz	nuclear factor of kappa light polypeptide gene enhancer in B-cells inhibitor, zeta	0	0	1	0	0	0	0	1	0	1	0
mmu-miR-294	MIMAT0000372	NM_030614	Fgf16	fibroblast growth factor 16	0	0	1	0	0	0	0	1	0	1	0
mmu-miR-294	MIMAT0000372	NM_030680	Upf1	UPF1 regulator of nonsense transcripts homolog (yeast)	0	0	1	0	0	0	0	1	0	1	0
mmu-miR-294	MIMAT0000372	NM_030689	Nptxr	neuronal pentraxin receptor	0	0	1	0	0	0	0	1	0	1	0
mmu-miR-294	MIMAT0000372	NM_030692	Sacm1l	SAC1 (suppressor of actin mutations 1, homolog)-like (S. cerevisiae)	0	0	1	0	0	0	0	1	0	1	0
mmu-miR-294	MIMAT0000372	NM_030712	Cxcr6	chemokine (C-X-C motif) receptor 6	0	0	1	0	0	0	0	1	0	1	0
mmu-miR-294	MIMAT0000372	NM_030719	Gats	opposite strand transcription unit to Stag3	0	0	1	0	0	0	0	1	0	1	0
mmu-miR-294	MIMAT0000372	NM_030736	V1rd14	vomeronasal 1 receptor, D14	0	0	1	0	0	0	0	1	0	1	0
mmu-miR-294	MIMAT0000372	NM_030886	Ankrd17	ankyrin repeat domain 17	0	0	0	0	0	0	1	1	0	1	0
mmu-miR-294	MIMAT0000372	NM_030889	Sorcs2	sortilin-related VPS10 domain containing receptor 2	0	0	1	0	0	0	0	1	0	1	0
mmu-miR-294	MIMAT0000372	NM_031167	Il1rn	interleukin 1 receptor antagonist	0	0	1	0	0	0	0	1	0	1	0
mmu-miR-294	MIMAT0000372	NM_031194	Slc22a8	solute carrier family 22 (organic anion transporter), member 8	0	0	1	0	0	0	0	1	0	1	0
mmu-miR-294	MIMAT0000372	NM_031199	Tgfa	transforming growth factor alpha	0	0	1	0	0	0	0	1	0	1	0
mmu-miR-294	MIMAT0000372	NM_031249	Cstf2t	cleavage stimulation factor, 3" pre-RNA subunit 2, tau	0	0	1	0	0	0	0	1	0	1	0
mmu-miR-294	MIMAT0000372	NM_031256	Plekha3	pleckstrin homology domain-containing, family A (phosphoinositide binding specific) member 3	0	0	0	0	0	0	1	1	0	1	0
mmu-miR-294	MIMAT0000372	NM_031377	Pramel1	preferentially expressed antigen in melanoma-like 1	0	0	1	0	0	0	0	1	0	1	0
mmu-miR-294	MIMAT0000372	NM_031494	Zfp275	zinc finger protein 275	0	0	1	0	0	0	0	1	0	1	0
mmu-miR-294	MIMAT0000372	NM_031881	Nedd4l	neural precursor cell expressed, developmentally down-regulated gene 4-like	0	0	0	0	0	0	1	1	0	1	0
mmu-miR-294	MIMAT0000372	NM_032000	Trps1	trichorhinophalangeal syndrome I (human)	0	0	0	0	0	0	1	1	0	1	0
mmu-miR-294	MIMAT0000372	NM_032003	Enpp5	ectonucleotide pyrophosphatase/phosphodiesterase 5	0	0	0	0	0	0	1	1	0	1	0
mmu-miR-294	MIMAT0000372	NM_032393	Mtap1a	microtubule-associated protein 1 A	0	0	1	0	0	0	0	1	0	1	0
mmu-miR-294	MIMAT0000372	NM_033149	B3galt5	UDP-Gal:betaGlcNAc beta 1,3-galactosyltransferase, polypeptide 5	0	0	1	0	0	0	0	1	0	1	0
mmu-miR-294	MIMAT0000372	NM_033218	Srebf2	sterol regulatory element binding factor 2	0	0	1	0	0	0	0	1	0	1	0
mmu-miR-294	MIMAT0000372	NM_033320	Glce	glucuronyl C5-epimerase	0	0	1	0	0	0	0	1	0	1	0
mmu-miR-294	MIMAT0000372	NM_033322	Lztfl1	leucine zipper transcription factor-like 1	0	0	1	0	0	0	0	1	0	1	0
mmu-miR-294	MIMAT0000372	NM_033374	Dock2	dedicator of cyto-kinesis 2	0	0	1	0	0	0	0	1	0	1	0
mmu-miR-294	MIMAT0000372	NM_033444	Clic1	chloride intracellular channel 1	0	0	1	0	0	0	0	1	0	1	0
mmu-miR-294	MIMAT0000372	NM_033476	Tcfcp2	transcription factor CP2	0	0	1	0	0	0	0	1	0	1	0
mmu-miR-294	MIMAT0000372	NM_033523	Spred2	sprouty-related, EVH1 domain containing 2	0	0	1	0	0	0	0	1	0	1	0
mmu-miR-294	MIMAT0000372	NM_033524	Spred1	sprouty protein with EVH-1 domain 1, related sequence	0	0	1	0	0	0	0	1	0	1	0
mmu-miR-294	MIMAT0000372	NM_033560	Vps37a	vacuolar protein sorting 37A (yeast)	0	0	1	0	0	0	0	1	0	1	0
mmu-miR-294	MIMAT0000372	NM_033565	Aff4	AF4/FMR2 family, member 4	0	0	1	0	0	0	0	1	0	1	0
mmu-miR-294	MIMAT0000372	NM_033623	Dcun1d1	DCN1, defective in cullin neddylation 1, domain containing 1 (S. cerevisiae)	0	0	0	0	0	0	1	1	0	1	0
mmu-miR-294	MIMAT0000372	NM_053073	Lrp8	low density lipoprotein receptor-related protein 8, apolipoprotein e receptor	0	0	1	0	0	0	0	1	0	1	0
mmu-miR-294	MIMAT0000372	NM_053079	Slc15a1	solute carrier family 15 (oligopeptide transporter), member 1	0	0	1	0	0	0	0	1	0	1	0
mmu-miR-294	MIMAT0000372	NM_053090	AB030242	expressed sequence AB030242	0	0	1	0	0	0	0	1	0	1	0
mmu-miR-294	MIMAT0000372	NM_053103	Entpd7	ectonucleoside triphosphate diphosphohydrolase 7	0	0	1	0	0	0	0	1	0	1	0
mmu-miR-294	MIMAT0000372	NM_053105	Klhl1	kelch-like 1 (Drosophila)	0	0	1	0	0	0	0	1	0	1	0
mmu-miR-294	MIMAT0000372	NM_053117	Pard6g	par-6 partitioning defective 6 homolog gamma (C. elegans)	0	0	1	0	0	0	0	1	0	1	0
mmu-miR-294	MIMAT0000372	NM_053142	Pcdhb17	protocadherin beta 17	0	0	1	0	0	0	0	1	0	1	0
mmu-miR-294	MIMAT0000372	NM_053167	Trim9	tripartite motif-containing 9	0	0	1	0	0	0	0	1	0	1	0
mmu-miR-294	MIMAT0000372	NM_053171	Csmd1	CUB and Sushi multiple domains 1	0	0	1	0	0	0	0	1	0	1	0
mmu-miR-294	MIMAT0000372	NM_053187	Gopc	golgi associated PDZ and coiled-coil motif containing	0	0	1	0	0	0	0	1	0	1	0
mmu-miR-294	MIMAT0000372	NM_053206	Magee2	melanoma antigen, family E, 2	0	0	1	0	0	0	0	1	0	1	0
mmu-miR-294	MIMAT0000372	NM_053247	Lyve1	lymphatic vessel endothelial hyaluronan receptor 1	0	0	1	0	0	0	0	1	0	1	0
mmu-miR-294	MIMAT0000372	NM_053262	Hsd17b11	hydroxysteroid (17-beta) dehydrogenase 11	0	0	1	0	0	0	0	1	0	1	0
mmu-miR-294	MIMAT0000372	NM_053268	Rasa2	RAS p21 protein activator 2	0	0	1	0	0	0	0	1	0	1	0
mmu-miR-294	MIMAT0000372	NM_053269	Rad51c	Rad51 homolog c (S. cerevisiae)	0	0	1	0	0	0	0	1	0	1	0
mmu-miR-294	MIMAT0000372	NM_054040	Tulp4	tubby like protein 4	0	0	1	0	0	0	0	1	0	1	0
mmu-miR-294	MIMAT0000372	NM_054064	Psg29	pregnancy-specific glycoprotein 29	0	0	1	0	0	0	0	1	0	1	0
mmu-miR-294	MIMAT0000372	NM_054085	Alpk3	alpha-kinase 3	0	0	1	0	0	0	0	1	0	1	0
mmu-miR-294	MIMAT0000372	NM_054089	Tgs1	trimethylguanosine synthase homolog (S. cerevisiae)	0	0	1	0	0	0	0	1	0	1	0
mmu-miR-294	MIMAT0000372	NM_054098	Steap4	STEAP family member 4	0	0	1	0	0	0	0	1	0	1	0
mmu-miR-294	MIMAT0000372	NM_080436	Rdh1	retinol dehydrogenase 1 (all trans)	0	0	1	0	0	0	0	1	0	1	0
mmu-miR-294	MIMAT0000372	NM_080458	Bsnd	Bartter syndrome, infantile, with sensorineural deafness (Barttin)	0	0	1	0	0	0	0	1	0	1	0
mmu-miR-294	MIMAT0000372	NM_080463	Pofut1	protein O-fucosyltransferase 1	0	0	1	0	0	0	0	1	0	1	0
mmu-miR-294	MIMAT0000372	NM_080464	Ppp1r3a	protein phosphatase 1, regulatory (inhibitor) subunit 3A	0	0	1	0	0	0	0	1	0	1	0
mmu-miR-294	MIMAT0000372	NM_080639	Timp4	tissue inhibitor of metalloproteinase 4	0	0	1	0	0	0	0	1	0	1	0
mmu-miR-294	MIMAT0000372	NM_080788	Ttbk2	tau tubulin kinase 2	0	0	1	0	0	0	0	1	0	1	0
mmu-miR-294	MIMAT0000372	NM_080795	Lnx2	ligand of numb-protein X 2	0	0	1	0	0	0	0	1	0	1	0
mmu-miR-294	MIMAT0000372	NM_080847	Asb15	ankyrin repeat and SOCS box-containing protein 15	0	0	1	0	0	0	0	1	0	1	0
mmu-miR-294	MIMAT0000372	NM_080853	Slc17a6	solute carrier family 17 (sodium-dependent inorganic phosphate cotransporter), member 6	0	0	1	0	0	0	0	1	0	1	0
mmu-miR-294	MIMAT0000372	NM_080856	Asb14	ankyrin repeat and SOCS box-containing protein 14	0	0	1	0	0	0	0	1	0	1	0
mmu-miR-294	MIMAT0000372	NM_080857	Asb13	ankyrin repeat and SOCS box-containing protein 13	0	0	1	0	0	0	0	1	0	1	0
mmu-miR-294	MIMAT0000372	NM_130862	Baiap2	brain-specific angiogenesis inhibitor 1-associated protein 2	0	0	1	0	0	0	0	1	0	1	0
mmu-miR-294	MIMAT0000372	NM_130864	Acaa1a	acetyl-Coenzyme A acyltransferase 1A	0	0	1	0	0	0	0	1	0	1	0
mmu-miR-294	MIMAT0000372	NM_130865	Dmbx1	diencephalon/mesencephalon homeobox 1	0	0	1	0	0	0	0	1	0	1	0
mmu-miR-294	MIMAT0000372	NM_133194	Scml2	sex comb on midleg-like 2 (Drosophila)	0	0	1	0	0	0	0	1	0	1	0
mmu-miR-294	MIMAT0000372	NM_133196	Cstf2	cleavage stimulation factor, 3" pre-RNA subunit 2	0	0	1	0	0	0	0	1	0	1	0
mmu-miR-294	MIMAT0000372	NM_133219	Gcnt2	glucosaminyl (N-acetyl) transferase 2, I-branching enzyme	0	0	1	0	0	0	0	1	0	1	0
mmu-miR-294	MIMAT0000372	NM_133227	Nup155	nucleoporin 155	0	0	1	0	0	0	0	1	0	1	0
mmu-miR-294	MIMAT0000372	NM_133231	Rfxap	regulatory factor X-associated protein	0	0	1	0	0	0	0	1	0	1	0
mmu-miR-294	MIMAT0000372	NM_133236	Glcci1	glucocorticoid induced transcript 1	0	0	1	0	0	0	0	1	0	1	0
mmu-miR-294	MIMAT0000372	NM_133345	Ing4	inhibitor of growth family, member 4	0	0	1	0	0	0	0	1	0	1	0
mmu-miR-294	MIMAT0000372	NM_133349	Zfand2a	zinc finger, AN1-type domain 2A	0	0	1	0	0	0	0	1	0	1	0
mmu-miR-294	MIMAT0000372	NM_133654	Cd34	CD34 antigen	0	0	1	0	0	0	0	1	0	1	0
mmu-miR-294	MIMAT0000372	NM_133656	Crk	v-crk sarcoma virus CT10 oncogene homolog (avian)	0	0	1	0	0	0	0	1	0	1	0
mmu-miR-294	MIMAT0000372	NM_133662	Ier3	immediate early response 3	0	0	1	0	0	0	0	1	0	1	0
mmu-miR-294	MIMAT0000372	NM_133673	Tor1b	torsin family 1, member B	0	0	1	0	0	0	0	1	0	1	0
mmu-miR-294	MIMAT0000372	NM_133683	Tmem19	transmembrane protein 19	0	0	1	0	0	0	0	1	0	1	0
mmu-miR-294	MIMAT0000372	NM_133685	Rab31	RAB31, member RAS oncogene family	0	0	1	0	0	0	0	1	0	1	0
mmu-miR-294	MIMAT0000372	NM_133700	Btbd10	BTB (POZ) domain containing 10	0	0	0	0	0	0	1	1	0	1	0
mmu-miR-294	MIMAT0000372	NM_133706	Tmem97	transmembrane protein 97	0	0	1	0	0	0	0	1	0	1	0
mmu-miR-294	MIMAT0000372	NM_133715	Arhgap27	Rho GTPase activating protein 27	0	0	1	0	0	0	0	1	0	1	0
mmu-miR-294	MIMAT0000372	NM_133717	Rab43	RAB43, member RAS oncogene family	0	0	1	0	0	0	0	1	0	1	0
mmu-miR-294	MIMAT0000372	NM_133735	Ptcd1	pentatricopeptide repeat domain 1	0	0	1	0	0	0	0	1	0	1	0
mmu-miR-294	MIMAT0000372	NM_133741	Snrk	SNF related kinase	0	0	1	0	0	0	0	1	0	1	0
mmu-miR-294	MIMAT0000372	NM_133746	2810048G17Rik	RIKEN cDNA 2810048G17 gene	0	0	1	0	0	0	0	1	0	1	0
mmu-miR-294	MIMAT0000372	NM_133754	Fblim1	filamin binding LIM protein 1	0	0	1	0	0	0	0	1	0	1	0
mmu-miR-294	MIMAT0000372	NM_133765	Fbxo31	F-box protein 31	0	0	0	0	0	0	1	1	0	1	0
mmu-miR-294	MIMAT0000372	NM_133766	Efr3a	EFR3 homolog A (S. cerevisiae)	0	0	1	0	0	0	0	1	0	1	0
mmu-miR-294	MIMAT0000372	NM_133769	Cyfip2	cytoplasmic FMR1 interacting protein 2	0	0	1	0	0	0	0	1	0	1	0
mmu-miR-294	MIMAT0000372	NM_133771	Memo1	mediator of cell motility 1	0	0	1	0	0	0	0	1	0	1	0
mmu-miR-294	MIMAT0000372	NM_133791	Wwc2	WW, C2 and coiled-coil domain containing 2	0	0	1	0	0	0	0	1	0	1	0
mmu-miR-294	MIMAT0000372	NM_133800	Nol12	nucleolar protein 12	0	0	1	0	0	0	0	1	0	1	0
mmu-miR-294	MIMAT0000372	NM_133803	Dpp3	dipeptidylpeptidase 3	0	0	1	0	0	0	0	1	0	1	0
mmu-miR-294	MIMAT0000372	NM_133806	Uap1	UDP-N-acetylglucosamine pyrophosphorylase 1	0	0	1	0	0	0	0	1	0	1	0
mmu-miR-294	MIMAT0000372	NM_133823	Mmaa	methylmalonic aciduria (cobalamin deficiency) type A	0	0	1	0	0	0	0	1	0	1	0
mmu-miR-294	MIMAT0000372	NM_133834	Hnrnpf	heterogeneous nuclear ribonucleoprotein F	0	0	1	0	0	0	0	1	0	1	0
mmu-miR-294	MIMAT0000372	NM_133852	Golga2	golgi autoantigen, golgin subfamily a, 2	0	0	1	0	0	0	0	1	0	1	0
mmu-miR-294	MIMAT0000372	NM_133865	Dclre1b	DNA cross-link repair 1B, PSO2 homolog (S. cerevisiae)	0	0	1	0	0	0	0	1	0	1	0
mmu-miR-294	MIMAT0000372	NM_133889	Bsdc1	BSD domain containing 1	0	0	1	0	0	0	0	1	0	1	0
mmu-miR-294	MIMAT0000372	NM_133931	Pot1a	protection of telomeres 1A	0	0	1	0	0	0	0	1	0	1	0
mmu-miR-294	MIMAT0000372	NM_133942	Plekha1	pleckstrin homology domain containing, family A (phosphoinositide binding specific) member 1	0	0	1	0	0	0	0	1	0	1	0
mmu-miR-294	MIMAT0000372	NM_133948	Psip1	PC4 and SFRS1 interacting protein 1	0	0	1	0	0	0	0	1	0	1	0
mmu-miR-294	MIMAT0000372	NM_133960	Ces6	carboxylesterase 6	0	0	1	0	0	0	0	1	0	1	0
mmu-miR-294	MIMAT0000372	NM_133962	Arhgef18	rho/rac guanine nucleotide exchange factor (GEF) 18	0	0	1	0	0	0	0	1	0	1	0
mmu-miR-294	MIMAT0000372	NM_133966	Taf5l	TAF5-like RNA polymerase II, p300/CBP-associated factor (PCAF)-associated factor	0	0	1	0	0	0	0	1	0	1	0
mmu-miR-294	MIMAT0000372	NM_133967	Zdhhc7	zinc finger, DHHC domain containing 7	0	0	1	0	0	0	0	1	0	1	0
mmu-miR-294	MIMAT0000372	NM_134002	Csnk1g2	casein kinase 1, gamma 2	0	0	1	0	0	0	0	1	0	1	0
mmu-miR-294	MIMAT0000372	NM_134014	Xpo1	exportin 1, CRM1 homolog (yeast)	0	0	1	0	0	0	0	1	0	1	0
mmu-miR-294	MIMAT0000372	NM_134015	Fbxw11	F-box and WD-40 domain protein 11	0	0	0	0	0	0	1	1	0	1	0
mmu-miR-294	MIMAT0000372	NM_134017	Mat2b	methionine adenosyltransferase II, beta	0	0	0	0	0	0	1	1	0	1	0
mmu-miR-294	MIMAT0000372	NM_134022	6330403K07Rik	RIKEN cDNA 6330403K07 gene	0	0	1	0	0	0	0	1	0	1	0
mmu-miR-294	MIMAT0000372	NM_134038	Slc16a6	solute carrier family 16 (monocarboxylic acid transporters), member 6	0	0	1	0	0	0	0	1	0	1	0
mmu-miR-294	MIMAT0000372	NM_134058	Pelo	pelota homolog (Drosophila)	0	0	1	0	0	0	0	1	0	1	0
mmu-miR-294	MIMAT0000372	NM_134073	Kctd9	potassium channel tetramerisation domain containing 9	0	0	1	0	0	0	0	1	0	1	0
mmu-miR-294	MIMAT0000372	NM_134110	Kcne2	potassium voltage-gated channel, Isk-related subfamily, gene 2	0	0	1	0	0	0	0	1	0	1	0
mmu-miR-294	MIMAT0000372	NM_134115	Stk38	serine/threonine kinase 38	0	0	0	0	0	0	1	1	0	1	0
mmu-miR-294	MIMAT0000372	NM_134125	Trip10	thyroid hormone receptor interactor 10	0	0	0	0	0	0	1	1	0	1	0
mmu-miR-294	MIMAT0000372	NM_134141	Ciapin1	cytokine induced apoptosis inhibitor 1	0	0	1	0	0	0	0	1	0	1	0
mmu-miR-294	MIMAT0000372	NM_134150	Otub1	OTU domain, ubiquitin aldehyde binding 1	0	0	1	0	0	0	0	1	0	1	0
mmu-miR-294	MIMAT0000372	NM_134189	Galnt10	UDP-N-acetyl-alpha-D-galactosamine:polypeptide N-acetylgalactosaminyltransferase 10	0	0	1	0	0	0	0	1	0	1	0
mmu-miR-294	MIMAT0000372	NM_134250	Havcr2	hepatitis A virus cellular receptor 2	0	0	1	0	0	0	0	1	0	1	0
mmu-miR-294	MIMAT0000372	NM_134437	Il17rd	interleukin 17 receptor D	0	0	1	0	0	0	0	1	0	1	0
mmu-miR-294	MIMAT0000372	NM_138309	Cd99l2	Cd99 antigen-like 2	0	0	1	0	0	0	0	1	0	1	0
mmu-miR-294	MIMAT0000372	NM_138584	Spg21	spastic paraplegia 21 homolog (human)	0	0	1	0	0	0	0	1	0	1	0
mmu-miR-294	MIMAT0000372	NM_138599	Tomm70a	translocase of outer mitochondrial membrane 70 homolog A (yeast)	0	0	1	0	0	0	0	1	0	1	0
mmu-miR-294	MIMAT0000372	NM_138628	Txlnb	taxilin beta	0	0	1	0	0	0	0	1	0	1	0
mmu-miR-294	MIMAT0000372	NM_138651	Cds2	CDP-diacylglycerol synthase (phosphatidate cytidylyltransferase) 2	0	0	1	0	0	0	0	1	0	1	0
mmu-miR-294	MIMAT0000372	NM_138657	Socs7	suppressor of cytokine signaling 7	0	0	1	0	0	0	0	1	0	1	0
mmu-miR-294	MIMAT0000372	NM_138683	Rspo1	R-spondin homolog (Xenopus laevis)	0	0	1	0	0	0	0	1	0	1	0
mmu-miR-294	MIMAT0000372	NM_138719	Gnb5	guanine nucleotide binding protein (G protein), beta 5	0	0	0	0	0	0	1	1	0	1	0
mmu-miR-294	MIMAT0000372	NM_138756	Slc25a36	solute carrier family 25, member 36	0	0	0	0	0	0	1	1	0	1	0
mmu-miR-294	MIMAT0000372	NM_138953	Ell2	elongation factor RNA polymerase II 2	0	0	1	0	0	0	0	1	0	1	0
mmu-miR-294	MIMAT0000372	NM_139141	Zfp192	zinc finger protein 192	0	0	1	0	0	0	0	1	0	1	0
mmu-miR-294	MIMAT0000372	NM_139144	Ogt	O-linked N-acetylglucosamine (GlcNAc) transferase (UDP-N-acetylglucosamine:polypeptide-N-acetylglucosaminyl transferase)	0	0	1	0	0	0	0	1	0	1	0
mmu-miR-294	MIMAT0000372	NM_139145	Hlcs	holocarboxylase synthetase (biotin- [propriony-Coenzyme A-carboxylase (ATP-hydrolysing)] ligase)	0	0	1	0	0	0	0	1	0	1	0
mmu-miR-294	MIMAT0000372	NM_139200	Pscdbp	pleckstrin homology, Sec7 and coiled-coil domains, binding protein	0	0	1	0	0	0	0	1	0	1	0
mmu-miR-294	MIMAT0000372	NM_139294	Braf	Braf transforming gene	0	0	1	0	0	0	0	1	0	1	0
mmu-miR-294	MIMAT0000372	NM_139295	Mcfd2	multiple coagulation factor deficiency 2	0	0	1	0	0	0	0	1	0	1	0
mmu-miR-294	MIMAT0000372	NM_139298	Wnt9a	wingless-type MMTV integration site 9A	0	0	1	0	0	0	0	1	0	1	0
mmu-miR-294	MIMAT0000372	NM_139299	Il31ra	interleukin 31 receptor A	0	0	1	0	0	0	0	1	0	1	0
mmu-miR-294	MIMAT0000372	NM_139306	Asah3l	N-acylsphingosine amidohydrolase 3-like	0	0	1	0	0	0	0	1	0	1	0
mmu-miR-294	MIMAT0000372	NM_139308	Stard7	START domain containing 7	0	0	1	0	0	0	0	1	0	1	0
mmu-miR-294	MIMAT0000372	NM_139309	Fktn	fukutin	0	0	1	0	0	0	0	1	0	1	0
mmu-miR-294	MIMAT0000372	NM_144516	Zmynd11	zinc finger, MYND domain containing 11	0	0	1	0	0	0	0	1	0	1	0
mmu-miR-294	MIMAT0000372	NM_144525	1110039B18Rik	RIKEN cDNA 1110039B18 gene	0	0	1	0	0	0	0	1	0	1	0
mmu-miR-294	MIMAT0000372	NM_144549	Trib1	tribbles homolog 1 (Drosophila)	0	0	1	0	0	0	0	1	0	1	0
mmu-miR-294	MIMAT0000372	NM_144558	Bivm	basic, immunoglobulin-like variable motif containing	0	0	1	0	0	0	0	1	0	1	0
mmu-miR-294	MIMAT0000372	NM_144784	Acat1	acetyl-Coenzyme A acetyltransferase 1	0	0	1	0	0	0	0	1	0	1	0
mmu-miR-294	MIMAT0000372	NM_144797	Metrnl	meteorin, glial cell differentiation regulator-like	0	0	1	0	0	0	0	1	0	1	0
mmu-miR-294	MIMAT0000372	NM_144803	Chrna2	cholinergic receptor, nicotinic, alpha polypeptide 2 (neuronal)	0	0	1	0	0	0	0	1	0	1	0
mmu-miR-294	MIMAT0000372	NM_144807	Chpt1	choline phosphotransferase 1	0	0	1	0	0	0	0	1	0	1	0
mmu-miR-294	MIMAT0000372	NM_144810	Klhdc8a	kelch domain containing 8A	0	0	1	0	0	0	0	1	0	1	0
mmu-miR-294	MIMAT0000372	NM_144822	Cbara1	calcium binding atopy-related autoantigen 1	0	0	1	0	0	0	0	1	0	1	0
mmu-miR-294	MIMAT0000372	NM_144838	Sgtb	small glutamine-rich tetratricopeptide repeat (TPR)-containing, beta	0	0	1	0	0	0	0	1	0	1	0
mmu-miR-294	MIMAT0000372	NM_144843	Mtmr6	myotubularin related protein 6	0	0	1	0	0	0	0	1	0	1	0
mmu-miR-294	MIMAT0000372	NM_144844	Pcca	propionyl-Coenzyme A carboxylase, alpha polypeptide	0	0	1	0	0	0	0	1	0	1	0
mmu-miR-294	MIMAT0000372	NM_144871	Suv420h1	suppressor of variegation 4-20 homolog 1 (Drosophila)	0	0	1	0	0	0	0	1	0	1	0
mmu-miR-294	MIMAT0000372	NM_144874	Cox15	COX15 homolog, cytochrome c oxidase assembly protein (yeast)	0	0	1	0	0	0	0	1	0	1	0
mmu-miR-294	MIMAT0000372	NM_144879	Vash2	vasohibin 2	0	0	1	0	0	0	0	1	0	1	0
mmu-miR-294	MIMAT0000372	NM_144905	6330416G13Rik	RIKEN cDNA 6330416G13 gene	0	0	1	0	0	0	0	1	0	1	0
mmu-miR-294	MIMAT0000372	NM_144925	Tnrc6a	trinucleotide repeat containing 6a	0	0	1	0	0	0	0	1	0	1	0
[truncated: 589 more rows]
