# Supplementary material for: Melatonin and Leishmania amazonensis Infection Altered miR-294, miR-30e, and miR-302d Impacting on Tnf, Mcp-1, and Nos2 Expression
Source: Front Cell Infect Microbiol. 2019 Mar 20;9:60. doi: 10.3389/fcimb.2019.00060 (PMC6435487; doi:10.3389/fcimb.2019.00060)
Supplement: Supplementary Table 5 — Predicted mRNA-targets for miR-302d. The miRNA-mRNA interaction was predicted using miRecord tools (http://c1.accurascience.com/miRecords/) based in the integration of various prediction tools: DIANA-microT, MicroInspector, miRanda, MirTarget2, miTarget, NBmiRTar, PicTar, PITA, RNA22, RNAhybrid, and TargetScan/TargertScanS. [file Table_5.XLS]

# "1" : interaction predicted; "0" : interaction not predicted.
miRNA ID	miRNA Acc	Refseq	Symbol	Description	diana	microinspector	miranda	mirtarget2	mitarget	nbmirtar	pictar	pita	rna22	rnahybrid	targetscan
mmu-miR-302d	MIMAT0003377	NM_001009935	Txnip	thioredoxin interacting protein	0	0	1	1	0	0	1	1	0	1	0
mmu-miR-302d	MIMAT0003377	NM_001013806	Ankrd13c	ankyrin repeat domain 13c	0	0	1	1	0	0	1	1	0	1	0
mmu-miR-302d	MIMAT0003377	NM_001014390	Dyrk2	dual-specificity tyrosine-(Y)-phosphorylation regulated kinase 2	0	0	1	1	0	0	1	1	0	1	0
mmu-miR-302d	MIMAT0003377	NM_001033167	Slc22a23	solute carrier family 22, member 23	0	0	1	1	0	0	1	1	0	1	0
mmu-miR-302d	MIMAT0003377	NM_001037756	Brms1l	breast cancer metastasis-suppressor 1-like	0	0	1	1	0	0	1	1	0	1	0
mmu-miR-302d	MIMAT0003377	NM_001039388	Wdr37	WD repeat domain 37	0	0	1	1	0	0	1	1	0	1	0
mmu-miR-302d	MIMAT0003377	NM_007471	App	amyloid beta (A4) precursor protein	0	0	1	1	0	0	1	1	0	1	0
mmu-miR-302d	MIMAT0003377	NM_007484	Rhoc	ras homolog gene family, member C	0	0	1	1	0	0	1	1	0	1	0
mmu-miR-302d	MIMAT0003377	NM_007569	Btg1	B-cell translocation gene 1, anti-proliferative	0	0	1	1	0	0	1	1	0	1	0
mmu-miR-302d	MIMAT0003377	NM_007688	Cfl2	cofilin 2, muscle	0	0	1	1	0	0	1	1	0	1	0
mmu-miR-302d	MIMAT0003377	NM_007715	Clock	circadian locomoter output cycles kaput	0	0	1	1	0	0	1	1	0	1	0
mmu-miR-302d	MIMAT0003377	NM_007904	Ednrb	endothelin receptor type B	0	0	1	1	0	0	1	1	0	1	0
mmu-miR-302d	MIMAT0003377	NM_008636	Mtf1	metal response element binding transcription factor 1	0	0	1	1	0	0	1	1	0	1	0
mmu-miR-302d	MIMAT0003377	NM_009031	Rbbp7	retinoblastoma binding protein 7	0	0	1	1	0	0	1	1	0	1	0
mmu-miR-302d	MIMAT0003377	NM_009458	Ube2b	ubiquitin-conjugating enzyme E2B, RAD6 homology (S. cerevisiae)	0	0	1	1	0	0	1	1	0	1	0
mmu-miR-302d	MIMAT0003377	NM_009557	Zfp46	zinc finger protein 46	0	0	1	1	0	0	1	1	0	1	0
mmu-miR-302d	MIMAT0003377	NM_010486	Elavl2	ELAV (embryonic lethal, abnormal vision, Drosophila)-like 2 (Hu antigen B)	0	0	1	1	0	0	1	1	0	1	0
mmu-miR-302d	MIMAT0003377	NM_010813	Mnt	max binding protein	0	0	1	1	0	0	1	1	0	1	0
mmu-miR-302d	MIMAT0003377	NM_010913	Nfya	nuclear transcription factor-Y alpha	0	0	1	1	0	0	1	1	0	1	0
mmu-miR-302d	MIMAT0003377	NM_011514	Suv39h1	suppressor of variegation 3-9 homolog 1 (Drosophila)	0	0	1	1	0	0	1	1	0	1	0
mmu-miR-302d	MIMAT0003377	NM_013703	Vldlr	very low density lipoprotein receptor	0	0	1	1	0	0	1	1	0	1	0
mmu-miR-302d	MIMAT0003377	NM_020005	Pcaf	p300/CBP-associated factor	0	0	1	1	0	0	1	1	0	1	0
mmu-miR-302d	MIMAT0003377	NM_020507	Tob2	transducer of ERBB2, 2	0	0	1	1	0	0	1	1	0	1	0
mmu-miR-302d	MIMAT0003377	NM_023719	Txnip	thioredoxin interacting protein	0	0	1	1	0	0	1	1	0	1	0
mmu-miR-302d	MIMAT0003377	NM_024209	Ppp6c	protein phosphatase 6, catalytic subunit	0	0	1	1	0	0	1	1	0	1	0
mmu-miR-302d	MIMAT0003377	NM_024244	1200015N20Rik	RIKEN cDNA 1200015N20 gene	0	0	1	1	0	0	1	1	0	1	0
mmu-miR-302d	MIMAT0003377	NM_024436	Rab22a	RAB22A, member RAS oncogene family	0	0	1	1	0	0	1	1	0	1	0
mmu-miR-302d	MIMAT0003377	NM_024459	Ppp3r1	protein phosphatase 3, regulatory subunit B, alpha isoform (calcineurin B, type I)	0	0	1	1	0	0	1	1	0	1	0
mmu-miR-302d	MIMAT0003377	NM_025287	Spop	speckle-type POZ protein	0	0	1	1	0	0	1	1	0	1	0
mmu-miR-302d	MIMAT0003377	NM_025535	Sar1b	SAR1 gene homolog B (S. cerevisiae)	0	0	1	1	0	0	1	1	0	1	0
mmu-miR-302d	MIMAT0003377	NM_025807	Slc16a9	solute carrier family 16 (monocarboxylic acid transporters), member 9	0	0	1	1	0	0	1	1	0	1	0
mmu-miR-302d	MIMAT0003377	NM_026505	Bambi	BMP and activin membrane-bound inhibitor, homolog (Xenopus laevis)	0	0	1	1	0	0	1	1	0	1	0
mmu-miR-302d	MIMAT0003377	NM_027920	March8	membrane-associated ring finger (C3HC4) 8	0	0	1	1	0	0	1	1	0	1	0
mmu-miR-302d	MIMAT0003377	NM_029947	Prdm8	PR domain containing 8	0	0	1	1	0	0	1	1	0	1	0
mmu-miR-302d	MIMAT0003377	NM_033562	Derl2	Der1-like domain family, member 2	0	0	1	1	0	0	1	1	0	1	0
mmu-miR-302d	MIMAT0003377	NM_130885	Oxr1	oxidation resistance 1	0	0	1	1	0	0	1	1	0	1	0
mmu-miR-302d	MIMAT0003377	NM_134163	Mbnl3	muscleblind-like 3 (Drosophila)	0	0	1	1	0	0	1	1	0	1	0
mmu-miR-302d	MIMAT0003377	NM_138744	Ssx2ip	synovial sarcoma, X breakpoint 2 interacting protein	0	0	1	1	0	0	1	1	0	1	0
mmu-miR-302d	MIMAT0003377	NM_139063	Muted	muted	0	0	1	1	0	0	1	1	0	1	0
mmu-miR-302d	MIMAT0003377	NM_145418	BC013529	cDNA sequence BC013529	0	0	1	1	0	0	1	1	0	1	0
mmu-miR-302d	MIMAT0003377	NM_153161	BC037034	cDNA sequence BC037034	0	0	1	1	0	0	1	1	0	1	0
mmu-miR-302d	MIMAT0003377	NM_153567	Slain2	SLAIN motif family, member 2	0	0	1	1	0	0	1	1	0	1	0
mmu-miR-302d	MIMAT0003377	NM_172153	Lcorl	ligand dependent nuclear receptor corepressor-like	0	0	1	1	0	0	1	1	0	1	0
mmu-miR-302d	MIMAT0003377	NM_172495	Ncoa7	nuclear receptor coactivator 7	0	0	1	1	0	0	1	1	0	1	0
mmu-miR-302d	MIMAT0003377	NM_172563	Hlf	hepatic leukemia factor	0	0	1	1	0	0	1	1	0	1	0
mmu-miR-302d	MIMAT0003377	NM_172569	Unk	unkempt homolog (Drosophila)	0	0	1	1	0	0	1	1	0	1	0
mmu-miR-302d	MIMAT0003377	NM_172593	Mier3	mesoderm induction early response 1, family member 3	0	0	1	1	0	0	1	1	0	1	0
mmu-miR-302d	MIMAT0003377	NM_172677	Ythdf3	YTH domain family 3	0	0	1	1	0	0	1	1	0	1	0
mmu-miR-302d	MIMAT0003377	NM_172684	Rsbn1	rosbin, round spermatid basic protein 1	0	0	1	1	0	0	1	1	0	1	0
mmu-miR-302d	MIMAT0003377	NM_172858	Pak7	p21 (CDKN1A)-activated kinase 7	0	0	1	1	0	0	1	1	0	1	0
mmu-miR-302d	MIMAT0003377	NM_175445	Rassf2	Ras association (RalGDS/AF-6) domain family member 2	0	0	1	1	0	0	1	1	0	1	0
mmu-miR-302d	MIMAT0003377	NM_175494	Zfp367	zinc finger protein 367	0	0	1	1	0	0	1	1	0	1	0
mmu-miR-302d	MIMAT0003377	NM_207685	Elavl2	ELAV (embryonic lethal, abnormal vision, Drosophila)-like 2 (Hu antigen B)	0	0	1	1	0	0	1	1	0	1	0
mmu-miR-302d	MIMAT0003377	NM_207686	Elavl2	ELAV (embryonic lethal, abnormal vision, Drosophila)-like 2 (Hu antigen B)	0	0	1	1	0	0	1	1	0	1	0
mmu-miR-302d	MIMAT0003377	NM_198160	Smarcc2	SWI/SNF related, matrix associated, actin dependent regulator of chromatin, subfamily c, member 2	0	0	1	1	0	0	1	1	0	1	0
mmu-miR-302d	MIMAT0003377	NM_178655	Ank2	ankyrin 2, brain	0	0	1	1	0	0	1	1	0	1	0
mmu-miR-302d	MIMAT0003377	NM_178691	Yod1	YOD1 OTU deubiquitinating enzyme 1 homologue (S. cerevisiae)	0	0	1	1	0	0	1	1	0	1	0
mmu-miR-302d	MIMAT0003377	NM_178609	E2f7	E2F transcription factor 7	0	0	1	1	0	0	1	1	0	1	0
mmu-miR-302d	MIMAT0003377	NM_177774	RP23-12I24.6	serine-arginine repressor protein	0	0	1	1	0	0	1	1	0	1	0
mmu-miR-302d	MIMAT0003377	NM_178051	Mterfd2	MTERF domain containing 2	0	0	1	1	0	0	1	1	0	1	0
mmu-miR-302d	MIMAT0003377	NM_178080	Pde4dip	phosphodiesterase 4D interacting protein (myomegalin)	0	0	1	1	0	0	0	1	0	1	0
mmu-miR-302d	MIMAT0003377	NM_178854	Cnot6l	CCR4-NOT transcription complex, subunit 6-like	0	0	1	1	0	0	0	1	0	1	0
mmu-miR-302d	MIMAT0003377	NM_181750	R3hdm1	R3H domain 1 (binds single-stranded nucleic acids)	0	0	1	0	0	0	1	1	0	1	0
mmu-miR-302d	MIMAT0003377	NM_198608	Aars2	alanyl-tRNA synthetase 2, mitochondrial (putative)	0	0	1	1	0	0	0	1	0	1	0
mmu-miR-302d	MIMAT0003377	NM_212446	Psmf1	proteasome (prosome, macropain) inhibitor subunit 1	0	0	1	1	0	0	0	1	0	1	0
mmu-miR-302d	MIMAT0003377	NM_178896	Dcun1d4	DCN1, defective in cullin neddylation 1, domain containing 4 (S. cerevisiae)	0	0	1	1	0	0	0	1	0	1	0
mmu-miR-302d	MIMAT0003377	NM_178111	Trp53inp2	transformation related protein 53 inducible nuclear protein 2	0	0	1	0	0	0	1	1	0	1	0
mmu-miR-302d	MIMAT0003377	NM_178399	3110035E14Rik	RIKEN cDNA 3110035E14 gene	0	0	1	1	0	0	0	1	0	1	0
mmu-miR-302d	MIMAT0003377	NM_178803	Aebp2	AE binding protein 2	0	0	1	0	0	0	1	1	0	1	0
mmu-miR-302d	MIMAT0003377	NM_178721	Cadm2	cell adhesion molecule 2	0	0	1	0	0	0	1	1	0	1	0
mmu-miR-302d	MIMAT0003377	NM_207636	Fndc3a	fibronectin type III domain containing 3a	0	0	1	0	0	0	1	1	0	1	0
mmu-miR-302d	MIMAT0003377	NM_198164	Cdc2l6	cell division cycle 2-like 6 (CDK8-like)	0	0	1	0	0	0	1	1	0	1	0
mmu-miR-302d	MIMAT0003377	NM_207214	Exoc5	exocyst complex component 5	0	0	1	1	0	0	0	1	0	1	0
mmu-miR-302d	MIMAT0003377	NM_177757	Kif26b	kinesin family member 26B	0	0	1	0	0	0	1	1	0	1	0
mmu-miR-302d	MIMAT0003377	NM_198122	Arid4b	AT rich interactive domain 4B (Rbp1 like)	0	0	1	0	0	0	1	1	0	1	0
mmu-miR-302d	MIMAT0003377	NM_178768	C230095G01Rik	RIKEN cDNA C230095G01 gene	0	0	1	1	0	0	0	1	0	1	0
mmu-miR-302d	MIMAT0003377	NM_198117	Pcdha2	protocadherin alpha 2	0	0	1	0	0	0	1	1	0	1	0
mmu-miR-302d	MIMAT0003377	NM_178404	Zc3h6	zinc finger CCCH type containing 6	0	0	1	1	0	0	0	1	0	1	0
mmu-miR-302d	MIMAT0003377	NM_177733	E2f2	E2F transcription factor 2	0	0	1	1	0	0	0	1	0	1	0
mmu-miR-302d	MIMAT0003377	NM_207515	Mbnl2	muscleblind-like 2	0	0	1	0	0	0	1	1	0	1	0
mmu-miR-302d	MIMAT0003377	NM_177561	Usp46	ubiquitin specific peptidase 46	0	0	1	0	0	0	1	1	0	1	0
mmu-miR-302d	MIMAT0003377	NM_180600	Ube2q2	ubiquitin-conjugating enzyme E2Q (putative) 2	0	0	1	1	0	0	0	1	0	1	0
mmu-miR-302d	MIMAT0003377	NM_178267	Zfp827	zinc finger protein 827	0	0	1	1	0	0	0	1	0	1	0
mmu-miR-302d	MIMAT0003377	NM_177325	Tsr1	TSR1, 20S rRNA accumulation, homolog (yeast)	0	0	1	1	0	0	0	1	0	1	0
mmu-miR-302d	MIMAT0003377	NM_199476	Rrm2b	ribonucleotide reductase M2 B (TP53 inducible)	0	0	1	1	0	0	0	1	0	1	0
mmu-miR-302d	MIMAT0003377	NM_177740	Rgma	RGM domain family, member A	0	0	1	1	0	0	0	1	0	1	0
mmu-miR-302d	MIMAT0003377	NM_177290	Itgb8	integrin beta 8	0	0	1	1	0	0	0	1	0	1	0
mmu-miR-302d	MIMAT0003377	NM_207692	Mapk9	mitogen-activated protein kinase 9	0	0	1	0	0	0	1	1	0	1	0
mmu-miR-302d	MIMAT0003377	NM_181595	Ppp1r9a	protein phosphatase 1, regulatory (inhibitor) subunit 9A	0	0	1	0	0	0	1	1	0	1	0
mmu-miR-302d	MIMAT0003377	NM_181650	Prdm4	PR domain containing 4	0	0	1	0	0	0	1	1	0	1	0
mmu-miR-302d	MIMAT0003377	NM_178606	Reep3	receptor accessory protein 3	0	0	1	0	0	0	1	1	0	1	0
mmu-miR-302d	MIMAT0003377	NM_178615	Rgmb	RGM domain family, member B	0	0	1	1	0	0	0	1	0	1	0
mmu-miR-302d	MIMAT0003377	NM_178617	Necab1	N-terminal EF-hand calcium binding protein 1	0	0	1	1	0	0	0	1	0	1	0
mmu-miR-302d	MIMAT0003377	NM_183096	Ttc29	tetratricopeptide repeat domain 29	0	0	1	1	0	0	0	1	0	1	0
mmu-miR-302d	MIMAT0003377	NM_194262	Arid4b	AT rich interactive domain 4B (Rbp1 like)	0	0	1	0	0	0	1	1	0	1	0
mmu-miR-302d	MIMAT0003377	NM_177330	Ghsr	growth hormone secretagogue receptor	0	0	1	1	0	0	0	1	0	1	0
mmu-miR-302d	MIMAT0003377	NM_001003671	Pcdhac1	protocadherin alpha subfamily C, 1	0	0	1	0	0	0	1	1	0	1	0
mmu-miR-302d	MIMAT0003377	NM_001003672	Pcdhac2	protocadherin alpha subfamily C, 2	0	0	1	0	0	0	1	1	0	1	0
mmu-miR-302d	MIMAT0003377	NM_001003971	Senp7	SUMO1/sentrin specific peptidase 7	0	0	1	1	0	0	0	1	0	1	0
mmu-miR-302d	MIMAT0003377	NM_001004761	Gpr158	G protein-coupled receptor 158	0	0	1	1	0	0	0	1	0	1	0
mmu-miR-302d	MIMAT0003377	NM_001005605	Aebp2	AE binding protein 2	0	0	1	0	0	0	1	1	0	1	0
mmu-miR-302d	MIMAT0003377	NM_001005863	Mtus1	mitochondrial tumor suppressor 1	0	0	1	0	0	0	1	1	0	1	0
mmu-miR-302d	MIMAT0003377	NM_001005864	Mtus1	mitochondrial tumor suppressor 1	0	0	1	0	0	0	1	1	0	1	0
mmu-miR-302d	MIMAT0003377	NM_001008785	Kbtbd8	kelch repeat and BTB (POZ) domain containing 8	0	0	1	0	0	0	1	1	0	1	0
mmu-miR-302d	MIMAT0003377	NM_001013025	Tgfbrap1	transforming growth factor, beta receptor associated protein 1	0	0	1	0	0	0	1	1	0	1	0
mmu-miR-302d	MIMAT0003377	NM_001013380	Dync1li2	dynein, cytoplasmic 1 light intermediate chain 2	0	0	1	1	0	0	0	1	0	1	0
mmu-miR-302d	MIMAT0003377	NM_001013816	EG434459	predicted gene, EG434459	0	0	1	1	0	0	0	1	0	1	0
mmu-miR-302d	MIMAT0003377	NM_001018042	Sp3	trans-acting transcription factor 3	0	0	1	0	0	0	1	1	0	1	0
mmu-miR-302d	MIMAT0003377	NM_001018087	Ldoc1	leucine zipper, down-regulated in cancer 1	0	0	1	1	0	0	0	1	0	1	0
mmu-miR-302d	MIMAT0003377	NM_001024837	Adarb1	adenosine deaminase, RNA-specific, B1	0	0	1	1	0	0	0	1	0	1	0
mmu-miR-302d	MIMAT0003377	NM_001025250	Vegfa	vascular endothelial growth factor A	0	0	1	0	0	0	1	1	0	1	0
mmu-miR-302d	MIMAT0003377	NM_001025257	Vegfa	vascular endothelial growth factor A	0	0	1	0	0	0	1	1	0	1	0
mmu-miR-302d	MIMAT0003377	NM_001030014	Mcat	malonyl CoA:ACP acyltransferase (mitochondrial)	0	0	1	1	0	0	0	1	0	1	0
mmu-miR-302d	MIMAT0003377	NM_001033189	C77080	expressed sequence C77080	0	0	1	0	0	0	1	1	0	1	0
mmu-miR-302d	MIMAT0003377	NM_001033227	Slc5a10	solute carrier family 5 (sodium/glucose cotransporter), member 10	0	0	1	1	0	0	0	1	0	1	0
mmu-miR-302d	MIMAT0003377	NM_001033286	Slc30a10	solute carrier family 30, member 10	0	0	1	1	0	0	0	1	0	1	0
mmu-miR-302d	MIMAT0003377	NM_001033451	Zfp408	zinc finger protein 408	0	0	1	1	0	0	0	1	0	1	0
mmu-miR-302d	MIMAT0003377	NM_001033476	Ahnak2	AHNAK nucleoprotein 2	0	0	1	1	0	0	0	1	0	1	0
mmu-miR-302d	MIMAT0003377	NM_001034168	Ank2	ankyrin 2, brain	0	0	0	1	0	0	1	1	0	1	0
mmu-miR-302d	MIMAT0003377	NM_001038993	Rnf38	ring finger protein 38	0	0	1	0	0	0	1	1	0	1	0
mmu-miR-302d	MIMAT0003377	NM_001039081	Mier1	mesoderm induction early response 1 homolog (Xenopus laevis	0	0	1	1	0	0	0	1	0	1	0
mmu-miR-302d	MIMAT0003377	NM_001039106	Ddhd1	DDHD domain containing 1	0	0	1	1	0	0	0	1	0	1	0
mmu-miR-302d	MIMAT0003377	NM_001044740	Slc7a2	solute carrier family 7 (cationic amino acid transporter, y+ system), member 2	0	0	1	1	0	0	0	1	0	1	0
mmu-miR-302d	MIMAT0003377	NM_001077631	2010321M09Rik	RIKEN cDNA 2010321M09 gene	0	0	1	1	0	0	0	1	0	1	0
mmu-miR-302d	MIMAT0003377	NM_001078167	Sfrs1	splicing factor, arginine/serine-rich 1 (ASF/SF2)	0	0	1	1	0	0	0	1	0	1	0
mmu-miR-302d	MIMAT0003377	NM_001079883	Bcl11b	B-cell leukemia/lymphoma 11B	0	0	1	1	0	0	0	1	0	1	0
mmu-miR-302d	MIMAT0003377	NM_001080549	Hdx	highly divergent homeobox	0	0	1	1	0	0	0	1	0	1	0
mmu-miR-302d	MIMAT0003377	NM_001080924	Znrf3	zinc and ring finger 3	0	0	1	1	0	0	0	1	0	1	0
mmu-miR-302d	MIMAT0003377	NM_001081008	Taf1	TAF1 RNA polymerase II, TATA box binding protein (TBP)-associated factor	0	0	1	1	0	0	0	1	0	1	0
mmu-miR-302d	MIMAT0003377	NM_001081025	4932425I24Rik	RIKEN cDNA 4932425I24 gene	0	0	1	1	0	0	0	1	0	1	0
mmu-miR-302d	MIMAT0003377	NM_001081049	Mll1	myeloid/lymphoid or mixed-lineage leukemia 1	0	0	1	1	0	0	0	1	0	1	0
mmu-miR-302d	MIMAT0003377	NM_001081116	Arhgef17	Rho guanine nucleotide exchange factor (GEF) 17	0	0	1	1	0	0	0	1	0	1	0
mmu-miR-302d	MIMAT0003377	NM_001081158	1300001I01Rik	RIKEN cDNA 1300001I01 gene	0	0	1	1	0	0	0	1	0	1	0
mmu-miR-302d	MIMAT0003377	NM_001081195	Arid4a	AT rich interactive domain 4A (Rbp1 like)	0	0	1	1	0	0	0	1	0	1	0
mmu-miR-302d	MIMAT0003377	NM_001081216	Phip	pleckstrin homology domain interacting protein	0	0	1	1	0	0	0	1	0	1	0
mmu-miR-302d	MIMAT0003377	NM_001081269	Whsc1l1	Wolf-Hirschhorn syndrome candidate 1-like 1 (human)	0	0	1	1	0	0	0	1	0	1	0
mmu-miR-302d	MIMAT0003377	NM_001081499	Tbc1d8b	TBC1 domain family, member 8B	0	0	1	1	0	0	0	1	0	1	0
mmu-miR-302d	MIMAT0003377	NM_001081678	Zfp800	zinc finger protein 800	0	0	1	1	0	0	0	1	0	1	0
mmu-miR-302d	MIMAT0003377	NM_007514	Slc7a2	solute carrier family 7 (cationic amino acid transporter, y+ system), member 2	0	0	1	1	0	0	0	1	0	1	0
mmu-miR-302d	MIMAT0003377	NM_007536	Bcl2a1d	B-cell leukemia/lymphoma 2 related protein A1d	0	0	1	1	0	0	0	1	0	1	0
mmu-miR-302d	MIMAT0003377	NM_007669	Cdkn1a	cyclin-dependent kinase inhibitor 1A (P21)	0	0	1	1	0	0	0	1	0	1	0
mmu-miR-302d	MIMAT0003377	NM_007732	Col17a1	collagen, type XVII, alpha 1	0	0	1	1	0	0	0	1	0	1	0
mmu-miR-302d	MIMAT0003377	NM_007767	Pcdha6	protocadherin alpha 6	0	0	1	0	0	0	1	1	0	1	0
mmu-miR-302d	MIMAT0003377	NM_007900	Ect2	ect2 oncogene	0	0	0	1	0	0	1	1	0	1	0
mmu-miR-302d	MIMAT0003377	NM_007956	Esr1	estrogen receptor 1 (alpha)	0	0	1	0	0	0	1	1	0	1	0
mmu-miR-302d	MIMAT0003377	NM_008017	Smc2	structural maintenance of chromosomes 2	0	0	1	1	0	0	0	1	0	1	0
mmu-miR-302d	MIMAT0003377	NM_008031	Fmr1	fragile X mental retardation syndrome 1 homolog	0	0	1	0	0	0	1	1	0	1	0
mmu-miR-302d	MIMAT0003377	NM_008036	Fosb	FBJ osteosarcoma oncogene B	0	0	1	1	0	0	0	1	0	1	0
mmu-miR-302d	MIMAT0003377	NM_008135	Slc6a9	solute carrier family 6 (neurotransmitter transporter, glycine), member 9	0	0	0	1	0	0	1	1	0	1	0
mmu-miR-302d	MIMAT0003377	NM_008222	Hccs	holocytochrome c synthetase	0	0	1	1	0	0	0	1	0	1	0
mmu-miR-302d	MIMAT0003377	NM_008258	Hn1	hematological and neurological expressed sequence 1	0	0	1	1	0	0	0	1	0	1	0
mmu-miR-302d	MIMAT0003377	NM_008391	Irf2	interferon regulatory factor 2	0	0	0	1	0	0	1	1	0	1	0
mmu-miR-302d	MIMAT0003377	NM_008493	Lep	leptin	0	0	1	1	0	0	0	1	0	1	0
mmu-miR-302d	MIMAT0003377	NM_008783	Pbx1	pre B-cell leukemia transcription factor 1	0	0	1	1	0	0	0	1	0	1	0
mmu-miR-302d	MIMAT0003377	NM_008845	Pip4k2a	phosphatidylinositol-5-phosphate 4-kinase, type II, alpha	0	0	1	0	0	0	1	1	0	1	0
mmu-miR-302d	MIMAT0003377	NM_008971	Twf1	twinfilin, actin-binding protein, homolog 1 (Drosophila)	0	0	1	1	0	0	0	1	0	1	0
mmu-miR-302d	MIMAT0003377	NM_009011	Rad23b	RAD23b homolog (S. cerevisiae)	0	0	1	0	0	0	1	1	0	1	0
mmu-miR-302d	MIMAT0003377	NM_009058	Ralgds	ral guanine nucleotide dissociation stimulator	0	0	0	1	0	0	1	1	0	1	0
mmu-miR-302d	MIMAT0003377	NM_009097	Rps6ka1	ribosomal protein S6 kinase polypeptide 1	0	0	1	0	0	0	1	1	0	1	0
mmu-miR-302d	MIMAT0003377	NM_009183	St8sia4	ST8 alpha-N-acetyl-neuraminide alpha-2,8-sialyltransferase 4	0	0	1	1	0	0	0	1	0	1	0
mmu-miR-302d	MIMAT0003377	NM_009204	Slc2a4	solute carrier family 2 (facilitated glucose transporter), member 4	0	0	0	1	0	0	1	1	0	1	0
mmu-miR-302d	MIMAT0003377	NM_009371	Tgfbr2	transforming growth factor, beta receptor II	0	0	1	1	0	0	0	1	0	1	0
mmu-miR-302d	MIMAT0003377	NM_009395	Tnfaip1	tumor necrosis factor, alpha-induced protein 1 (endothelial)	0	0	1	0	0	0	1	1	0	1	0
mmu-miR-302d	MIMAT0003377	NM_009425	Tnfsf10	tumor necrosis factor (ligand) superfamily, member 10	0	0	1	1	0	0	0	1	0	1	0
mmu-miR-302d	MIMAT0003377	NM_009469	Ulk1	Unc-51 like kinase 1 (C. elegans)	0	0	1	0	0	0	1	1	0	1	0
mmu-miR-302d	MIMAT0003377	NM_009578	Ikzf1	IKAROS family zinc finger 1	0	0	1	1	0	0	0	1	0	1	0
mmu-miR-302d	MIMAT0003377	NM_009697	Nr2f2	nuclear receptor subfamily 2, group F, member 2	0	0	1	0	0	0	1	1	0	1	0
mmu-miR-302d	MIMAT0003377	NM_009730	Atrn	attractin	0	0	1	1	0	0	0	1	0	1	0
mmu-miR-302d	MIMAT0003377	NM_009744	Bcl6	B-cell leukemia/lymphoma 6	0	0	0	1	0	0	1	1	0	1	0
mmu-miR-302d	MIMAT0003377	NM_009829	Ccnd2	cyclin D2	0	0	1	0	0	0	1	1	0	1	0
mmu-miR-302d	MIMAT0003377	NM_009932	Col4a2	collagen, type IV, alpha 2	0	0	1	1	0	0	0	1	0	1	0
mmu-miR-302d	MIMAT0003377	NM_009957	Pcdha7	protocadherin alpha 7	0	0	1	0	0	0	1	1	0	1	0
mmu-miR-302d	MIMAT0003377	NM_009959	Pcdha5	protocadherin alpha 5	0	0	1	0	0	0	1	1	0	1	0
mmu-miR-302d	MIMAT0003377	NM_009960	Pcdha11	protocadherin alpha 11	0	0	1	0	0	0	1	1	0	1	0
mmu-miR-302d	MIMAT0003377	NM_009961	Pcdha10	protocadherin alpha 10	0	0	1	0	0	0	1	1	0	1	0
mmu-miR-302d	MIMAT0003377	NM_010007	Cyp2j5	cytochrome P450, family 2, subfamily j, polypeptide 5	0	0	1	1	0	0	0	1	0	1	0
mmu-miR-302d	MIMAT0003377	NM_010076	Drd1a	dopamine receptor D1A	0	0	1	0	0	0	1	1	0	1	0
mmu-miR-302d	MIMAT0003377	NM_010090	Dusp2	dual specificity phosphatase 2	0	0	0	1	0	0	1	1	0	1	0
mmu-miR-302d	MIMAT0003377	NM_010160	Cugbp2	CUG triplet repeat, RNA binding protein 2	0	0	1	1	0	0	0	1	0	1	0
mmu-miR-302d	MIMAT0003377	NM_010228	Flt1	FMS-like tyrosine kinase 1	0	0	1	0	0	0	1	1	0	1	0
mmu-miR-302d	MIMAT0003377	NM_010636	Klf12	Kruppel-like factor 12	0	0	1	0	0	0	1	1	0	1	0
mmu-miR-302d	MIMAT0003377	NM_010655	Kpna2	karyopherin (importin) alpha 2	0	0	1	0	0	0	1	1	0	1	0
mmu-miR-302d	MIMAT0003377	NM_010685	Lamp2	lysosomal-associated membrane protein 2	0	0	1	0	0	0	1	1	0	1	0
mmu-miR-302d	MIMAT0003377	NM_010754	Smad2	MAD homolog 2 (Drosophila)	0	0	1	1	0	0	0	1	0	1	0
mmu-miR-302d	MIMAT0003377	NM_010808	Mmp24	matrix metallopeptidase 24	0	0	1	0	0	0	1	1	0	1	0
mmu-miR-302d	MIMAT0003377	NM_011112	Papola	poly (A) polymerase alpha	0	0	1	1	0	0	0	1	0	1	0
mmu-miR-302d	MIMAT0003377	NM_011127	Prrx1	paired related homeobox 1	0	0	1	0	0	0	1	1	0	1	0
mmu-miR-302d	MIMAT0003377	NM_011250	Rbl2	retinoblastoma-like 2	0	0	1	1	0	0	0	1	0	1	0
mmu-miR-302d	MIMAT0003377	NM_011326	Scnn1g	sodium channel, nonvoltage-gated 1 gamma	0	0	1	1	0	0	0	1	0	1	0
mmu-miR-302d	MIMAT0003377	NM_011372	St6galnac3	ST6 (alpha-N-acetyl-neuraminyl-2,3-beta-galactosyl-1,3)-N-acetylgalactosaminide alpha-2,6-sialyltransferase 3	0	0	1	1	0	0	0	1	0	1	0
mmu-miR-302d	MIMAT0003377	NM_011527	Tal1	T-cell acute lymphocytic leukemia 1	0	0	1	0	0	0	1	1	0	1	0
mmu-miR-302d	MIMAT0003377	NM_011600	Tle4	transducin-like enhancer of split 4, homolog of Drosophila E(spl)	0	0	1	0	0	0	1	1	0	1	0
mmu-miR-302d	MIMAT0003377	NM_011715	Wdr1	WD repeat domain 1	0	0	1	1	0	0	0	1	0	1	0
mmu-miR-302d	MIMAT0003377	NM_011716	Wfs1	Wolfram syndrome 1 homolog (human)	0	0	1	1	0	0	0	1	0	1	0
mmu-miR-302d	MIMAT0003377	NM_011828	Hs2st1	heparan sulfate 2-O-sulfotransferase 1	0	0	1	1	0	0	0	1	0	1	0
mmu-miR-302d	MIMAT0003377	NM_011877	Ptpn21	protein tyrosine phosphatase, non-receptor type 21	0	0	1	0	0	0	1	1	0	1	0
mmu-miR-302d	MIMAT0003377	NM_013454	Abca1	ATP-binding cassette, sub-family A (ABC1), member 1	0	0	1	0	0	0	1	1	0	1	0
mmu-miR-302d	MIMAT0003377	NM_013483	Btn1a1	butyrophilin, subfamily 1, member A1	0	0	1	1	0	0	0	1	0	1	0
mmu-miR-302d	MIMAT0003377	NM_013607	Myh11	myosin, heavy polypeptide 11, smooth muscle	0	0	1	1	0	0	0	1	0	1	0
mmu-miR-302d	MIMAT0003377	NM_013720	Mga	MAX gene associated	0	0	1	1	0	0	0	1	0	1	0
mmu-miR-302d	MIMAT0003377	NM_013729	Mixl1	Mix1 homeobox-like 1 (Xenopus laevis)	0	0	1	1	0	0	0	1	0	1	0
mmu-miR-302d	MIMAT0003377	NM_013733	Chaf1a	chromatin assembly factor 1, subunit A (p150)	0	0	1	1	0	0	0	1	0	1	0
mmu-miR-302d	MIMAT0003377	NM_013736	Tceb3	transcription elongation factor B (SIII), polypeptide 3	0	0	1	0	0	0	1	1	0	1	0
mmu-miR-302d	MIMAT0003377	NM_013799	Ate1	arginine-tRNA-protein transferase 1	0	0	1	0	0	0	1	1	0	1	0
mmu-miR-302d	MIMAT0003377	NM_013844	Zfp68	zinc finger protein 68	0	0	1	1	0	0	0	1	0	1	0
mmu-miR-302d	MIMAT0003377	NM_015737	Galnt4	UDP-N-acetyl-alpha-D-galactosamine:polypeptide N-acetylgalactosaminyltransferase 4	0	0	1	1	0	0	0	1	0	1	0
mmu-miR-302d	MIMAT0003377	NM_015745	Rbp3	retinol binding protein 3, interstitial	0	0	1	1	0	0	0	1	0	1	0
mmu-miR-302d	MIMAT0003377	NM_015771	Lats2	large tumor suppressor 2	0	0	0	1	0	0	1	1	0	1	0
mmu-miR-302d	MIMAT0003377	NM_015822	Fbxl3	F-box and leucine-rich repeat protein 3	0	0	1	1	0	0	0	1	0	1	0
mmu-miR-302d	MIMAT0003377	NM_016768	Pbx3	pre B-cell leukemia transcription factor 3	0	0	1	1	0	0	0	1	0	1	0
mmu-miR-302d	MIMAT0003377	NM_016846	Rgl1	ral guanine nucleotide dissociation stimulator,-like 1	0	0	1	1	0	0	0	1	0	1	0
mmu-miR-302d	MIMAT0003377	NM_016896	Map3k14	mitogen-activated protein kinase kinase kinase 14	0	0	1	0	0	0	1	1	0	1	0
mmu-miR-302d	MIMAT0003377	NM_016961	Mapk9	mitogen-activated protein kinase 9	0	0	1	0	0	0	1	1	0	1	0
mmu-miR-302d	MIMAT0003377	NM_018764	Pcdh7	protocadherin 7	0	0	1	1	0	0	0	1	0	1	0
mmu-miR-302d	MIMAT0003377	NM_018807	Plagl2	pleiomorphic adenoma gene-like 2	0	0	1	0	0	0	1	1	0	1	0
mmu-miR-302d	MIMAT0003377	NM_018810	Mkrn1	makorin, ring finger protein, 1	0	0	1	0	0	0	1	1	0	1	0
mmu-miR-302d	MIMAT0003377	NM_018819	Brp44l	brain protein 44-like	0	0	1	1	0	0	0	1	0	1	0
mmu-miR-302d	MIMAT0003377	NM_018881	Fmo2	flavin containing monooxygenase 2	0	0	1	1	0	0	0	1	0	1	0
mmu-miR-302d	MIMAT0003377	NM_019425	Gnpnat1	glucosamine-phosphate N-acetyltransferase 1	0	0	1	1	0	0	0	1	0	1	0
mmu-miR-302d	MIMAT0003377	NM_019697	Kcnd2	potassium voltage-gated channel, Shal-related family, member 2	0	0	1	0	0	0	1	1	0	1	0
mmu-miR-302d	MIMAT0003377	NM_019927	Arih1	ariadne ubiquitin-conjugating enzyme E2 binding protein homolog 1 (Drosophila)	0	0	1	0	0	0	1	1	0	1	0
mmu-miR-302d	MIMAT0003377	NM_020260	Cdgap	Cdc42 GTPase-activating protein	0	0	1	1	0	0	0	1	0	1	0
mmu-miR-302d	MIMAT0003377	NM_021399	Bcl11b	B-cell leukemia/lymphoma 11B	0	0	1	1	0	0	0	1	0	1	0
mmu-miR-302d	MIMAT0003377	NM_021897	Trp53inp1	transformation related protein 53 inducible nuclear protein 1	0	0	1	0	0	0	1	1	0	1	0
mmu-miR-302d	MIMAT0003377	NM_021899	Foxj2	forkhead box J2	0	0	1	0	0	0	1	1	0	1	0
mmu-miR-302d	MIMAT0003377	NM_022011	Gtf2h2	general transcription factor II H, polypeptide 2	0	0	1	1	0	0	0	1	0	1	0
mmu-miR-302d	MIMAT0003377	NM_022025	Slc5a7	solute carrier family 5 (choline transporter), member 7	0	0	1	1	0	0	0	1	0	1	0
mmu-miR-302d	MIMAT0003377	NM_022413	Trpv6	transient receptor potential cation channel, subfamily V, member 6	0	0	1	0	0	0	1	1	0	1	0
mmu-miR-302d	MIMAT0003377	NM_023047	Dpysl5	dihydropyrimidinase-like 5	0	0	1	0	0	0	1	1	0	1	0
mmu-miR-302d	MIMAT0003377	NM_023292	Pus3	pseudouridine synthase 3	0	0	1	1	0	0	0	1	0	1	0
mmu-miR-302d	MIMAT0003377	NM_023314	Eif4e2	eukaryotic translation initiation factor 4E member 2	0	0	1	1	0	0	0	1	0	1	0
mmu-miR-302d	MIMAT0003377	NM_023554	Nol7	nucleolar protein 7	0	0	0	1	0	0	1	1	0	1	0
mmu-miR-302d	MIMAT0003377	NM_023624	Lrat	lecithin-retinol acyltransferase (phosphatidylcholine-retinol-O-acyltransferase)	0	0	1	1	0	0	0	1	0	1	0
mmu-miR-302d	MIMAT0003377	NM_023718	Slco1a6	solute carrier organic anion transporter family, member 1a6	0	0	1	1	0	0	0	1	0	1	0
mmu-miR-302d	MIMAT0003377	NM_023868	Ryr2	ryanodine receptor 2, cardiac	0	0	1	1	0	0	0	1	0	1	0
mmu-miR-302d	MIMAT0003377	NM_024184	Asf1b	ASF1 anti-silencing function 1 homolog B (S. cerevisiae)	0	0	1	0	0	0	1	1	0	1	0
mmu-miR-302d	MIMAT0003377	NM_024287	Rab6	RAB6, member RAS oncogene family	0	0	1	0	0	0	1	1	0	1	0
mmu-miR-302d	MIMAT0003377	NM_024458	Pdc	phosducin	0	0	1	1	0	0	0	1	0	1	0
mmu-miR-302d	MIMAT0003377	NM_024461	1810037I17Rik	RIKEN cDNA 1810037I17 gene	0	0	1	1	0	0	0	1	0	1	0
mmu-miR-302d	MIMAT0003377	NM_025282	Mef2c	myocyte enhancer factor 2C	0	0	0	1	0	0	1	1	0	1	0
mmu-miR-302d	MIMAT0003377	NM_025451	Camk2n1	calcium/calmodulin-dependent protein kinase II inhibitor 1	0	0	1	1	0	0	0	1	0	1	0
mmu-miR-302d	MIMAT0003377	NM_025483	Senp7	SUMO1/sentrin specific peptidase 7	0	0	1	1	0	0	0	1	0	1	0
mmu-miR-302d	MIMAT0003377	NM_025514	D10Ertd641e	DNA segment, Chr 10, ERATO Doi 641, expressed	0	0	0	1	0	0	1	1	0	1	0
mmu-miR-302d	MIMAT0003377	NM_025541	Asf1a	ASF1 anti-silencing function 1 homolog A (S. cerevisiae)	0	0	1	1	0	0	0	1	0	1	0
mmu-miR-302d	MIMAT0003377	NM_025661	Ormdl3	ORM1-like 3 (S. cerevisiae)	0	0	1	0	0	0	1	1	0	1	0
mmu-miR-302d	MIMAT0003377	NM_025719	Nkapl	NFKB activating protein-like	0	0	1	1	0	0	0	1	0	1	0
mmu-miR-302d	MIMAT0003377	NM_025901	Polr3k	polymerase (RNA) III (DNA directed) polypeptide K	0	0	1	1	0	0	0	1	0	1	0
mmu-miR-302d	MIMAT0003377	NM_025932	Syap1	synapse associated protein 1	0	0	1	1	0	0	0	1	0	1	0
mmu-miR-302d	MIMAT0003377	NM_025980	Nrarp	Notch-regulated ankyrin repeat protein	0	0	1	0	0	0	1	1	0	1	0
mmu-miR-302d	MIMAT0003377	NM_026236	Wdr48	WD repeat domain 48	0	0	1	1	0	0	0	1	0	1	0
mmu-miR-302d	MIMAT0003377	NM_026275	Ube2r2	ubiquitin-conjugating enzyme E2R 2	0	0	1	0	0	0	1	1	0	1	0
mmu-miR-302d	MIMAT0003377	NM_026404	Slc35a4	solute carrier family 35, member A4	0	0	1	1	0	0	0	1	0	1	0
mmu-miR-302d	MIMAT0003377	NM_026534	3110003A22Rik	RIKEN cDNA 3110003A22 gene	0	0	1	1	0	0	0	1	0	1	0
mmu-miR-302d	MIMAT0003377	NM_026689	Mul1	mitochondrial ubiquitin ligase activator of NFKB 1	0	0	1	1	0	0	0	1	0	1	0
mmu-miR-302d	MIMAT0003377	NM_026698	Tmem129	transmembrane protein 129	0	0	1	1	0	0	0	1	0	1	0
mmu-miR-302d	MIMAT0003377	NM_026855	Arv1	ARV1 homolog (yeast)	0	0	1	1	0	0	0	1	0	1	0
mmu-miR-302d	MIMAT0003377	NM_027086	Ubl7	ubiquitin-like 7 (bone marrow stromal cell-derived)	0	0	1	1	0	0	0	1	0	1	0
mmu-miR-302d	MIMAT0003377	NM_027407	Ica1l	islet cell autoantigen 1-like	0	0	1	1	0	0	0	1	0	1	0
mmu-miR-302d	MIMAT0003377	NM_027429	Cenpl	centromere protein L	0	0	1	1	0	0	0	1	0	1	0
mmu-miR-302d	MIMAT0003377	NM_027430	Brp44	brain protein 44	0	0	1	1	0	0	0	1	0	1	0
mmu-miR-302d	MIMAT0003377	NM_027435	Atad2	ATPase family, AAA domain containing 2	0	0	1	1	0	0	0	1	0	1	0
mmu-miR-302d	MIMAT0003377	NM_027462	Wars2	tryptophanyl tRNA synthetase 2 (mitochondrial)	0	0	1	1	0	0	0	1	0	1	0
mmu-miR-302d	MIMAT0003377	NM_027491	Rragd	Ras-related GTP binding D	0	0	0	1	0	0	1	1	0	1	0
mmu-miR-302d	MIMAT0003377	NM_027504	Prdm16	PR domain containing 16	0	0	1	1	0	0	0	1	0	1	0
mmu-miR-302d	MIMAT0003377	NM_027642	Phf6	PHD finger protein 6	0	0	1	0	0	0	1	1	0	1	0
mmu-miR-302d	MIMAT0003377	NM_027696	Mier1	mesoderm induction early response 1 homolog (Xenopus laevis	0	0	1	1	0	0	0	1	0	1	0
mmu-miR-302d	MIMAT0003377	NM_027756	Mfap3l	microfibrillar-associated protein 3-like	0	0	1	0	0	0	1	1	0	1	0
mmu-miR-302d	MIMAT0003377	NM_027878	1200002N14Rik	RIKEN cDNA 1200002N14 gene	0	0	1	1	0	0	0	1	0	1	0
mmu-miR-302d	MIMAT0003377	NM_027947	Zbtb43	zinc finger and BTB domain containing 43	0	0	1	0	0	0	1	1	0	1	0
mmu-miR-302d	MIMAT0003377	NM_028076	Tmub2	transmembrane and ubiquitin-like domain containing 2	0	0	1	1	0	0	0	1	0	1	0
mmu-miR-302d	MIMAT0003377	NM_028339	Txndc1	thioredoxin domain containing 1	0	0	1	1	0	0	0	1	0	1	0
mmu-miR-302d	MIMAT0003377	NM_028774	Rnf6	ring finger protein (C3H2C3 type) 6	0	0	0	1	0	0	1	1	0	1	0
mmu-miR-302d	MIMAT0003377	NM_028788	1300002K09Rik	RIKEN cDNA 1300002K09 gene	0	0	1	1	0	0	0	1	0	1	0
mmu-miR-302d	MIMAT0003377	NM_028881	Crtc2	CREB regulated transcription coactivator 2	0	0	0	1	0	0	1	1	0	1	0
mmu-miR-302d	MIMAT0003377	NM_028906	Dpp8	dipeptidylpeptidase 8	0	0	1	0	0	0	1	1	0	1	0
mmu-miR-302d	MIMAT0003377	NM_029578	Tgds	TDP-glucose 4,6-dehydratase	0	0	1	1	0	0	0	1	0	1	0
mmu-miR-302d	MIMAT0003377	NM_029766	Dtl	denticleless homolog (Drosophila)	0	0	1	1	0	0	0	1	0	1	0
mmu-miR-302d	MIMAT0003377	NM_029869	Zkscan1	zinc finger with KRAB and SCAN domains 1	0	0	1	1	0	0	0	1	0	1	0
mmu-miR-302d	MIMAT0003377	NM_029992	Tchp	trichoplein, keratin filament binding	0	0	1	1	0	0	0	1	0	1	0
mmu-miR-302d	MIMAT0003377	NM_030692	Sacm1l	SAC1 (suppressor of actin mutations 1, homolog)-like (S. cerevisiae)	0	0	1	1	0	0	0	1	0	1	0
mmu-miR-302d	MIMAT0003377	NM_030708	Zfhx4	zinc finger homeodomain 4	0	0	1	0	0	0	1	1	0	1	0
mmu-miR-302d	MIMAT0003377	NM_031179	Sf3b1	splicing factor 3b, subunit 1	0	0	1	1	0	0	0	1	0	1	0
mmu-miR-302d	MIMAT0003377	NM_031182	Tcfap4	transcription factor AP4	0	0	0	1	0	0	1	1	0	1	0
mmu-miR-302d	MIMAT0003377	NM_031186	Ndst3	N-deacetylase/N-sulfotransferase (heparan glucosaminyl) 3	0	0	1	1	0	0	0	1	0	1	0
mmu-miR-302d	MIMAT0003377	NM_032000	Trps1	trichorhinophalangeal syndrome I (human)	0	0	1	0	0	0	1	1	0	1	0
mmu-miR-302d	MIMAT0003377	NM_032396	Kremen1	kringle containing transmembrane protein 1	0	0	1	0	0	0	1	1	0	1	0
mmu-miR-302d	MIMAT0003377	NM_033623	Dcun1d1	DCN1, defective in cullin neddylation 1, domain containing 1 (S. cerevisiae)	0	0	1	0	0	0	1	1	0	1	0
mmu-miR-302d	MIMAT0003377	NM_053141	Pcdhb16	protocadherin beta 16	0	0	1	1	0	0	0	1	0	1	0
mmu-miR-302d	MIMAT0003377	NM_053143	Pcdhb18	protocadherin beta 18	0	0	1	1	0	0	0	1	0	1	0
mmu-miR-302d	MIMAT0003377	NM_054068	Vsx1	visual system homeobox 1 homolog (zebrafish)	0	0	1	0	0	0	1	1	0	1	0
mmu-miR-302d	MIMAT0003377	NM_054072	Pcdha1	protocadherin alpha 1	0	0	1	0	0	0	1	1	0	1	0
mmu-miR-302d	MIMAT0003377	NM_130450	Elovl6	ELOVL family member 6, elongation of long chain fatty acids (yeast)	0	0	1	0	0	0	1	1	0	1	0
mmu-miR-302d	MIMAT0003377	NM_130895	Adarb1	adenosine deaminase, RNA-specific, B1	0	0	1	1	0	0	0	1	0	1	0
mmu-miR-302d	MIMAT0003377	NM_133215	Mtmr4	myotubularin related protein 4	0	0	1	0	0	0	1	1	0	1	0
mmu-miR-302d	MIMAT0003377	NM_133218	Zfp704	zinc finger protein 704	0	0	1	0	0	0	1	1	0	1	0
mmu-miR-302d	MIMAT0003377	NM_133739	Tmem123	transmembrane protein 123	0	0	1	1	0	0	0	1	0	1	0
mmu-miR-302d	MIMAT0003377	NM_133853	Magi3	membrane associated guanylate kinase, WW and PDZ domain containing 3	0	0	1	1	0	0	0	1	0	1	0
mmu-miR-302d	MIMAT0003377	NM_133906	Zkscan1	zinc finger with KRAB and SCAN domains 1	0	0	1	1	0	0	0	1	0	1	0
mmu-miR-302d	MIMAT0003377	NM_133962	Arhgef18	rho/rac guanine nucleotide exchange factor (GEF) 18	0	0	1	1	0	0	0	1	0	1	0
mmu-miR-302d	MIMAT0003377	NM_138589	Ubfd1	ubiquitin family domain containing 1	0	0	1	0	0	0	1	1	0	1	0
mmu-miR-302d	MIMAT0003377	NM_138661	Pcdha9	protocadherin alpha 9	0	0	1	0	0	0	1	1	0	1	0
mmu-miR-302d	MIMAT0003377	NM_138662	Pcdha3	protocadherin alpha 3	0	0	1	0	0	0	1	1	0	1	0
mmu-miR-302d	MIMAT0003377	NM_138680	Luc7l2	LUC7-like 2 (S. cerevisiae)	0	0	0	1	0	0	1	1	0	1	0
mmu-miR-302d	MIMAT0003377	NM_138719	Gnb5	guanine nucleotide binding protein (G protein), beta 5	0	0	1	0	0	0	1	1	0	1	0
mmu-miR-302d	MIMAT0003377	NM_144915	Daglb	diacylglycerol lipase, beta	0	0	1	1	0	0	0	1	0	1	0
mmu-miR-302d	MIMAT0003377	NM_145138	Nek9	NIMA (never in mitosis gene a)-related expressed kinase 9	0	0	1	0	0	0	1	1	0	1	0
mmu-miR-302d	MIMAT0003377	NM_145501	Pi4k2a	phosphatidylinositol 4-kinase type 2 alpha	0	0	1	1	0	0	0	1	0	1	0
mmu-miR-302d	MIMAT0003377	NM_145502	Erlin1	ER lipid raft associated 1	0	0	1	1	0	0	0	1	0	1	0
mmu-miR-302d	MIMAT0003377	NM_145612	Zfp810	zinc finger protein 810	0	0	1	1	0	0	0	1	0	1	0
mmu-miR-302d	MIMAT0003377	NM_145711	Tox	thymocyte selection-associated high mobility group box	0	0	0	1	0	0	1	1	0	1	0
mmu-miR-302d	MIMAT0003377	NM_145923	Rell1	RELT-like 1	0	0	1	0	0	0	1	1	0	1	0
mmu-miR-302d	MIMAT0003377	NM_145970	Cc2d1a	coiled-coil and C2 domain containing 1A	0	0	1	0	0	0	1	1	0	1	0
mmu-miR-302d	MIMAT0003377	NM_146224	Suhw4	suppressor of hairy wing homolog 4 (Drosophila)	0	0	1	1	0	0	0	1	0	1	0
mmu-miR-302d	MIMAT0003377	NM_146245	Lrit1	leucine-rich repeat, immunoglobulin-like and transmembrane domains 1	0	0	1	1	0	0	0	1	0	1	0
mmu-miR-302d	MIMAT0003377	NM_146698	Olfr1443	olfactory receptor 1443	0	0	1	1	0	0	0	1	0	1	0
mmu-miR-302d	MIMAT0003377	NM_147219	Abca5	ATP-binding cassette, sub-family A (ABC1), member 5	0	0	1	1	0	0	0	1	0	1	0
mmu-miR-302d	MIMAT0003377	NM_148925	Fyco1	FYVE and coiled-coil domain containing 1	0	0	1	1	0	0	0	1	0	1	0
mmu-miR-302d	MIMAT0003377	NM_153068	Ehd2	EH-domain containing 2	0	0	1	1	0	0	0	1	0	1	0
mmu-miR-302d	MIMAT0003377	NM_153082	Rbj	rab and DnaJ domain containing	0	0	1	0	0	0	1	1	0	1	0
mmu-miR-302d	MIMAT0003377	NM_153083	Thtpa	thiamine triphosphatase	0	0	1	1	0	0	0	1	0	1	0
mmu-miR-302d	MIMAT0003377	NM_153157	Olfm3	olfactomedin 3	0	0	1	0	0	0	1	1	0	1	0
mmu-miR-302d	MIMAT0003377	NM_153458	Olfm3	olfactomedin 3	0	0	1	0	0	0	1	1	0	1	0
mmu-miR-302d	MIMAT0003377	NM_153550	Dirc2	disrupted in renal carcinoma 2 (human)	0	0	1	0	0	0	1	1	0	1	0
mmu-miR-302d	MIMAT0003377	NM_153587	Rps6ka5	ribosomal protein S6 kinase, polypeptide 5	0	0	1	0	0	0	1	1	0	1	0
mmu-miR-302d	MIMAT0003377	NM_172151	Zdhhc8	zinc finger, DHHC domain containing 8	0	0	1	0	0	0	1	1	0	1	0
mmu-miR-302d	MIMAT0003377	NM_172262	Aof1	amine oxidase, flavin containing 1	0	0	1	0	0	0	1	1	0	1	0
mmu-miR-302d	MIMAT0003377	NM_172298	Tshz3	teashirt zinc finger family member 3	0	0	0	1	0	0	1	1	0	1	0
mmu-miR-302d	MIMAT0003377	NM_172445	Wdr37	WD repeat domain 37	0	0	0	1	0	0	1	1	0	1	0
mmu-miR-302d	MIMAT0003377	NM_172468	Snx30	sorting nexin family member 30	0	0	1	0	0	0	1	1	0	1	0
mmu-miR-302d	MIMAT0003377	NM_172600	6720456H20Rik	RIKEN cDNA 6720456H20 gene	0	0	1	0	0	0	1	1	0	1	0
mmu-miR-302d	MIMAT0003377	NM_172615	1700021K19Rik	RIKEN cDNA 1700021K19 gene	0	0	1	1	0	0	0	1	0	1	0
mmu-miR-302d	MIMAT0003377	NM_172643	Zbtb41	zinc finger and BTB domain containing 41 homolog	0	0	0	1	0	0	1	1	0	1	0
mmu-miR-302d	MIMAT0003377	NM_172666	Agps	alkylglycerone phosphate synthase	0	0	1	0	0	0	1	1	0	1	0
mmu-miR-302d	MIMAT0003377	NM_172671	Lgr4	leucine-rich repeat-containing G protein-coupled receptor 4	0	0	1	1	0	0	0	1	0	1	0
mmu-miR-302d	MIMAT0003377	NM_172727	D330028D13Rik	RIKEN cDNA D330028D13 gene	0	0	1	1	0	0	0	1	0	1	0
mmu-miR-302d	MIMAT0003377	NM_172734	Stk38l	serine/threonine kinase 38 like	0	0	1	0	0	0	1	1	0	1	0
mmu-miR-302d	MIMAT0003377	NM_172765	Zbtb44	zinc finger and BTB domain containing 44	0	0	0	1	0	0	1	1	0	1	0
mmu-miR-302d	MIMAT0003377	NM_172790	Ankrd52	ankyrin repeat domain 52	0	0	1	1	0	0	0	1	0	1	0
mmu-miR-302d	MIMAT0003377	NM_172863	Zfp697	zinc finger protein 697	0	0	0	1	0	0	1	1	0	1	0
mmu-miR-302d	MIMAT0003377	NM_172943	Alkbh5	alkB, alkylation repair homolog 5 (E. coli)	0	0	1	0	0	0	1	1	0	1	0
mmu-miR-302d	MIMAT0003377	NM_172945	Ankrd13b	ankyrin repeat domain 13b	0	0	1	0	0	0	1	1	0	1	0
mmu-miR-302d	MIMAT0003377	NM_172946	Krt222	keratin 222	0	0	1	1	0	0	0	1	0	1	0
mmu-miR-302d	MIMAT0003377	NM_173182	Fndc3b	fibronectin type III domain containing 3B	0	0	1	0	0	0	1	1	0	1	0
mmu-miR-302d	MIMAT0003377	NM_173374	Sfrs1	splicing factor, arginine/serine-rich 1 (ASF/SF2)	0	0	1	1	0	0	0	1	0	1	0
mmu-miR-302d	MIMAT0003377	NM_173395	BC056923	cDNA sequence BC056923	0	0	1	1	0	0	0	1	0	1	0
mmu-miR-302d	MIMAT0003377	NM_173406	Jazf1	JAZF zinc finger 1	0	0	0	1	0	0	1	1	0	1	0
mmu-miR-302d	MIMAT0003377	NM_173422	Colec10	collectin sub-family member 10	0	0	1	1	0	0	0	1	0	1	0
mmu-miR-302d	MIMAT0003377	NM_173424	Zbtb37	zinc finger and BTB domain containing 37	0	0	1	0	0	0	1	1	0	1	0
mmu-miR-302d	MIMAT0003377	NM_173764	Tapt1	transmembrane anterior posterior transformation 1	0	0	1	0	0	0	1	1	0	1	0
mmu-miR-302d	MIMAT0003377	NM_174997	BC043098	cDNA sequence BC043098	0	0	1	0	0	0	1	1	0	1	0
mmu-miR-302d	MIMAT0003377	NM_175153	2010321M09Rik	RIKEN cDNA 2010321M09 gene	0	0	1	1	0	0	0	1	0	1	0
mmu-miR-302d	MIMAT0003377	NM_175155	Sash1	SAM and SH3 domain containing 1	0	0	1	0	0	0	1	1	0	1	0
mmu-miR-302d	MIMAT0003377	NM_175201	Rnf38	ring finger protein 38	0	0	1	0	0	0	1	1	0	1	0
mmu-miR-302d	MIMAT0003377	NM_175273	2310046O06Rik	RIKEN cDNA 2310046O06 gene	0	0	1	0	0	0	1	1	0	1	0
mmu-miR-302d	MIMAT0003377	NM_175341	Mbnl2	muscleblind-like 2	0	0	1	0	0	0	1	1	0	1	0
mmu-miR-302d	MIMAT0003377	NM_175344	Tmem16f	transmembrane protein 16F	0	0	1	0	0	0	1	1	0	1	0
mmu-miR-302d	MIMAT0003377	NM_175399	Exosc4	exosome component 4	0	0	1	1	0	0	0	1	0	1	0
mmu-miR-302d	MIMAT0003377	NM_175484	Coro2b	coronin, actin binding protein, 2B	0	0	1	0	0	0	1	1	0	1	0
mmu-miR-302d	MIMAT0003377	NM_175526	Clec1a	C-type lectin domain family 1, member a	0	0	1	1	0	0	0	1	0	1	0
mmu-miR-302d	MIMAT0003377	NM_175686	Prrx1	paired related homeobox 1	0	0	1	0	0	0	1	1	0	1	0
mmu-miR-302d	MIMAT0003377	NM_176845	Ddhd1	DDHD domain containing 1	0	0	1	1	0	0	0	1	0	1	0
mmu-miR-302d	MIMAT0003377	NM_176958	Hif1an	hypoxia-inducible factor 1, alpha subunit inhibitor	0	0	0	1	0	0	1	1	0	1	0
mmu-miR-302d	MIMAT0003377	NM_176971	Rab9b	RAB9B, member RAS oncogene family	0	0	1	1	0	0	0	1	0	1	0
mmu-miR-302d	MIMAT0003377	NM_177099	Lefty2	Left-right determination factor 2	0	0	0	1	0	0	1	1	0	1	0
mmu-miR-302d	MIMAT0003377	NM_177139	Lypd6	LY6/PLAUR domain containing 6	0	0	1	0	0	0	1	1	0	1	0
mmu-miR-302d	MIMAT0003377	NM_001001160	Fbxo41	F-box protein 41	0	0	1	0	0	0	0	1	0	1	0
mmu-miR-302d	MIMAT0003377	NM_001001176	Taf9b	TAF9B RNA polymerase II, TATA box binding protein (TBP)-associated factor	0	0	1	0	0	0	0	1	0	1	0
mmu-miR-302d	MIMAT0003377	NM_001001309	Itga8	integrin alpha 8	0	0	1	0	0	0	0	1	0	1	0
mmu-miR-302d	MIMAT0003377	NM_001001319	Pramel4	preferentially expressed antigen in melanoma like 4	0	0	1	0	0	0	0	1	0	1	0
mmu-miR-302d	MIMAT0003377	NM_001001446	Cyp2c44	cytochrome P450, family 2, subfamily c, polypeptide 44	0	0	1	0	0	0	0	1	0	1	0
mmu-miR-302d	MIMAT0003377	NM_001001490	Oxgr1	oxoglutarate (alpha-ketoglutarate) receptor 1	0	0	1	0	0	0	0	1	0	1	0
mmu-miR-302d	MIMAT0003377	NM_001001496	Gja6	gap junction protein, alpha 6	0	0	1	0	0	0	0	1	0	1	0
mmu-miR-302d	MIMAT0003377	NM_001001932	Eea1	early endosome antigen 1	0	0	1	0	0	0	0	1	0	1	0
mmu-miR-302d	MIMAT0003377	NM_001001979	Megf10	multiple EGF-like-domains 10	0	0	1	0	0	0	0	1	0	1	0
mmu-miR-302d	MIMAT0003377	NM_001001984	Fbxl11	F-box and leucine-rich repeat protein 11	0	0	1	0	0	0	0	1	0	1	0
mmu-miR-302d	MIMAT0003377	NM_001001985	Nat8l	N-acetyltransferase 8-like	0	0	1	0	0	0	0	1	0	1	0
mmu-miR-302d	MIMAT0003377	NM_001001986	8430427H17Rik	RIKEN cDNA 8430427H17 gene	0	0	1	0	0	0	0	1	0	1	0
mmu-miR-302d	MIMAT0003377	NM_001002268	Gpr126	G protein-coupled receptor 126	0	0	1	0	0	0	0	1	0	1	0
mmu-miR-302d	MIMAT0003377	NM_001003815	Epb4.1l1	erythrocyte protein band 4.1-like 1	0	0	1	0	0	0	0	1	0	1	0
mmu-miR-302d	MIMAT0003377	NM_001003829	Jph4	junctophilin 4	0	0	1	0	0	0	0	1	0	1	0
mmu-miR-302d	MIMAT0003377	NM_001003898	Tardbp	TAR DNA binding protein	0	0	1	0	0	0	0	1	0	1	0
mmu-miR-302d	MIMAT0003377	NM_001003899	Tardbp	TAR DNA binding protein	0	0	1	0	0	0	0	1	0	1	0
mmu-miR-302d	MIMAT0003377	NM_001003917	Atg9a	autophagy-related 9A (yeast)	0	0	1	0	0	0	0	1	0	1	0
mmu-miR-302d	MIMAT0003377	NM_001003919	Ddx11	DEAD/H (Asp-Glu-Ala-Asp/His) box polypeptide 11 (CHL1-like helicase homolog, S. cerevisiae)	0	0	1	0	0	0	0	1	0	1	0
mmu-miR-302d	MIMAT0003377	NM_001003946	Als2cr13	amyotrophic lateral sclerosis 2 (juvenile) chromosome region, candidate 13 (human)	0	0	1	0	0	0	0	1	0	1	0
mmu-miR-302d	MIMAT0003377	NM_001003948	5033414K04Rik	RIKEN cDNA 5033414K04 gene	0	0	1	0	0	0	0	1	0	1	0
mmu-miR-302d	MIMAT0003377	NM_001004025	Ppp3r2	protein phosphatase 3, regulatory subunit B, alpha isoform (calcineurin B, type II)	0	0	1	0	0	0	0	1	0	1	0
mmu-miR-302d	MIMAT0003377	NM_001004062	Crtc1	CREB regulated transcription coactivator 1	0	0	1	0	0	0	0	1	0	1	0
mmu-miR-302d	MIMAT0003377	NM_001004139	Zfp619	zinc finger protein 619	0	0	1	0	0	0	0	1	0	1	0
mmu-miR-302d	MIMAT0003377	NM_001004173	Sgpp2	sphingosine-1-phosphate phosphotase 2	0	0	1	0	0	0	0	1	0	1	0
mmu-miR-302d	MIMAT0003377	NM_001004190	Zfp560	zinc finger protein 560	0	0	1	0	0	0	0	1	0	1	0
mmu-miR-302d	MIMAT0003377	NM_001004293	Amigo1	adhesion molecule with Ig like domain 1	0	0	1	0	0	0	0	1	0	1	0
mmu-miR-302d	MIMAT0003377	NM_001004357	Cntnap2	contactin associated protein-like 2	0	0	1	0	0	0	0	1	0	1	0
mmu-miR-302d	MIMAT0003377	NM_001004435	Pik3r6	phosphoinositide-3-kinase, regulatory subunit 6	0	0	1	0	0	0	0	1	0	1	0
mmu-miR-302d	MIMAT0003377	NM_001005341	Ypel2	yippee-like 2 (Drosophila)	0	0	1	0	0	0	0	1	0	1	0
mmu-miR-302d	MIMAT0003377	NM_001005424	Gm996	gene model 996, (NCBI)	0	0	1	0	0	0	0	1	0	1	0
mmu-miR-302d	MIMAT0003377	NM_001005475	Iqsec2	IQ motif and Sec7 domain 2	0	0	1	0	0	0	0	1	0	1	0
mmu-miR-302d	MIMAT0003377	NM_001005523	Rsrc2	arginine/serine-rich coiled-coil 2	0	0	1	0	0	0	0	1	0	1	0
mmu-miR-302d	MIMAT0003377	NM_001005608	Itgb4	integrin beta 4	0	0	0	0	0	0	1	1	0	1	0
mmu-miR-302d	MIMAT0003377	NM_001005740	Phactr1	phosphatase and actin regulator 1	0	0	1	0	0	0	0	1	0	1	0
mmu-miR-302d	MIMAT0003377	NM_001005854	Gm609	gene model 609, (NCBI)	0	0	1	0	0	0	0	1	0	1	0
mmu-miR-302d	MIMAT0003377	NM_001005865	Mtus1	mitochondrial tumor suppressor 1	0	0	0	0	0	0	1	1	0	1	0
mmu-miR-302d	MIMAT0003377	NM_001005868	Erbb2ip	Erbb2 interacting protein	0	0	1	0	0	0	0	1	0	1	0
mmu-miR-302d	MIMAT0003377	NM_001005916	Zbtb9	zinc finger and BTB domain containing 9	0	0	1	0	0	0	0	1	0	1	0
mmu-miR-302d	MIMAT0003377	NM_001006664	Epb4.1l1	erythrocyte protein band 4.1-like 1	0	0	1	0	0	0	0	1	0	1	0
mmu-miR-302d	MIMAT0003377	NM_001006675	Kcnq2	potassium voltage-gated channel, subfamily Q, member 2	0	0	1	0	0	0	0	1	0	1	0
mmu-miR-302d	MIMAT0003377	NM_001007577	A630018P17Rik	RIKEN cDNA A630018P17 gene	0	0	1	0	0	0	0	1	0	1	0
mmu-miR-302d	MIMAT0003377	NM_001007578	Armcx6	armadillo repeat containing, X-linked 6	0	0	1	0	0	0	0	1	0	1	0
mmu-miR-302d	MIMAT0003377	NM_001007581	2810408M09Rik	RIKEN cDNA 2810408M09 gene	0	0	1	0	0	0	0	1	0	1	0
mmu-miR-302d	MIMAT0003377	NM_001007596	Rtn1	reticulon 1	0	0	0	0	0	0	1	1	0	1	0
mmu-miR-302d	MIMAT0003377	NM_001008506	Zc3h14	zinc finger CCCH type containing 14	0	0	1	0	0	0	0	1	0	1	0
mmu-miR-302d	MIMAT0003377	NM_001008533	Adora1	adenosine A1 receptor	0	0	1	0	0	0	0	1	0	1	0
mmu-miR-302d	MIMAT0003377	NM_001008542	Mxi1	Max interacting protein 1	0	0	1	0	0	0	0	1	0	1	0
mmu-miR-302d	MIMAT0003377	NM_001008543	Mxi1	Max interacting protein 1	0	0	1	0	0	0	0	1	0	1	0
mmu-miR-302d	MIMAT0003377	NM_001008545	Tardbp	TAR DNA binding protein	0	0	1	0	0	0	0	1	0	1	0
mmu-miR-302d	MIMAT0003377	NM_001008546	Tardbp	TAR DNA binding protein	0	0	1	0	0	0	0	1	0	1	0
mmu-miR-302d	MIMAT0003377	NM_001008550	Zfyve26	zinc finger, FYVE domain containing 26	0	0	1	0	0	0	0	1	0	1	0
mmu-miR-302d	MIMAT0003377	NM_001008700	Il4ra	interleukin 4 receptor, alpha	0	0	1	0	0	0	0	1	0	1	0
mmu-miR-302d	MIMAT0003377	NM_001009948	Nrsn2	neurensin 2	0	0	1	0	0	0	0	1	0	1	0
mmu-miR-302d	MIMAT0003377	NM_001009950	Slc38a8	solute carrier family 38, member 8	0	0	1	0	0	0	0	1	0	1	0
mmu-miR-302d	MIMAT0003377	NM_001010833	Mdc1	mediator of DNA damage checkpoint 1	0	0	1	0	0	0	0	1	0	1	0
mmu-miR-302d	MIMAT0003377	NM_001011874	Xkr4	X Kell blood group precursor related family member 4	0	0	1	0	0	0	0	1	0	1	0
mmu-miR-302d	MIMAT0003377	NM_001012324	Ecm2	extracellular matrix protein 2, female organ and adipocyte specific	0	0	1	0	0	0	0	1	0	1	0
mmu-miR-302d	MIMAT0003377	NM_001012325	Zfp708	zinc finger protein 708	0	0	1	0	0	0	0	1	0	1	0
mmu-miR-302d	MIMAT0003377	NM_001012330	Zfp238	zinc finger protein 238	0	0	0	0	0	0	1	1	0	1	0
mmu-miR-302d	MIMAT0003377	NM_001012448	Zfp708	zinc finger protein 708	0	0	1	0	0	0	0	1	0	1	0
mmu-miR-302d	MIMAT0003377	NM_001012518	Ehmt1	euchromatic histone methyltransferase 1	0	0	1	0	0	0	0	1	0	1	0
mmu-miR-302d	MIMAT0003377	NM_001013024	Usp13	ubiquitin specific peptidase 13 (isopeptidase T-3)	0	0	1	0	0	0	0	1	0	1	0
mmu-miR-302d	MIMAT0003377	NM_001013026	Ttf2	transcription termination factor, RNA polymerase II	0	0	1	0	0	0	0	1	0	1	0
mmu-miR-302d	MIMAT0003377	NM_001013360	Npcd	neuronal pentraxin with chromo domain	0	0	1	0	0	0	0	1	0	1	0
mmu-miR-302d	MIMAT0003377	NM_001013362	Npcd	neuronal pentraxin with chromo domain	0	0	1	0	0	0	0	1	0	1	0
mmu-miR-302d	MIMAT0003377	NM_001013367	Prkaa1	protein kinase, AMP-activated, alpha 1 catalytic subunit	0	0	1	0	0	0	0	1	0	1	0
mmu-miR-302d	MIMAT0003377	NM_001013390	Scn4b	sodium channel, type IV, beta	0	0	1	0	0	0	0	1	0	1	0
mmu-miR-302d	MIMAT0003377	NM_001013391	Cpsf6	cleavage and polyadenylation specific factor 6	0	0	1	0	0	0	0	1	0	1	0
mmu-miR-302d	MIMAT0003377	NM_001013761	Gm606	gene model 606, (NCBI)	0	0	1	0	0	0	0	1	0	1	0
mmu-miR-302d	MIMAT0003377	NM_001013777	Zfp488	zinc finger protein 488	0	0	1	0	0	0	0	1	0	1	0
mmu-miR-302d	MIMAT0003377	NM_001013778	BC068110	cDNA sequence BC068110	0	0	1	0	0	0	0	1	0	1	0
mmu-miR-302d	MIMAT0003377	NM_001013784	E130309D14Rik	RIKEN cDNA E130309D14 gene	0	0	1	0	0	0	0	1	0	1	0
mmu-miR-302d	MIMAT0003377	NM_001013786	Zfp187	zinc finger protein 187	0	0	1	0	0	0	0	1	0	1	0
mmu-miR-302d	MIMAT0003377	NM_001014288	Ptprd	protein tyrosine phosphatase, receptor type, D	0	0	1	0	0	0	0	1	0	1	0
mmu-miR-302d	MIMAT0003377	NM_001015046	Garnl4	GTPase activating RANGAP domain-like 4	0	0	1	0	0	0	0	1	0	1	0
mmu-miR-302d	MIMAT0003377	NM_001017427	Rasef	RAS and EF hand domain containing	0	0	1	0	0	0	0	1	0	1	0
mmu-miR-302d	MIMAT0003377	NM_001018031	Gm414	gene model 414, (NCBI)	0	0	1	0	0	0	0	1	0	1	0
mmu-miR-302d	MIMAT0003377	NM_001024139	Adamts15	a disintegrin-like and metallopeptidase (reprolysin type) with thrombospondin type 1 motif, 15	0	0	1	0	0	0	0	1	0	1	0
mmu-miR-302d	MIMAT0003377	NM_001024205	Nufip2	nuclear fragile X mental retardation protein interacting protein 2	0	0	1	0	0	0	0	1	0	1	0
mmu-miR-302d	MIMAT0003377	NM_001024526	Larp4	La ribonucleoprotein domain family, member 4	0	0	1	0	0	0	0	1	0	1	0
mmu-miR-302d	MIMAT0003377	NM_001024622	Pcnp	PEST proteolytic signal containing nuclear protein	0	0	1	0	0	0	0	1	0	1	0
mmu-miR-302d	MIMAT0003377	NM_001024703	Mctp2	multiple C2 domains, transmembrane 2	0	0	1	0	0	0	0	1	0	1	0
mmu-miR-302d	MIMAT0003377	NM_001024806	Cebpz	CCAAT/enhancer binding protein zeta	0	0	1	0	0	0	0	1	0	1	0
mmu-miR-302d	MIMAT0003377	NM_001024856	Ttbk2	tau tubulin kinase 2	0	0	1	0	0	0	0	1	0	1	0
mmu-miR-302d	MIMAT0003377	NM_001024857	Ttbk2	tau tubulin kinase 2	0	0	1	0	0	0	0	1	0	1	0
mmu-miR-302d	MIMAT0003377	NM_001024950	Zfp563	zinc finger protein 563	0	0	1	0	0	0	0	1	0	1	0
mmu-miR-302d	MIMAT0003377	NM_001025084	Rhox1	reproductive homeobox 1	0	0	1	0	0	0	0	1	0	1	0
mmu-miR-302d	MIMAT0003377	NM_001025192	Cxadr	coxsackievirus and adenovirus receptor	0	0	1	0	0	0	0	1	0	1	0
mmu-miR-302d	MIMAT0003377	NM_001025245	Mbp	myelin basic protein	0	0	1	0	0	0	0	1	0	1	0
mmu-miR-302d	MIMAT0003377	NM_001025261	Tpd52	tumor protein D52	0	0	1	0	0	0	0	1	0	1	0
mmu-miR-302d	MIMAT0003377	NM_001025262	Tpd52	tumor protein D52	0	0	1	0	0	0	0	1	0	1	0
mmu-miR-302d	MIMAT0003377	NM_001025263	Tpd52	tumor protein D52	0	0	1	0	0	0	0	1	0	1	0
mmu-miR-302d	MIMAT0003377	NM_001025264	Tpd52	tumor protein D52	0	0	1	0	0	0	0	1	0	1	0
mmu-miR-302d	MIMAT0003377	NM_001025296	Dffa	DNA fragmentation factor, alpha subunit	0	0	1	0	0	0	0	1	0	1	0
mmu-miR-302d	MIMAT0003377	NM_001025311	St6galnac6	ST6 (alpha-N-acetyl-neuraminyl-2,3-beta-galactosyl-1,3)-N-acetylgalactosaminide alpha-2,6-sialyltransferase 6	0	0	1	0	0	0	0	1	0	1	0
mmu-miR-302d	MIMAT0003377	NM_001025312	Dclre1b	DNA cross-link repair 1B, PSO2 homolog (S. cerevisiae)	0	0	1	0	0	0	0	1	0	1	0
mmu-miR-302d	MIMAT0003377	NM_001025372	Adcyap1r1	adenylate cyclase activating polypeptide 1 receptor 1	0	0	1	0	0	0	0	1	0	1	0
mmu-miR-302d	MIMAT0003377	NM_001025377	Arhgap15	Rho GTPase activating protein 15	0	0	1	0	0	0	0	1	0	1	0
mmu-miR-302d	MIMAT0003377	NM_001025393	Bclaf1	BCL2-associated transcription factor 1	0	0	1	0	0	0	0	1	0	1	0
mmu-miR-302d	MIMAT0003377	NM_001025428	Spag9	sperm associated antigen 9	0	0	1	0	0	0	0	1	0	1	0
mmu-miR-302d	MIMAT0003377	NM_001025429	Spag9	sperm associated antigen 9	0	0	1	0	0	0	0	1	0	1	0
mmu-miR-302d	MIMAT0003377	NM_001025430	Spag9	sperm associated antigen 9	0	0	1	0	0	0	0	1	0	1	0
mmu-miR-302d	MIMAT0003377	NM_001025435	BC053393	cDNA sequence BC053393	0	0	1	0	0	0	0	1	0	1	0
mmu-miR-302d	MIMAT0003377	NM_001025559	Sox6	SRY-box containing gene 6	0	0	1	0	0	0	0	1	0	1	0
mmu-miR-302d	MIMAT0003377	NM_001025560	Sox6	SRY-box containing gene 6	0	0	1	0	0	0	0	1	0	1	0
mmu-miR-302d	MIMAT0003377	NM_001025561	Pus1	pseudouridine synthase 1	0	0	1	0	0	0	0	1	0	1	0
mmu-miR-302d	MIMAT0003377	NM_001025562	Pus1	pseudouridine synthase 1	0	0	1	0	0	0	0	1	0	1	0
mmu-miR-302d	MIMAT0003377	NM_001025566	Chka	choline kinase alpha	0	0	1	0	0	0	0	1	0	1	0
mmu-miR-302d	MIMAT0003377	NM_001025567	Dmbx1	diencephalon/mesencephalon homeobox 1	0	0	1	0	0	0	0	1	0	1	0
mmu-miR-302d	MIMAT0003377	NM_001025568	Pde1c	phosphodiesterase 1C	0	0	1	0	0	0	0	1	0	1	0
mmu-miR-302d	MIMAT0003377	NM_001025572	Ankrd12	ankyrin repeat domain 12	0	0	1	0	0	0	0	1	0	1	0
mmu-miR-302d	MIMAT0003377	NM_001025594	Zbtb43	zinc finger and BTB domain containing 43	0	0	0	0	0	0	1	1	0	1	0
mmu-miR-302d	MIMAT0003377	NM_001025600	Cadm1	cell adhesion molecule 1	0	0	0	0	0	0	1	1	0	1	0
mmu-miR-302d	MIMAT0003377	NM_001025613	Otud7b	OTU domain containing 7B	0	0	1	0	0	0	0	1	0	1	0
mmu-miR-302d	MIMAT0003377	NM_001025614	Otud7b	OTU domain containing 7B	0	0	1	0	0	0	0	1	0	1	0
mmu-miR-302d	MIMAT0003377	NM_001025615	Ccdc50	coiled-coil domain containing 50	0	0	1	0	0	0	0	1	0	1	0
mmu-miR-302d	MIMAT0003377	NM_001025779	Cdc6	cell division cycle 6 homolog (S. cerevisiae)	0	0	1	0	0	0	0	1	0	1	0
mmu-miR-302d	MIMAT0003377	NM_001026214	Entpd5	ectonucleoside triphosphate diphosphohydrolase 5	0	0	1	0	0	0	0	1	0	1	0
mmu-miR-302d	MIMAT0003377	NM_001029841	Sla	src-like adaptor	0	0	1	0	0	0	0	1	0	1	0
mmu-miR-302d	MIMAT0003377	NM_001029842	Slc16a6	solute carrier family 16 (monocarboxylic acid transporters), member 6	0	0	1	0	0	0	0	1	0	1	0
mmu-miR-302d	MIMAT0003377	NM_001029890	Mex3a	mex3 homolog A (C. elegans)	0	0	1	0	0	0	0	1	0	1	0
mmu-miR-302d	MIMAT0003377	NM_001029912	Zswim5	zinc finger, SWIM domain containing 5	0	0	1	0	0	0	0	1	0	1	0
mmu-miR-302d	MIMAT0003377	NM_001029934	Usp32	ubiquitin specific peptidase 32	0	0	1	0	0	0	0	1	0	1	0
mmu-miR-302d	MIMAT0003377	NM_001030307	Dkc1	dyskeratosis congenita 1, dyskerin homolog (human)	0	0	1	0	0	0	0	1	0	1	0
mmu-miR-302d	MIMAT0003377	NM_001031814	2610207I05Rik	RIKEN cDNA 2610207I05 gene	0	0	1	0	0	0	0	1	0	1	0
mmu-miR-302d	MIMAT0003377	NM_001032378	Pecam1	platelet/endothelial cell adhesion molecule 1	0	0	1	0	0	0	0	1	0	1	0
mmu-miR-302d	MIMAT0003377	NM_001033145	1190002N15Rik	RIKEN cDNA 1190002N15 gene	0	0	1	0	0	0	0	1	0	1	0
mmu-miR-302d	MIMAT0003377	NM_001033149	Ttc9	tetratricopeptide repeat domain 9	0	0	1	0	0	0	0	1	0	1	0
mmu-miR-302d	MIMAT0003377	NM_001033158	Rasl12	RAS-like, family 12	0	0	1	0	0	0	0	1	0	1	0
mmu-miR-302d	MIMAT0003377	NM_001033159	Zfp597	zinc finger protein 597	0	0	1	0	0	0	0	1	0	1	0
mmu-miR-302d	MIMAT0003377	NM_001033163	Abhd9	abhydrolase domain containing 9	0	0	1	0	0	0	0	1	0	1	0
mmu-miR-302d	MIMAT0003377	NM_001033168	1700066B19Rik	RIKEN cDNA 1700066B19 gene	0	0	1	0	0	0	0	1	0	1	0
mmu-miR-302d	MIMAT0003377	NM_001033191	Ard1b	ARD1 homolog B (S. cerevisiae)	0	0	1	0	0	0	0	1	0	1	0
mmu-miR-302d	MIMAT0003377	NM_001033211	AU022751	expressed sequence AU022751	0	0	1	0	0	0	0	1	0	1	0
mmu-miR-302d	MIMAT0003377	NM_001033223	Lin7a	lin-7 homolog A (C. elegans)	0	0	1	0	0	0	0	1	0	1	0
mmu-miR-302d	MIMAT0003377	NM_001033237	Yeats2	YEATS domain containing 2	0	0	1	0	0	0	0	1	0	1	0
mmu-miR-302d	MIMAT0003377	NM_001033238	Cblb	Casitas B-lineage lymphoma b	0	0	1	0	0	0	0	1	0	1	0
mmu-miR-302d	MIMAT0003377	NM_001033250	Lemd1	LEM domain containing 1	0	0	1	0	0	0	0	1	0	1	0
mmu-miR-302d	MIMAT0003377	NM_001033251	Gpr174	G protein-coupled receptor 174	0	0	1	0	0	0	0	1	0	1	0
mmu-miR-302d	MIMAT0003377	NM_001033263	Centg1	centaurin, gamma 1	0	0	1	0	0	0	0	1	0	1	0
mmu-miR-302d	MIMAT0003377	NM_001033268	BC010304	cDNA sequence BC010304	0	0	1	0	0	0	0	1	0	1	0
mmu-miR-302d	MIMAT0003377	NM_001033270	Slc4a7	solute carrier family 4, sodium bicarbonate cotransporter, member 7	0	0	1	0	0	0	0	1	0	1	0
mmu-miR-302d	MIMAT0003377	NM_001033273	5031439G07Rik	RIKEN cDNA 5031439G07 gene	0	0	1	0	0	0	0	1	0	1	0
mmu-miR-302d	MIMAT0003377	NM_001033313	Pdap1	PDGFA associated protein 1	0	0	1	0	0	0	0	1	0	1	0
mmu-miR-302d	MIMAT0003377	NM_001033321	4932417I16Rik	RIKEN cDNA 4932417I16 gene	0	0	1	0	0	0	0	1	0	1	0
mmu-miR-302d	MIMAT0003377	NM_001033322	Gucy1a2	guanylate cyclase 1, soluble, alpha 2	0	0	1	0	0	0	0	1	0	1	0
mmu-miR-302d	MIMAT0003377	NM_001033348	A230067G21Rik	RIKEN cDNA A230067G21 gene	0	0	1	0	0	0	0	1	0	1	0
mmu-miR-302d	MIMAT0003377	NM_001033350	Bank1	B-cell scaffold protein with ankyrin repeats 1	0	0	1	0	0	0	0	1	0	1	0
mmu-miR-302d	MIMAT0003377	NM_001033352	Klhl21	kelch-like 21 (Drosophila)	0	0	1	0	0	0	0	1	0	1	0
mmu-miR-302d	MIMAT0003377	NM_001033355	Zfp568	zinc finger protein 568	0	0	1	0	0	0	0	1	0	1	0
mmu-miR-302d	MIMAT0003377	NM_001033360	Gpr101	G protein-coupled receptor 101	0	0	1	0	0	0	0	1	0	1	0
mmu-miR-302d	MIMAT0003377	NM_001033369	Acvr1c	activin A receptor, type IC	0	0	1	0	0	0	0	1	0	1	0
mmu-miR-302d	MIMAT0003377	NM_001033380	E030018N11Rik	RIKEN cDNA E030018N11 gene	0	0	1	0	0	0	0	1	0	1	0
mmu-miR-302d	MIMAT0003377	NM_001033385	D630037F22Rik	RIKEN cDNA D630037F22 gene	0	0	1	0	0	0	0	1	0	1	0
mmu-miR-302d	MIMAT0003377	NM_001033399	Gfod1	glucose-fructose oxidoreductase domain containing 1	0	0	1	0	0	0	0	1	0	1	0
mmu-miR-302d	MIMAT0003377	NM_001033415	Shisa3	shisa homolog 3 (Xenopus laevis)	0	0	1	0	0	0	0	1	0	1	0
mmu-miR-302d	MIMAT0003377	NM_001033441	Alg10b	asparagine-linked glycosylation 10 homolog B (yeast, alpha-1,2-glucosyltransferase)	0	0	1	0	0	0	0	1	0	1	0
mmu-miR-302d	MIMAT0003377	NM_001033444	Capn13	calpain 13	0	0	1	0	0	0	0	1	0	1	0
mmu-miR-302d	MIMAT0003377	NM_001033453	Ppm2c	protein phosphatase 2C, magnesium dependent, catalytic subunit	0	0	1	0	0	0	0	1	0	1	0
mmu-miR-302d	MIMAT0003377	NM_001033472	A830080D01Rik	RIKEN cDNA A830080D01 gene	0	0	1	0	0	0	0	1	0	1	0
mmu-miR-302d	MIMAT0003377	NM_001033475	Tmed8	transmembrane emp24 domain containing 8	0	0	1	0	0	0	0	1	0	1	0
mmu-miR-302d	MIMAT0003377	NM_001033488	Gm1964	gene model 1964, (NCBI)	0	0	1	0	0	0	0	1	0	1	0
mmu-miR-302d	MIMAT0003377	NM_001033496	Zfp213	zinc finger protein 213	0	0	1	0	0	0	0	1	0	1	0
mmu-miR-302d	MIMAT0003377	NM_001033530	AW146154	expressed sequence AW146154	0	0	1	0	0	0	0	1	0	1	0
mmu-miR-302d	MIMAT0003377	NM_001033536	Rfxdc2	regulatory factor X domain containing 2 homolog (human)	0	0	1	0	0	0	0	1	0	1	0
mmu-miR-302d	MIMAT0003377	NM_001033538	Cass4	Cas scaffolding protein family member 4	0	0	1	0	0	0	0	1	0	1	0
mmu-miR-302d	MIMAT0003377	NM_001033543	Il20rb	interleukin 20 receptor beta	0	0	1	0	0	0	0	1	0	1	0
mmu-miR-302d	MIMAT0003377	NM_001033634	Zyg11b	zyg-ll homolog B (C. elegans)	0	0	1	0	0	0	0	1	0	1	0
mmu-miR-302d	MIMAT0003377	NM_001033654	Pus10	pseudouridylate synthase 10	0	0	1	0	0	0	0	1	0	1	0
mmu-miR-302d	MIMAT0003377	NM_001033713	Mef2a	myocyte enhancer factor 2A	0	0	0	0	0	0	1	1	0	1	0
mmu-miR-302d	MIMAT0003377	NM_001033783	EG434396	predicted gene, EG434396	0	0	1	0	0	0	0	1	0	1	0
mmu-miR-302d	MIMAT0003377	NM_001033879	Tubal3	tubulin, alpha-like 3	0	0	1	0	0	0	0	1	0	1	0
mmu-miR-302d	MIMAT0003377	NM_001033960	Rabgap1	RAB GTPase activating protein 1	0	0	1	0	0	0	0	1	0	1	0
mmu-miR-302d	MIMAT0003377	NM_001033962	Ube3a	ubiquitin protein ligase E3A	0	0	0	0	0	0	1	1	0	1	0
mmu-miR-302d	MIMAT0003377	NM_001033979	Ldlrad2	low density lipoprotein receptor A domain containing 2	0	0	1	0	0	0	0	1	0	1	0
mmu-miR-302d	MIMAT0003377	NM_001034030	Limk2	LIM motif-containing protein kinase 2	0	0	1	0	0	0	0	1	0	1	0
mmu-miR-302d	MIMAT0003377	NM_001034085	Ppp2r1b	protein phosphatase 2 (formerly 2A), regulatory subunit A (PR 65), beta isoform	0	0	1	0	0	0	0	1	0	1	0
mmu-miR-302d	MIMAT0003377	NM_001034857	C330019L16Rik	RIKEN cDNA C330019L16 gene	0	0	1	0	0	0	0	1	0	1	0
mmu-miR-302d	MIMAT0003377	NM_001034863	Tmem136	transmembrane protein 136	0	0	1	0	0	0	0	1	0	1	0
mmu-miR-302d	MIMAT0003377	NM_001034882	EG432879	predicted gene, EG432879	0	0	1	0	0	0	0	1	0	1	0
mmu-miR-302d	MIMAT0003377	NM_001034885	Pnpla1	patatin-like phospholipase domain containing 1	0	0	1	0	0	0	0	1	0	1	0
mmu-miR-302d	MIMAT0003377	NM_001034894	EG436240	predicted gene, EG436240	0	0	1	0	0	0	0	1	0	1	0
mmu-miR-302d	MIMAT0003377	NM_001034896	Tmem92	transmembrane protein 92	0	0	1	0	0	0	0	1	0	1	0
mmu-miR-302d	MIMAT0003377	NM_001034899	EG545391	predicted gene, EG545391	0	0	1	0	0	0	0	1	0	1	0
mmu-miR-302d	MIMAT0003377	NM_001034902	EG545861	predicted gene, EG545861	0	0	1	0	0	0	0	1	0	1	0
mmu-miR-302d	MIMAT0003377	NM_001035122	Golm1	golgi membrane protein 1	0	0	1	0	0	0	0	1	0	1	0
mmu-miR-302d	MIMAT0003377	NM_001035226	Xpo1	exportin 1, CRM1 homolog (yeast)	0	0	1	0	0	0	0	1	0	1	0
mmu-miR-302d	MIMAT0003377	NM_001035246	Trpm3	transient receptor potential cation channel, subfamily M, member 3	0	0	1	0	0	0	0	1	0	1	0
mmu-miR-302d	MIMAT0003377	NM_001035532	Akap2	A kinase (PRKA) anchor protein 2	0	0	1	0	0	0	0	1	0	1	0
mmu-miR-302d	MIMAT0003377	NM_001036684	Atp2b2	ATPase, Ca++ transporting, plasma membrane 2	0	0	1	0	0	0	0	1	0	1	0
mmu-miR-302d	MIMAT0003377	NM_001037099	Cacnb4	calcium channel, voltage-dependent, beta 4 subunit	0	0	1	0	0	0	0	1	0	1	0
mmu-miR-302d	MIMAT0003377	NM_001037665	Zfp1	zinc finger protein 1	0	0	1	0	0	0	0	1	0	1	0
mmu-miR-302d	MIMAT0003377	NM_001037724	Adcy7	adenylate cyclase 7	0	0	1	0	0	0	0	1	0	1	0
mmu-miR-302d	MIMAT0003377	NM_001037725	Als2cr13	amyotrophic lateral sclerosis 2 (juvenile) chromosome region, candidate 13 (human)	0	0	1	0	0	0	0	1	0	1	0
mmu-miR-302d	MIMAT0003377	NM_001037736	Arhgef10	Rho guanine nucleotide exchange factor (GEF) 10	0	0	1	0	0	0	0	1	0	1	0
mmu-miR-302d	MIMAT0003377	NM_001037809	Cdh3	cadherin 3	0	0	1	0	0	0	0	1	0	1	0
mmu-miR-302d	MIMAT0003377	NM_001037841	Cklf	chemokine-like factor	0	0	1	0	0	0	0	1	0	1	0
mmu-miR-302d	MIMAT0003377	NM_001037863	Atp11c	Atpase, class VI, type 11C	0	0	1	0	0	0	0	1	0	1	0
mmu-miR-302d	MIMAT0003377	NM_001037914	EG622408	predicted gene, EG622408	0	0	1	0	0	0	0	1	0	1	0
mmu-miR-302d	MIMAT0003377	NM_001037926	OTTMUSG00000010173	predicted gene, OTTMUSG00000010173	0	0	1	0	0	0	0	1	0	1	0
mmu-miR-302d	MIMAT0003377	NM_001038492	Ctsa	cathepsin A	0	0	1	0	0	0	0	1	0	1	0
mmu-miR-302d	MIMAT0003377	NM_001038589	Usp14	ubiquitin specific peptidase 14	0	0	1	0	0	0	0	1	0	1	0
mmu-miR-302d	MIMAT0003377	NM_001038592	Glrx2	glutaredoxin 2 (thioltransferase)	0	0	1	0	0	0	0	1	0	1	0
mmu-miR-302d	MIMAT0003377	NM_001038593	Glrx2	glutaredoxin 2 (thioltransferase)	0	0	1	0	0	0	0	1	0	1	0
mmu-miR-302d	MIMAT0003377	NM_001038594	Glrx2	glutaredoxin 2 (thioltransferase)	0	0	1	0	0	0	0	1	0	1	0
mmu-miR-302d	MIMAT0003377	NM_001038604	Clec5a	C-type lectin domain family 5, member a	0	0	1	0	0	0	0	1	0	1	0
mmu-miR-302d	MIMAT0003377	NM_001038619	Dnm3	dynamin 3	0	0	1	0	0	0	0	1	0	1	0
mmu-miR-302d	MIMAT0003377	NM_001038621	Rabgap1l	RAB GTPase activating protein 1-like	0	0	1	0	0	0	0	1	0	1	0
mmu-miR-302d	MIMAT0003377	NM_001038624	Ric3	resistance to inhibitors of cholinesterase 3 homolog (C. elegans)	0	0	1	0	0	0	0	1	0	1	0
mmu-miR-302d	MIMAT0003377	NM_001038637	Gng2	guanine nucleotide binding protein (G protein), gamma 2	0	0	1	0	0	0	0	1	0	1	0
mmu-miR-302d	MIMAT0003377	NM_001038641	2210009G21Rik	RIKEN cDNA 2210009G21 gene	0	0	1	0	0	0	0	1	0	1	0
mmu-miR-302d	MIMAT0003377	NM_001038655	Gng7	guanine nucleotide binding protein (G protein), gamma 7	0	0	1	0	0	0	0	1	0	1	0
mmu-miR-302d	MIMAT0003377	NM_001038658	Faim2	Fas apoptotic inhibitory molecule 2	0	0	1	0	0	0	0	1	0	1	0
mmu-miR-302d	MIMAT0003377	NM_001038701	Gabrb3	gamma-aminobutyric acid (GABA-A) receptor, subunit beta 3	0	0	1	0	0	0	0	1	0	1	0
mmu-miR-302d	MIMAT0003377	NM_001038703	Gpr146	G protein-coupled receptor 146	0	0	1	0	0	0	0	1	0	1	0
mmu-miR-302d	MIMAT0003377	NM_001038710	Tmod2	tropomodulin 2	0	0	1	0	0	0	0	1	0	1	0
mmu-miR-302d	MIMAT0003377	NM_001039045	Pigc	phosphatidylinositol glycan anchor biosynthesis, class C	0	0	1	0	0	0	0	1	0	1	0
mmu-miR-302d	MIMAT0003377	NM_001039050	Pkib	protein kinase inhibitor beta, cAMP dependent, testis specific	0	0	1	0	0	0	0	1	0	1	0
mmu-miR-302d	MIMAT0003377	NM_001039051	Pkib	protein kinase inhibitor beta, cAMP dependent, testis specific	0	0	1	0	0	0	0	1	0	1	0
mmu-miR-302d	MIMAT0003377	NM_001039052	Pkib	protein kinase inhibitor beta, cAMP dependent, testis specific	0	0	1	0	0	0	0	1	0	1	0
mmu-miR-302d	MIMAT0003377	NM_001039055	Pofut1	protein O-fucosyltransferase 1	0	0	1	0	0	0	0	1	0	1	0
mmu-miR-302d	MIMAT0003377	NM_001039059	Klhl15	kelch-like 15 (Drosophila)	0	0	1	0	0	0	0	1	0	1	0
mmu-miR-302d	MIMAT0003377	NM_001039080	Rbms2	RNA binding motif, single stranded interacting protein 2	0	0	1	0	0	0	0	1	0	1	0
mmu-miR-302d	MIMAT0003377	NM_001039088	Seh1l	SEH1-like (S. cerevisiae	0	0	1	0	0	0	0	1	0	1	0
mmu-miR-302d	MIMAT0003377	NM_001039089	Sel1l	sel-1 suppressor of lin-12-like (C. elegans)	0	0	1	0	0	0	0	1	0	1	0
mmu-miR-302d	MIMAT0003377	NM_001039090	Skil	SKI-like	0	0	1	0	0	0	0	1	0	1	0
mmu-miR-302d	MIMAT0003377	NM_001039092	Tom1l2	target of myb1-like 2 (chicken)	0	0	1	0	0	0	0	1	0	1	0
mmu-miR-302d	MIMAT0003377	NM_001039115	OTTMUSG00000000421	predicted gene, OTTMUSG00000000421	0	0	1	0	0	0	0	1	0	1	0
mmu-miR-302d	MIMAT0003377	NM_001039138	Camk2g	calcium/calmodulin-dependent protein kinase II gamma	0	0	1	0	0	0	0	1	0	1	0
mmu-miR-302d	MIMAT0003377	NM_001039139	Camk2g	calcium/calmodulin-dependent protein kinase II gamma	0	0	1	0	0	0	0	1	0	1	0
mmu-miR-302d	MIMAT0003377	NM_001039146	B430211C08Rik	RIKEN cDNA B430211C08 gene	0	0	1	0	0	0	0	1	0	1	0
mmu-miR-302d	MIMAT0003377	NM_001039149	Cd226	CD226 antigen	0	0	1	0	0	0	0	1	0	1	0
mmu-miR-302d	MIMAT0003377	NM_001039162	Clip2	CAP-GLY domain containing linker protein 2	0	0	1	0	0	0	0	1	0	1	0
mmu-miR-302d	MIMAT0003377	NM_001039169	Eif4e2	eukaryotic translation initiation factor 4E member 2	0	0	1	0	0	0	0	1	0	1	0
mmu-miR-302d	MIMAT0003377	NM_001039179	Bicd2	bicaudal D homolog 2 (Drosophila)	0	0	1	0	0	0	0	1	0	1	0
mmu-miR-302d	MIMAT0003377	NM_001039181	Npr3	natriuretic peptide receptor 3	0	0	1	0	0	0	0	1	0	1	0
mmu-miR-302d	MIMAT0003377	NM_001039188	Rreb1	ras responsive element binding protein 1	0	0	1	0	0	0	0	1	0	1	0
mmu-miR-302d	MIMAT0003377	NM_001039354	Lin7a	lin-7 homolog A (C. elegans)	0	0	1	0	0	0	0	1	0	1	0
mmu-miR-302d	MIMAT0003377	NM_001039364	Mobp	myelin-associated oligodendrocytic basic protein	0	0	1	0	0	0	0	1	0	1	0
mmu-miR-302d	MIMAT0003377	NM_001039373	Mtcp1	mature T-cell proliferation 1	0	0	1	0	0	0	0	1	0	1	0
mmu-miR-302d	MIMAT0003377	NM_001039482	Klhl20	kelch-like 20 (Drosophila)	0	0	1	0	0	0	0	1	0	1	0
mmu-miR-302d	MIMAT0003377	NM_001039493	Plekhm3	pleckstrin homology domain containing, family M, member 3	0	0	1	0	0	0	0	1	0	1	0
mmu-miR-302d	MIMAT0003377	NM_001039510	Adora1	adenosine A1 receptor	0	0	1	0	0	0	0	1	0	1	0
mmu-miR-302d	MIMAT0003377	NM_001039512	Ivns1abp	influenza virus NS1A binding protein	0	0	1	0	0	0	0	1	0	1	0
mmu-miR-302d	MIMAT0003377	NM_001039533	Pdxdc1	pyridoxal-dependent decarboxylase domain containing 1	0	0	1	0	0	0	0	1	0	1	0
mmu-miR-302d	MIMAT0003377	NM_001039546	Myo6	myosin VI	0	0	1	0	0	0	0	1	0	1	0
mmu-miR-302d	MIMAT0003377	NM_001039566	Defb30	defensin beta 30	0	0	1	0	0	0	0	1	0	1	0
mmu-miR-302d	MIMAT0003377	NM_001039586	Glyctk	glycerate kinase	0	0	1	0	0	0	0	1	0	1	0
mmu-miR-302d	MIMAT0003377	NM_001039701	Il1rn	interleukin 1 receptor antagonist	0	0	1	0	0	0	0	1	0	1	0
mmu-miR-302d	MIMAT0003377	NM_001039710	Coq10b	coenzyme Q10 homolog B (S. cerevisiae)	0	0	1	0	0	0	0	1	0	1	0
mmu-miR-302d	MIMAT0003377	NM_001039934	Mtap2	microtubule-associated protein 2	0	0	1	0	0	0	0	1	0	1	0
mmu-miR-302d	MIMAT0003377	NM_001040131	Eif4g2	eukaryotic translation initiation factor 4, gamma 2	0	0	1	0	0	0	0	1	0	1	0
mmu-miR-302d	MIMAT0003377	NM_001040187	Ddx17	DEAD (Asp-Glu-Ala-Asp) box polypeptide 17	0	0	1	0	0	0	0	1	0	1	0
mmu-miR-302d	MIMAT0003377	NM_001040400	Tet2	tet oncogene family member 2	0	0	1	0	0	0	0	1	0	1	0
mmu-miR-302d	MIMAT0003377	NM_001040631	C1qtnf5	C1q and tumor necrosis factor related protein 5	0	0	1	0	0	0	0	1	0	1	0
mmu-miR-302d	MIMAT0003377	NM_001040632	C1qtnf5	C1q and tumor necrosis factor related protein 5	0	0	1	0	0	0	0	1	0	1	0
mmu-miR-302d	MIMAT0003377	NM_001040695	Uevld	UEV and lactate/malate dehyrogenase domains	0	0	1	0	0	0	0	1	0	1	0
mmu-miR-302d	MIMAT0003377	NM_001042501	5830415L20Rik	RIKEN cDNA 5830415L20 gene	0	0	1	0	0	0	0	1	0	1	0
mmu-miR-302d	MIMAT0003377	NM_001042672	Prei4	preimplantation protein 4	0	0	1	0	0	0	0	1	0	1	0
mmu-miR-302d	MIMAT0003377	NM_001042674	Rbpms	RNA binding protein gene with multiple splicing	0	0	1	0	0	0	0	1	0	1	0
mmu-miR-302d	MIMAT0003377	NM_001042699	4831426I19Rik	RIKEN cDNA 4831426I19 gene	0	0	1	0	0	0	0	1	0	1	0
mmu-miR-302d	MIMAT0003377	NM_001043322	Fmn1	formin 1	0	0	1	0	0	0	0	1	0	1	0
mmu-miR-302d	MIMAT0003377	NM_001044308	Cacna1i	calcium channel, voltage-dependent, alpha 1I subunit	0	0	1	0	0	0	0	1	0	1	0
mmu-miR-302d	MIMAT0003377	NM_001044386	Zfx	zinc finger protein X-linked	0	0	1	0	0	0	0	1	0	1	0
mmu-miR-302d	MIMAT0003377	NM_001044718	Zfp41	zinc finger protein 41	0	0	1	0	0	0	0	1	0	1	0
mmu-miR-302d	MIMAT0003377	NM_001044720	Abcc9	ATP-binding cassette, sub-family C (CFTR/MRP), member 9	0	0	1	0	0	0	0	1	0	1	0
mmu-miR-302d	MIMAT0003377	NM_001044741	Cacnb3	calcium channel, voltage-dependent, beta 3 subunit	0	0	1	0	0	0	0	1	0	1	0
mmu-miR-302d	MIMAT0003377	NM_001045482	Rbak	RB-associated KRAB repressor	0	0	1	0	0	0	0	1	0	1	0
mmu-miR-302d	MIMAT0003377	NM_001045486	Zfp180	zinc finger protein 180	0	0	1	0	0	0	0	1	0	1	0
mmu-miR-302d	MIMAT0003377	NM_001045520	Clint1	clathrin interactor 1	0	0	1	0	0	0	0	1	0	1	0
mmu-miR-302d	MIMAT0003377	NM_001045523	Bahd1	bromo adjacent homology domain containing 1	0	0	1	0	0	0	0	1	0	1	0
mmu-miR-302d	MIMAT0003377	NM_001045539	Xlr5a	X-linked lymphocyte-regulated 5A	0	0	1	0	0	0	0	1	0	1	0
mmu-miR-302d	MIMAT0003377	NM_001045542	OTTMUSG00000005737	predicted gene, OTTMUSG00000005737	0	0	1	0	0	0	0	1	0	1	0
mmu-miR-302d	MIMAT0003377	NM_001045863	Rdbp	RD RNA-binding protein	0	0	1	0	0	0	0	1	0	1	0
mmu-miR-302d	MIMAT0003377	NM_001045864	Rdbp	RD RNA-binding protein	0	0	1	0	0	0	0	1	0	1	0
mmu-miR-302d	MIMAT0003377	NM_001045964	Mink1	misshapen-like kinase 1 (zebrafish)	0	0	1	0	0	0	0	1	0	1	0
mmu-miR-302d	MIMAT0003377	NM_001048175	Adam28	a disintegrin and metallopeptidase domain 28	0	0	1	0	0	0	0	1	0	1	0
mmu-miR-302d	MIMAT0003377	NM_001048227	Dbndd2	dysbindin (dystrobrevin binding protein 1) domain containing 2	0	0	1	0	0	0	0	1	0	1	0
mmu-miR-302d	MIMAT0003377	NM_001048228	Dbndd2	dysbindin (dystrobrevin binding protein 1) domain containing 2	0	0	1	0	0	0	0	1	0	1	0
mmu-miR-302d	MIMAT0003377	NM_001048229	Dbndd2	dysbindin (dystrobrevin binding protein 1) domain containing 2	0	0	1	0	0	0	0	1	0	1	0
mmu-miR-302d	MIMAT0003377	NM_001048250	2810008M24Rik	RIKEN cDNA 2810008M24 gene	0	0	1	0	0	0	0	1	0	1	0
mmu-miR-302d	MIMAT0003377	NM_001076681	1810012P15Rik	RIKEN cDNA 1810012P15 gene	0	0	1	0	0	0	0	1	0	1	0
mmu-miR-302d	MIMAT0003377	NM_001076789	Cbx5	chromobox homolog 5 (Drosophila HP1a)	0	0	1	0	0	0	0	1	0	1	0
mmu-miR-302d	MIMAT0003377	NM_001076791	9630025I21Rik	RIKEN cDNA 9630025I21 gene	0	0	1	0	0	0	0	1	0	1	0
mmu-miR-302d	MIMAT0003377	NM_001077202	Hs6st2	heparan sulfate 6-O-sulfotransferase 2	0	0	1	0	0	0	0	1	0	1	0
mmu-miR-302d	MIMAT0003377	NM_001077265	Hnrnpd	heterogeneous nuclear ribonucleoprotein D	0	0	1	0	0	0	0	1	0	1	0
mmu-miR-302d	MIMAT0003377	NM_001077266	Hnrnpd	heterogeneous nuclear ribonucleoprotein D	0	0	1	0	0	0	0	1	0	1	0
mmu-miR-302d	MIMAT0003377	NM_001077267	Hnrnpd	heterogeneous nuclear ribonucleoprotein D	0	0	1	0	0	0	0	1	0	1	0
mmu-miR-302d	MIMAT0003377	NM_001077354	C77370	expressed sequence C77370	0	0	1	0	0	0	0	1	0	1	0
mmu-miR-302d	MIMAT0003377	NM_001077359	Git2	G protein-coupled receptor kinase-interactor 2	0	0	1	0	0	0	0	1	0	1	0
mmu-miR-302d	MIMAT0003377	NM_001077360	Git2	G protein-coupled receptor kinase-interactor 2	0	0	1	0	0	0	0	1	0	1	0
mmu-miR-302d	MIMAT0003377	NM_001077496	Evi2b	ecotropic viral integration site 2b	0	0	1	0	0	0	0	1	0	1	0
mmu-miR-302d	MIMAT0003377	NM_001077499	Scn8a	sodium channel, voltage-gated, type VIII, alpha	0	0	1	0	0	0	0	1	0	1	0
mmu-miR-302d	MIMAT0003377	NM_001077688	Lrba	LPS-responsive beige-like anchor	0	0	1	0	0	0	0	1	0	1	0
mmu-miR-302d	MIMAT0003377	NM_001077695	Ncoa2	nuclear receptor coactivator 2	0	0	1	0	0	0	0	1	0	1	0
mmu-miR-302d	MIMAT0003377	NM_001077707	Shprh	SNF2 histone linker PHD RING helicase	0	0	1	0	0	0	0	1	0	1	0
mmu-miR-302d	MIMAT0003377	NM_001079686	Syne1	synaptic nuclear envelope 1	0	0	1	0	0	0	0	1	0	1	0
mmu-miR-302d	MIMAT0003377	NM_001079814	3930401K13Rik	RIKEN cDNA 3930401K13 gene	0	0	1	0	0	0	0	1	0	1	0
mmu-miR-302d	MIMAT0003377	NM_001079824	Hnrnph3	heterogeneous nuclear ribonucleoprotein H3	0	0	1	0	0	0	0	1	0	1	0
mmu-miR-302d	MIMAT0003377	NM_001079830	Trim33	tripartite motif-containing 33	0	0	1	0	0	0	0	1	0	1	0
mmu-miR-302d	MIMAT0003377	NM_001079844	Gpc6	glypican 6	0	0	1	0	0	0	0	1	0	1	0
mmu-miR-302d	MIMAT0003377	NM_001080387	Fusip1	FUS interacting protein (serine-arginine rich) 1	0	0	1	0	0	0	0	1	0	1	0
mmu-miR-302d	MIMAT0003377	NM_001080706	Btaf1	BTAF1 RNA polymerase II, B-TFIID transcription factor-associated, (Mot1 homolog, S. cerevisiae)	0	0	1	0	0	0	0	1	0	1	0
mmu-miR-302d	MIMAT0003377	NM_001080743	Grk4	G protein-coupled receptor kinase 4	0	0	1	0	0	0	0	1	0	1	0
mmu-miR-302d	MIMAT0003377	NM_001080769	Uhrf1bp1	UHRF1 (ICBP90) binding protein 1	0	0	1	0	0	0	0	1	0	1	0
mmu-miR-302d	MIMAT0003377	NM_001080774	Myo1c	myosin IC	0	0	1	0	0	0	0	1	0	1	0
mmu-miR-302d	MIMAT0003377	NM_001080775	Myo1c	myosin IC	0	0	1	0	0	0	0	1	0	1	0
mmu-miR-302d	MIMAT0003377	NM_001080780	Ret	ret proto-oncogene	0	0	1	0	0	0	0	1	0	1	0
mmu-miR-302d	MIMAT0003377	NM_001080794	G3bp2	GTPase activating protein (SH3 domain) binding protein 2	0	0	1	0	0	0	0	1	0	1	0
mmu-miR-302d	MIMAT0003377	NM_001080795	G3bp2	GTPase activating protein (SH3 domain) binding protein 2	0	0	1	0	0	0	0	1	0	1	0
mmu-miR-302d	MIMAT0003377	NM_001080796	G3bp2	GTPase activating protein (SH3 domain) binding protein 2	0	0	1	0	0	0	0	1	0	1	0
mmu-miR-302d	MIMAT0003377	NM_001080797	G3bp2	GTPase activating protein (SH3 domain) binding protein 2	0	0	1	0	0	0	0	1	0	1	0
mmu-miR-302d	MIMAT0003377	NM_001080818	Cdc14a	CDC14 cell division cycle 14 homolog A (S. cerevisiae)	0	0	1	0	0	0	0	1	0	1	0
mmu-miR-302d	MIMAT0003377	NM_001080925	Rapgefl1	Rap guanine nucleotide exchange factor (GEF)-like 1	0	0	1	0	0	0	0	1	0	1	0
mmu-miR-302d	MIMAT0003377	NM_001080926	Lrp8	low density lipoprotein receptor-related protein 8, apolipoprotein e receptor	0	0	1	0	0	0	0	1	0	1	0
mmu-miR-302d	MIMAT0003377	NM_001080930	Atxn1l	ataxin 1-like	0	0	1	0	0	0	0	1	0	1	0
mmu-miR-302d	MIMAT0003377	NM_001080931	Med13	mediator complex subunit 13	0	0	1	0	0	0	0	1	0	1	0
mmu-miR-302d	MIMAT0003377	NM_001080932	Foxk2	forkhead box K2	0	0	1	0	0	0	0	1	0	1	0
mmu-miR-302d	MIMAT0003377	NM_001080948	Larp4	La ribonucleoprotein domain family, member 4	0	0	1	0	0	0	0	1	0	1	0
mmu-miR-302d	MIMAT0003377	NM_001080968	Golga2	golgi autoantigen, golgin subfamily a, 2	0	0	1	0	0	0	0	1	0	1	0
mmu-miR-302d	MIMAT0003377	NM_001080977	Rsbn1l	round spermatid basic protein 1-like	0	0	1	0	0	0	0	1	0	1	0
mmu-miR-302d	MIMAT0003377	NM_001081013	Rlf	rearranged L-myc fusion sequence	0	0	1	0	0	0	0	1	0	1	0
mmu-miR-302d	MIMAT0003377	NM_001081019	OTTMUSG00000007855	predicted gene, OTTMUSG00000007855	0	0	1	0	0	0	0	1	0	1	0
mmu-miR-302d	MIMAT0003377	NM_001081021	Zfp780b	zinc finger protein 780B	0	0	1	0	0	0	0	1	0	1	0
mmu-miR-302d	MIMAT0003377	NM_001081028	Sipa1l3	signal-induced proliferation-associated 1 like 3	0	0	1	0	0	0	0	1	0	1	0
mmu-miR-302d	MIMAT0003377	NM_001081030	Sbf1	SET binding factor 1	0	0	1	0	0	0	0	1	0	1	0
mmu-miR-302d	MIMAT0003377	NM_001081034	Fbxo11	F-box protein 11	0	0	1	0	0	0	0	1	0	1	0
mmu-miR-302d	MIMAT0003377	NM_001081045	1700081L11Rik	RIKEN cDNA 1700081L11 gene	0	0	1	0	0	0	0	1	0	1	0
mmu-miR-302d	MIMAT0003377	NM_001081056	Xpot	exportin, tRNA (nuclear export receptor for tRNAs)	0	0	1	0	0	0	0	1	0	1	0
mmu-miR-302d	MIMAT0003377	NM_001081057	4930573I19Rik	RIKEN cDNA 4930573I19 gene	0	0	1	0	0	0	0	1	0	1	0
mmu-miR-302d	MIMAT0003377	NM_001081064	Pdzd2	PDZ domain containing 2	0	0	1	0	0	0	0	1	0	1	0
mmu-miR-302d	MIMAT0003377	NM_001081065	Zfp707	zinc finger protein 707	0	0	1	0	0	0	0	1	0	1	0
mmu-miR-302d	MIMAT0003377	NM_001081073	Cep76	centrosomal protein 76	0	0	1	0	0	0	0	1	0	1	0
mmu-miR-302d	MIMAT0003377	NM_001081079	Ogfrl1	opioid growth factor receptor-like 1	0	0	1	0	0	0	0	1	0	1	0
mmu-miR-302d	MIMAT0003377	NM_001081086	Ppig	peptidyl-prolyl isomerase G (cyclophilin G)	0	0	1	0	0	0	0	1	0	1	0
mmu-miR-302d	MIMAT0003377	NM_001081088	Lrp2	low density lipoprotein receptor-related protein 2	0	0	1	0	0	0	0	1	0	1	0
mmu-miR-302d	MIMAT0003377	NM_001081091	Cep152	centrosomal protein 152	0	0	1	0	0	0	0	1	0	1	0
mmu-miR-302d	MIMAT0003377	NM_001081092	Taf4a	TAF4A RNA polymerase II, TATA box binding protein (TBP)-associated factor	0	0	1	0	0	0	0	1	0	1	0
mmu-miR-302d	MIMAT0003377	NM_001081098	Zfp362	zinc finger protein 362	0	0	1	0	0	0	0	1	0	1	0
mmu-miR-302d	MIMAT0003377	NM_001081101	4933407H18Rik	RIKEN cDNA 4933407H18 gene	0	0	1	0	0	0	0	1	0	1	0
mmu-miR-302d	MIMAT0003377	NM_001081105	Rhoh	ras homolog gene family, member H	0	0	1	0	0	0	0	1	0	1	0
mmu-miR-302d	MIMAT0003377	NM_001081109	Lmtk2	lemur tyrosine kinase 2	0	0	1	0	0	0	0	1	0	1	0
mmu-miR-302d	MIMAT0003377	NM_001081110	Cd8a	CD8 antigen, alpha chain	0	0	1	0	0	0	0	1	0	1	0
mmu-miR-302d	MIMAT0003377	NM_001081112	Ankrd26	ankyrin repeat domain 26	0	0	1	0	0	0	0	1	0	1	0
mmu-miR-302d	MIMAT0003377	NM_001081119	Abhd13	abhydrolase domain containing 13	0	0	1	0	0	0	0	1	0	1	0
mmu-miR-302d	MIMAT0003377	NM_001081134	Kcng1	potassium voltage-gated channel, subfamily G, member 1	0	0	1	0	0	0	0	1	0	1	0
mmu-miR-302d	MIMAT0003377	NM_001081144	Zfp518b	zinc finger protein 518B	0	0	1	0	0	0	0	1	0	1	0
mmu-miR-302d	MIMAT0003377	NM_001081147	Oxtr	oxytocin receptor	0	0	1	0	0	0	0	1	0	1	0
mmu-miR-302d	MIMAT0003377	NM_001081149	Myst3	MYST histone acetyltransferase (monocytic leukemia) 3	0	0	1	0	0	0	0	1	0	1	0
mmu-miR-302d	MIMAT0003377	NM_001081164	Otud4	OTU domain containing 4	0	0	1	0	0	0	0	1	0	1	0
mmu-miR-302d	MIMAT0003377	NM_001081170	Pacs2	phosphofurin acidic cluster sorting protein 2	0	0	1	0	0	0	0	1	0	1	0
mmu-miR-302d	MIMAT0003377	NM_001081173	Lrch2	leucine-rich repeats and calponin homology (CH) domain containing 2	0	0	1	0	0	0	0	1	0	1	0
mmu-miR-302d	MIMAT0003377	NM_001081176	Polr3g	polymerase (RNA) III (DNA directed) polypeptide G	0	0	1	0	0	0	0	1	0	1	0
mmu-miR-302d	MIMAT0003377	NM_001081178	Gpr116	G protein-coupled receptor 116	0	0	1	0	0	0	0	1	0	1	0
mmu-miR-302d	MIMAT0003377	NM_001081191	Eml5	echinoderm microtubule associated protein like 5	0	0	1	0	0	0	0	1	0	1	0
mmu-miR-302d	MIMAT0003377	NM_001081196	Hnrnpul2	heterogeneous nuclear ribonucleoprotein U-like 2	0	0	1	0	0	0	0	1	0	1	0
mmu-miR-302d	MIMAT0003377	NM_001081203	Sbno1	sno, strawberry notch homolog 1 (Drosophila)	0	0	1	0	0	0	0	1	0	1	0
mmu-miR-302d	MIMAT0003377	NM_001081217	Zfp174	zinc finger protein 174	0	0	1	0	0	0	0	1	0	1	0
mmu-miR-302d	MIMAT0003377	NM_001081220	Gpr179	G protein-coupled receptor 179	0	0	1	0	0	0	0	1	0	1	0
mmu-miR-302d	MIMAT0003377	NM_001081221	Ercc6	excision repair cross-complementing rodent repair deficiency, complementation group 6	0	0	1	0	0	0	0	1	0	1	0
mmu-miR-302d	MIMAT0003377	NM_001081224	Prr16	proline rich 16	0	0	1	0	0	0	0	1	0	1	0
mmu-miR-302d	MIMAT0003377	NM_001081225	6030443O07Rik	RIKEN cDNA 6030443O07 gene	0	0	1	0	0	0	0	1	0	1	0
mmu-miR-302d	MIMAT0003377	NM_001081227	6330403A02Rik	RIKEN cDNA 6330403A02 gene	0	0	1	0	0	0	0	1	0	1	0
mmu-miR-302d	MIMAT0003377	NM_001081229	Tsc22d2	TSC22 domain family 2	0	0	1	0	0	0	0	1	0	1	0
mmu-miR-302d	MIMAT0003377	NM_001081236	2410131K14Rik	RIKEN cDNA 2410131K14 gene	0	0	1	0	0	0	0	1	0	1	0
mmu-miR-302d	MIMAT0003377	NM_001081237	Klhdc5	kelch domain containing 5	0	0	1	0	0	0	0	1	0	1	0
mmu-miR-302d	MIMAT0003377	NM_001081252	Ugcgl2	UDP-glucose ceramide glucosyltransferase-like 2	0	0	1	0	0	0	0	1	0	1	0
mmu-miR-302d	MIMAT0003377	NM_001081255	Lrch3	leucine-rich repeats and calponin homology (CH) domain containing 3	0	0	1	0	0	0	0	1	0	1	0
mmu-miR-302d	MIMAT0003377	NM_001081259	Flvcr1	feline leukemia virus subgroup C cellular receptor 1	0	0	1	0	0	0	0	1	0	1	0
mmu-miR-302d	MIMAT0003377	NM_001081295	4631416L12Rik	RIKEN cDNA 4631416L12 gene	0	0	1	0	0	0	0	1	0	1	0
mmu-miR-302d	MIMAT0003377	NM_001081302	Trio	triple functional domain (PTPRF interacting)	0	0	1	0	0	0	0	1	0	1	0
mmu-miR-302d	MIMAT0003377	NM_001081304	Atf6	activating transcription factor 6	0	0	1	0	0	0	0	1	0	1	0
mmu-miR-302d	MIMAT0003377	NM_001081309	Pik3r4	phosphatidylinositol 3 kinase, regulatory subunit, polypeptide 4, p150	0	0	1	0	0	0	0	1	0	1	0
mmu-miR-302d	MIMAT0003377	NM_001081320	Cyb561d1	cytochrome b-561 domain containing 1	0	0	1	0	0	0	0	1	0	1	0
mmu-miR-302d	MIMAT0003377	NM_001081324	Neto2	neuropilin (NRP) and tolloid (TLL)-like 2	0	0	1	0	0	0	0	1	0	1	0
mmu-miR-302d	MIMAT0003377	NM_001081326	Agl	amylo-1,6-glucosidase, 4-alpha-glucanotransferase	0	0	1	0	0	0	0	1	0	1	0
mmu-miR-302d	MIMAT0003377	NM_001081342	Gpr133	G protein-coupled receptor 133	0	0	1	0	0	0	0	1	0	1	0
mmu-miR-302d	MIMAT0003377	NM_001081343	3110043O21Rik	RIKEN cDNA 3110043O21 gene	0	0	1	0	0	0	0	1	0	1	0
mmu-miR-302d	MIMAT0003377	NM_001081344	Stxbp5	syntaxin binding protein 5 (tomosyn)	0	0	1	0	0	0	0	1	0	1	0
mmu-miR-302d	MIMAT0003377	NM_001081347	Rhobtb1	Rho-related BTB domain containing 1	0	0	1	0	0	0	0	1	0	1	0
mmu-miR-302d	MIMAT0003377	NM_001081348	Hecw1	HECT, C2 and WW domain containing E3 ubiquitin protein ligase 1	0	0	1	0	0	0	0	1	0	1	0
mmu-miR-302d	MIMAT0003377	NM_001081351	A430107O13Rik	RIKEN cDNA A430107O13 gene	0	0	1	0	0	0	0	1	0	1	0
mmu-miR-302d	MIMAT0003377	NM_001081356	2610030H06Rik	RIKEN cDNA 2610030H06 gene	0	0	1	0	0	0	0	1	0	1	0
mmu-miR-302d	MIMAT0003377	NM_001081360	Camsap1l1	calmodulin regulated spectrin-associated protein 1-like 1	0	0	1	0	0	0	0	1	0	1	0
mmu-miR-302d	MIMAT0003377	NM_001081378	C330002I19Rik	RIKEN cDNA C330002I19 gene	0	0	1	0	0	0	0	1	0	1	0
mmu-miR-302d	MIMAT0003377	NM_001081383	Mll3	myeloid/lymphoid or mixed-lineage leukemia 3	0	0	1	0	0	0	0	1	0	1	0
mmu-miR-302d	MIMAT0003377	NM_001081394	0610007L01Rik	RIKEN cDNA 0610007L01 gene	0	0	1	0	0	0	0	1	0	1	0
mmu-miR-302d	MIMAT0003377	NM_001081395	Amotl1	angiomotin-like 1	0	0	1	0	0	0	0	1	0	1	0
mmu-miR-302d	MIMAT0003377	NM_001081403	Klhl14	kelch-like 14 (Drosophila)	0	0	1	0	0	0	0	1	0	1	0
mmu-miR-302d	MIMAT0003377	NM_001081408	Agmat	agmatine ureohydrolase (agmatinase)	0	0	1	0	0	0	0	1	0	1	0
mmu-miR-302d	MIMAT0003377	NM_001081409	Phf20l1	PHD finger protein 20-like 1	0	0	1	0	0	0	0	1	0	1	0
mmu-miR-302d	MIMAT0003377	NM_001081413	Unc13b	unc-13 homolog B (C. elegans)	0	0	1	0	0	0	0	1	0	1	0
mmu-miR-302d	MIMAT0003377	NM_001081420	BC026590	cDNA sequence BC026590	0	0	1	0	0	0	0	1	0	1	0
mmu-miR-302d	MIMAT0003377	NM_001081424	Chrna10	cholinergic receptor, nicotinic, alpha polypeptide 10	0	0	1	0	0	0	0	1	0	1	0
mmu-miR-302d	MIMAT0003377	NM_001081430	Nat12	N-acetyltransferase 12	0	0	1	0	0	0	0	1	0	1	0
mmu-miR-302d	MIMAT0003377	NM_001081433	Ankrd44	ankyrin repeat domain 44	0	0	1	0	0	0	0	1	0	1	0
mmu-miR-302d	MIMAT0003377	NM_001081453	Nin	ninein	0	0	1	0	0	0	0	1	0	1	0
mmu-miR-302d	MIMAT0003377	NM_001081458	Ppp2r5c	protein phosphatase 2, regulatory subunit B (B56), gamma isoform	0	0	1	0	0	0	0	1	0	1	0
mmu-miR-302d	MIMAT0003377	NM_001081493	Cartpt	CART prepropeptide	0	0	1	0	0	0	0	1	0	1	0
mmu-miR-302d	MIMAT0003377	NM_001081557	Camta1	calmodulin binding transcription activator 1	0	0	1	0	0	0	0	1	0	1	0
mmu-miR-302d	MIMAT0003377	NM_001081567	Mapk10	mitogen-activated protein kinase 10	0	0	1	0	0	0	0	1	0	1	0
mmu-miR-302d	MIMAT0003377	NM_001081682	Gnb1l	guanine nucleotide binding protein (G protein), beta polypeptide 1-like	0	0	1	0	0	0	0	1	0	1	0
mmu-miR-302d	MIMAT0003377	NM_001081684	Zfp295	zinc finger protein 295	0	0	1	0	0	0	0	1	0	1	0
mmu-miR-302d	MIMAT0003377	NM_001081685	Zfp295	zinc finger protein 295	0	0	1	0	0	0	0	1	0	1	0
mmu-miR-302d	MIMAT0003377	NM_001081756	E030049G20Rik	RIKEN cDNA E030049G20 gene	0	0	1	0	0	0	0	1	0	1	0
mmu-miR-302d	MIMAT0003377	NM_001081956	Sfrs17b	splicing factor, arginine/serine-rich 17b	0	0	1	0	0	0	0	1	0	1	0
mmu-miR-302d	MIMAT0003377	NM_001081971	Gm1337	gene model 1337, (NCBI)	0	0	1	0	0	0	0	1	0	1	0
mmu-miR-302d	MIMAT0003377	NM_001081979	Mecp2	methyl CpG binding protein 2	0	0	1	0	0	0	0	1	0	1	0
mmu-miR-302d	MIMAT0003377	NM_001082476	Ndor1	NADPH dependent diflavin oxidoreductase 1	0	0	1	0	0	0	0	1	0	1	0
mmu-miR-302d	MIMAT0003377	NM_001082483	Efr3b	EFR3 homolog B (S. cerevisiae)	0	0	1	0	0	0	0	1	0	1	0
mmu-miR-302d	MIMAT0003377	NM_001082553	Rab27b	RAB27b, member RAS oncogene family	0	0	1	0	0	0	0	1	0	1	0
mmu-miR-302d	MIMAT0003377	NM_001083114	Pphln1	periphilin 1	0	0	1	0	0	0	0	1	0	1	0
mmu-miR-302d	MIMAT0003377	NM_001083118	Terf2	telomeric repeat binding factor 2	0	0	1	0	0	0	0	1	0	1	0
mmu-miR-302d	MIMAT0003377	NM_001083121	Enah	enabled homolog (Drosophila)	0	0	1	0	0	0	0	1	0	1	0
mmu-miR-302d	MIMAT0003377	NM_001083127	Lhx6	LIM homeobox protein 6	0	0	1	0	0	0	0	1	0	1	0
mmu-miR-302d	MIMAT0003377	NM_001083317	Slc35a4	solute carrier family 35, member A4	0	0	1	0	0	0	0	1	0	1	0
mmu-miR-302d	MIMAT0003377	NM_001083319	Ubp1	upstream binding protein 1	0	0	1	0	0	0	0	1	0	1	0
mmu-miR-302d	MIMAT0003377	NM_001083331	Nup88	nucleoporin 88	0	0	1	0	0	0	0	1	0	1	0
mmu-miR-302d	MIMAT0003377	NM_001083342	Ptchd2	patched domain containing 2	0	0	1	0	0	0	0	1	0	1	0
mmu-miR-302d	MIMAT0003377	NM_001083806	Gria2	glutamate receptor, ionotropic, AMPA2 (alpha 2)	0	0	1	0	0	0	0	1	0	1	0
mmu-miR-302d	MIMAT0003377	NM_001083881	1600012H06Rik	RIKEN cDNA 1600012H06 gene	0	0	1	0	0	0	0	1	0	1	0
mmu-miR-302d	MIMAT0003377	NM_001083882	1600012H06Rik	RIKEN cDNA 1600012H06 gene	0	0	1	0	0	0	0	1	0	1	0
mmu-miR-302d	MIMAT0003377	NM_001083894	Liph	lipase, member H	0	0	1	0	0	0	0	1	0	1	0
mmu-miR-302d	MIMAT0003377	NM_001083897	Mpzl1	myelin protein zero-like 1	0	0	1	0	0	0	0	1	0	1	0
mmu-miR-302d	MIMAT0003377	NM_001083902	Slc12a8	solute carrier family 12 (potassium/chloride transporters), member 8	0	0	1	0	0	0	0	1	0	1	0
mmu-miR-302d	MIMAT0003377	NM_001083967	Tcf4	transcription factor 4	0	0	1	0	0	0	0	1	0	1	0
mmu-miR-302d	MIMAT0003377	NM_001085355	Arid1b	AT rich interactive domain 1B (Swi1 like)	0	0	1	0	0	0	0	1	0	1	0
mmu-miR-302d	MIMAT0003377	NM_001085407	Sdccag3	serologically defined colon cancer antigen 3	0	0	1	0	0	0	0	1	0	1	0
mmu-miR-302d	MIMAT0003377	NM_001085409	Steap3	STEAP family member 3	0	0	1	0	0	0	0	1	0	1	0
mmu-miR-302d	MIMAT0003377	NM_001085412	OTTMUSG00000010322	predicted gene, OTTMUSG00000010322	0	0	1	0	0	0	0	1	0	1	0
mmu-miR-302d	MIMAT0003377	NM_001085415	Zfp467	zinc finger protein 467	0	0	1	0	0	0	0	1	0	1	0
mmu-miR-302d	MIMAT0003377	NM_001085416	Zfp467	zinc finger protein 467	0	0	1	0	0	0	0	1	0	1	0
mmu-miR-302d	MIMAT0003377	NM_001085418	Pramel5	preferentially expressed antigen in melanoma like 5	0	0	1	0	0	0	0	1	0	1	0
mmu-miR-302d	MIMAT0003377	NM_001085419	OTTMUSG00000010432	predicted gene, OTTMUSG00000010432	0	0	1	0	0	0	0	1	0	1	0
mmu-miR-302d	MIMAT0003377	NM_001085492	Rere	arginine glutamic acid dipeptide (RE) repeats	0	0	1	0	0	0	0	1	0	1	0
mmu-miR-302d	MIMAT0003377	NM_001085523	OTTMUSG00000016453	predicted gene, OTTMUSG00000016453	0	0	1	0	0	0	0	1	0	1	0
mmu-miR-302d	MIMAT0003377	NM_001085535	OTTMUSG00000007589	predicted gene, OTTMUSG00000007589	0	0	1	0	0	0	0	1	0	1	0
mmu-miR-302d	MIMAT0003377	NM_001093750	Ptchd1	patched domain containing 1	0	0	1	0	0	0	0	1	0	1	0
mmu-miR-302d	MIMAT0003377	NM_001093775	Myt1l	myelin transcription factor 1-like	0	0	1	0	0	0	0	1	0	1	0
mmu-miR-302d	MIMAT0003377	NM_001093776	Myt1l	myelin transcription factor 1-like	0	0	1	0	0	0	0	1	0	1	0
mmu-miR-302d	MIMAT0003377	NM_001093778	Myt1l	myelin transcription factor 1-like	0	0	1	0	0	0	0	1	0	1	0
mmu-miR-302d	MIMAT0003377	NM_001097644	Ccnyl1	cyclin Y-like 1	0	0	1	0	0	0	0	1	0	1	0
mmu-miR-302d	MIMAT0003377	NM_001098230	Ppm2c	protein phosphatase 2C, magnesium dependent, catalytic subunit	0	0	1	0	0	0	0	1	0	1	0
mmu-miR-302d	MIMAT0003377	NM_001098231	Ppm2c	protein phosphatase 2C, magnesium dependent, catalytic subunit	0	0	1	0	0	0	0	1	0	1	0
mmu-miR-302d	MIMAT0003377	NM_001098425	Sp3	trans-acting transcription factor 3	0	0	1	0	0	0	0	1	0	1	0
mmu-miR-302d	MIMAT0003377	NM_001098476	Grsf1	G-rich RNA sequence binding factor 1	0	0	1	0	0	0	0	1	0	1	0
mmu-miR-302d	MIMAT0003377	NM_001099277	Zfp541	zinc finger protein 541	0	0	1	0	0	0	0	1	0	1	0
mmu-miR-302d	MIMAT0003377	NM_001099299	Ajap1	adherens junction associated protein 1	0	0	1	0	0	0	0	1	0	1	0
mmu-miR-302d	MIMAT0003377	NM_001099301	OTTMUSG00000012631	predicted gene, OTTMUSG00000012631	0	0	1	0	0	0	0	1	0	1	0
mmu-miR-302d	MIMAT0003377	NM_001099310	EG667736	predicted gene, EG667736	0	0	1	0	0	0	0	1	0	1	0
mmu-miR-302d	MIMAT0003377	NM_001110849	2600010E01Rik	RIKEN cDNA 2600010E01 gene	0	0	1	0	0	0	0	1	0	1	0
mmu-miR-302d	MIMAT0003377	NM_007396	Acvr2a	activin receptor IIA	0	0	1	0	0	0	0	1	0	1	0
mmu-miR-302d	MIMAT0003377	NM_007404	Adam9	a disintegrin and metallopeptidase domain 9 (meltrin gamma)	0	0	1	0	0	0	0	1	0	1	0
mmu-miR-302d	MIMAT0003377	NM_007406	Adcy7	adenylate cyclase 7	0	0	1	0	0	0	0	1	0	1	0
mmu-miR-302d	MIMAT0003377	NM_007407	Adcyap1r1	adenylate cyclase activating polypeptide 1 receptor 1	0	0	1	0	0	0	0	1	0	1	0
mmu-miR-302d	MIMAT0003377	NM_007423	Afp	alpha fetoprotein	0	0	1	0	0	0	0	1	0	1	0
mmu-miR-302d	MIMAT0003377	NM_007430	Nr0b1	nuclear receptor subfamily 0, group B, member 1	0	0	1	0	0	0	0	1	0	1	0
mmu-miR-302d	MIMAT0003377	NM_007442	Alx4	aristaless 4	0	0	0	0	0	0	1	1	0	1	0
mmu-miR-302d	MIMAT0003377	NM_007452	Prdx3	peroxiredoxin 3	0	0	1	0	0	0	0	1	0	1	0
mmu-miR-302d	MIMAT0003377	NM_007457	Ap1s1	adaptor protein complex AP-1, sigma 1	0	0	1	0	0	0	0	1	0	1	0
mmu-miR-302d	MIMAT0003377	NM_007474	Aqp8	aquaporin 8	0	0	1	0	0	0	0	1	0	1	0
mmu-miR-302d	MIMAT0003377	NM_007482	Arg1	arginase 1, liver	0	0	1	0	0	0	0	1	0	1	0
mmu-miR-302d	MIMAT0003377	NM_007488	Arnt2	aryl hydrocarbon receptor nuclear translocator 2	0	0	1	0	0	0	0	1	0	1	0
mmu-miR-302d	MIMAT0003377	NM_007492	Arx	aristaless related homeobox gene (Drosophila)	0	0	0	0	0	0	1	1	0	1	0
mmu-miR-302d	MIMAT0003377	NM_007495	Astn1	astrotactin 1	0	0	1	0	0	0	0	1	0	1	0
mmu-miR-302d	MIMAT0003377	NM_007496	Zfhx3	zinc finger homeobox 3	0	0	1	0	0	0	0	1	0	1	0
mmu-miR-302d	MIMAT0003377	NM_007501	Neurod4	neurogenic differentiation 4	0	0	1	0	0	0	0	1	0	1	0
mmu-miR-302d	MIMAT0003377	NM_007502	Atp1b3	ATPase, Na+/K+ transporting, beta 3 polypeptide	0	0	1	0	0	0	0	1	0	1	0
mmu-miR-302d	MIMAT0003377	NM_007505	Atp5a1	ATP synthase, H+ transporting, mitochondrial F1 complex, alpha subunit, isoform 1	0	0	1	0	0	0	0	1	0	1	0
mmu-miR-302d	MIMAT0003377	NM_007506	Atp5g1	ATP synthase, H+ transporting, mitochondrial F0 complex, subunit c (subunit 9), isoform 1	0	0	1	0	0	0	0	1	0	1	0
mmu-miR-302d	MIMAT0003377	NM_007513	Slc7a1	solute carrier family 7 (cationic amino acid transporter, y+ system), member 1	0	0	1	0	0	0	0	1	0	1	0
mmu-miR-302d	MIMAT0003377	NM_007516	Hnrnpd	heterogeneous nuclear ribonucleoprotein D	0	0	1	0	0	0	0	1	0	1	0
mmu-miR-302d	MIMAT0003377	NM_007520	Bach1	BTB and CNC homology 1	0	0	1	0	0	0	0	1	0	1	0
mmu-miR-302d	MIMAT0003377	NM_007530	Bcap29	B-cell receptor-associated protein 29	0	0	1	0	0	0	0	1	0	1	0
mmu-miR-302d	MIMAT0003377	NM_007547	Sirpa	signal-regulatory protein alpha	0	0	1	0	0	0	0	1	0	1	0
mmu-miR-302d	MIMAT0003377	NM_007552	Bmi1	Bmi1 polycomb ring finger oncogene	0	0	1	0	0	0	0	1	0	1	0
mmu-miR-302d	MIMAT0003377	NM_007560	Bmpr1b	bone morphogenetic protein receptor, type 1B	0	0	1	0	0	0	0	1	0	1	0
mmu-miR-302d	MIMAT0003377	NM_007563	Bpgm	2,3-bisphosphoglycerate mutase	0	0	1	0	0	0	0	1	0	1	0
mmu-miR-302d	MIMAT0003377	NM_007572	C1qa	complement component 1, q subcomponent, alpha polypeptide	0	0	1	0	0	0	0	1	0	1	0
mmu-miR-302d	MIMAT0003377	NM_007603	Capn6	calpain 6	0	0	1	0	0	0	0	1	0	1	0
mmu-miR-302d	MIMAT0003377	NM_007606	Car3	carbonic anhydrase 3	0	0	1	0	0	0	0	1	0	1	0
mmu-miR-302d	MIMAT0003377	NM_007610	Casp2	caspase 2	0	0	1	0	0	0	0	1	0	1	0
mmu-miR-302d	MIMAT0003377	NM_007619	Cbl	Casitas B-lineage lymphoma	0	0	1	0	0	0	0	1	0	1	0
mmu-miR-302d	MIMAT0003377	NM_007621	Cbr2	carbonyl reductase 2	0	0	1	0	0	0	0	1	0	1	0
mmu-miR-302d	MIMAT0003377	NM_007622	Cbx1	chromobox homolog 1 (Drosophila HP1 beta)	0	0	1	0	0	0	0	1	0	1	0
mmu-miR-302d	MIMAT0003377	NM_007626	Cbx5	chromobox homolog 5 (Drosophila HP1a)	0	0	1	0	0	0	0	1	0	1	0
mmu-miR-302d	MIMAT0003377	NM_007631	Ccnd1	cyclin D1	0	0	1	0	0	0	0	1	0	1	0
mmu-miR-302d	MIMAT0003377	NM_007634	Ccnf	cyclin F	0	0	1	0	0	0	0	1	0	1	0
mmu-miR-302d	MIMAT0003377	NM_007635	Ccng2	cyclin G2	0	0	1	0	0	0	0	1	0	1	0
mmu-miR-302d	MIMAT0003377	NM_007642	Cd28	CD28 antigen	0	0	1	0	0	0	0	1	0	1	0
mmu-miR-302d	MIMAT0003377	NM_007647	Entpd5	ectonucleoside triphosphate diphosphohydrolase 5	0	0	1	0	0	0	0	1	0	1	0
mmu-miR-302d	MIMAT0003377	NM_007672	Cdr2	cerebellar degeneration-related 2	0	0	1	0	0	0	0	1	0	1	0
mmu-miR-302d	MIMAT0003377	NM_007679	Cebpd	CCAAT/enhancer binding protein (C/EBP), delta	0	0	1	0	0	0	0	1	0	1	0
mmu-miR-302d	MIMAT0003377	NM_007701	Vsx2	visual system homeobox 2	0	0	1	0	0	0	0	1	0	1	0
mmu-miR-302d	MIMAT0003377	NM_007724	Cnga2	cyclic nucleotide gated channel alpha 2	0	0	1	0	0	0	0	1	0	1	0
mmu-miR-302d	MIMAT0003377	NM_007726	Cnr1	cannabinoid receptor 1 (brain)	0	0	1	0	0	0	0	1	0	1	0
mmu-miR-302d	MIMAT0003377	NM_007734	Col4a3	collagen, type IV, alpha 3	0	0	1	0	0	0	0	1	0	1	0
mmu-miR-302d	MIMAT0003377	NM_007735	Col4a4	collagen, type IV, alpha 4	0	0	1	0	0	0	0	1	0	1	0
mmu-miR-302d	MIMAT0003377	NM_007754	Cpd	carboxypeptidase D	0	0	1	0	0	0	0	1	0	1	0
mmu-miR-302d	MIMAT0003377	NM_007755	Cpeb1	cytoplasmic polyadenylation element binding protein 1	0	0	1	0	0	0	0	1	0	1	0
mmu-miR-302d	MIMAT0003377	NM_007758	Cr2	complement receptor 2	0	0	1	0	0	0	0	1	0	1	0
mmu-miR-302d	MIMAT0003377	NM_007766	Pcdha4	protocadherin alpha 4	0	0	0	0	0	0	1	1	0	1	0
mmu-miR-302d	MIMAT0003377	NM_007776	Crygd	crystallin, gamma D	0	0	1	0	0	0	0	1	0	1	0
mmu-miR-302d	MIMAT0003377	NM_007778	Csf1	colony stimulating factor 1 (macrophage)	0	0	1	0	0	0	0	1	0	1	0
mmu-miR-302d	MIMAT0003377	NM_007788	Csnk2a1	casein kinase 2, alpha 1 polypeptide	0	0	1	0	0	0	0	1	0	1	0
mmu-miR-302d	MIMAT0003377	NM_007789	Ncan	neurocan	0	0	1	0	0	0	0	1	0	1	0
mmu-miR-302d	MIMAT0003377	NM_007798	Ctsb	cathepsin B	0	0	1	0	0	0	0	1	0	1	0
mmu-miR-302d	MIMAT0003377	NM_007808	Cycs	cytochrome c, somatic	0	0	1	0	0	0	0	1	0	1	0
mmu-miR-302d	MIMAT0003377	NM_007824	Cyp7a1	cytochrome P450, family 7, subfamily a, polypeptide 1	0	0	1	0	0	0	0	1	0	1	0
mmu-miR-302d	MIMAT0003377	NM_007831	Dcc	deleted in colorectal carcinoma	0	0	1	0	0	0	0	1	0	1	0
mmu-miR-302d	MIMAT0003377	NM_007857	Dhh	desert hedgehog	0	0	1	0	0	0	0	1	0	1	0
mmu-miR-302d	MIMAT0003377	NM_007870	Dnase1l3	deoxyribonuclease 1-like 3	0	0	1	0	0	0	0	1	0	1	0
mmu-miR-302d	MIMAT0003377	NM_007873	Doc2b	double C2, beta	0	0	1	0	0	0	0	1	0	1	0
mmu-miR-302d	MIMAT0003377	NM_007874	Reep5	receptor accessory protein 5	0	0	1	0	0	0	0	1	0	1	0
mmu-miR-302d	MIMAT0003377	NM_007882	Dsc3	desmocollin 3	0	0	1	0	0	0	0	1	0	1	0
mmu-miR-302d	MIMAT0003377	NM_007892	E2f5	E2F transcription factor 5	0	0	0	0	0	0	1	1	0	1	0
mmu-miR-302d	MIMAT0003377	NM_007913	Egr1	early growth response 1	0	0	1	0	0	0	0	1	0	1	0
mmu-miR-302d	MIMAT0003377	NM_007914	Ehf	ets homologous factor	0	0	1	0	0	0	0	1	0	1	0
mmu-miR-302d	MIMAT0003377	NM_007915	Ei24	etoposide induced 2.4 mRNA	0	0	1	0	0	0	0	1	0	1	0
mmu-miR-302d	MIMAT0003377	NM_007920	Elf1	E74-like factor 1	0	0	1	0	0	0	0	1	0	1	0
mmu-miR-302d	MIMAT0003377	NM_007934	Enpep	glutamyl aminopeptidase	0	0	1	0	0	0	0	1	0	1	0
mmu-miR-302d	MIMAT0003377	NM_007935	Epc1	enhancer of polycomb homolog 1 (Drosophila)	0	0	1	0	0	0	0	1	0	1	0
mmu-miR-302d	MIMAT0003377	NM_007950	Ereg	epiregulin	0	0	1	0	0	0	0	1	0	1	0
mmu-miR-302d	MIMAT0003377	NM_007960	Etv1	ets variant gene 1	0	0	1	0	0	0	0	1	0	1	0
mmu-miR-302d	MIMAT0003377	NM_007970	Ezh1	enhancer of zeste homolog 1 (Drosophila)	0	0	1	0	0	0	0	1	0	1	0
mmu-miR-302d	MIMAT0003377	NM_008002	Fgf10	fibroblast growth factor 10	0	0	1	0	0	0	0	1	0	1	0
mmu-miR-302d	MIMAT0003377	NM_008004	Fgf17	fibroblast growth factor 17	0	0	1	0	0	0	0	1	0	1	0
mmu-miR-302d	MIMAT0003377	NM_008037	Fosl2	fos-like antigen 2	0	0	1	0	0	0	0	1	0	1	0
mmu-miR-302d	MIMAT0003377	NM_008051	Fut1	fucosyltransferase 1	0	0	1	0	0	0	0	1	0	1	0
mmu-miR-302d	MIMAT0003377	NM_008053	Fxr1	fragile X mental retardation gene 1, autosomal homolog	0	0	1	0	0	0	0	1	0	1	0
mmu-miR-302d	MIMAT0003377	NM_008054	Fyn	Fyn proto-oncogene	0	0	1	0	0	0	0	1	0	1	0
mmu-miR-302d	MIMAT0003377	NM_008057	Fzd7	frizzled homolog 7 (Drosophila)	0	0	1	0	0	0	0	1	0	1	0
mmu-miR-302d	MIMAT0003377	NM_008065	Gabpa	GA repeat binding protein, alpha	0	0	1	0	0	0	0	1	0	1	0
mmu-miR-302d	MIMAT0003377	NM_008071	Gabrb3	gamma-aminobutyric acid (GABA-A) receptor, subunit beta 3	0	0	1	0	0	0	0	1	0	1	0
mmu-miR-302d	MIMAT0003377	NM_008087	Gas2	growth arrest specific 2	0	0	1	0	0	0	0	1	0	1	0
mmu-miR-302d	MIMAT0003377	NM_008088	Gas7	growth arrest specific 7	0	0	1	0	0	0	0	1	0	1	0
mmu-miR-302d	MIMAT0003377	NM_008098	Mtpn	myotrophin	0	0	1	0	0	0	0	1	0	1	0
mmu-miR-302d	MIMAT0003377	NM_008104	Gcm2	glial cells missing homolog 2 (Drosophila)	0	0	1	0	0	0	0	1	0	1	0
mmu-miR-302d	MIMAT0003377	NM_008105	Gcnt2	glucosaminyl (N-acetyl) transferase 2, I-branching enzyme	0	0	1	0	0	0	0	1	0	1	0
mmu-miR-302d	MIMAT0003377	NM_008131	Glul	glutamate-ammonia ligase (glutamine synthetase)	0	0	1	0	0	0	0	1	0	1	0
mmu-miR-302d	MIMAT0003377	NM_008136	Gna-rs1	guanine nucleotide binding protein, related sequence 1	0	0	1	0	0	0	0	1	0	1	0
mmu-miR-302d	MIMAT0003377	NM_008156	Gpld1	glycosylphosphatidylinositol specific phospholipase D1	0	0	1	0	0	0	0	1	0	1	0
mmu-miR-302d	MIMAT0003377	NM_008173	Nr3c1	nuclear receptor subfamily 3, group C, member 1	0	0	1	0	0	0	0	1	0	1	0
mmu-miR-302d	MIMAT0003377	NM_008184	Gstm6	glutathione S-transferase, mu 6	0	0	1	0	0	0	0	1	0	1	0
mmu-miR-302d	MIMAT0003377	NM_008209	Mr1	major histocompatibility complex, class I-related	0	0	1	0	0	0	0	1	0	1	0
mmu-miR-302d	MIMAT0003377	NM_008211	H3f3b	H3 histone, family 3B	0	0	1	0	0	0	0	1	0	1	0
mmu-miR-302d	MIMAT0003377	NM_008224	Hcfc1	host cell factor C1	0	0	1	0	0	0	0	1	0	1	0
mmu-miR-302d	MIMAT0003377	NM_008227	Hcn3	hyperpolarization-activated, cyclic nucleotide-gated K+ 3	0	0	1	0	0	0	0	1	0	1	0
mmu-miR-302d	MIMAT0003377	NM_008237	Hes3	hairy and enhancer of split 3 (Drosophila)	0	0	1	0	0	0	0	1	0	1	0
mmu-miR-302d	MIMAT0003377	NM_008250	Hlx	H2.0-like homeobox	0	0	0	0	0	0	1	1	0	1	0
mmu-miR-302d	MIMAT0003377	NM_008254	Hmgcl	3-hydroxy-3-methylglutaryl-Coenzyme A lyase	0	0	1	0	0	0	0	1	0	1	0
mmu-miR-302d	MIMAT0003377	NM_008256	Hmgcs2	3-hydroxy-3-methylglutaryl-Coenzyme A synthase 2	0	0	1	0	0	0	0	1	0	1	0
mmu-miR-302d	MIMAT0003377	NM_008261	Hnf4a	hepatic nuclear factor 4, alpha	0	0	1	0	0	0	0	1	0	1	0
mmu-miR-302d	MIMAT0003377	NM_008274	Hoxd12	homeo box D12	0	0	1	0	0	0	0	1	0	1	0
mmu-miR-302d	MIMAT0003377	NM_008298	Dnaja1	DnaJ (Hsp40) homolog, subfamily A, member 1	0	0	1	0	0	0	0	1	0	1	0
mmu-miR-302d	MIMAT0003377	NM_008306	Ndst1	N-deacetylase/N-sulfotransferase (heparan glucosaminyl) 1	0	0	1	0	0	0	0	1	0	1	0
mmu-miR-302d	MIMAT0003377	NM_008314	Htr5a	5-hydroxytryptamine (serotonin) receptor 5A	0	0	1	0	0	0	0	1	0	1	0
mmu-miR-302d	MIMAT0003377	NM_008316	Hus1	Hus1 homolog (S. pombe)	0	0	1	0	0	0	0	1	0	1	0
mmu-miR-302d	MIMAT0003377	NM_008317	Hyal1	hyaluronoglucosaminidase 1	0	0	1	0	0	0	0	1	0	1	0
mmu-miR-302d	MIMAT0003377	NM_008325	Idua	iduronidase, alpha-L-	0	0	1	0	0	0	0	1	0	1	0
mmu-miR-302d	MIMAT0003377	NM_008337	Ifng	interferon gamma	0	0	1	0	0	0	0	1	0	1	0
mmu-miR-302d	MIMAT0003377	NM_008338	Ifngr2	interferon gamma receptor 2	0	0	1	0	0	0	0	1	0	1	0
mmu-miR-302d	MIMAT0003377	NM_008359	Il17ra	interleukin 17 receptor A	0	0	1	0	0	0	0	1	0	1	0
mmu-miR-302d	MIMAT0003377	NM_008377	Lrig1	leucine-rich repeats and immunoglobulin-like domains 1	0	0	1	0	0	0	0	1	0	1	0
mmu-miR-302d	MIMAT0003377	NM_008378	Impact	imprinted and ancient	0	0	1	0	0	0	0	1	0	1	0
mmu-miR-302d	MIMAT0003377	NM_008379	Kpnb1	karyopherin (importin) beta 1	0	0	1	0	0	0	0	1	0	1	0
mmu-miR-302d	MIMAT0003377	NM_008395	Itch	itchy, E3 ubiquitin protein ligase	0	0	1	0	0	0	0	1	0	1	0
mmu-miR-302d	MIMAT0003377	NM_008396	Itga2	integrin alpha 2	0	0	1	0	0	0	0	1	0	1	0
mmu-miR-302d	MIMAT0003377	NM_008408	Stt3a	STT3, subunit of the oligosaccharyltransferase complex, homolog A (S. cerevisiae)	0	0	1	0	0	0	0	1	0	1	0
mmu-miR-302d	MIMAT0003377	NM_008415	Jrk	jerky	0	0	1	0	0	0	0	1	0	1	0
mmu-miR-302d	MIMAT0003377	NM_008422	Kcnc3	potassium voltage gated channel, Shaw-related subfamily, member 3	0	0	1	0	0	0	0	1	0	1	0
mmu-miR-302d	MIMAT0003377	NM_008445	Kif3c	kinesin family member 3C	0	0	1	0	0	0	0	1	0	1	0
mmu-miR-302d	MIMAT0003377	NM_008447	Kif5a	kinesin family member 5A	0	0	1	0	0	0	0	1	0	1	0
mmu-miR-302d	MIMAT0003377	NM_008448	Kif5b	kinesin family member 5B	0	0	1	0	0	0	0	1	0	1	0
mmu-miR-302d	MIMAT0003377	NM_008449	Kif5c	kinesin family member 5C	0	0	1	0	0	0	0	1	0	1	0
mmu-miR-302d	MIMAT0003377	NM_008465	Kpna1	karyopherin (importin) alpha 1	0	0	0	0	0	0	1	1	0	1	0
mmu-miR-302d	MIMAT0003377	NM_008489	Lbp	lipopolysaccharide binding protein	0	0	1	0	0	0	0	1	0	1	0
mmu-miR-302d	MIMAT0003377	NM_008499	Lhx5	LIM homeobox protein 5	0	0	1	0	0	0	0	1	0	1	0
mmu-miR-302d	MIMAT0003377	NM_008500	Lhx6	LIM homeobox protein 6	0	0	1	0	0	0	0	1	0	1	0
mmu-miR-302d	MIMAT0003377	NM_008501	Lif	leukemia inhibitory factor	0	0	1	0	0	0	0	1	0	1	0
mmu-miR-302d	MIMAT0003377	NM_008502	Llgl1	lethal giant larvae homolog 1 (Drosophila)	0	0	1	0	0	0	0	1	0	1	0
mmu-miR-302d	MIMAT0003377	NM_008515	Lrrfip1	leucine rich repeat (in FLII) interacting protein 1	0	0	1	0	0	0	0	1	0	1	0
mmu-miR-302d	MIMAT0003377	NM_008527	Klrb1c	killer cell lectin-like receptor subfamily B member 1C	0	0	1	0	0	0	0	1	0	1	0
mmu-miR-302d	MIMAT0003377	NM_008540	Smad4	MAD homolog 4 (Drosophila)	0	0	1	0	0	0	0	1	0	1	0
mmu-miR-302d	MIMAT0003377	NM_008541	Smad5	MAD homolog 5 (Drosophila)	0	0	1	0	0	0	0	1	0	1	0
mmu-miR-302d	MIMAT0003377	NM_008549	Man2a1	mannosidase 2, alpha 1	0	0	1	0	0	0	0	1	0	1	0
mmu-miR-302d	MIMAT0003377	NM_008555	Masp1	mannan-binding lectin serine peptidase 1	0	0	1	0	0	0	0	1	0	1	0
mmu-miR-302d	MIMAT0003377	NM_008562	Mcl1	myeloid cell leukemia sequence 1	0	0	0	0	0	0	1	1	0	1	0
mmu-miR-302d	MIMAT0003377	NM_008575	Mdm4	transformed mouse 3T3 cell double minute 4	0	0	1	0	0	0	0	1	0	1	0
mmu-miR-302d	MIMAT0003377	NM_008577	Slc3a2	solute carrier family 3 (activators of dibasic and neutral amino acid transport), member 2	0	0	1	0	0	0	0	1	0	1	0
mmu-miR-302d	MIMAT0003377	NM_008591	Met	met proto-oncogene	0	0	1	0	0	0	0	1	0	1	0
mmu-miR-302d	MIMAT0003377	NM_008611	Mmp8	matrix metallopeptidase 8	0	0	1	0	0	0	0	1	0	1	0
mmu-miR-302d	MIMAT0003377	NM_008614	Mobp	myelin-associated oligodendrocytic basic protein	0	0	1	0	0	0	0	1	0	1	0
mmu-miR-302d	MIMAT0003377	NM_008622	Mpv17	Mpv17 transgene, kidney disease mutant	0	0	1	0	0	0	0	1	0	1	0
mmu-miR-302d	MIMAT0003377	NM_008632	Mtap2	microtubule-associated protein 2	0	0	1	0	0	0	0	1	0	1	0
mmu-miR-302d	MIMAT0003377	NM_008633	Mtap4	microtubule-associated protein 4	0	0	1	0	0	0	0	1	0	1	0
mmu-miR-302d	MIMAT0003377	NM_008634	Mtap1b	microtubule-associated protein 1B	0	0	1	0	0	0	0	1	0	1	0
mmu-miR-302d	MIMAT0003377	NM_008640	Laptm4a	lysosomal-associated protein transmembrane 4A	0	0	1	0	0	0	0	1	0	1	0
mmu-miR-302d	MIMAT0003377	NM_008651	Mybl1	myeloblastosis oncogene-like 1	0	0	1	0	0	0	0	1	0	1	0
mmu-miR-302d	MIMAT0003377	NM_008656	Myf5	myogenic factor 5	0	0	1	0	0	0	0	1	0	1	0
mmu-miR-302d	MIMAT0003377	NM_008659	Myo1c	myosin IC	0	0	1	0	0	0	0	1	0	1	0
mmu-miR-302d	MIMAT0003377	NM_008666	Myt1l	myelin transcription factor 1-like	0	0	1	0	0	0	0	1	0	1	0
mmu-miR-302d	MIMAT0003377	NM_008678	Ncoa2	nuclear receptor coactivator 2	0	0	1	0	0	0	0	1	0	1	0
mmu-miR-302d	MIMAT0003377	NM_008682	Nedd1	neural precursor cell expressed, developmentally down-regulated gene 1	0	0	1	0	0	0	0	1	0	1	0
mmu-miR-302d	MIMAT0003377	NM_008685	Nfe2	nuclear factor, erythroid derived 2	0	0	1	0	0	0	0	1	0	1	0
mmu-miR-302d	MIMAT0003377	NM_008688	Nfic	nuclear factor I/C	0	0	1	0	0	0	0	1	0	1	0
mmu-miR-302d	MIMAT0003377	NM_008709	Mycn	v-myc myelocytomatosis viral related oncogene, neuroblastoma derived (avian)	0	0	1	0	0	0	0	1	0	1	0
mmu-miR-302d	MIMAT0003377	NM_008710	Nnt	nicotinamide nucleotide transhydrogenase	0	0	1	0	0	0	0	1	0	1	0
mmu-miR-302d	MIMAT0003377	NM_008719	Npas2	neuronal PAS domain protein 2	0	0	1	0	0	0	0	1	0	1	0
mmu-miR-302d	MIMAT0003377	NM_008728	Npr3	natriuretic peptide receptor 3	0	0	1	0	0	0	0	1	0	1	0
mmu-miR-302d	MIMAT0003377	NM_008730	Nptx1	neuronal pentraxin 1	0	0	1	0	0	0	0	1	0	1	0
mmu-miR-302d	MIMAT0003377	NM_008732	Slc11a2	solute carrier family 11 (proton-coupled divalent metal ion transporters), member 2	0	0	1	0	0	0	0	1	0	1	0
mmu-miR-302d	MIMAT0003377	NM_008739	Nsd1	nuclear receptor-binding SET-domain protein 1	0	0	1	0	0	0	0	1	0	1	0
mmu-miR-302d	MIMAT0003377	NM_008745	Ntrk2	neurotrophic tyrosine kinase, receptor, type 2	0	0	1	0	0	0	0	1	0	1	0
mmu-miR-302d	MIMAT0003377	NM_008752	Nxph2	neurexophilin 2	0	0	1	0	0	0	0	1	0	1	0
mmu-miR-302d	MIMAT0003377	NM_008764	Tnfrsf11b	tumor necrosis factor receptor superfamily, member 11b (osteoprotegerin)	0	0	1	0	0	0	0	1	0	1	0
mmu-miR-302d	MIMAT0003377	NM_008765	Orc2l	origin recognition complex, subunit 2-like (S. cerevisiae)	0	0	1	0	0	0	0	1	0	1	0
mmu-miR-302d	MIMAT0003377	NM_008771	P2rx1	purinergic receptor P2X, ligand-gated ion channel, 1	0	0	1	0	0	0	0	1	0	1	0
mmu-miR-302d	MIMAT0003377	NM_008772	P2ry1	purinergic receptor P2Y, G-protein coupled 1	0	0	1	0	0	0	0	1	0	1	0
mmu-miR-302d	MIMAT0003377	NM_008794	Pcsk7	proprotein convertase subtilisin/kexin type 7	0	0	1	0	0	0	0	1	0	1	0
mmu-miR-302d	MIMAT0003377	NM_008802	Pde7a	phosphodiesterase 7A	0	0	1	0	0	0	0	1	0	1	0
mmu-miR-302d	MIMAT0003377	NM_008816	Pecam1	platelet/endothelial cell adhesion molecule 1	0	0	1	0	0	0	0	1	0	1	0
mmu-miR-302d	MIMAT0003377	NM_008820	Pepd	peptidase D	0	0	1	0	0	0	0	1	0	1	0
mmu-miR-302d	MIMAT0003377	NM_008829	Pgr	progesterone receptor	0	0	1	0	0	0	0	1	0	1	0
mmu-miR-302d	MIMAT0003377	NM_008857	Prkci	protein kinase C, iota	0	0	1	0	0	0	0	1	0	1	0
mmu-miR-302d	MIMAT0003377	NM_008858	Prkd1	protein kinase D1	0	0	1	0	0	0	0	1	0	1	0
mmu-miR-302d	MIMAT0003377	NM_008862	Pkia	protein kinase inhibitor, alpha	0	0	1	0	0	0	0	1	0	1	0
mmu-miR-302d	MIMAT0003377	NM_008863	Pkib	protein kinase inhibitor beta, cAMP dependent, testis specific	0	0	1	0	0	0	0	1	0	1	0
mmu-miR-302d	MIMAT0003377	NM_008875	Pld1	phospholipase D1	0	0	1	0	0	0	0	1	0	1	0
mmu-miR-302d	MIMAT0003377	NM_008876	Pld2	phospholipase D2	0	0	1	0	0	0	0	1	0	1	0
mmu-miR-302d	MIMAT0003377	NM_008906	Ctsa	cathepsin A	0	0	1	0	0	0	0	1	0	1	0
mmu-miR-302d	MIMAT0003377	NM_008923	Prkar1b	protein kinase, cAMP dependent regulatory, type I beta	0	0	1	0	0	0	0	1	0	1	0
mmu-miR-302d	MIMAT0003377	NM_008924	Prkar2a	protein kinase, cAMP dependent regulatory, type II alpha	0	0	1	0	0	0	0	1	0	1	0
mmu-miR-302d	MIMAT0003377	NM_008929	Dnajc3	DnaJ (Hsp40) homolog, subfamily C, member 3	0	0	1	0	0	0	0	1	0	1	0
mmu-miR-302d	MIMAT0003377	NM_008960	Pten	phosphatase and tensin homolog	0	0	1	0	0	0	0	1	0	1	0
mmu-miR-302d	MIMAT0003377	NM_008976	Ptpn14	protein tyrosine phosphatase, non-receptor type 14	0	0	1	0	0	0	0	1	0	1	0
mmu-miR-302d	MIMAT0003377	NM_008999	Rab23	RAB23, member RAS oncogene family	0	0	1	0	0	0	0	1	0	1	0
mmu-miR-302d	MIMAT0003377	NM_009014	Rad51l1	RAD51-like 1 (S. cerevisiae)	0	0	0	0	0	0	1	1	0	1	0
mmu-miR-302d	MIMAT0003377	NM_009019	Rag1	recombination activating gene 1	0	0	1	0	0	0	0	1	0	1	0
mmu-miR-302d	MIMAT0003377	NM_009022	Aldh1a2	aldehyde dehydrogenase family 1, subfamily A2	0	0	1	0	0	0	0	1	0	1	0
mmu-miR-302d	MIMAT0003377	NM_009029	Rb1	retinoblastoma 1	0	0	1	0	0	0	0	1	0	1	0
mmu-miR-302d	MIMAT0003377	NM_009061	Rgs2	regulator of G-protein signaling 2	0	0	1	0	0	0	0	1	0	1	0
mmu-miR-302d	MIMAT0003377	NM_009062	Rgs4	regulator of G-protein signaling 4	0	0	1	0	0	0	0	1	0	1	0
mmu-miR-302d	MIMAT0003377	NM_009068	Ripk1	receptor (TNFRSF)-interacting serine-threonine kinase 1	0	0	1	0	0	0	0	1	0	1	0
mmu-miR-302d	MIMAT0003377	NM_009070	Rnps1	ribonucleic acid binding protein S1	0	0	1	0	0	0	0	1	0	1	0
mmu-miR-302d	MIMAT0003377	NM_009120	Sar1a	SAR1 gene homolog A (S. cerevisiae)	0	0	1	0	0	0	0	1	0	1	0
mmu-miR-302d	MIMAT0003377	NM_009124	Atxn1	ataxin 1	0	0	1	0	0	0	0	1	0	1	0
mmu-miR-302d	MIMAT0003377	NM_009128	Scd2	stearoyl-Coenzyme A desaturase 2	0	0	1	0	0	0	0	1	0	1	0
mmu-miR-302d	MIMAT0003377	NM_009139	Ccl6	chemokine (C-C motif) ligand 6	0	0	1	0	0	0	0	1	0	1	0
mmu-miR-302d	MIMAT0003377	NM_009148	Exoc4	exocyst complex component 4	0	0	1	0	0	0	0	1	0	1	0
mmu-miR-302d	MIMAT0003377	NM_009158	Mapk10	mitogen-activated protein kinase 10	0	0	1	0	0	0	0	1	0	1	0
mmu-miR-302d	MIMAT0003377	NM_009162	Scg5	secretogranin V	0	0	1	0	0	0	0	1	0	1	0
mmu-miR-302d	MIMAT0003377	NM_009163	Sgpl1	sphingosine phosphate lyase 1	0	0	1	0	0	0	0	1	0	1	0
mmu-miR-302d	MIMAT0003377	NM_009177	St3gal1	ST3 beta-galactoside alpha-2,3-sialyltransferase 1	0	0	1	0	0	0	0	1	0	1	0
mmu-miR-302d	MIMAT0003377	NM_009181	St8sia2	ST8 alpha-N-acetyl-neuraminide alpha-2,8-sialyltransferase 2	0	0	1	0	0	0	0	1	0	1	0
mmu-miR-302d	MIMAT0003377	NM_009182	St8sia3	ST8 alpha-N-acetyl-neuraminide alpha-2,8-sialyltransferase 3	0	0	1	0	0	0	0	1	0	1	0
mmu-miR-302d	MIMAT0003377	NM_009190	Vps4b	vacuolar protein sorting 4b (yeast)	0	0	1	0	0	0	0	1	0	1	0
mmu-miR-302d	MIMAT0003377	NM_009192	Sla	src-like adaptor	0	0	1	0	0	0	0	1	0	1	0
mmu-miR-302d	MIMAT0003377	NM_009205	Slc3a1	solute carrier family 3, member 1	0	0	1	0	0	0	0	1	0	1	0
mmu-miR-302d	MIMAT0003377	NM_009209	Slc6a2	solute carrier family 6 (neurotransmitter transporter, noradrenalin), member 2	0	0	1	0	0	0	0	1	0	1	0
mmu-miR-302d	MIMAT0003377	NM_009211	Smarcc1	SWI/SNF related, matrix associated, actin dependent regulator of chromatin, subfamily c, member 1	0	0	1	0	0	0	0	1	0	1	0
mmu-miR-302d	MIMAT0003377	NM_009229	Sntb2	syntrophin, basic 2	0	0	1	0	0	0	0	1	0	1	0
mmu-miR-302d	MIMAT0003377	NM_009231	Sos1	Son of sevenless homolog 1 (Drosophila)	0	0	1	0	0	0	0	1	0	1	0
mmu-miR-302d	MIMAT0003377	NM_009234	Sox11	SRY-box containing gene 11	0	0	1	0	0	0	0	1	0	1	0
mmu-miR-302d	MIMAT0003377	NM_009239	Sp4	trans-acting transcription factor 4	0	0	1	0	0	0	0	1	0	1	0
mmu-miR-302d	MIMAT0003377	NM_009250	Serpini1	serine (or cysteine) peptidase inhibitor, clade I, member 1	0	0	1	0	0	0	0	1	0	1	0
mmu-miR-302d	MIMAT0003377	NM_009259	Spn	sialophorin	0	0	1	0	0	0	0	1	0	1	0
mmu-miR-302d	MIMAT0003377	NM_009260	Spnb2	spectrin beta 2	0	0	1	0	0	0	0	1	0	1	0
mmu-miR-302d	MIMAT0003377	NM_009262	Spock1	sparc/osteonectin, cwcv and kazal-like domains proteoglycan 1	0	0	1	0	0	0	0	1	0	1	0
mmu-miR-302d	MIMAT0003377	NM_009269	Sptlc1	serine palmitoyltransferase, long chain base subunit 1	0	0	1	0	0	0	0	1	0	1	0
mmu-miR-302d	MIMAT0003377	NM_009274	Srpk2	serine/arginine-rich protein specific kinase 2	0	0	1	0	0	0	0	1	0	1	0
mmu-miR-302d	MIMAT0003377	NM_009275	Srprb	signal recognition particle receptor, B subunit	0	0	1	0	0	0	0	1	0	1	0
mmu-miR-302d	MIMAT0003377	NM_009285	Stc1	stanniocalcin 1	0	0	1	0	0	0	0	1	0	1	0
mmu-miR-302d	MIMAT0003377	NM_009295	Stxbp1	syntaxin binding protein 1	0	0	1	0	0	0	0	1	0	1	0
mmu-miR-302d	MIMAT0003377	NM_009302	Swap70	SWA-70 protein	0	0	1	0	0	0	0	1	0	1	0
mmu-miR-302d	MIMAT0003377	NM_009306	Syt1	synaptotagmin I	0	0	1	0	0	0	0	1	0	1	0
mmu-miR-302d	MIMAT0003377	NM_009322	Tbr1	T-box brain gene 1	0	0	1	0	0	0	0	1	0	1	0
mmu-miR-302d	MIMAT0003377	NM_009326	Tcea2	transcription elongation factor A (SII), 2	0	0	1	0	0	0	0	1	0	1	0
mmu-miR-302d	MIMAT0003377	NM_009343	Phf1	PHD finger protein 1	0	0	1	0	0	0	0	1	0	1	0
mmu-miR-302d	MIMAT0003377	NM_009348	Tectb	tectorin beta	0	0	1	0	0	0	0	1	0	1	0
mmu-miR-302d	MIMAT0003377	NM_009376	Ift88	intraflagellar transport 88 homolog (Chlamydomonas)	0	0	1	0	0	0	0	1	0	1	0
mmu-miR-302d	MIMAT0003377	NM_009379	Thpo	thrombopoietin	0	0	1	0	0	0	0	1	0	1	0
mmu-miR-302d	MIMAT0003377	NM_009397	Tnfaip3	tumor necrosis factor, alpha-induced protein 3	0	0	1	0	0	0	0	1	0	1	0
mmu-miR-302d	MIMAT0003377	NM_009405	Tnni2	troponin I, skeletal, fast 2	0	0	1	0	0	0	0	1	0	1	0
mmu-miR-302d	MIMAT0003377	NM_009424	Traf6	Tnf receptor-associated factor 6	0	0	1	0	0	0	0	1	0	1	0
mmu-miR-302d	MIMAT0003377	NM_009433	Tspyl1	testis-specific protein, Y-encoded-like 1	0	0	1	0	0	0	0	1	0	1	0
mmu-miR-302d	MIMAT0003377	NM_009442	Ttf1	transcription termination factor 1	0	0	1	0	0	0	0	1	0	1	0
mmu-miR-302d	MIMAT0003377	NM_009459	Ube2h	ubiquitin-conjugating enzyme E2H	0	0	1	0	0	0	0	1	0	1	0
mmu-miR-302d	MIMAT0003377	NM_009464	Ucp3	uncoupling protein 3 (mitochondrial, proton carrier)	0	0	1	0	0	0	0	1	0	1	0
mmu-miR-302d	MIMAT0003377	NM_009481	Usp9x	ubiquitin specific peptidase 9, X chromosome	0	0	1	0	0	0	0	1	0	1	0
mmu-miR-302d	MIMAT0003377	NM_009487	Vmn2r89	vomeronasal 2, receptor 89	0	0	1	0	0	0	0	1	0	1	0
mmu-miR-302d	MIMAT0003377	NM_009502	Vcl	vinculin	0	0	1	0	0	0	0	1	0	1	0
mmu-miR-302d	MIMAT0003377	NM_009504	Vdr	vitamin D receptor	0	0	1	0	0	0	0	1	0	1	0
mmu-miR-302d	MIMAT0003377	NM_009505	Vegfa	vascular endothelial growth factor A	0	0	0	0	0	0	1	1	0	1	0
mmu-miR-302d	MIMAT0003377	NM_009507	Vhl	von Hippel-Lindau syndrome	0	0	1	0	0	0	0	1	0	1	0
mmu-miR-302d	MIMAT0003377	NM_009511	Vipr2	vasoactive intestinal peptide receptor 2	0	0	1	0	0	0	0	1	0	1	0
mmu-miR-302d	MIMAT0003377	NM_009513	Nrsn1	neurensin 1	0	0	1	0	0	0	0	1	0	1	0
mmu-miR-302d	MIMAT0003377	NM_009516	Wee1	wee 1 homolog (S. pombe)	0	0	0	0	0	0	1	1	0	1	0
mmu-miR-302d	MIMAT0003377	NM_009517	Zmat3	zinc finger matrin type 3	0	0	1	0	0	0	0	1	0	1	0
mmu-miR-302d	MIMAT0003377	NM_009520	Wnt2b	wingless related MMTV integration site 2b	0	0	1	0	0	0	0	1	0	1	0
mmu-miR-302d	MIMAT0003377	NM_009527	Wnt7a	wingless-related MMTV integration site 7A	0	0	1	0	0	0	0	1	0	1	0
mmu-miR-302d	MIMAT0003377	NM_009528	Wnt7b	wingless-related MMTV integration site 7B	0	0	1	0	0	0	0	1	0	1	0
mmu-miR-302d	MIMAT0003377	NM_009535	Yes1	Yamaguchi sarcoma viral (v-yes) oncogene homolog 1	0	0	1	0	0	0	0	1	0	1	0
mmu-miR-302d	MIMAT0003377	NM_009542	Zfp101	zinc finger protein 101	0	0	1	0	0	0	0	1	0	1	0
mmu-miR-302d	MIMAT0003377	NM_009544	Zfp105	zinc finger protein 105	0	0	1	0	0	0	0	1	0	1	0
mmu-miR-302d	MIMAT0003377	NM_009546	Trim25	tripartite motif-containing 25	0	0	1	0	0	0	0	1	0	1	0
mmu-miR-302d	MIMAT0003377	NM_009560	Zfp60	zinc finger protein 60	0	0	1	0	0	0	0	1	0	1	0
mmu-miR-302d	MIMAT0003377	NM_009565	Zbtb7b	zinc finger and BTB domain containing 7B	0	0	1	0	0	0	0	1	0	1	0
mmu-miR-302d	MIMAT0003377	NM_009566	Zfp92	zinc finger protein 92	0	0	1	0	0	0	0	1	0	1	0
mmu-miR-302d	MIMAT0003377	NM_009577	Zik1	zinc finger protein interacting with K protein 1	0	0	1	0	0	0	0	1	0	1	0
mmu-miR-302d	MIMAT0003377	NM_009582	Map3k12	mitogen-activated protein kinase kinase kinase 12	0	0	1	0	0	0	0	1	0	1	0
mmu-miR-302d	MIMAT0003377	NM_009595	Abl2	v-abl Abelson murine leukemia viral oncogene homolog 2 (arg, Abelson-related gene)	0	0	1	0	0	0	0	1	0	1	0
mmu-miR-302d	MIMAT0003377	NM_009601	Chrnb1	cholinergic receptor, nicotinic, beta polypeptide 1 (muscle)	0	0	1	0	0	0	0	1	0	1	0
mmu-miR-302d	MIMAT0003377	NM_009616	Adam19	a disintegrin and metallopeptidase domain 19 (meltrin beta)	0	0	1	0	0	0	0	1	0	1	0
mmu-miR-302d	MIMAT0003377	NM_009621	Adamts1	a disintegrin-like and metallopeptidase (reprolysin type) with thrombospondin type 1 motif, 1	0	0	1	0	0	0	0	1	0	1	0
mmu-miR-302d	MIMAT0003377	NM_009622	Adcy1	adenylate cyclase 1	0	0	1	0	0	0	0	1	0	1	0
mmu-miR-302d	MIMAT0003377	NM_009640	Angpt1	angiopoietin 1	0	0	1	0	0	0	0	1	0	1	0
mmu-miR-302d	MIMAT0003377	NM_009642	Agtrap	angiotensin II, type I receptor-associated protein	0	0	1	0	0	0	0	1	0	1	0
mmu-miR-302d	MIMAT0003377	NM_009644	Ahrr	aryl-hydrocarbon receptor repressor	0	0	1	0	0	0	0	1	0	1	0
mmu-miR-302d	MIMAT0003377	NM_009647	Ak3l1	adenylate kinase 3-like 1	0	0	1	0	0	0	0	1	0	1	0
mmu-miR-302d	MIMAT0003377	NM_009649	Akap2	A kinase (PRKA) anchor protein 2	0	0	1	0	0	0	0	1	0	1	0
mmu-miR-302d	MIMAT0003377	NM_009652	Akt1	thymoma viral proto-oncogene 1	0	0	1	0	0	0	0	1	0	1	0
mmu-miR-302d	MIMAT0003377	NM_009670	Ank3	ankyrin 3, epithelial	0	0	1	0	0	0	0	1	0	1	0
mmu-miR-302d	MIMAT0003377	NM_009682	Ap3s2	adaptor-related protein complex 3, sigma 2 subunit	0	0	1	0	0	0	0	1	0	1	0
mmu-miR-302d	MIMAT0003377	NM_009686	Apbb2	amyloid beta (A4) precursor protein-binding, family B, member 2	0	0	1	0	0	0	0	1	0	1	0
mmu-miR-302d	MIMAT0003377	NM_009688	Xiap	X-linked inhibitor of apoptosis	0	0	1	0	0	0	0	1	0	1	0
mmu-miR-302d	MIMAT0003377	NM_009691	Aplp2	amyloid beta (A4) precursor-like protein 2	0	0	1	0	0	0	0	1	0	1	0
mmu-miR-302d	MIMAT0003377	NM_009712	Arsb	arylsulfatase B	0	0	1	0	0	0	0	1	0	1	0
mmu-miR-302d	MIMAT0003377	NM_009715	Atf2	activating transcription factor 2	0	0	1	0	0	0	0	1	0	1	0
mmu-miR-302d	MIMAT0003377	NM_009719	Neurog3	neurogenin 3	0	0	1	0	0	0	0	1	0	1	0
mmu-miR-302d	MIMAT0003377	NM_009723	Atp2b2	ATPase, Ca++ transporting, plasma membrane 2	0	0	1	0	0	0	0	1	0	1	0
mmu-miR-302d	MIMAT0003377	NM_009727	Atp8a1	ATPase, aminophospholipid transporter (APLT), class I, type 8A, member 1	0	0	1	0	0	0	0	1	0	1	0
mmu-miR-302d	MIMAT0003377	NM_009738	Bche	butyrylcholinesterase	0	0	1	0	0	0	0	1	0	1	0
mmu-miR-302d	MIMAT0003377	NM_009741	Bcl2	B-cell leukemia/lymphoma 2	0	0	1	0	0	0	0	1	0	1	0
mmu-miR-302d	MIMAT0003377	NM_009754	Bcl2l11	BCL2-like 11 (apoptosis facilitator)	0	0	1	0	0	0	0	1	0	1	0
mmu-miR-302d	MIMAT0003377	NM_009760	Bnip3	BCL2/adenovirus E1B interacting protein 1, NIP3	0	0	1	0	0	0	0	1	0	1	0
mmu-miR-302d	MIMAT0003377	NM_009782	Cacna1e	calcium channel, voltage-dependent, R type, alpha 1E subunit	0	0	1	0	0	0	0	1	0	1	0
mmu-miR-302d	MIMAT0003377	NM_009806	Cask	calcium/calmodulin-dependent serine protein kinase (MAGUK family)	0	0	1	0	0	0	0	1	0	1	0
mmu-miR-302d	MIMAT0003377	NM_009826	Rb1cc1	RB1-inducible coiled-coil 1	0	0	0	0	0	0	1	1	0	1	0
mmu-miR-302d	MIMAT0003377	NM_009831	Ccng1	cyclin G1	0	0	1	0	0	0	0	1	0	1	0
mmu-miR-302d	MIMAT0003377	NM_009834	Ccrn4l	CCR4 carbon catabolite repression 4-like (S. cerevisiae)	0	0	1	0	0	0	0	1	0	1	0
mmu-miR-302d	MIMAT0003377	NM_009871	Cdk5r1	cyclin-dependent kinase 5, regulatory subunit (p35) 1	0	0	1	0	0	0	0	1	0	1	0
mmu-miR-302d	MIMAT0003377	NM_009873	Cdk6	cyclin-dependent kinase 6	0	0	1	0	0	0	0	1	0	1	0
mmu-miR-302d	MIMAT0003377	NM_009884	Cebpg	CCAAT/enhancer binding protein (C/EBP), gamma	0	0	1	0	0	0	0	1	0	1	0
mmu-miR-302d	MIMAT0003377	NM_009906	Tpp1	tripeptidyl peptidase I	0	0	1	0	0	0	0	1	0	1	0
mmu-miR-302d	MIMAT0003377	NM_009912	Ccr1	chemokine (C-C motif) receptor 1	0	0	1	0	0	0	0	1	0	1	0
mmu-miR-302d	MIMAT0003377	NM_009913	Ccr9	chemokine (C-C motif) receptor 9	0	0	1	0	0	0	0	1	0	1	0
mmu-miR-302d	MIMAT0003377	NM_009929	Col18a1	collagen, type XVIII, alpha 1	0	0	1	0	0	0	0	1	0	1	0
mmu-miR-302d	MIMAT0003377	NM_009952	Creb1	cAMP responsive element binding protein 1	0	0	1	0	0	0	0	1	0	1	0
mmu-miR-302d	MIMAT0003377	NM_009962	Gpr44	G protein-coupled receptor 44	0	0	1	0	0	0	0	1	0	1	0
mmu-miR-302d	MIMAT0003377	NM_009982	Ctsc	cathepsin C	0	0	1	0	0	0	0	1	0	1	0
mmu-miR-302d	MIMAT0003377	NM_009990	Clip2	CAP-GLY domain containing linker protein 2	0	0	1	0	0	0	0	1	0	1	0
mmu-miR-302d	MIMAT0003377	NM_010002	Cyp2c38	cytochrome P450, family 2, subfamily c, polypeptide 38	0	0	1	0	0	0	0	1	0	1	0
mmu-miR-302d	MIMAT0003377	NM_010015	Dad1	defender against cell death 1	0	0	1	0	0	0	0	1	0	1	0
mmu-miR-302d	MIMAT0003377	NM_010022	Dbt	dihydrolipoamide branched chain transacylase E2	0	0	1	0	0	0	0	1	0	1	0
mmu-miR-302d	MIMAT0003377	NM_010025	Dcx	doublecortin	0	0	1	0	0	0	0	1	0	1	0
mmu-miR-302d	MIMAT0003377	NM_010026	Ddef1	development and differentiation enhancing	0	0	1	0	0	0	0	1	0	1	0
mmu-miR-302d	MIMAT0003377	NM_010028	Ddx3x	DEAD/H (Asp-Glu-Ala-Asp/His) box polypeptide 3, X-linked	0	0	1	0	0	0	0	1	0	1	0
mmu-miR-302d	MIMAT0003377	NM_010049	Dhfr	dihydrofolate reductase	0	0	1	0	0	0	0	1	0	1	0
mmu-miR-302d	MIMAT0003377	NM_010050	Dio2	deiodinase, iodothyronine, type II	0	0	1	0	0	0	0	1	0	1	0
mmu-miR-302d	MIMAT0003377	NM_010051	Dkk1	dickkopf homolog 1 (Xenopus laevis)	0	0	0	0	0	0	1	1	0	1	0
mmu-miR-302d	MIMAT0003377	NM_010062	Dnase2a	deoxyribonuclease II alpha	0	0	1	0	0	0	0	1	0	1	0
mmu-miR-302d	MIMAT0003377	NM_010066	Dnmt1	DNA methyltransferase (cytosine-5) 1	0	0	1	0	0	0	0	1	0	1	0
mmu-miR-302d	MIMAT0003377	NM_010074	Dpp4	dipeptidylpeptidase 4	0	0	1	0	0	0	0	1	0	1	0
mmu-miR-302d	MIMAT0003377	NM_010082	Adam28	a disintegrin and metallopeptidase domain 28	0	0	1	0	0	0	0	1	0	1	0
mmu-miR-302d	MIMAT0003377	NM_010094	Lefty1	left right determination factor 1	0	0	1	0	0	0	0	1	0	1	0
mmu-miR-302d	MIMAT0003377	NM_010097	Sparcl1	SPARC-like 1 (mast9, hevin)	0	0	1	0	0	0	0	1	0	1	0
mmu-miR-302d	MIMAT0003377	NM_010099	Eda	ectodysplasin-A	0	0	1	0	0	0	0	1	0	1	0
mmu-miR-302d	MIMAT0003377	NM_010100	Edar	ectodysplasin-A receptor	0	0	1	0	0	0	0	1	0	1	0
mmu-miR-302d	MIMAT0003377	NM_010111	Efnb2	ephrin B2	0	0	1	0	0	0	0	1	0	1	0
mmu-miR-302d	MIMAT0003377	NM_010118	Egr2	early growth response 2	0	0	1	0	0	0	0	1	0	1	0
mmu-miR-302d	MIMAT0003377	NM_010119	Ehd1	EH-domain containing 1	0	0	1	0	0	0	0	1	0	1	0
mmu-miR-302d	MIMAT0003377	NM_010127	Pou6f1	POU domain, class 6, transcription factor 1	0	0	1	0	0	0	0	1	0	1	0
mmu-miR-302d	MIMAT0003377	NM_010139	Epha2	Eph receptor A2	0	0	0	0	0	0	1	1	0	1	0
mmu-miR-302d	MIMAT0003377	NM_010155	Erf	Ets2 repressor factor	0	0	1	0	0	0	0	1	0	1	0
mmu-miR-302d	MIMAT0003377	NM_010157	Esr2	estrogen receptor 2 (beta)	0	0	1	0	0	0	0	1	0	1	0
mmu-miR-302d	MIMAT0003377	NM_010164	Eya1	eyes absent 1 homolog (Drosophila)	0	0	1	0	0	0	0	1	0	1	0
mmu-miR-302d	MIMAT0003377	NM_010167	Eya4	eyes absent 4 homolog (Drosophila)	0	0	1	0	0	0	0	1	0	1	0
mmu-miR-302d	MIMAT0003377	NM_010169	F2r	coagulation factor II (thrombin) receptor	0	0	1	0	0	0	0	1	0	1	0
mmu-miR-302d	MIMAT0003377	NM_010173	Faah	fatty acid amide hydrolase	0	0	1	0	0	0	0	1	0	1	0
mmu-miR-302d	MIMAT0003377	NM_010175	Fadd	Fas (TNFRSF6)-associated via death domain	0	0	1	0	0	0	0	1	0	1	0
mmu-miR-302d	MIMAT0003377	NM_010178	Fusip1	FUS interacting protein (serine-arginine rich) 1	0	0	1	0	0	0	0	1	0	1	0
mmu-miR-302d	MIMAT0003377	NM_010195	Lgr5	leucine rich repeat containing G protein coupled receptor 5	0	0	1	0	0	0	0	1	0	1	0
mmu-miR-302d	MIMAT0003377	NM_010230	Fmn1	formin 1	0	0	1	0	0	0	0	1	0	1	0
mmu-miR-302d	MIMAT0003377	NM_010231	Fmo1	flavin containing monooxygenase 1	0	0	1	0	0	0	0	1	0	1	0
mmu-miR-302d	MIMAT0003377	NM_010232	Fmo5	flavin containing monooxygenase 5	0	0	1	0	0	0	0	1	0	1	0
mmu-miR-302d	MIMAT0003377	NM_010234	Fos	FBJ osteosarcoma oncogene	0	0	1	0	0	0	0	1	0	1	0
mmu-miR-302d	MIMAT0003377	NM_010235	Fosl1	fos-like antigen 1	0	0	1	0	0	0	0	1	0	1	0
mmu-miR-302d	MIMAT0003377	NM_010241	Aktip	thymoma viral proto-oncogene 1 interacting protein	0	0	1	0	0	0	0	1	0	1	0
mmu-miR-302d	MIMAT0003377	NM_010243	Fut9	fucosyltransferase 9	0	0	1	0	0	0	0	1	0	1	0
mmu-miR-302d	MIMAT0003377	NM_010251	Gabra4	gamma-aminobutyric acid (GABA-A) receptor, subunit alpha 4	0	0	1	0	0	0	0	1	0	1	0
mmu-miR-302d	MIMAT0003377	NM_010252	Gabrg1	gamma-aminobutyric acid (GABA-A) receptor, subunit gamma 1	0	0	1	0	0	0	0	1	0	1	0
mmu-miR-302d	MIMAT0003377	NM_010266	Gda	guanine deaminase	0	0	1	0	0	0	0	1	0	1	0
mmu-miR-302d	MIMAT0003377	NM_010267	Gdap1	ganglioside-induced differentiation-associated-protein 1	0	0	1	0	0	0	0	1	0	1	0
mmu-miR-302d	MIMAT0003377	NM_010271	Gpd1	glycerol-3-phosphate dehydrogenase 1 (soluble)	0	0	1	0	0	0	0	1	0	1	0
mmu-miR-302d	MIMAT0003377	NM_010284	Ghr	growth hormone receptor	0	0	1	0	0	0	0	1	0	1	0
mmu-miR-302d	MIMAT0003377	NM_010303	Gna13	guanine nucleotide binding protein, alpha 13	0	0	1	0	0	0	0	1	0	1	0
mmu-miR-302d	MIMAT0003377	NM_010306	Gnai3	guanine nucleotide binding protein (G protein), alpha inhibiting 3	0	0	1	0	0	0	0	1	0	1	0
mmu-miR-302d	MIMAT0003377	NM_010307	Gnal	guanine nucleotide binding protein, alpha stimulating, olfactory type	0	0	1	0	0	0	0	1	0	1	0
mmu-miR-302d	MIMAT0003377	NM_010315	Gng2	guanine nucleotide binding protein (G protein), gamma 2	0	0	1	0	0	0	0	1	0	1	0
mmu-miR-302d	MIMAT0003377	NM_010319	Gng7	guanine nucleotide binding protein (G protein), gamma 7	0	0	1	0	0	0	0	1	0	1	0
mmu-miR-302d	MIMAT0003377	NM_010345	Grb10	growth factor receptor bound protein 10	0	0	1	0	0	0	0	1	0	1	0
mmu-miR-302d	MIMAT0003377	NM_010404	Hap1	huntingtin-associated protein 1	0	0	1	0	0	0	0	1	0	1	0
mmu-miR-302d	MIMAT0003377	NM_010437	Hivep2	human immunodeficiency virus type I enhancer binding protein 2	0	0	0	0	0	0	1	1	0	1	0
mmu-miR-302d	MIMAT0003377	NM_010449	Hoxa1	homeo box A1	0	0	1	0	0	0	0	1	0	1	0
mmu-miR-302d	MIMAT0003377	NM_010470	Hp1bp3	heterochromatin protein 1, binding protein 3	0	0	1	0	0	0	0	1	0	1	0
mmu-miR-302d	MIMAT0003377	NM_010476	Hsd17b7	hydroxysteroid (17-beta) dehydrogenase 7	0	0	1	0	0	0	0	1	0	1	0
mmu-miR-302d	MIMAT0003377	NM_010485	Elavl1	ELAV (embryonic lethal, abnormal vision, Drosophila)-like 1 (Hu antigen R)	0	0	1	0	0	0	0	1	0	1	0
mmu-miR-302d	MIMAT0003377	NM_010491	Iapp	islet amyloid polypeptide	0	0	1	0	0	0	0	1	0	1	0
mmu-miR-302d	MIMAT0003377	NM_010493	Icam1	intercellular adhesion molecule 1	0	0	1	0	0	0	0	1	0	1	0
mmu-miR-302d	MIMAT0003377	NM_010514	Igf2	insulin-like growth factor 2	0	0	1	0	0	0	0	1	0	1	0
mmu-miR-302d	MIMAT0003377	NM_010546	Ikbkb	inhibitor of kappaB kinase beta	0	0	1	0	0	0	0	1	0	1	0
mmu-miR-302d	MIMAT0003377	NM_010559	Il6ra	interleukin 6 receptor, alpha	0	0	1	0	0	0	0	1	0	1	0
mmu-miR-302d	MIMAT0003377	NM_010569	Invs	inversin	0	0	1	0	0	0	0	1	0	1	0
mmu-miR-302d	MIMAT0003377	NM_010572	Irs4	insulin receptor substrate 4	0	0	1	0	0	0	0	1	0	1	0
mmu-miR-302d	MIMAT0003377	NM_010587	Itsn1	intersectin 1 (SH3 domain protein 1A)	0	0	1	0	0	0	0	1	0	1	0
mmu-miR-302d	MIMAT0003377	NM_010595	Kcna1	potassium voltage-gated channel, shaker-related subfamily, member 1	0	0	1	0	0	0	0	1	0	1	0
mmu-miR-302d	MIMAT0003377	NM_010598	Kcnab2	potassium voltage-gated channel, shaker-related subfamily, beta member 2	0	0	1	0	0	0	0	1	0	1	0
mmu-miR-302d	MIMAT0003377	NM_010605	Kcnj5	potassium inwardly-rectifying channel, subfamily J, member 5	0	0	1	0	0	0	0	1	0	1	0
mmu-miR-302d	MIMAT0003377	NM_010617	Kif13a	kinesin family member 13A	0	0	1	0	0	0	0	1	0	1	0
mmu-miR-302d	MIMAT0003377	NM_010696	Lcp2	lymphocyte cytosolic protein 2	0	0	1	0	0	0	0	1	0	1	0
mmu-miR-302d	MIMAT0003377	NM_010699	Ldha	lactate dehydrogenase A	0	0	1	0	0	0	0	1	0	1	0
mmu-miR-302d	MIMAT0003377	NM_010700	Ldlr	low density lipoprotein receptor	0	0	1	0	0	0	0	1	0	1	0
mmu-miR-302d	MIMAT0003377	NM_010713	Lhx8	LIM homeobox protein 8	0	0	1	0	0	0	0	1	0	1	0
mmu-miR-302d	MIMAT0003377	NM_010716	Lig3	ligase III, DNA, ATP-dependent	0	0	1	0	0	0	0	1	0	1	0
mmu-miR-302d	MIMAT0003377	NM_010718	Limk2	LIM motif-containing protein kinase 2	0	0	1	0	0	0	0	1	0	1	0
mmu-miR-302d	MIMAT0003377	NM_010728	Lox	lysyl oxidase	0	0	1	0	0	0	0	1	0	1	0
mmu-miR-302d	MIMAT0003377	NM_010731	Zbtb7a	zinc finger and BTB domain containing 7a	0	0	1	0	0	0	0	1	0	1	0
mmu-miR-302d	MIMAT0003377	NM_010747	Lyn	Yamaguchi sarcoma viral (v-yes-1) oncogene homolog	0	0	1	0	0	0	0	1	0	1	0
mmu-miR-302d	MIMAT0003377	NM_010771	Matr3	matrin 3	0	0	1	0	0	0	0	1	0	1	0
mmu-miR-302d	MIMAT0003377	NM_010788	Mecp2	methyl CpG binding protein 2	0	0	1	0	0	0	0	1	0	1	0
mmu-miR-302d	MIMAT0003377	NM_010789	Meis1	Meis homeobox 1	0	0	1	0	0	0	0	1	0	1	0
mmu-miR-302d	MIMAT0003377	NM_010831	Snf1lk	SNF1-like kinase	0	0	0	0	0	0	1	1	0	1	0
mmu-miR-302d	MIMAT0003377	NM_010833	Msn	moesin	0	0	1	0	0	0	0	1	0	1	0
mmu-miR-302d	MIMAT0003377	NM_010835	Msx1	homeobox, msh-like 1	0	0	1	0	0	0	0	1	0	1	0
mmu-miR-302d	MIMAT0003377	NM_010847	Mxi1	Max interacting protein 1	0	0	1	0	0	0	0	1	0	1	0
mmu-miR-302d	MIMAT0003377	NM_010851	Myd88	myeloid differentiation primary response gene 88	0	0	1	0	0	0	0	1	0	1	0
mmu-miR-302d	MIMAT0003377	NM_010870	Naip5	NLR family, apoptosis inhibitory protein 5	0	0	1	0	0	0	0	1	0	1	0
mmu-miR-302d	MIMAT0003377	NM_010881	Ncoa1	nuclear receptor coactivator 1	0	0	1	0	0	0	0	1	0	1	0
mmu-miR-302d	MIMAT0003377	NM_010891	Sept2	septin 2	0	0	1	0	0	0	0	1	0	1	0
mmu-miR-302d	MIMAT0003377	NM_010893	Neu1	neuraminidase 1	0	0	1	0	0	0	0	1	0	1	0
mmu-miR-302d	MIMAT0003377	NM_010894	Neurod1	neurogenic differentiation 1	0	0	0	0	0	0	1	1	0	1	0
mmu-miR-302d	MIMAT0003377	NM_010898	Nf2	neurofibromatosis 2	0	0	1	0	0	0	0	1	0	1	0
mmu-miR-302d	MIMAT0003377	NM_010901	Nfatc3	nuclear factor of activated T-cells, cytoplasmic, calcineurin-dependent 3	0	0	1	0	0	0	0	1	0	1	0
mmu-miR-302d	MIMAT0003377	NM_010923	Nnat	neuronatin	0	0	1	0	0	0	0	1	0	1	0
mmu-miR-302d	MIMAT0003377	NM_010926	Cox4nb	COX4 neighbor	0	0	1	0	0	0	0	1	0	1	0
mmu-miR-302d	MIMAT0003377	NM_010927	Nos2	nitric oxide synthase 2, inducible, macrophage	0	0	1	0	0	0	0	1	0	1	0
mmu-miR-302d	MIMAT0003377	NM_010937	Nras	neuroblastoma ras oncogene	0	0	1	0	0	0	0	1	0	1	0
mmu-miR-302d	MIMAT0003377	NM_010947	Ntn2l	netrin 2-like (chicken)	0	0	1	0	0	0	0	1	0	1	0
mmu-miR-302d	MIMAT0003377	NM_010956	Ogdh	oxoglutarate dehydrogenase (lipoamide)	0	0	1	0	0	0	0	1	0	1	0
mmu-miR-302d	MIMAT0003377	NM_011019	Osmr	oncostatin M receptor	0	0	1	0	0	0	0	1	0	1	0
mmu-miR-302d	MIMAT0003377	NM_011029	Rpsa	ribosomal protein SA	0	0	1	0	0	0	0	1	0	1	0
mmu-miR-302d	MIMAT0003377	NM_011055	Pde3b	phosphodiesterase 3B, cGMP-inhibited	0	0	1	0	0	0	0	1	0	1	0
mmu-miR-302d	MIMAT0003377	NM_011062	Pdpk1	3-phosphoinositide dependent protein kinase-1	0	0	1	0	0	0	0	1	0	1	0
mmu-miR-302d	MIMAT0003377	NM_011074	Pftk1	PFTAIRE protein kinase 1	0	0	1	0	0	0	0	1	0	1	0
mmu-miR-302d	MIMAT0003377	NM_011076	Abcb1a	ATP-binding cassette, sub-family B (MDR/TAP), member 1A	0	0	1	0	0	0	0	1	0	1	0
mmu-miR-302d	MIMAT0003377	NM_011077	Phex	phosphate regulating gene with homologies to endopeptidases on the X chromosome (hypophosphatemia, vitamin D resistant rickets)	0	0	1	0	0	0	0	1	0	1	0
mmu-miR-302d	MIMAT0003377	NM_011078	Phf2	PHD finger protein 2	0	0	1	0	0	0	0	1	0	1	0
mmu-miR-302d	MIMAT0003377	NM_011081	Piga	phosphatidylinositol glycan anchor biosynthesis, class A	0	0	1	0	0	0	0	1	0	1	0
mmu-miR-302d	MIMAT0003377	NM_011136	Pou2af1	POU domain, class 2, associating factor 1	0	0	1	0	0	0	0	1	0	1	0
mmu-miR-302d	MIMAT0003377	NM_011137	Pou2f1	POU domain, class 2, transcription factor 1	0	0	1	0	0	0	0	1	0	1	0
mmu-miR-302d	MIMAT0003377	NM_011143	Pou4f1	POU domain, class 4, transcription factor 1	0	0	1	0	0	0	0	1	0	1	0
mmu-miR-302d	MIMAT0003377	NM_011151	Ppm1b	protein phosphatase 1B, magnesium dependent, beta isoform	0	0	1	0	0	0	0	1	0	1	0
mmu-miR-302d	MIMAT0003377	NM_011163	Eif2ak2	eukaryotic translation initiation factor 2-alpha kinase 2	0	0	1	0	0	0	0	1	0	1	0
mmu-miR-302d	MIMAT0003377	NM_011200	Ptp4a1	protein tyrosine phosphatase 4a1	0	0	1	0	0	0	0	1	0	1	0
mmu-miR-302d	MIMAT0003377	NM_011202	Ptpn11	protein tyrosine phosphatase, non-receptor type 11	0	0	1	0	0	0	0	1	0	1	0
mmu-miR-302d	MIMAT0003377	NM_011211	Ptprd	protein tyrosine phosphatase, receptor type, D	0	0	1	0	0	0	0	1	0	1	0
mmu-miR-302d	MIMAT0003377	NM_011212	Ptpre	protein tyrosine phosphatase, receptor type, E	0	0	1	0	0	0	0	1	0	1	0
mmu-miR-302d	MIMAT0003377	NM_011235	Rad51l3	RAD51-like 3 (S. cerevisiae)	0	0	1	0	0	0	0	1	0	1	0
mmu-miR-302d	MIMAT0003377	NM_011249	Rbl1	retinoblastoma-like 1 (p107)	0	0	0	0	0	0	1	1	0	1	0
mmu-miR-302d	MIMAT0003377	NM_011266	Rfxank	regulatory factor X-associated ankyrin-containing protein	0	0	1	0	0	0	0	1	0	1	0
mmu-miR-302d	MIMAT0003377	NM_011273	Xpr1	xenotropic and polytropic retrovirus receptor 1	0	0	1	0	0	0	0	1	0	1	0
mmu-miR-302d	MIMAT0003377	NM_011276	Rnf12	ring finger protein 12	0	0	1	0	0	0	0	1	0	1	0
mmu-miR-302d	MIMAT0003377	NM_011308	Ncor1	nuclear receptor co-repressor 1	0	0	1	0	0	0	0	1	0	1	0
mmu-miR-302d	MIMAT0003377	NM_011334	Clcn4-2	chloride channel 4-2	0	0	1	0	0	0	0	1	0	1	0
mmu-miR-302d	MIMAT0003377	NM_011339	Cxcl15	chemokine (C-X-C motif) ligand 15	0	0	1	0	0	0	0	1	0	1	0
mmu-miR-302d	MIMAT0003377	NM_011341	Sdf4	stromal cell derived factor 4	0	0	1	0	0	0	0	1	0	1	0
mmu-miR-302d	MIMAT0003377	NM_011344	Sel1l	sel-1 suppressor of lin-12-like (C. elegans)	0	0	1	0	0	0	0	1	0	1	0
mmu-miR-302d	MIMAT0003377	NM_011348	Sema3e	sema domain, immunoglobulin domain (Ig), short basic domain, secreted, (semaphorin) 3E	0	0	1	0	0	0	0	1	0	1	0
mmu-miR-302d	MIMAT0003377	NM_011358	Sfrs2	splicing factor, arginine/serine-rich 2 (SC-35)	0	0	1	0	0	0	0	1	0	1	0
mmu-miR-302d	MIMAT0003377	NM_011373	St6galnac4	ST6 (alpha-N-acetyl-neuraminyl-2,3-beta-galactosyl-1,3)-N-acetylgalactosaminide alpha-2,6-sialyltransferase 4	0	0	1	0	0	0	0	1	0	1	0
mmu-miR-302d	MIMAT0003377	NM_011374	St8sia1	ST8 alpha-N-acetyl-neuraminide alpha-2,8-sialyltransferase 1	0	0	1	0	0	0	0	1	0	1	0
mmu-miR-302d	MIMAT0003377	NM_011376	Sim1	single-minded homolog 1 (Drosophila)	0	0	1	0	0	0	0	1	0	1	0
mmu-miR-302d	MIMAT0003377	NM_011382	Six4	sine oculis-related homeobox 4 homolog (Drosophila)	0	0	1	0	0	0	0	1	0	1	0
mmu-miR-302d	MIMAT0003377	NM_011386	Skil	SKI-like	0	0	1	0	0	0	0	1	0	1	0
mmu-miR-302d	MIMAT0003377	NM_011387	Slc10a1	solute carrier family 10 (sodium/bile acid cotransporter family), member 1	0	0	1	0	0	0	0	1	0	1	0
mmu-miR-302d	MIMAT0003377	NM_011406	Slc8a1	solute carrier family 8 (sodium/calcium exchanger), member 1	0	0	1	0	0	0	0	1	0	1	0
mmu-miR-302d	MIMAT0003377	NM_011419	Jarid1d	jumonji, AT rich interactive domain 1D (Rbp2 like)	0	0	1	0	0	0	0	1	0	1	0
mmu-miR-302d	MIMAT0003377	NM_011425	Sstr5	somatostatin receptor 5	0	0	1	0	0	0	0	1	0	1	0
mmu-miR-302d	MIMAT0003377	NM_011438	Sox12	SRY-box containing gene 12	0	0	1	0	0	0	0	1	0	1	0
mmu-miR-302d	MIMAT0003377	NM_011439	Sox13	SRY-box containing gene 13	0	0	1	0	0	0	0	1	0	1	0
mmu-miR-302d	MIMAT0003377	NM_011445	Sox6	SRY-box containing gene 6	0	0	1	0	0	0	0	1	0	1	0
mmu-miR-302d	MIMAT0003377	NM_011452	Serpinb9b	serine (or cysteine) peptidase inhibitor, clade B, member 9b	0	0	1	0	0	0	0	1	0	1	0
mmu-miR-302d	MIMAT0003377	NM_011453	Serpinb9c	serine (or cysteine) peptidase inhibitor, clade B, member 9c	0	0	1	0	0	0	0	1	0	1	0
mmu-miR-302d	MIMAT0003377	NM_011462	Spin1	spindlin 1	0	0	1	0	0	0	0	1	0	1	0
mmu-miR-302d	MIMAT0003377	NM_011474	Sprr2h	small proline-rich protein 2H	0	0	1	0	0	0	0	1	0	1	0
mmu-miR-302d	MIMAT0003377	NM_011479	Sptlc2	serine palmitoyltransferase, long chain base subunit 2	0	0	1	0	0	0	0	1	0	1	0
mmu-miR-302d	MIMAT0003377	NM_011481	Srms	src-related kinase lacking C-terminal regulatory tyrosine and N-terminal myristylation sites	0	0	1	0	0	0	0	1	0	1	0
mmu-miR-302d	MIMAT0003377	NM_011485	Star	steroidogenic acute regulatory protein	0	0	1	0	0	0	0	1	0	1	0
mmu-miR-302d	MIMAT0003377	NM_011492	Stk11	serine/threonine kinase 11	0	0	1	0	0	0	0	1	0	1	0
mmu-miR-302d	MIMAT0003377	NM_011499	Strap	serine/threonine kinase receptor associated protein	0	0	1	0	0	0	0	1	0	1	0
mmu-miR-302d	MIMAT0003377	NM_011500	Strn	striatin, calmodulin binding protein	0	0	1	0	0	0	0	1	0	1	0
mmu-miR-302d	MIMAT0003377	NM_011505	Stxbp4	syntaxin binding protein 4	0	0	1	0	0	0	0	1	0	1	0
mmu-miR-302d	MIMAT0003377	NM_011506	Sucla2	succinate-Coenzyme A ligase, ADP-forming, beta subunit	0	0	1	0	0	0	0	1	0	1	0
mmu-miR-302d	MIMAT0003377	NM_011511	Abcc9	ATP-binding cassette, sub-family C (CFTR/MRP), member 9	0	0	1	0	0	0	0	1	0	1	0
mmu-miR-302d	MIMAT0003377	NM_011535	Tbx3	T-box 3	0	0	1	0	0	0	0	1	0	1	0
mmu-miR-302d	MIMAT0003377	NM_011571	Tesk1	testis specific protein kinase 1	0	0	1	0	0	0	0	1	0	1	0
mmu-miR-302d	MIMAT0003377	NM_011580	Thbs1	thrombospondin 1	0	0	1	0	0	0	0	1	0	1	0
mmu-miR-302d	MIMAT0003377	NM_011584	Nr1d2	nuclear receptor subfamily 1, group D, member 2	0	0	1	0	0	0	0	1	0	1	0
mmu-miR-302d	MIMAT0003377	NM_011591	Timm17b	translocase of inner mitochondrial membrane 17b	0	0	1	0	0	0	0	1	0	1	0
mmu-miR-302d	MIMAT0003377	NM_011610	Tnfrsf1b	tumor necrosis factor receptor superfamily, member 1b	0	0	1	0	0	0	0	1	0	1	0
mmu-miR-302d	MIMAT0003377	NM_011638	Tfrc	transferrin receptor	0	0	1	0	0	0	0	1	0	1	0
mmu-miR-302d	MIMAT0003377	NM_011639	Trip6	thyroid hormone receptor interactor 6	0	0	1	0	0	0	0	1	0	1	0
mmu-miR-302d	MIMAT0003377	NM_011641	Trp63	transformation related protein 63	0	0	0	0	0	0	1	1	0	1	0
mmu-miR-302d	MIMAT0003377	NM_011650	Tsn	translin	0	0	1	0	0	0	0	1	0	1	0
mmu-miR-302d	MIMAT0003377	NM_011661	Tyr	tyrosinase	0	0	1	0	0	0	0	1	0	1	0
mmu-miR-302d	MIMAT0003377	NM_011665	Ube2i	ubiquitin-conjugating enzyme E2I	0	0	1	0	0	0	0	1	0	1	0
mmu-miR-302d	MIMAT0003377	NM_011668	Ube3a	ubiquitin protein ligase E3A	0	0	0	0	0	0	1	1	0	1	0
mmu-miR-302d	MIMAT0003377	NM_011669	Usp12	ubiquitin specific peptidase 12	0	0	1	0	0	0	0	1	0	1	0
mmu-miR-302d	MIMAT0003377	NM_011672	Ufd1l	ubiquitin fusion degradation 1 like	0	0	1	0	0	0	0	1	0	1	0
mmu-miR-302d	MIMAT0003377	NM_011673	Ugcg	UDP-glucose ceramide glucosyltransferase	0	0	1	0	0	0	0	1	0	1	0
mmu-miR-302d	MIMAT0003377	NM_011674	Ugt8a	UDP galactosyltransferase 8A	0	0	1	0	0	0	0	1	0	1	0
mmu-miR-302d	MIMAT0003377	NM_011682	Utrn	utrophin	0	0	1	0	0	0	0	1	0	1	0
mmu-miR-302d	MIMAT0003377	NM_011699	Lin7c	lin-7 homolog C (C. elegans)	0	0	1	0	0	0	0	1	0	1	0
mmu-miR-302d	MIMAT0003377	NM_011717	Wiz	widely-interspaced zinc finger motifs	0	0	1	0	0	0	0	1	0	1	0
mmu-miR-302d	MIMAT0003377	NM_011719	Wnt9b	wingless-type MMTV integration site 9B	0	0	1	0	0	0	0	1	0	1	0
mmu-miR-302d	MIMAT0003377	NM_011740	Ywhaz	tyrosine 3-monooxygenase/tryptophan 5-monooxygenase activation protein, zeta polypeptide	0	0	1	0	0	0	0	1	0	1	0
mmu-miR-302d	MIMAT0003377	NM_011749	Zfp148	zinc finger protein 148	0	0	0	0	0	0	1	1	0	1	0
mmu-miR-302d	MIMAT0003377	NM_011759	Zfp41	zinc finger protein 41	0	0	1	0	0	0	0	1	0	1	0
mmu-miR-302d	MIMAT0003377	NM_011762	Zfp59	zinc finger protein 59	0	0	1	0	0	0	0	1	0	1	0
mmu-miR-302d	MIMAT0003377	NM_011763	Zfp9	zinc finger protein 9	0	0	1	0	0	0	0	1	0	1	0
mmu-miR-302d	MIMAT0003377	NM_011768	Zfx	zinc finger protein X-linked	0	0	0	0	0	0	1	1	0	1	0
mmu-miR-302d	MIMAT0003377	NM_011769	Zim1	zinc finger, imprinted 1	0	0	1	0	0	0	0	1	0	1	0
mmu-miR-302d	MIMAT0003377	NM_011770	Ikzf2	IKAROS family zinc finger 2	0	0	0	0	0	0	1	1	0	1	0
mmu-miR-302d	MIMAT0003377	NM_011771	Ikzf3	IKAROS family zinc finger 3	0	0	1	0	0	0	0	1	0	1	0
mmu-miR-302d	MIMAT0003377	NM_011774	Slc30a4	solute carrier family 30 (zinc transporter), member 4	0	0	1	0	0	0	0	1	0	1	0
mmu-miR-302d	MIMAT0003377	NM_011780	Adam23	a disintegrin and metallopeptidase domain 23	0	0	1	0	0	0	0	1	0	1	0
mmu-miR-302d	MIMAT0003377	NM_011782	Adamts5	a disintegrin-like and metallopeptidase (reprolysin type) with thrombospondin type 1 motif, 5 (aggrecanase-2)	0	0	1	0	0	0	0	1	0	1	0
mmu-miR-302d	MIMAT0003377	NM_011794	Bpnt1	bisphosphate 3"-nucleotidase 1	0	0	1	0	0	0	0	1	0	1	0
mmu-miR-302d	MIMAT0003377	NM_011799	Cdc6	cell division cycle 6 homolog (S. cerevisiae)	0	0	1	0	0	0	0	1	0	1	0
mmu-miR-302d	MIMAT0003377	NM_011800	Cdh20	cadherin 20	0	0	1	0	0	0	0	1	0	1	0
mmu-miR-302d	MIMAT0003377	NM_011803	Klf6	Kruppel-like factor 6	0	0	1	0	0	0	0	1	0	1	0
mmu-miR-302d	MIMAT0003377	NM_011806	Dmtf1	cyclin D binding myb-like transcription factor 1	0	0	1	0	0	0	0	1	0	1	0
mmu-miR-302d	MIMAT0003377	NM_011812	Fbln5	fibulin 5	0	0	1	0	0	0	0	1	0	1	0
mmu-miR-302d	MIMAT0003377	NM_011816	G3bp2	GTPase activating protein (SH3 domain) binding protein 2	0	0	1	0	0	0	0	1	0	1	0
mmu-miR-302d	MIMAT0003377	NM_011821	Gpc6	glypican 6	0	0	1	0	0	0	0	1	0	1	0
mmu-miR-302d	MIMAT0003377	NM_011823	Gpr34	G protein-coupled receptor 34	0	0	1	0	0	0	0	1	0	1	0
mmu-miR-302d	MIMAT0003377	NM_011838	Lynx1	Ly6/neurotoxin 1	0	0	1	0	0	0	0	1	0	1	0
mmu-miR-302d	MIMAT0003377	NM_011844	Mgll	monoglyceride lipase	0	0	1	0	0	0	0	1	0	1	0
mmu-miR-302d	MIMAT0003377	NM_011854	Oasl2	2"-5" oligoadenylate synthetase-like 2	0	0	1	0	0	0	0	1	0	1	0
mmu-miR-302d	MIMAT0003377	NM_011860	Nlrp5	NLR family, pyrin domain containing 5	0	0	1	0	0	0	0	1	0	1	0
mmu-miR-302d	MIMAT0003377	NM_011866	Pde10a	phosphodiesterase 10A	0	0	1	0	0	0	0	1	0	1	0
mmu-miR-302d	MIMAT0003377	NM_011873	Dazap2	DAZ associated protein 2	0	0	0	0	0	0	1	1	0	1	0
mmu-miR-302d	MIMAT0003377	NM_011889	Sept3	septin 3	0	0	1	0	0	0	0	1	0	1	0
mmu-miR-302d	MIMAT0003377	NM_011890	Sgcb	sarcoglycan, beta (dystrophin-associated glycoprotein)	0	0	1	0	0	0	0	1	0	1	0
mmu-miR-302d	MIMAT0003377	NM_011895	Slc35a1	solute carrier family 35 (CMP-sialic acid transporter), member 1	0	0	1	0	0	0	0	1	0	1	0
mmu-miR-302d	MIMAT0003377	NM_011898	Spry4	sprouty homolog 4 (Drosophila)	0	0	1	0	0	0	0	1	0	1	0
mmu-miR-302d	MIMAT0003377	NM_011913	Best1	bestrophin 1	0	0	1	0	0	0	0	1	0	1	0
mmu-miR-302d	MIMAT0003377	NM_011917	Xrn2	5"-3" exoribonuclease 2	0	0	1	0	0	0	0	1	0	1	0
mmu-miR-302d	MIMAT0003377	NM_011920	Abcg2	ATP-binding cassette, sub-family G (WHITE), member 2	0	0	1	0	0	0	0	1	0	1	0
mmu-miR-302d	MIMAT0003377	NM_011931	Rfwd2	ring finger and WD repeat domain 2	0	0	1	0	0	0	0	1	0	1	0
mmu-miR-302d	MIMAT0003377	NM_011936	Fto	fat mass and obesity associated	0	0	1	0	0	0	0	1	0	1	0
mmu-miR-302d	MIMAT0003377	NM_011945	Map3k1	mitogen-activated protein kinase kinase kinase 1	0	0	1	0	0	0	0	1	0	1	0
mmu-miR-302d	MIMAT0003377	NM_011951	Mapk14	mitogen-activated protein kinase 14	0	0	1	0	0	0	0	1	0	1	0
mmu-miR-302d	MIMAT0003377	NM_011958	Orc4l	origin recognition complex, subunit 4-like (S. cerevisiae)	0	0	1	0	0	0	0	1	0	1	0
mmu-miR-302d	MIMAT0003377	NM_011960	Parg	poly (ADP-ribose) glycohydrolase	0	0	1	0	0	0	0	1	0	1	0
mmu-miR-302d	MIMAT0003377	NM_011990	Slc7a11	solute carrier family 7 (cationic amino acid transporter, y+ system), member 11	0	0	1	0	0	0	0	1	0	1	0
mmu-miR-302d	MIMAT0003377	NM_011994	Abcd2	ATP-binding cassette, sub-family D (ALD), member 2	0	0	1	0	0	0	0	1	0	1	0
mmu-miR-302d	MIMAT0003377	NM_011995	Pclo	piccolo (presynaptic cytomatrix protein)	0	0	1	0	0	0	0	1	0	1	0
mmu-miR-302d	MIMAT0003377	NM_012010	Eif2s3x	eukaryotic translation initiation factor 2, subunit 3, structural gene X-linked	0	0	1	0	0	0	0	1	0	1	0
mmu-miR-302d	MIMAT0003377	NM_012032	Serinc3	serine incorporator 3	0	0	1	0	0	0	0	1	0	1	0
mmu-miR-302d	MIMAT0003377	NM_012052	Rps3	ribosomal protein S3	0	0	1	0	0	0	0	1	0	1	0
mmu-miR-302d	MIMAT0003377	NM_013456	Actn3	actinin alpha 3	0	0	1	0	0	0	0	1	0	1	0
mmu-miR-302d	MIMAT0003377	NM_013463	Gla	galactosidase, alpha	0	0	1	0	0	0	0	1	0	1	0
mmu-miR-302d	MIMAT0003377	NM_013464	Ahr	aryl-hydrocarbon receptor	0	0	1	0	0	0	0	1	0	1	0
mmu-miR-302d	MIMAT0003377	NM_013493	Cnbp	cellular nucleic acid binding protein	0	0	1	0	0	0	0	1	0	1	0
mmu-miR-302d	MIMAT0003377	NM_013495	Cpt1a	carnitine palmitoyltransferase 1a, liver	0	0	1	0	0	0	0	1	0	1	0
mmu-miR-302d	MIMAT0003377	NM_013500	Hapln1	hyaluronan and proteoglycan link protein 1	0	0	1	0	0	0	0	1	0	1	0
mmu-miR-302d	MIMAT0003377	NM_013507	Eif4g2	eukaryotic translation initiation factor 4, gamma 2	0	0	1	0	0	0	0	1	0	1	0
mmu-miR-302d	MIMAT0003377	NM_013515	Stom	stomatin	0	0	1	0	0	0	0	1	0	1	0
mmu-miR-302d	MIMAT0003377	NM_013517	Fcer2a	Fc receptor, IgE, low affinity II, alpha polypeptide	0	0	1	0	0	0	0	1	0	1	0
mmu-miR-302d	MIMAT0003377	NM_013529	Gfpt2	glutamine fructose-6-phosphate transaminase 2	0	0	1	0	0	0	0	1	0	1	0
mmu-miR-302d	MIMAT0003377	NM_013540	Gria2	glutamate receptor, ionotropic, AMPA2 (alpha 2)	0	0	1	0	0	0	0	1	0	1	0
mmu-miR-302d	MIMAT0003377	NM_013582	Lhcgr	luteinizing hormone/choriogonadotropin receptor	0	0	1	0	0	0	0	1	0	1	0
mmu-miR-302d	MIMAT0003377	NM_013587	Lrpap1	low density lipoprotein receptor-related protein associated protein 1	0	0	1	0	0	0	0	1	0	1	0
mmu-miR-302d	MIMAT0003377	NM_013594	Mbd1	methyl-CpG binding domain protein 1	0	0	1	0	0	0	0	1	0	1	0
mmu-miR-302d	MIMAT0003377	NM_013598	Kitl	kit ligand	0	0	1	0	0	0	0	1	0	1	0
mmu-miR-302d	MIMAT0003377	NM_013625	Pafah1b1	platelet-activating factor acetylhydrolase, isoform 1b, beta1 subunit	0	0	1	0	0	0	0	1	0	1	0
mmu-miR-302d	MIMAT0003377	NM_013643	Ptpn5	protein tyrosine phosphatase, non-receptor type 5	0	0	1	0	0	0	0	1	0	1	0
mmu-miR-302d	MIMAT0003377	NM_013671	Sod2	superoxide dismutase 2, mitochondrial	0	0	1	0	0	0	0	1	0	1	0
mmu-miR-302d	MIMAT0003377	NM_013674	Irf4	interferon regulatory factor 4	0	0	1	0	0	0	0	1	0	1	0
mmu-miR-302d	MIMAT0003377	NM_013685	Tcf4	transcription factor 4	0	0	1	0	0	0	0	1	0	1	0
mmu-miR-302d	MIMAT0003377	NM_013699	Ubp1	upstream binding protein 1	0	0	1	0	0	0	0	1	0	1	0
mmu-miR-302d	MIMAT0003377	NM_013732	Cartpt	CART prepropeptide	0	0	1	0	0	0	0	1	0	1	0
mmu-miR-302d	MIMAT0003377	NM_013737	Pla2g7	phospholipase A2, group VII (platelet-activating factor acetylhydrolase, plasma)	0	0	1	0	0	0	0	1	0	1	0
mmu-miR-302d	MIMAT0003377	NM_013743	Pdk4	pyruvate dehydrogenase kinase, isoenzyme 4	0	0	1	0	0	0	0	1	0	1	0
mmu-miR-302d	MIMAT0003377	NM_013745	Nufip1	nuclear fragile X mental retardation protein interacting protein 1	0	0	1	0	0	0	0	1	0	1	0
mmu-miR-302d	MIMAT0003377	NM_013749	Tnfrsf12a	tumor necrosis factor receptor superfamily, member 12a	0	0	1	0	0	0	0	1	0	1	0
mmu-miR-302d	MIMAT0003377	NM_013751	Hrasls	HRAS-like suppressor	0	0	1	0	0	0	0	1	0	1	0
mmu-miR-302d	MIMAT0003377	NM_013757	Sytl4	synaptotagmin-like 4	0	0	1	0	0	0	0	1	0	1	0
mmu-miR-302d	MIMAT0003377	NM_013763	Tbl2	transducin (beta)-like 2	0	0	1	0	0	0	0	1	0	1	0
mmu-miR-302d	MIMAT0003377	NM_013770	Slc25a10	solute carrier family 25 (mitochondrial carrier, dicarboxylate transporter), member 10	0	0	1	0	0	0	0	1	0	1	0
mmu-miR-302d	MIMAT0003377	NM_013775	Tcl1b2	T-cell leukemia/lymphoma 1B, 2	0	0	1	0	0	0	0	1	0	1	0
mmu-miR-302d	MIMAT0003377	NM_013776	Tcl1b5	T-cell leukemia/lymphoma 1B, 5	0	0	1	0	0	0	0	1	0	1	0
mmu-miR-302d	MIMAT0003377	NM_013785	Ihpk1	inositol hexaphosphate kinase 1	0	0	0	0	0	0	1	1	0	1	0
mmu-miR-302d	MIMAT0003377	NM_013787	Skp2	S-phase kinase-associated protein 2 (p45)	0	0	1	0	0	0	0	1	0	1	0
mmu-miR-302d	MIMAT0003377	NM_013827	Mtf2	metal response element binding transcription factor 2	0	0	1	0	0	0	0	1	0	1	0
mmu-miR-302d	MIMAT0003377	NM_013860	Limd1	LIM domains containing 1	0	0	1	0	0	0	0	1	0	1	0
mmu-miR-302d	MIMAT0003377	NM_013866	Zfp385a	zinc finger protein 385A	0	0	0	0	0	0	1	1	0	1	0
mmu-miR-302d	MIMAT0003377	NM_013877	Cabp5	calcium binding protein 5	0	0	1	0	0	0	0	1	0	1	0
mmu-miR-302d	MIMAT0003377	NM_013885	Clic4	chloride intracellular channel 4 (mitochondrial)	0	0	1	0	0	0	0	1	0	1	0
mmu-miR-302d	MIMAT0003377	NM_013886	Hdgfrp3	hepatoma-derived growth factor, related protein 3	0	0	1	0	0	0	0	1	0	1	0
mmu-miR-302d	MIMAT0003377	NM_013895	Timm13	translocase of inner mitochondrial membrane 13 homolog (yeast)	0	0	1	0	0	0	0	1	0	1	0
mmu-miR-302d	MIMAT0003377	NM_013905	Heyl	hairy/enhancer-of-split related with YRPW motif-like	0	0	1	0	0	0	0	1	0	1	0
mmu-miR-302d	MIMAT0003377	NM_013906	Adamts8	a disintegrin-like and metallopeptidase (reprolysin type) with thrombospondin type 1 motif, 8	0	0	1	0	0	0	0	1	0	1	0
mmu-miR-302d	MIMAT0003377	NM_013915	Zfp238	zinc finger protein 238	0	0	0	0	0	0	1	1	0	1	0
mmu-miR-302d	MIMAT0003377	NM_013918	Usp25	ubiquitin specific peptidase 25	0	0	1	0	0	0	0	1	0	1	0
mmu-miR-302d	MIMAT0003377	NM_013922	Zfp354c	zinc finger protein 354C	0	0	1	0	0	0	0	1	0	1	0
mmu-miR-302d	MIMAT0003377	NM_015730	Chrna4	cholinergic receptor, nicotinic, alpha polypeptide 4	0	0	1	0	0	0	0	1	0	1	0
mmu-miR-302d	MIMAT0003377	NM_015753	Zeb2	zinc finger E-box binding homeobox 2	0	0	1	0	0	0	0	1	0	1	0
mmu-miR-302d	MIMAT0003377	NM_015786	Hist1h1c	histone cluster 1, H1c	0	0	1	0	0	0	0	1	0	1	0
mmu-miR-302d	MIMAT0003377	NM_015791	Fbxo8	F-box protein 8	0	0	1	0	0	0	0	1	0	1	0
mmu-miR-302d	MIMAT0003377	NM_015805	Atp9b	ATPase, class II, type 9B	0	0	1	0	0	0	0	1	0	1	0
mmu-miR-302d	MIMAT0003377	NM_015818	Hs6st1	heparan sulfate 6-O-sulfotransferase 1	0	0	1	0	0	0	0	1	0	1	0
mmu-miR-302d	MIMAT0003377	NM_015819	Hs6st2	heparan sulfate 6-O-sulfotransferase 2	0	0	1	0	0	0	0	1	0	1	0
mmu-miR-302d	MIMAT0003377	NM_016662	Mxd3	Max dimerization protein 3	0	0	1	0	0	0	0	1	0	1	0
mmu-miR-302d	MIMAT0003377	NM_016670	Pknox1	Pbx/knotted 1 homeobox	0	0	1	0	0	0	0	1	0	1	0
mmu-miR-302d	MIMAT0003377	NM_016675	Cldn2	claudin 2	0	0	1	0	0	0	0	1	0	1	0
mmu-miR-302d	MIMAT0003377	NM_016684	Zscan12	zinc finger and SCAN domain containing 12	0	0	1	0	0	0	0	1	0	1	0
mmu-miR-302d	MIMAT0003377	NM_016711	Tmod2	tropomodulin 2	0	0	1	0	0	0	0	1	0	1	0
mmu-miR-302d	MIMAT0003377	NM_016714	Nup50	nucleoporin 50	0	0	1	0	0	0	0	1	0	1	0
mmu-miR-302d	MIMAT0003377	NM_016769	Smad3	MAD homolog 3 (Drosophila)	0	0	1	0	0	0	0	1	0	1	0
mmu-miR-302d	MIMAT0003377	NM_016778	Bok	Bcl-2-related ovarian killer protein	0	0	1	0	0	0	0	1	0	1	0
mmu-miR-302d	MIMAT0003377	NM_016787	Bnip2	BCL2/adenovirus E1B interacting protein 1, NIP2	0	0	1	0	0	0	0	1	0	1	0
mmu-miR-302d	MIMAT0003377	NM_016803	Chst3	carbohydrate (chondroitin 6/keratan) sulfotransferase 3	0	0	1	0	0	0	0	1	0	1	0
mmu-miR-302d	MIMAT0003377	NM_016806	Hnrnpa2b1	heterogeneous nuclear ribonucleoprotein A2/B1	0	0	1	0	0	0	0	1	0	1	0
mmu-miR-302d	MIMAT0003377	NM_016810	Gosr1	golgi SNAP receptor complex member 1	0	0	1	0	0	0	0	1	0	1	0
mmu-miR-302d	MIMAT0003377	NM_016843	Atxn10	ataxin 10	0	0	1	0	0	0	0	1	0	1	0
mmu-miR-302d	MIMAT0003377	NM_016862	Vti1a	vesicle transport through interaction with t-SNAREs homolog 1A (yeast)	0	0	1	0	0	0	0	1	0	1	0
mmu-miR-302d	MIMAT0003377	NM_016863	Fkbp1b	FK506 binding protein 1b	0	0	1	0	0	0	0	1	0	1	0
mmu-miR-302d	MIMAT0003377	NM_016894	Ramp1	receptor (calcitonin) activity modifying protein 1	0	0	1	0	0	0	0	1	0	1	0
mmu-miR-302d	MIMAT0003377	NM_016900	Cav2	caveolin 2	0	0	1	0	0	0	0	1	0	1	0
mmu-miR-302d	MIMAT0003377	NM_016915	Pla2g6	phospholipase A2, group VI	0	0	1	0	0	0	0	1	0	1	0
mmu-miR-302d	MIMAT0003377	NM_016916	Blcap	bladder cancer associated protein homolog (human)	0	0	0	0	0	0	1	1	0	1	0
mmu-miR-302d	MIMAT0003377	NM_016917	Slc40a1	solute carrier family 40 (iron-regulated transporter), member 1	0	0	1	0	0	0	0	1	0	1	0
mmu-miR-302d	MIMAT0003377	NM_016927	Pkd2l2	polycystic kidney disease 2-like 2	0	0	1	0	0	0	0	1	0	1	0
mmu-miR-302d	MIMAT0003377	NM_016973	St6galnac6	ST6 (alpha-N-acetyl-neuraminyl-2,3-beta-galactosyl-1,3)-N-acetylgalactosaminide alpha-2,6-sialyltransferase 6	0	0	1	0	0	0	0	1	0	1	0
mmu-miR-302d	MIMAT0003377	NM_017367	Ccni	cyclin I	0	0	1	0	0	0	0	1	0	1	0
mmu-miR-302d	MIMAT0003377	NM_017402	Arhgef7	Rho guanine nucleotide exchange factor (GEF7)	0	0	1	0	0	0	0	1	0	1	0
mmu-miR-302d	MIMAT0003377	NM_017406	Crebl1	cAMP responsive element binding protein-like 1	0	0	1	0	0	0	0	1	0	1	0
mmu-miR-302d	MIMAT0003377	NM_017469	Gucy1b3	guanylate cyclase 1, soluble, beta 3	0	0	1	0	0	0	0	1	0	1	0
mmu-miR-302d	MIMAT0003377	NM_017475	Rragc	Ras-related GTP binding C	0	0	1	0	0	0	0	1	0	1	0
mmu-miR-302d	MIMAT0003377	NM_017479	Myst4	MYST histone acetyltransferase monocytic leukemia 4	0	0	1	0	0	0	0	1	0	1	0
mmu-miR-302d	MIMAT0003377	NM_017480	Icos	inducible T-cell co-stimulator	0	0	1	0	0	0	0	1	0	1	0
mmu-miR-302d	MIMAT0003377	NM_018742	Bet1l	blocked early in transport 1 homolog (S. cerevisiae)-like	0	0	1	0	0	0	0	1	0	1	0
mmu-miR-302d	MIMAT0003377	NM_018743	Agpat6	1-acylglycerol-3-phosphate O-acyltransferase 6 (lysophosphatidic acid acyltransferase, zeta)	0	0	1	0	0	0	0	1	0	1	0
mmu-miR-302d	MIMAT0003377	NM_018745	Azin1	antizyme inhibitor 1	0	0	1	0	0	0	0	1	0	1	0
mmu-miR-302d	MIMAT0003377	NM_018750	Rassf5	Ras association (RalGDS/AF-6) domain family member 5	0	0	1	0	0	0	0	1	0	1	0
mmu-miR-302d	MIMAT0003377	NM_018760	Slc4a4	solute carrier family 4 (anion exchanger), member 4	0	0	1	0	0	0	0	1	0	1	0
mmu-miR-302d	MIMAT0003377	NM_018765	Wbp4	WW domain binding protein 4	0	0	1	0	0	0	0	1	0	1	0
mmu-miR-302d	MIMAT0003377	NM_018770	Cadm1	cell adhesion molecule 1	0	0	0	0	0	0	1	1	0	1	0
mmu-miR-302d	MIMAT0003377	NM_018774	Phc2	polyhomeotic-like 2 (Drosophila)	0	0	1	0	0	0	0	1	0	1	0
mmu-miR-302d	MIMAT0003377	NM_018781	Egr3	early growth response 3	0	0	1	0	0	0	0	1	0	1	0
mmu-miR-302d	MIMAT0003377	NM_018811	Abhd2	abhydrolase domain containing 2	0	0	1	0	0	0	0	1	0	1	0
mmu-miR-302d	MIMAT0003377	NM_018814	Pcnx	pecanex homolog (Drosophila)	0	0	1	0	0	0	0	1	0	1	0
mmu-miR-302d	MIMAT0003377	NM_018818	Chm	choroidermia	0	0	1	0	0	0	0	1	0	1	0
mmu-miR-302d	MIMAT0003377	NM_018822	Sgsh	N-sulfoglucosamine sulfohydrolase (sulfamidase)	0	0	1	0	0	0	0	1	0	1	0
mmu-miR-302d	MIMAT0003377	NM_018832	Magix	MAGI family member, X-linked	0	0	1	0	0	0	0	1	0	1	0
mmu-miR-302d	MIMAT0003377	NM_018852	Scn9a	sodium channel, voltage-gated, type IX, alpha	0	0	1	0	0	0	0	1	0	1	0
mmu-miR-302d	MIMAT0003377	NM_018861	Slc1a4	solute carrier family 1 (glutamate/neutral amino acid transporter), member 4	0	0	1	0	0	0	0	1	0	1	0
mmu-miR-302d	MIMAT0003377	NM_018865	Wisp1	WNT1 inducible signaling pathway protein 1	0	0	1	0	0	0	0	1	0	1	0
mmu-miR-302d	MIMAT0003377	NM_018878	Paxip1	PAX interacting (with transcription-activation domain) protein 1	0	0	1	0	0	0	0	1	0	1	0
mmu-miR-302d	MIMAT0003377	NM_019388	Cd86	CD86 antigen	0	0	1	0	0	0	0	1	0	1	0
mmu-miR-302d	MIMAT0003377	NM_019404	Avpr2	arginine vasopressin receptor 2	0	0	1	0	0	0	0	1	0	1	0
mmu-miR-302d	MIMAT0003377	NM_019410	Pfn2	profilin 2	0	0	0	0	0	0	1	1	0	1	0
mmu-miR-302d	MIMAT0003377	NM_019423	Elovl2	elongation of very long chain fatty acids (FEN1/Elo2, SUR4/Elo3, yeast)-like 2	0	0	1	0	0	0	0	1	0	1	0
mmu-miR-302d	MIMAT0003377	NM_019432	Tmem37	transmembrane protein 37	0	0	1	0	0	0	0	1	0	1	0
mmu-miR-302d	MIMAT0003377	NM_019459	Nphs1	nephrosis 1 homolog, nephrin (human)	0	0	1	0	0	0	0	1	0	1	0
mmu-miR-302d	MIMAT0003377	NM_019464	Sh3glb1	SH3-domain GRB2-like B1 (endophilin)	0	0	1	0	0	0	0	1	0	1	0
mmu-miR-302d	MIMAT0003377	NM_019480	Ebag9	estrogen receptor-binding fragment-associated gene 9	0	0	1	0	0	0	0	1	0	1	0
mmu-miR-302d	MIMAT0003377	NM_019483	Smad9	MAD homolog 9 (Drosophila)	0	0	1	0	0	0	0	1	0	1	0
mmu-miR-302d	MIMAT0003377	NM_019494	Cxcl11	chemokine (C-X-C motif) ligand 11	0	0	1	0	0	0	0	1	0	1	0
mmu-miR-302d	MIMAT0003377	NM_019535	Sh3gl2	SH3-domain GRB2-like 2	0	0	1	0	0	0	0	1	0	1	0
mmu-miR-302d	MIMAT0003377	NM_019541	Cts8	cathepsin 8	0	0	1	0	0	0	0	1	0	1	0
mmu-miR-302d	MIMAT0003377	NM_019550	Ptbp2	polypyrimidine tract binding protein 2	0	0	1	0	0	0	0	1	0	1	0
mmu-miR-302d	MIMAT0003377	NM_019571	Tspan5	tetraspanin 5	0	0	1	0	0	0	0	1	0	1	0
mmu-miR-302d	MIMAT0003377	NM_019575	Scamp4	secretory carrier membrane protein 4	0	0	1	0	0	0	0	1	0	1	0
mmu-miR-302d	MIMAT0003377	NM_019577	Ccl24	chemokine (C-C motif) ligand 24	0	0	1	0	0	0	0	1	0	1	0
mmu-miR-302d	MIMAT0003377	NM_019581	Gtpbp2	GTP binding protein 2	0	0	1	0	0	0	0	1	0	1	0
mmu-miR-302d	MIMAT0003377	NM_019586	Ube2j1	ubiquitin-conjugating enzyme E2, J1	0	0	1	0	0	0	0	1	0	1	0
mmu-miR-302d	MIMAT0003377	NM_019632	Napb	N-ethylmaleimide sensitive fusion protein attachment protein beta	0	0	1	0	0	0	0	1	0	1	0
mmu-miR-302d	MIMAT0003377	NM_019637	Styx	phosphoserine/threonine/tyrosine interaction protein	0	0	1	0	0	0	0	1	0	1	0
mmu-miR-302d	MIMAT0003377	NM_019640	Pitpnb	phosphatidylinositol transfer protein, beta	0	0	1	0	0	0	0	1	0	1	0
mmu-miR-302d	MIMAT0003377	NM_019645	Pkp1	plakophilin 1	0	0	1	0	0	0	0	1	0	1	0
mmu-miR-302d	MIMAT0003377	NM_019649	Clptm1	cleft lip and palate associated transmembrane protein 1	0	0	1	0	0	0	0	1	0	1	0
mmu-miR-302d	MIMAT0003377	NM_019650	Gosr2	golgi SNAP receptor complex member 2	0	0	1	0	0	0	0	1	0	1	0
mmu-miR-302d	MIMAT0003377	NM_019656	Tspan6	tetraspanin 6	0	0	1	0	0	0	0	1	0	1	0
mmu-miR-302d	MIMAT0003377	NM_019663	Pias1	protein inhibitor of activated STAT 1	0	0	1	0	0	0	0	1	0	1	0
mmu-miR-302d	MIMAT0003377	NM_019667	Stam2	signal transducing adaptor molecule (SH3 domain and ITAM motif) 2	0	0	1	0	0	0	0	1	0	1	0
mmu-miR-302d	MIMAT0003377	NM_019673	Actl6a	actin-like 6A	0	0	0	0	0	0	1	1	0	1	0
mmu-miR-302d	MIMAT0003377	NM_019678	Tfg	Trk-fused gene	0	0	1	0	0	0	0	1	0	1	0
mmu-miR-302d	MIMAT0003377	NM_019703	Pfkp	phosphofructokinase, platelet	0	0	1	0	0	0	0	1	0	1	0
mmu-miR-302d	MIMAT0003377	NM_019711	Rbms2	RNA binding motif, single stranded interacting protein 2	0	0	1	0	0	0	0	1	0	1	0
mmu-miR-302d	MIMAT0003377	NM_019715	Kcmf1	potassium channel modulatory factor 1	0	0	1	0	0	0	0	1	0	1	0
mmu-miR-302d	MIMAT0003377	NM_019733	Rbpms	RNA binding protein gene with multiple splicing	0	0	1	0	0	0	0	1	0	1	0
mmu-miR-302d	MIMAT0003377	NM_019739	Foxo1	forkhead box O1	0	0	1	0	0	0	0	1	0	1	0
mmu-miR-302d	MIMAT0003377	NM_019742	Tusc2	tumor suppressor candidate 2	0	0	0	0	0	0	1	1	0	1	0
mmu-miR-302d	MIMAT0003377	NM_019744	Ncoa4	nuclear receptor coactivator 4	0	0	1	0	0	0	0	1	0	1	0
mmu-miR-302d	MIMAT0003377	NM_019747	Zfp113	zinc finger protein 113	0	0	1	0	0	0	0	1	0	1	0
mmu-miR-302d	MIMAT0003377	NM_019758	Mtch2	mitochondrial carrier homolog 2 (C. elegans)	0	0	1	0	0	0	0	1	0	1	0
mmu-miR-302d	MIMAT0003377	NM_019760	Serinc1	serine incorporator 1	0	0	1	0	0	0	0	1	0	1	0
mmu-miR-302d	MIMAT0003377	NM_019774	Akap8	A kinase (PRKA) anchor protein 8	0	0	1	0	0	0	0	1	0	1	0
mmu-miR-302d	MIMAT0003377	NM_019788	Pldn	pallidin	0	0	1	0	0	0	0	1	0	1	0
mmu-miR-302d	MIMAT0003377	NM_019796	Syncrip	synaptotagmin binding, cytoplasmic RNA interacting protein	0	0	1	0	0	0	0	1	0	1	0
mmu-miR-302d	MIMAT0003377	NM_019797	Trip4	thyroid hormone receptor interactor 4	0	0	1	0	0	0	0	1	0	1	0
mmu-miR-302d	MIMAT0003377	NM_019805	Anapc7	anaphase promoting complex subunit 7	0	0	1	0	0	0	0	1	0	1	0
mmu-miR-302d	MIMAT0003377	NM_019806	Vapb	vesicle-associated membrane protein, associated protein B and C	0	0	1	0	0	0	0	1	0	1	0
mmu-miR-302d	MIMAT0003377	NM_019811	Acss2	acyl-CoA synthetase short-chain family member 2	0	0	1	0	0	0	0	1	0	1	0
mmu-miR-302d	MIMAT0003377	NM_019820	Cbln3	cerebellin 3 precursor protein	0	0	1	0	0	0	0	1	0	1	0
mmu-miR-302d	MIMAT0003377	NM_019827	Gsk3b	glycogen synthase kinase 3 beta	0	0	1	0	0	0	0	1	0	1	0
mmu-miR-302d	MIMAT0003377	NM_019834	Git2	G protein-coupled receptor kinase-interactor 2	0	0	1	0	0	0	0	1	0	1	0
mmu-miR-302d	MIMAT0003377	NM_019837	Nudt3	nudix (nucleotide diphosphate linked moiety X)-type motif 3	0	0	1	0	0	0	0	1	0	1	0
mmu-miR-302d	MIMAT0003377	NM_019867	Ngef	neuronal guanine nucleotide exchange factor	0	0	1	0	0	0	0	1	0	1	0
mmu-miR-302d	MIMAT0003377	NM_019878	Sult1b1	sulfotransferase family 1B, member 1	0	0	1	0	0	0	0	1	0	1	0
mmu-miR-302d	MIMAT0003377	NM_019913	Txn2	thioredoxin 2	0	0	1	0	0	0	0	1	0	1	0
mmu-miR-302d	MIMAT0003377	NM_019920	Map2k1ip1	mitogen-activated protein kinase kinase 1 interacting protein 1	0	0	1	0	0	0	0	1	0	1	0
mmu-miR-302d	MIMAT0003377	NM_019948	Clec4e	C-type lectin domain family 4, member e	0	0	1	0	0	0	0	1	0	1	0
mmu-miR-302d	MIMAT0003377	NM_019951	Sec11a	SEC11 homolog A (S. cerevisiae)	0	0	1	0	0	0	0	1	0	1	0
mmu-miR-302d	MIMAT0003377	NM_019956	Krt71	keratin 71	0	0	1	0	0	0	0	1	0	1	0
mmu-miR-302d	MIMAT0003377	NM_019963	Stat2	signal transducer and activator of transcription 2	0	0	1	0	0	0	0	1	0	1	0
mmu-miR-302d	MIMAT0003377	NM_019971	Pdgfc	platelet-derived growth factor, C polypeptide	0	0	1	0	0	0	0	1	0	1	0
mmu-miR-302d	MIMAT0003377	NM_019993	Aldh9a1	aldehyde dehydrogenase 9, subfamily A1	0	0	1	0	0	0	0	1	0	1	0
mmu-miR-302d	MIMAT0003377	NM_020007	Mbnl1	muscleblind-like 1 (Drosophila)	0	0	0	0	0	0	1	1	0	1	0
mmu-miR-302d	MIMAT0003377	NM_020049	Slc6a14	solute carrier family 6 (neurotransmitter transporter), member 14	0	0	1	0	0	0	0	1	0	1	0
mmu-miR-302d	MIMAT0003377	NM_020252	Nrxn1	neurexin I	0	0	1	0	0	0	0	1	0	1	0
mmu-miR-302d	MIMAT0003377	NM_020267	Trim44	tripartite motif-containing 44	0	0	1	0	0	0	0	1	0	1	0
mmu-miR-302d	MIMAT0003377	NM_020278	Lgi1	leucine-rich repeat LGI family, member 1	0	0	1	0	0	0	0	1	0	1	0
mmu-miR-302d	MIMAT0003377	NM_020283	B3galt1	UDP-Gal:betaGlcNAc beta 1,3-galactosyltransferase, polypeptide 1	0	0	1	0	0	0	0	1	0	1	0
mmu-miR-302d	MIMAT0003377	NM_020495	Slco1b2	solute carrier organic anion transporter family, member 1b2	0	0	1	0	0	0	0	1	0	1	0
mmu-miR-302d	MIMAT0003377	NM_020510	Fzd2	frizzled homolog 2 (Drosophila)	0	0	1	0	0	0	0	1	0	1	0
mmu-miR-302d	MIMAT0003377	NM_020558	C1d	nuclear DNA binding protein	0	0	1	0	0	0	0	1	0	1	0
mmu-miR-302d	MIMAT0003377	NM_020589	Zfp467	zinc finger protein 467	0	0	1	0	0	0	0	1	0	1	0
mmu-miR-302d	MIMAT0003377	NM_020610	Nrip3	nuclear receptor interacting protein 3	0	0	1	0	0	0	0	1	0	1	0
mmu-miR-302d	MIMAT0003377	NM_021028	Tk2	thymidine kinase 2, mitochondrial	0	0	1	0	0	0	0	1	0	1	0
mmu-miR-302d	MIMAT0003377	NM_021041	Abcc9	ATP-binding cassette, sub-family C (CFTR/MRP), member 9	0	0	1	0	0	0	0	1	0	1	0
mmu-miR-302d	MIMAT0003377	NM_021053	Slc46a2	solute carrier family 46, member 2	0	0	1	0	0	0	0	1	0	1	0
mmu-miR-302d	MIMAT0003377	NM_021284	Kras	v-Ki-ras2 Kirsten rat sarcoma viral oncogene homolog	0	0	1	0	0	0	0	1	0	1	0
mmu-miR-302d	MIMAT0003377	NM_021288	Tyms	thymidylate synthase	0	0	1	0	0	0	0	1	0	1	0
mmu-miR-302d	MIMAT0003377	NM_021305	Sec61a2	Sec61, alpha subunit 2 (S. cerevisiae)	0	0	1	0	0	0	0	1	0	1	0
mmu-miR-302d	MIMAT0003377	NM_021308	Piwil2	piwi-like homolog 2 (Drosophila)	0	0	1	0	0	0	0	1	0	1	0
mmu-miR-302d	MIMAT0003377	NM_021323	Usp29	ubiquitin specific peptidase 29	0	0	1	0	0	0	0	1	0	1	0
mmu-miR-302d	MIMAT0003377	NM_021326	Rbak	RB-associated KRAB repressor	0	0	1	0	0	0	0	1	0	1	0
mmu-miR-302d	MIMAT0003377	NM_021328	Bin3	bridging integrator 3	0	0	1	0	0	0	0	1	0	1	0
mmu-miR-302d	MIMAT0003377	NM_021330	Acp1	acid phosphatase 1, soluble	0	0	1	0	0	0	0	1	0	1	0
mmu-miR-302d	MIMAT0003377	NM_021362	Pappa	pregnancy-associated plasma protein A	0	0	1	0	0	0	0	1	0	1	0
mmu-miR-302d	MIMAT0003377	NM_021364	Clec5a	C-type lectin domain family 5, member a	0	0	1	0	0	0	0	1	0	1	0
mmu-miR-302d	MIMAT0003377	NM_021367	Tslp	thymic stromal lymphopoietin	0	0	1	0	0	0	0	1	0	1	0
mmu-miR-302d	MIMAT0003377	NM_021372	Sertad2	SERTA domain containing 2	0	0	1	0	0	0	0	1	0	1	0
mmu-miR-302d	MIMAT0003377	NM_021382	Tacr3	tachykinin receptor 3	0	0	1	0	0	0	0	1	0	1	0
mmu-miR-302d	MIMAT0003377	NM_021406	Trem1	triggering receptor expressed on myeloid cells 1	0	0	1	0	0	0	0	1	0	1	0
mmu-miR-302d	MIMAT0003377	NM_021414	Ahcyl2	S-adenosylhomocysteine hydrolase-like 2	0	0	1	0	0	0	0	1	0	1	0
mmu-miR-302d	MIMAT0003377	NM_021416	9630031F12Rik	RIKEN cDNA 9630031F12 gene	0	0	1	0	0	0	0	1	0	1	0
mmu-miR-302d	MIMAT0003377	NM_021420	Stk4	serine/threonine kinase 4	0	0	1	0	0	0	0	1	0	1	0
mmu-miR-302d	MIMAT0003377	NM_021432	Nap1l5	nucleosome assembly protein 1-like 5	0	0	1	0	0	0	0	1	0	1	0
mmu-miR-302d	MIMAT0003377	NM_021434	Gpr180	G protein-coupled receptor 180	0	0	1	0	0	0	0	1	0	1	0
mmu-miR-302d	MIMAT0003377	NM_021435	Slc35b4	solute carrier family 35, member B4	0	0	1	0	0	0	0	1	0	1	0
mmu-miR-302d	MIMAT0003377	NM_021439	Chst11	carbohydrate sulfotransferase 11	0	0	1	0	0	0	0	1	0	1	0
mmu-miR-302d	MIMAT0003377	NM_021445	Cts6	cathepsin 6	0	0	1	0	0	0	0	1	0	1	0
mmu-miR-302d	MIMAT0003377	NM_021449	Crbn	cereblon	0	0	1	0	0	0	0	1	0	1	0
mmu-miR-302d	MIMAT0003377	NM_021458	Fzd3	frizzled homolog 3 (Drosophila)	0	0	1	0	0	0	0	1	0	1	0
mmu-miR-302d	MIMAT0003377	NM_021491	Smpd3	sphingomyelin phosphodiesterase 3, neutral	0	0	1	0	0	0	0	1	0	1	0
mmu-miR-302d	MIMAT0003377	NM_021522	Usp14	ubiquitin specific peptidase 14	0	0	1	0	0	0	0	1	0	1	0
mmu-miR-302d	MIMAT0003377	NM_021530	Slc4a8	solute carrier family 4 (anion exchanger), member 8	0	0	1	0	0	0	0	1	0	1	0
mmu-miR-302d	MIMAT0003377	NM_021534	Pxmp4	peroxisomal membrane protein 4	0	0	1	0	0	0	0	1	0	1	0
mmu-miR-302d	MIMAT0003377	NM_021548	Arpp19	cAMP-regulated phosphoprotein 19	0	0	1	0	0	0	0	1	0	1	0
mmu-miR-302d	MIMAT0003377	NM_021563	Erbb2ip	Erbb2 interacting protein	0	0	1	0	0	0	0	1	0	1	0
mmu-miR-302d	MIMAT0003377	NM_021565	Midn	midnolin	0	0	1	0	0	0	0	1	0	1	0
mmu-miR-302d	MIMAT0003377	NM_021600	Chrnd	cholinergic receptor, nicotinic, delta polypeptide	0	0	1	0	0	0	0	1	0	1	0
mmu-miR-302d	MIMAT0003377	NM_021606	Nek6	NIMA (never in mitosis gene a)-related expressed kinase 6	0	0	1	0	0	0	0	1	0	1	0
mmu-miR-302d	MIMAT0003377	NM_021610	Gpa33	glycoprotein A33 (transmembrane)	0	0	1	0	0	0	0	1	0	1	0
mmu-miR-302d	MIMAT0003377	NM_021876	Eed	embryonic ectoderm development	0	0	1	0	0	0	0	1	0	1	0
mmu-miR-302d	MIMAT0003377	NM_021878	Jarid2	jumonji, AT rich interactive domain 2	0	0	1	0	0	0	0	1	0	1	0
mmu-miR-302d	MIMAT0003377	NM_021881	Qk	quaking	0	0	1	0	0	0	0	1	0	1	0
mmu-miR-302d	MIMAT0003377	NM_021889	Syt9	synaptotagmin IX	0	0	1	0	0	0	0	1	0	1	0
mmu-miR-302d	MIMAT0003377	NM_022000	Gnas	GNAS (guanine nucleotide binding protein, alpha stimulating) complex locus	0	0	1	0	0	0	0	1	0	1	0
mmu-miR-302d	MIMAT0003377	NM_022012	Map3k11	mitogen-activated protein kinase kinase kinase 11	0	0	1	0	0	0	0	1	0	1	0
mmu-miR-302d	MIMAT0003377	NM_022015	Taf8	TAF8 RNA polymerase II, TATA box binding protein (TBP)-associated factorq	0	0	1	0	0	0	0	1	0	1	0
mmu-miR-302d	MIMAT0003377	NM_022026	Aqp9	aquaporin 9	0	0	1	0	0	0	0	1	0	1	0
mmu-miR-302d	MIMAT0003377	NM_022027	Syne1	synaptic nuclear envelope 1	0	0	1	0	0	0	0	1	0	1	0
mmu-miR-302d	MIMAT0003377	NM_022326	Ctsm	cathepsin M	0	0	1	0	0	0	0	1	0	1	0
mmu-miR-302d	MIMAT0003377	NM_022409	Zfp296	zinc finger protein 296	0	0	1	0	0	0	0	1	0	1	0
mmu-miR-302d	MIMAT0003377	NM_022414	Ngb	neuroglobin	0	0	1	0	0	0	0	1	0	1	0
mmu-miR-302d	MIMAT0003377	NM_022427	Gpr88	G-protein coupled receptor 88	0	0	1	0	0	0	0	1	0	1	0
mmu-miR-302d	MIMAT0003377	NM_022723	Scube1	signal peptide, CUB domain, EGF-like 1	0	0	1	0	0	0	0	1	0	1	0
mmu-miR-302d	MIMAT0003377	NM_022724	Suv39h2	suppressor of variegation 3-9 homolog 2 (Drosophila)	0	0	1	0	0	0	0	1	0	1	0
mmu-miR-302d	MIMAT0003377	NM_022881	Rgs18	regulator of G-protein signaling 18	0	0	1	0	0	0	0	1	0	1	0
mmu-miR-302d	MIMAT0003377	NM_022882	Lpin2	lipin 2	0	0	1	0	0	0	0	1	0	1	0
mmu-miR-302d	MIMAT0003377	NM_022883	Lpin3	lipin 3	0	0	1	0	0	0	0	1	0	1	0
mmu-miR-302d	MIMAT0003377	NM_022884	Bhmt2	betaine-homocysteine methyltransferase 2	0	0	1	0	0	0	0	1	0	1	0
mmu-miR-302d	MIMAT0003377	NM_022887	Tsc1	tuberous sclerosis 1	0	0	1	0	0	0	0	1	0	1	0
mmu-miR-302d	MIMAT0003377	NM_022890	Cldn12	claudin 12	0	0	1	0	0	0	0	1	0	1	0
mmu-miR-302d	MIMAT0003377	NM_022995	Pmepa1	prostate transmembrane protein, androgen induced 1	0	0	1	0	0	0	0	1	0	1	0
mmu-miR-302d	MIMAT0003377	NM_023045	Xpo7	exportin 7	0	0	1	0	0	0	0	1	0	1	0
mmu-miR-302d	MIMAT0003377	NM_023063	Lima1	LIM domain and actin binding 1	0	0	1	0	0	0	0	1	0	1	0
mmu-miR-302d	MIMAT0003377	NM_023066	Asph	aspartate-beta-hydroxylase	0	0	1	0	0	0	0	1	0	1	0
mmu-miR-302d	MIMAT0003377	NM_023117	Cdc25b	cell division cycle 25 homolog B (S. pombe)	0	0	1	0	0	0	0	1	0	1	0
mmu-miR-302d	MIMAT0003377	NM_023120	Gnb1l	guanine nucleotide binding protein (G protein), beta polypeptide 1-like	0	0	1	0	0	0	0	1	0	1	0
mmu-miR-302d	MIMAT0003377	NM_023210	Anp32e	acidic (leucine-rich) nuclear phosphoprotein 32 family, member E	0	0	1	0	0	0	0	1	0	1	0
mmu-miR-302d	MIMAT0003377	NM_023243	Ccnh	cyclin H	0	0	1	0	0	0	0	1	0	1	0
mmu-miR-302d	MIMAT0003377	NM_023249	Ypel1	yippee-like 1 (Drosophila)	0	0	1	0	0	0	0	1	0	1	0
mmu-miR-302d	MIMAT0003377	NM_023341	Cabc1	chaperone, ABC1 activity of bc1 complex like (S. pombe)	0	0	1	0	0	0	0	1	0	1	0
mmu-miR-302d	MIMAT0003377	NM_023348	Snap29	synaptosomal-associated protein 29	0	0	1	0	0	0	0	1	0	1	0
mmu-miR-302d	MIMAT0003377	NM_023377	Stard5	StAR-related lipid transfer (START) domain containing 5	0	0	1	0	0	0	0	1	0	1	0
mmu-miR-302d	MIMAT0003377	NM_023483	1110032A03Rik	RIKEN cDNA 1110032A03 gene	0	0	1	0	0	0	0	1	0	1	0
mmu-miR-302d	MIMAT0003377	NM_023500	Xk	Kell blood group precursor (McLeod phenotype) homolog	0	0	1	0	0	0	0	1	0	1	0
mmu-miR-302d	MIMAT0003377	NM_023505	Glrx2	glutaredoxin 2 (thioltransferase)	0	0	1	0	0	0	0	1	0	1	0
mmu-miR-302d	MIMAT0003377	NM_023543	Chn2	chimerin (chimaerin) 2	0	0	1	0	0	0	0	1	0	1	0
mmu-miR-302d	MIMAT0003377	NM_023585	Ube2v2	ubiquitin-conjugating enzyme E2 variant 2	0	0	1	0	0	0	0	1	0	1	0
mmu-miR-302d	MIMAT0003377	NM_023645	Kdelc1	KDEL (Lys-Asp-Glu-Leu) containing 1	0	0	1	0	0	0	0	1	0	1	0
mmu-miR-302d	MIMAT0003377	NM_023646	Dnaja3	DnaJ (Hsp40) homolog, subfamily A, member 3	0	0	1	0	0	0	0	1	0	1	0
mmu-miR-302d	MIMAT0003377	NM_023651	Pex13	peroxisomal biogenesis factor 13	0	0	1	0	0	0	0	1	0	1	0
mmu-miR-302d	MIMAT0003377	NM_023739	Nfx1	nuclear transcription factor, X-box binding 1	0	0	1	0	0	0	0	1	0	1	0
mmu-miR-302d	MIMAT0003377	NM_023750	Zfp84	zinc finger protein 84	0	0	1	0	0	0	0	1	0	1	0
mmu-miR-302d	MIMAT0003377	NM_023755	Tcfcp2l1	transcription factor CP2-like 1	0	0	1	0	0	0	0	1	0	1	0
mmu-miR-302d	MIMAT0003377	NM_023764	Tollip	toll interacting protein	0	0	1	0	0	0	0	1	0	1	0
mmu-miR-302d	MIMAT0003377	NM_023799	Mgea5	meningioma expressed antigen 5 (hyaluronidase)	0	0	1	0	0	0	0	1	0	1	0
mmu-miR-302d	MIMAT0003377	NM_023831	1500035H01Rik	RIKEN cDNA 1500035H01 gene	0	0	1	0	0	0	0	1	0	1	0
mmu-miR-302d	MIMAT0003377	NM_023852	Rab3c	RAB3C, member RAS oncogene family	0	0	1	0	0	0	0	1	0	1	0
mmu-miR-302d	MIMAT0003377	NM_023871	Set	SET translocation	0	0	1	0	0	0	0	1	0	1	0
mmu-miR-302d	MIMAT0003377	NM_023873	Cep70	centrosomal protein 70	0	0	1	0	0	0	0	1	0	1	0
mmu-miR-302d	MIMAT0003377	NM_023876	Elp4	elongation protein 4 homolog (S. cerevisiae)	0	0	1	0	0	0	0	1	0	1	0
mmu-miR-302d	MIMAT0003377	NM_023887	Gcnt2	glucosaminyl (N-acetyl) transferase 2, I-branching enzyme	0	0	1	0	0	0	0	1	0	1	0
mmu-miR-302d	MIMAT0003377	NM_024124	Hdac9	histone deacetylase 9	0	0	1	0	0	0	0	1	0	1	0
mmu-miR-302d	MIMAT0003377	NM_024182	Riok3	RIO kinase 3 (yeast)	0	0	1	0	0	0	0	1	0	1	0
mmu-miR-302d	MIMAT0003377	NM_024183	Fip1l1	FIP1 like 1 (S. cerevisiae)	0	0	1	0	0	0	0	1	0	1	0
mmu-miR-302d	MIMAT0003377	NM_024185	2310047O13Rik	RIKEN cDNA 2310047O13 gene	0	0	1	0	0	0	0	1	0	1	0
mmu-miR-302d	MIMAT0003377	NM_024189	Yaf2	YY1 associated factor 2	0	0	1	0	0	0	0	1	0	1	0
mmu-miR-302d	MIMAT0003377	NM_024190	Chmp1b	chromatin modifying protein 1B	0	0	1	0	0	0	0	1	0	1	0
mmu-miR-302d	MIMAT0003377	NM_024203	4932442K08Rik	RIKEN cDNA 4932442K08 gene	0	0	1	0	0	0	0	1	0	1	0
mmu-miR-302d	MIMAT0003377	NM_024219	Hsbp1	heat shock factor binding protein 1	0	0	1	0	0	0	0	1	0	1	0
mmu-miR-302d	MIMAT0003377	NM_024225	Snx5	sorting nexin 5	0	0	0	0	0	0	1	1	0	1	0
mmu-miR-302d	MIMAT0003377	NM_024246	Tmem79	transmembrane protein 79	0	0	1	0	0	0	0	1	0	1	0
mmu-miR-302d	MIMAT0003377	NM_024255	Hsdl2	hydroxysteroid dehydrogenase like 2	0	0	1	0	0	0	0	1	0	1	0
mmu-miR-302d	MIMAT0003377	NM_024282	5830417C01Rik	RIKEN cDNA 5830417C01 gene	0	0	1	0	0	0	0	1	0	1	0
mmu-miR-302d	MIMAT0003377	NM_024289	Osbpl5	oxysterol binding protein-like 5	0	0	1	0	0	0	0	1	0	1	0
mmu-miR-302d	MIMAT0003377	NM_024290	Tnfrsf23	tumor necrosis factor receptor superfamily, member 23	0	0	1	0	0	0	0	1	0	1	0
mmu-miR-302d	MIMAT0003377	NM_024437	Nudt7	nudix (nucleoside diphosphate linked moiety X)-type motif 7	0	0	1	0	0	0	0	1	0	1	0
mmu-miR-302d	MIMAT0003377	NM_024452	Luzp1	leucine zipper protein 1	0	0	1	0	0	0	0	1	0	1	0
mmu-miR-302d	MIMAT0003377	NM_024456	Rab5c	RAB5C, member RAS oncogene family	0	0	0	0	0	0	1	1	0	1	0
mmu-miR-302d	MIMAT0003377	NM_024457	Rap1b	RAS related protein 1b	0	0	1	0	0	0	0	1	0	1	0
mmu-miR-302d	MIMAT0003377	NM_024465	Abhd12	abhydrolase domain containing 12	0	0	1	0	0	0	0	1	0	1	0
mmu-miR-302d	MIMAT0003377	NM_024467	Zfp319	zinc finger protein 319	0	0	1	0	0	0	0	1	0	1	0
mmu-miR-302d	MIMAT0003377	NM_024475	Ublcp1	ubiquitin-like domain containing CTD phosphatase 1	0	0	1	0	0	0	0	1	0	1	0
mmu-miR-302d	MIMAT0003377	NM_024478	Grpel1	GrpE-like 1, mitochondrial	0	0	1	0	0	0	0	1	0	1	0
mmu-miR-302d	MIMAT0003377	NM_024479	Wbscr27	Williams Beuren syndrome chromosome region 27 (human)	0	0	1	0	0	0	0	1	0	1	0
mmu-miR-302d	MIMAT0003377	NM_025275	Amz2	archaelysin family metallopeptidase 2	0	0	1	0	0	0	0	1	0	1	0
mmu-miR-302d	MIMAT0003377	NM_025278	Gng12	guanine nucleotide binding protein (G protein), gamma 12	0	0	1	0	0	0	0	1	0	1	0
mmu-miR-302d	MIMAT0003377	NM_025283	Mobkl3	MOB1, Mps One Binder kinase activator-like 3 (yeast)	0	0	1	0	0	0	0	1	0	1	0
mmu-miR-302d	MIMAT0003377	NM_025292	Synj2bp	synaptojanin 2 binding protein	0	0	1	0	0	0	0	1	0	1	0
mmu-miR-302d	MIMAT0003377	NM_025294	Gtlf3b	gene trap locus F3b	0	0	1	0	0	0	0	1	0	1	0
mmu-miR-302d	MIMAT0003377	NM_025296	Ciao1	cytosolic iron-sulfur protein assembly 1 homolog (S. cerevisiae)	0	0	1	0	0	0	0	1	0	1	0
mmu-miR-302d	MIMAT0003377	NM_025301	Mrpl17	mitochondrial ribosomal protein L17	0	0	1	0	0	0	0	1	0	1	0
mmu-miR-302d	MIMAT0003377	NM_025335	Tmem167	transmembrane protein 167	0	0	1	0	0	0	0	1	0	1	0
mmu-miR-302d	MIMAT0003377	NM_025345	0610037P05Rik	RIKEN cDNA 0610037P05 gene	0	0	1	0	0	0	0	1	0	1	0
mmu-miR-302d	MIMAT0003377	NM_025356	Ube2d3	ubiquitin-conjugating enzyme E2D 3 (UBC4/5 homolog, yeast)	0	0	1	0	0	0	0	1	0	1	0
mmu-miR-302d	MIMAT0003377	NM_025374	Glo1	glyoxalase 1	0	0	1	0	0	0	0	1	0	1	0
mmu-miR-302d	MIMAT0003377	NM_025418	Vta1	Vps20-associated 1 homolog (S. cerevisiae)	0	0	1	0	0	0	0	1	0	1	0
mmu-miR-302d	MIMAT0003377	NM_025419	1110059G10Rik	RIKEN cDNA 1110059G10 gene	0	0	1	0	0	0	0	1	0	1	0
mmu-miR-302d	MIMAT0003377	NM_025433	Rpl7l1	ribosomal protein L7-like 1	0	0	1	0	0	0	0	1	0	1	0
mmu-miR-302d	MIMAT0003377	NM_025435	Thoc7	THO complex 7 homolog (Drosophila)	0	0	1	0	0	0	0	1	0	1	0
mmu-miR-302d	MIMAT0003377	NM_025438	Rsrc2	arginine/serine-rich coiled-coil 2	0	0	1	0	0	0	0	1	0	1	0
mmu-miR-302d	MIMAT0003377	NM_025444	Taf13	TAF13 RNA polymerase II, TATA box binding protein (TBP)-associated factor	0	0	1	0	0	0	0	1	0	1	0
mmu-miR-302d	MIMAT0003377	NM_025445	Arfgap3	ADP-ribosylation factor GTPase activating protein 3	0	0	1	0	0	0	0	1	0	1	0
mmu-miR-302d	MIMAT0003377	NM_025448	Ssr2	signal sequence receptor, beta	0	0	1	0	0	0	0	1	0	1	0
mmu-miR-302d	MIMAT0003377	NM_025479	2810021B07Rik	RIKEN cDNA 2810021B07 gene	0	0	1	0	0	0	0	1	0	1	0
mmu-miR-302d	MIMAT0003377	NM_025481	Smurf2	SMAD specific E3 ubiquitin protein ligase 2	0	0	1	0	0	0	0	1	0	1	0
mmu-miR-302d	MIMAT0003377	NM_025504	Atp5sl	ATP5S-like	0	0	1	0	0	0	0	1	0	1	0
mmu-miR-302d	MIMAT0003377	NM_025519	Chmp4c	chromatin modifying protein 4C	0	0	1	0	0	0	0	1	0	1	0
mmu-miR-302d	MIMAT0003377	NM_025525	Rnf113a2	ring finger protein 113A2	0	0	1	0	0	0	0	1	0	1	0
mmu-miR-302d	MIMAT0003377	NM_025558	Cyb5b	cytochrome b5 type B	0	0	1	0	0	0	0	1	0	1	0
mmu-miR-302d	MIMAT0003377	NM_025574	Pigy	phosphatidylinositol glycan anchor biosynthesis, class Y	0	0	1	0	0	0	0	1	0	1	0
mmu-miR-302d	MIMAT0003377	NM_025578	Mrps25	mitochondrial ribosomal protein S25	0	0	1	0	0	0	0	1	0	1	0
mmu-miR-302d	MIMAT0003377	NM_025579	Taf12	TAF12 RNA polymerase II, TATA box binding protein (TBP)-associated factor	0	0	1	0	0	0	0	1	0	1	0
mmu-miR-302d	MIMAT0003377	NM_025588	Exoc2	exocyst complex component 2	0	0	1	0	0	0	0	1	0	1	0
mmu-miR-302d	MIMAT0003377	NM_025590	Acot11	acyl-CoA thioesterase 11	0	0	1	0	0	0	0	1	0	1	0
mmu-miR-302d	MIMAT0003377	NM_025595	Mrpl51	mitochondrial ribosomal protein L51	0	0	1	0	0	0	0	1	0	1	0
mmu-miR-302d	MIMAT0003377	NM_025604	Psmg3	proteasome (prosome, macropain) assembly chaperone 3	0	0	1	0	0	0	0	1	0	1	0
mmu-miR-302d	MIMAT0003377	NM_025609	Map3k7ip1	mitogen-activated protein kinase kinase kinase 7 interacting protein 1	0	0	1	0	0	0	0	1	0	1	0
mmu-miR-302d	MIMAT0003377	NM_025610	Asrgl1	asparaginase like 1	0	0	1	0	0	0	0	1	0	1	0
mmu-miR-302d	MIMAT0003377	NM_025617	2210012G02Rik	RIKEN cDNA 2210012G02 gene	0	0	1	0	0	0	0	1	0	1	0
mmu-miR-302d	MIMAT0003377	NM_025623	Nipsnap3a	nipsnap homolog 3A (C. elegans)	0	0	1	0	0	0	0	1	0	1	0
mmu-miR-302d	MIMAT0003377	NM_025624	Pomp	proteasome maturation protein	0	0	1	0	0	0	0	1	0	1	0
mmu-miR-302d	MIMAT0003377	NM_025630	Aggf1	angiogenic factor with G patch and FHA domains 1	0	0	1	0	0	0	0	1	0	1	0
mmu-miR-302d	MIMAT0003377	NM_025644	Exosc1	exosome component 1	0	0	1	0	0	0	0	1	0	1	0
mmu-miR-302d	MIMAT0003377	NM_025658	Ms4a4d	membrane-spanning 4-domains, subfamily A, member 4D	0	0	1	0	0	0	0	1	0	1	0
mmu-miR-302d	MIMAT0003377	NM_025662	Pigk	phosphatidylinositol glycan anchor biosynthesis, class K	0	0	1	0	0	0	0	1	0	1	0
mmu-miR-302d	MIMAT0003377	NM_025667	D4Ertd196e	DNA segment, Chr 4, ERATO Doi 196, expressed	0	0	1	0	0	0	0	1	0	1	0
mmu-miR-302d	MIMAT0003377	NM_025668	Spcs2	signal peptidase complex subunit 2 homolog (S. cerevisiae)	0	0	1	0	0	0	0	1	0	1	0
mmu-miR-302d	MIMAT0003377	NM_025671	Ogfod2	2-oxoglutarate and iron-dependent oxygenase domain containing 2	0	0	1	0	0	0	0	1	0	1	0
mmu-miR-302d	MIMAT0003377	NM_025675	Atpbd4	ATP binding domain 4	0	0	1	0	0	0	0	1	0	1	0
mmu-miR-302d	MIMAT0003377	NM_025679	5730470L24Rik	RIKEN cDNA 5730470L24 gene	0	0	1	0	0	0	0	1	0	1	0
mmu-miR-302d	MIMAT0003377	NM_025683	Rpe	ribulose-5-phosphate-3-epimerase	0	0	1	0	0	0	0	1	0	1	0
mmu-miR-302d	MIMAT0003377	NM_025695	Smc6	structural maintenance of chromosomes 6	0	0	1	0	0	0	0	1	0	1	0
mmu-miR-302d	MIMAT0003377	NM_025708	Tmem186	transmembrane protein 186	0	0	1	0	0	0	0	1	0	1	0
mmu-miR-302d	MIMAT0003377	NM_025717	Rbm4b	RNA binding motif protein 4B	0	0	1	0	0	0	0	1	0	1	0
mmu-miR-302d	MIMAT0003377	NM_025745	4933407N01Rik	RIKEN cDNA 4933407N01 gene	0	0	1	0	0	0	0	1	0	1	0
mmu-miR-302d	MIMAT0003377	NM_025747	4933411K20Rik	RIKEN cDNA 4933411K20 gene	0	0	1	0	0	0	0	1	0	1	0
mmu-miR-302d	MIMAT0003377	NM_025757	4933439F18Rik	RIKEN cDNA 4933439F18 gene	0	0	1	0	0	0	0	1	0	1	0
mmu-miR-302d	MIMAT0003377	NM_025780	Thap2	THAP domain containing, apoptosis associated protein 2	0	0	1	0	0	0	0	1	0	1	0
mmu-miR-302d	MIMAT0003377	NM_025811	Nhlrc2	NHL repeat containing 2	0	0	1	0	0	0	0	1	0	1	0
mmu-miR-302d	MIMAT0003377	NM_025812	Hmg20a	high mobility group 20A	0	0	1	0	0	0	0	1	0	1	0
mmu-miR-302d	MIMAT0003377	NM_025814	Serbp1	Serpine1 mRNA binding protein 1	0	0	1	0	0	0	0	1	0	1	0
mmu-miR-302d	MIMAT0003377	NM_025817	1200009O22Rik	RIKEN cDNA 1200009O22 gene	0	0	1	0	0	0	0	1	0	1	0
mmu-miR-302d	MIMAT0003377	NM_025821	Carhsp1	calcium regulated heat stable protein 1	0	0	1	0	0	0	0	1	0	1	0
mmu-miR-302d	MIMAT0003377	NM_025824	Bzw1	basic leucine zipper and W2 domains 1	0	0	1	0	0	0	0	1	0	1	0
mmu-miR-302d	MIMAT0003377	NM_025828	Lman2	lectin, mannose-binding 2	0	0	1	0	0	0	0	1	0	1	0
mmu-miR-302d	MIMAT0003377	NM_025829	Eif4e3	eukaryotic translation initiation factor 4E member 3	0	0	1	0	0	0	0	1	0	1	0
mmu-miR-302d	MIMAT0003377	NM_025831	1300014I06Rik	RIKEN cDNA 1300014I06 gene	0	0	1	0	0	0	0	1	0	1	0
mmu-miR-302d	MIMAT0003377	NM_025841	Kdelr2	KDEL (Lys-Asp-Glu-Leu) endoplasmic reticulum protein retention receptor 2	0	0	1	1	0	0	0	0	0	1	0
mmu-miR-302d	MIMAT0003377	NM_025853	Dsn1	DSN1, MIND kinetochore complex component, homolog (S. cerevisiae)	0	0	1	0	0	0	0	1	0	1	0
mmu-miR-302d	MIMAT0003377	NM_025861	Pqlc1	PQ loop repeat containing 1	0	0	1	0	0	0	0	1	0	1	0
mmu-miR-302d	MIMAT0003377	NM_025864	Tmem206	transmembrane protein 206	0	0	1	0	0	0	0	1	0	1	0
mmu-miR-302d	MIMAT0003377	NM_025866	Cdca7	cell division cycle associated 7	0	0	0	0	0	0	1	1	0	1	0
mmu-miR-302d	MIMAT0003377	NM_025875	Rbm8a	RNA binding motif protein 8a	0	0	1	0	0	0	0	1	0	1	0
mmu-miR-302d	MIMAT0003377	NM_025884	Zfp830	zinc finger protein 830	0	0	1	0	0	0	0	1	0	1	0
mmu-miR-302d	MIMAT0003377	NM_025887	Rab5a	RAB5A, member RAS oncogene family	0	0	1	0	0	0	0	1	0	1	0
mmu-miR-302d	MIMAT0003377	NM_025895	Med28	mediator of RNA polymerase II transcription, subunit 28 homolog (yeast)	0	0	1	0	0	0	0	1	0	1	0
mmu-miR-302d	MIMAT0003377	NM_025902	Cisd2	CDGSH iron sulfur domain 2	0	0	1	0	0	0	0	1	0	1	0
mmu-miR-302d	MIMAT0003377	NM_025912	2010011I20Rik	RIKEN cDNA 2010011I20 gene	0	0	1	0	0	0	0	1	0	1	0
mmu-miR-302d	MIMAT0003377	NM_025929	2010109I03Rik	RIKEN cDNA 2010109I03 gene	0	0	1	0	0	0	0	1	0	1	0
mmu-miR-302d	MIMAT0003377	NM_025935	Tbc1d7	TBC1 domain family, member 7	0	0	1	0	0	0	0	1	0	1	0
mmu-miR-302d	MIMAT0003377	NM_025951	Pi4k2b	phosphatidylinositol 4-kinase type 2 beta	0	0	1	0	0	0	0	1	0	1	0
mmu-miR-302d	MIMAT0003377	NM_025965	Ssr1	signal sequence receptor, alpha	0	0	1	0	0	0	0	1	0	1	0
mmu-miR-302d	MIMAT0003377	NM_025968	Ptgr1	prostaglandin reductase 1	0	0	1	0	0	0	0	1	0	1	0
mmu-miR-302d	MIMAT0003377	NM_025976	Bfar	bifunctional apoptosis regulator	0	0	1	0	0	0	0	1	0	1	0
mmu-miR-302d	MIMAT0003377	NM_025982	Tspan31	tetraspanin 31	0	0	1	0	0	0	0	1	0	1	0
mmu-miR-302d	MIMAT0003377	NM_025993	Mis12	MIS12 homolog (yeast)	0	0	1	0	0	0	0	1	0	1	0
mmu-miR-302d	MIMAT0003377	NM_026011	Arl8b	ADP-ribosylation factor-like 8B	0	0	1	0	0	0	0	1	0	1	0
mmu-miR-302d	MIMAT0003377	NM_026023	Nudcd2	NudC domain containing 2	0	0	1	0	0	0	0	1	0	1	0
mmu-miR-302d	MIMAT0003377	NM_026030	Eif2s2	eukaryotic translation initiation factor 2, subunit 2 (beta)	0	0	1	0	0	0	0	1	0	1	0
mmu-miR-302d	MIMAT0003377	NM_026034	Armc10	armadillo repeat containing 10	0	0	1	0	0	0	0	1	0	1	0
mmu-miR-302d	MIMAT0003377	NM_026046	Zfp329	zinc finger protein 329	0	0	1	0	0	0	0	1	0	1	0
mmu-miR-302d	MIMAT0003377	NM_026057	Zfp422	zinc finger protein 422	0	0	1	0	0	0	0	1	0	1	0
mmu-miR-302d	MIMAT0003377	NM_026058	Lass4	LAG1 homolog, ceramide synthase 4	0	0	1	0	0	0	0	1	0	1	0
mmu-miR-302d	MIMAT0003377	NM_026062	2900024C23Rik	RIKEN cDNA 2900024C23 gene	0	0	1	0	0	0	0	1	0	1	0
mmu-miR-302d	MIMAT0003377	NM_026067	Thex1	three prime histone mRNA exonuclease 1	0	0	1	0	0	0	0	1	0	1	0
mmu-miR-302d	MIMAT0003377	NM_026069	Rpl37	ribosomal protein L37	0	0	1	0	0	0	0	1	0	1	0
mmu-miR-302d	MIMAT0003377	NM_026102	Daam1	dishevelled associated activator of morphogenesis 1	0	0	1	0	0	0	0	1	0	1	0
mmu-miR-302d	MIMAT0003377	NM_026114	Eif2s1	eukaryotic translation initiation factor 2, subunit 1 alpha	0	0	1	0	0	0	0	1	0	1	0
mmu-miR-302d	MIMAT0003377	NM_026121	Bag4	BCL2-associated athanogene 4	0	0	1	0	0	0	0	1	0	1	0
mmu-miR-302d	MIMAT0003377	NM_026137	Wdr13	WD repeat domain 13	0	0	1	0	0	0	0	1	0	1	0
mmu-miR-302d	MIMAT0003377	NM_026141	Ppil4	peptidylprolyl isomerase (cyclophilin)-like 4	0	0	1	0	0	0	0	1	0	1	0
mmu-miR-302d	MIMAT0003377	NM_026145	Kctd10	potassium channel tetramerisation domain containing 10	0	0	1	0	0	0	0	1	0	1	0
mmu-miR-302d	MIMAT0003377	NM_026148	Lims1	LIM and senescent cell antigen-like domains 1	0	0	1	0	0	0	0	1	0	1	0
mmu-miR-302d	MIMAT0003377	NM_026165	Slc25a46	solute carrier family 25, member 46	0	0	1	0	0	0	0	1	0	1	0
mmu-miR-302d	MIMAT0003377	NM_026166	1200009F10Rik	RIKEN cDNA 1200009F10 gene	0	0	1	0	0	0	0	1	0	1	0
mmu-miR-302d	MIMAT0003377	NM_026167	Klhl13	kelch-like 13 (Drosophila)	0	0	1	0	0	0	0	1	0	1	0
mmu-miR-302d	MIMAT0003377	NM_026174	Entpd4	ectonucleoside triphosphate diphosphohydrolase 4	0	0	1	0	0	0	0	1	0	1	0
mmu-miR-302d	MIMAT0003377	NM_026177	1200011I18Rik	RIKEN cDNA 1200011I18 gene	0	0	1	0	0	0	0	1	0	1	0
mmu-miR-302d	MIMAT0003377	NM_026178	Mmd	monocyte to macrophage differentiation-associated	0	0	1	0	0	0	0	1	0	1	0
mmu-miR-302d	MIMAT0003377	NM_026182	Mtfr1	mitochondrial fission regulator 1	0	0	1	0	0	0	0	1	0	1	0
mmu-miR-302d	MIMAT0003377	NM_026184	Ero1lb	ERO1-like beta (S. cerevisiae)	0	0	1	0	0	0	0	1	0	1	0
mmu-miR-302d	MIMAT0003377	NM_026200	Kcnv1	potassium channel, subfamily V, member 1	0	0	1	0	0	0	0	1	0	1	0
mmu-miR-302d	MIMAT0003377	NM_026202	Ccdc50	coiled-coil domain containing 50	0	0	1	0	0	0	0	1	0	1	0
mmu-miR-302d	MIMAT0003377	NM_026203	Ahi1	Abelson helper integration site 1	0	0	1	0	0	0	0	1	0	1	0
mmu-miR-302d	MIMAT0003377	NM_026225	Cog6	component of oligomeric golgi complex 6	0	0	1	0	0	0	0	1	0	1	0
mmu-miR-302d	MIMAT0003377	NM_026263	4930519G04Rik	RIKEN cDNA 4930519G04 gene	0	0	1	0	0	0	0	1	0	1	0
mmu-miR-302d	MIMAT0003377	NM_026267	Necap1	NECAP endocytosis associated 1	0	0	1	0	0	0	0	1	0	1	0
mmu-miR-302d	MIMAT0003377	NM_026272	Narf	nuclear prelamin A recognition factor	0	0	1	0	0	0	0	1	0	1	0
mmu-miR-302d	MIMAT0003377	NM_026276	Aasdhppt	aminoadipate-semialdehyde dehydrogenase-phosphopantetheinyl transferase	0	0	1	0	0	0	0	1	0	1	0
mmu-miR-302d	MIMAT0003377	NM_026278	Lrp2bp	Lrp2 binding protein	0	0	1	0	0	0	0	1	0	1	0
mmu-miR-302d	MIMAT0003377	NM_026282	Spc24	SPC24, NDC80 kinetochore complex component, homolog (S. cerevisiae)	0	0	1	0	0	0	0	1	0	1	0
mmu-miR-302d	MIMAT0003377	NM_026283	Samd8	sterile alpha motif domain containing 8	0	0	1	0	0	0	0	1	0	1	0
mmu-miR-302d	MIMAT0003377	NM_026302	Dctn4	dynactin 4	0	0	1	0	0	0	0	1	0	1	0
mmu-miR-302d	MIMAT0003377	NM_026303	Alkbh8	alkB, alkylation repair homolog 8 (E. coli)	0	0	1	0	0	0	0	1	0	1	0
mmu-miR-302d	MIMAT0003377	NM_026316	Aldh3b1	aldehyde dehydrogenase 3 family, member B1	0	0	1	0	0	0	0	1	0	1	0
mmu-miR-302d	MIMAT0003377	NM_026343	Stx17	syntaxin 17	0	0	1	0	0	0	0	1	0	1	0
mmu-miR-302d	MIMAT0003377	NM_026344	Dph2	DPH2 homolog (S. cerevisiae)	0	0	1	0	0	0	0	1	0	1	0
mmu-miR-302d	MIMAT0003377	NM_026348	Itgb3bp	integrin beta 3 binding protein (beta3-endonexin)	0	0	1	0	0	0	0	1	0	1	0
mmu-miR-302d	MIMAT0003377	NM_026373	Cdk2ap2	CDK2-associated protein 2	0	0	1	0	0	0	0	1	0	1	0
mmu-miR-302d	MIMAT0003377	NM_026378	Dalrd3	DALR anticodon binding domain containing 3	0	0	1	0	0	0	0	1	0	1	0
mmu-miR-302d	MIMAT0003377	NM_026380	Rgs8	regulator of G-protein signaling 8	0	0	1	0	0	0	0	1	0	1	0
mmu-miR-302d	MIMAT0003377	NM_026389	Poldip2	polymerase (DNA-directed), delta interacting protein 2	0	0	1	0	0	0	0	1	0	1	0
mmu-miR-302d	MIMAT0003377	NM_026390	Ubxd2	UBX domain containing 2	0	0	1	0	0	0	0	1	0	1	0
mmu-miR-302d	MIMAT0003377	NM_026425	Nat5	N-acetyltransferase 5 (ARD1 homolog, S. cerevisiae)	0	0	1	0	0	0	0	1	0	1	0
mmu-miR-302d	MIMAT0003377	NM_026431	1810043G02Rik	RIKEN cDNA 1810043G02 gene	0	0	1	0	0	0	0	1	0	1	0
mmu-miR-302d	MIMAT0003377	NM_026435	Ufm1	ubiquitin-fold modifier 1	0	0	1	0	0	0	0	1	0	1	0
mmu-miR-302d	MIMAT0003377	NM_026437	1810055E12Rik	RIKEN cDNA 1810055E12 gene	0	0	1	0	0	0	0	1	0	1	0
mmu-miR-302d	MIMAT0003377	NM_026451	1600012H06Rik	RIKEN cDNA 1600012H06 gene	0	0	1	0	0	0	0	1	0	1	0
mmu-miR-302d	MIMAT0003377	NM_026474	Sugt1	SGT1, suppressor of G2 allele of SKP1 (S. cerevisiae)	0	0	1	0	0	0	0	1	0	1	0
mmu-miR-302d	MIMAT0003377	NM_026484	Ccny	cyclin Y	0	0	1	0	0	0	0	1	0	1	0
mmu-miR-302d	MIMAT0003377	NM_026496	Grhl2	grainyhead-like 2 (Drosophila)	0	0	0	0	0	0	1	1	0	1	0
mmu-miR-302d	MIMAT0003377	NM_026501	1300010M03Rik	RIKEN cDNA 1300010M03 gene	0	0	1	0	0	0	0	1	0	1	0
mmu-miR-302d	MIMAT0003377	NM_026520	2900009I07Rik	RIKEN cDNA 2900009I07 gene	0	0	1	0	0	0	0	1	0	1	0
mmu-miR-302d	MIMAT0003377	NM_026528	2700060E02Rik	RIKEN cDNA 2700060E02 gene	0	0	1	0	0	0	0	1	0	1	0
mmu-miR-302d	MIMAT0003377	NM_026546	A930016P21Rik	RIKEN cDNA A930016P21 gene	0	0	1	0	0	0	0	1	0	1	0
mmu-miR-302d	MIMAT0003377	NM_026563	Sdccag3	serologically defined colon cancer antigen 3	0	0	1	0	0	0	0	1	0	1	0
mmu-miR-302d	MIMAT0003377	NM_026574	Inoc1	INO80 complex homolog 1 (S. cerevisiae)	0	0	1	0	0	0	0	1	0	1	0
mmu-miR-302d	MIMAT0003377	NM_026579	D10Wsu102e	DNA segment, Chr 10, Wayne State University 102, expressed	0	0	1	0	0	0	0	1	0	1	0
mmu-miR-302d	MIMAT0003377	NM_026582	Gpr177	G protein-coupled receptor 177	0	0	1	0	0	0	0	1	0	1	0
mmu-miR-302d	MIMAT0003377	NM_026603	Denr	density-regulated protein	0	0	1	0	0	0	0	1	0	1	0
mmu-miR-302d	MIMAT0003377	NM_026615	Urm1	ubiquitin related modifier 1 homolog (S. cerevisiae)	0	0	1	0	0	0	0	1	0	1	0
mmu-miR-302d	MIMAT0003377	NM_026622	3110057O12Rik	RIKEN cDNA 3110057O12 gene	0	0	1	0	0	0	0	1	0	1	0
mmu-miR-302d	MIMAT0003377	NM_026626	Efcab2	EF-hand calcium binding domain 2	0	0	1	0	0	0	0	1	0	1	0
mmu-miR-302d	MIMAT0003377	NM_026629	2410066E13Rik	RIKEN cDNA 2410066E13 gene	0	0	1	0	0	0	0	1	0	1	0
mmu-miR-302d	MIMAT0003377	NM_026642	Trmt12	tRNA methyltranferase 12 homolog (S. cerevisiae)	0	0	1	0	0	0	0	1	0	1	0
mmu-miR-302d	MIMAT0003377	NM_026662	Prps2	phosphoribosyl pyrophosphate synthetase 2	0	0	1	0	0	0	0	1	0	1	0
mmu-miR-302d	MIMAT0003377	NM_026672	Gstm7	glutathione S-transferase, mu 7	0	0	1	0	0	0	0	1	0	1	0
mmu-miR-302d	MIMAT0003377	NM_026674	Aph1c	anterior pharynx defective 1c homolog (C. elegans)	0	0	1	0	0	0	0	1	0	1	0
mmu-miR-302d	MIMAT0003377	NM_026719	Lmbrd1	LMBR1 domain containing 1	0	0	1	0	0	0	0	1	0	1	0
mmu-miR-302d	MIMAT0003377	NM_026743	Tspan11	tetraspanin 11	0	0	1	0	0	0	0	1	0	1	0
mmu-miR-302d	MIMAT0003377	NM_026746	Nsmce2	non-SMC element 2 homolog (MMS21, S. cerevisiae)	0	0	1	0	0	0	0	1	0	1	0
mmu-miR-302d	MIMAT0003377	NM_026756	Nfic	nuclear factor I/C	0	0	1	0	0	0	0	1	0	1	0
mmu-miR-302d	MIMAT0003377	NM_026760	2310036O22Rik	RIKEN cDNA 2310036O22 gene	0	0	0	0	0	0	1	1	0	1	0
mmu-miR-302d	MIMAT0003377	NM_026784	Pmvk	phosphomevalonate kinase	0	0	1	0	0	0	0	1	0	1	0
mmu-miR-302d	MIMAT0003377	NM_026788	1110019K23Rik	RIKEN cDNA 1110019K23 gene	0	0	1	0	0	0	0	1	0	1	0
mmu-miR-302d	MIMAT0003377	NM_026792	Agpat5	1-acylglycerol-3-phosphate O-acyltransferase 5 (lysophosphatidic acid acyltransferase, epsilon)	0	0	1	0	0	0	0	1	0	1	0
mmu-miR-302d	MIMAT0003377	NM_026797	Dbndd2	dysbindin (dystrobrevin binding protein 1) domain containing 2	0	0	1	0	0	0	0	1	0	1	0
mmu-miR-302d	MIMAT0003377	NM_026812	Hddc3	HD domain containing 3	0	0	1	0	0	0	0	1	0	1	0
mmu-miR-302d	MIMAT0003377	NM_026893	Wdr40a	WD repeat domain 40A	0	0	1	0	0	0	0	1	0	1	0
mmu-miR-302d	MIMAT0003377	NM_026904	Anapc10	anaphase promoting complex subunit 10	0	0	1	0	0	0	0	1	0	1	0
mmu-miR-302d	MIMAT0003377	NM_026906	Cts3	cathepsin 3	0	0	1	0	0	0	0	1	0	1	0
mmu-miR-302d	MIMAT0003377	NM_026917	Zdhhc3	zinc finger, DHHC domain containing 3	0	0	1	0	0	0	0	1	0	1	0
mmu-miR-302d	MIMAT0003377	NM_026932	Ebna1bp2	EBNA1 binding protein 2	0	0	1	0	0	0	0	1	0	1	0
mmu-miR-302d	MIMAT0003377	NM_026933	Triap1	TP53 regulated inhibitor of apoptosis 1	0	0	1	0	0	0	0	1	0	1	0
mmu-miR-302d	MIMAT0003377	NM_026944	Alkbh3	alkB, alkylation repair homolog 3 (E. coli)	0	0	1	0	0	0	0	1	0	1	0
mmu-miR-302d	MIMAT0003377	NM_026950	Ociad2	OCIA domain containing 2	0	0	1	0	0	0	0	1	0	1	0
mmu-miR-302d	MIMAT0003377	NM_026955	2200002K05Rik	RIKEN cDNA 2200002K05 gene	0	0	1	0	0	0	0	1	0	1	0
mmu-miR-302d	MIMAT0003377	NM_026995	0710008K08Rik	RIKEN cDNA 0710008K08 gene	0	0	1	0	0	0	0	1	0	1	0
mmu-miR-302d	MIMAT0003377	NM_027001	2610034M16Rik	RIKEN cDNA 2610034M16 gene	0	0	1	0	0	0	0	1	0	1	0
mmu-miR-302d	MIMAT0003377	NM_027007	Zfp397	zinc finger protein 397	0	0	1	0	0	0	0	1	0	1	0
mmu-miR-302d	MIMAT0003377	NM_027016	Sec62	SEC62 homolog (S. cerevisiae)	0	0	1	0	0	0	0	1	0	1	0
mmu-miR-302d	MIMAT0003377	NM_027045	Gcap14	granule cell antiserum positive 14	0	0	1	0	0	0	0	1	0	1	0
mmu-miR-302d	MIMAT0003377	NM_027081	1700027J05Rik	RIKEN cDNA 1700027J05 gene	0	0	1	0	0	0	0	1	0	1	0
mmu-miR-302d	MIMAT0003377	NM_027144	Arhgef12	Rho guanine nucleotide exchange factor (GEF) 12	0	0	1	0	0	0	0	1	0	1	0
mmu-miR-302d	MIMAT0003377	NM_027149	Wdr20a	WD repeat domain 20a	0	0	1	0	0	0	0	1	0	1	0
mmu-miR-302d	MIMAT0003377	NM_027156	Ddx51	DEAD (Asp-Glu-Ala-Asp) box polypeptide 51	0	0	1	0	0	0	0	1	0	1	0
mmu-miR-302d	MIMAT0003377	NM_027226	Fyttd1	forty-two-three domain containing 1	0	0	1	0	0	0	0	1	0	1	0
mmu-miR-302d	MIMAT0003377	NM_027241	Polr3gl	polymerase (RNA) III (DNA directed) polypeptide G like	0	0	1	0	0	0	0	1	0	1	0
mmu-miR-302d	MIMAT0003377	NM_027270	Exoc1	exocyst complex component 1	0	0	1	0	0	0	0	1	0	1	0
mmu-miR-302d	MIMAT0003377	NM_027301	Rdh20	retinol dehydrogenase 20	0	0	1	0	0	0	0	1	0	1	0
mmu-miR-302d	MIMAT0003377	NM_027307	Golm1	golgi membrane protein 1	0	0	1	0	0	0	0	1	0	1	0
mmu-miR-302d	MIMAT0003377	NM_027321	Lrrc39	leucine rich repeat containing 39	0	0	1	0	0	0	0	1	0	1	0
mmu-miR-302d	MIMAT0003377	NM_027326	Mllt3	myeloid/lymphoid or mixed-lineage leukemia (trithorax homolog, Drosophila); translocated to, 3	0	0	1	0	0	0	0	1	0	1	0
mmu-miR-302d	MIMAT0003377	NM_027353	Cd2bp2	CD2 antigen (cytoplasmic tail) binding protein 2	0	0	1	0	0	0	0	1	0	1	0
mmu-miR-302d	MIMAT0003377	NM_027400	Lman1	lectin, mannose-binding, 1	0	0	1	0	0	0	0	1	0	1	0
mmu-miR-302d	MIMAT0003377	NM_027405	1700020O03Rik	RIKEN cDNA 1700020O03 gene	0	0	1	0	0	0	0	1	0	1	0
mmu-miR-302d	MIMAT0003377	NM_027416	Calml3	calmodulin-like 3	0	0	1	0	0	0	0	1	0	1	0
mmu-miR-302d	MIMAT0003377	NM_027425	Rufy2	RUN and FYVE domain-containing 2	0	0	1	0	0	0	0	1	0	1	0
mmu-miR-302d	MIMAT0003377	NM_027432	Wdr77	WD repeat domain 77	0	0	1	0	0	0	0	1	0	1	0
mmu-miR-302d	MIMAT0003377	NM_027442	Ddo	D-aspartate oxidase	0	0	1	0	0	0	0	1	0	1	0
mmu-miR-302d	MIMAT0003377	NM_027464	5730469M10Rik	RIKEN cDNA 5730469M10 gene	0	0	1	0	0	0	0	1	0	1	0
mmu-miR-302d	MIMAT0003377	NM_027472	5730455P16Rik	RIKEN cDNA 5730455P16 gene	0	0	1	0	0	0	0	1	0	1	0
mmu-miR-302d	MIMAT0003377	NM_027495	Tmem144	transmembrane protein 144	0	0	1	0	0	0	0	1	0	1	0
mmu-miR-302d	MIMAT0003377	NM_027533	Tspan2	tetraspanin 2	0	0	1	0	0	0	0	1	0	1	0
mmu-miR-302d	MIMAT0003377	NM_027569	Spag9	sperm associated antigen 9	0	0	1	0	0	0	0	1	0	1	0
mmu-miR-302d	MIMAT0003377	NM_027604	Usp15	ubiquitin specific peptidase 15	0	0	1	0	0	0	0	1	0	1	0
mmu-miR-302d	MIMAT0003377	NM_027629	Pgm2l1	phosphoglucomutase 2-like 1	0	0	1	0	0	0	0	1	0	1	0
mmu-miR-302d	MIMAT0003377	NM_027641	Spef1	sperm flagellar 1	0	0	1	0	0	0	0	1	0	1	0
mmu-miR-302d	MIMAT0003377	NM_027664	4933426K21Rik	RIKEN cDNA 4933426K21 gene	0	0	1	0	0	0	0	1	0	1	0
mmu-miR-302d	MIMAT0003377	NM_027695	Oxsm	3-oxoacyl-ACP synthase, mitochondrial	0	0	1	0	0	0	0	1	0	1	0
mmu-miR-302d	MIMAT0003377	NM_027698	Exod1	exonuclease domain containing 1	0	0	1	0	0	0	0	1	0	1	0
mmu-miR-302d	MIMAT0003377	NM_027722	Nudt4	nudix (nucleoside diphosphate linked moiety X)-type motif 4	0	0	1	0	0	0	0	1	0	1	0
mmu-miR-302d	MIMAT0003377	NM_027741	Mro	Maestro	0	0	1	0	0	0	0	1	0	1	0
mmu-miR-302d	MIMAT0003377	NM_027769	Cpne3	copine III	0	0	1	0	0	0	0	1	0	1	0
mmu-miR-302d	MIMAT0003377	NM_027773	2310047D13Rik	RIKEN cDNA 2310047D13 gene	0	0	1	1	0	0	0	0	0	1	0
mmu-miR-302d	MIMAT0003377	NM_027799	Ankrd40	ankyrin repeat domain 40	0	0	1	0	0	0	0	1	0	1	0
mmu-miR-302d	MIMAT0003377	NM_027817	Grap	GRB2-related adaptor protein	0	0	1	0	0	0	0	1	0	1	0
mmu-miR-302d	MIMAT0003377	NM_027871	Arhgef3	Rho guanine nucleotide exchange factor (GEF) 3	0	0	1	0	0	0	0	1	0	1	0
mmu-miR-302d	MIMAT0003377	NM_027873	Ubiad1	UbiA prenyltransferase domain containing 1	0	0	1	0	0	0	0	1	0	1	0
mmu-miR-302d	MIMAT0003377	NM_027886	Stk11ip	serine/threonine kinase 11 interacting protein	0	0	1	0	0	0	0	1	0	1	0
mmu-miR-302d	MIMAT0003377	NM_027900	R3hdm2	R3H domain containing 2	0	0	1	0	0	0	0	1	0	1	0
mmu-miR-302d	MIMAT0003377	NM_027901	Gtf3c2	general transcription factor IIIC, polypeptide 2, beta	0	0	1	0	0	0	0	1	0	1	0
mmu-miR-302d	MIMAT0003377	NM_027902	Tmprss6	transmembrane serine protease 6	0	0	1	0	0	0	0	1	0	1	0
mmu-miR-302d	MIMAT0003377	NM_027904	Cpn2	carboxypeptidase N, polypeptide 2	0	0	1	0	0	0	0	1	0	1	0
mmu-miR-302d	MIMAT0003377	NM_027934	Rnf180	ring finger protein 180	0	0	1	0	0	0	0	1	0	1	0
mmu-miR-302d	MIMAT0003377	NM_027937	Caskin1	CASK interacting protein 1	0	0	1	0	0	0	0	1	0	1	0
mmu-miR-302d	MIMAT0003377	NM_027940	1700001F09Rik	RIKEN cDNA 1700001F09 gene	0	0	1	0	0	0	0	1	0	1	0
mmu-miR-302d	MIMAT0003377	NM_027946	Wdr68	WD repeat domain 68	0	0	1	0	0	0	0	1	0	1	0
mmu-miR-302d	MIMAT0003377	NM_027949	Phf7	PHD finger protein 7	0	0	1	0	0	0	0	1	0	1	0
mmu-miR-302d	MIMAT0003377	NM_028007	Itfg1	integrin alpha FG-GAP repeat containing 1	0	0	1	0	0	0	0	1	0	1	0
mmu-miR-302d	MIMAT0003377	NM_028019	Rnf135	ring finger protein 135	0	0	1	0	0	0	0	1	0	1	0
mmu-miR-302d	MIMAT0003377	NM_028039	Esco2	establishment of cohesion 1 homolog 2 (S. cerevisiae)	0	0	1	0	0	0	0	1	0	1	0
mmu-miR-302d	MIMAT0003377	NM_028040	Rpusd4	RNA pseudouridylate synthase domain containing 4	0	0	1	0	0	0	0	1	0	1	0
mmu-miR-302d	MIMAT0003377	NM_028052	Synpr	synaptoporin	0	0	1	0	0	0	0	1	0	1	0
mmu-miR-302d	MIMAT0003377	NM_028053	Tmem38b	transmembrane protein 38B	0	0	1	0	0	0	0	1	0	1	0
mmu-miR-302d	MIMAT0003377	NM_028057	Cyb5r1	cytochrome b5 reductase 1	0	0	1	0	0	0	0	1	0	1	0
mmu-miR-302d	MIMAT0003377	NM_028059	Zfp654	zinc finger protein 654	0	0	1	0	0	0	0	1	0	1	0
mmu-miR-302d	MIMAT0003377	NM_028060	Slc35f2	solute carrier family 35, member F2	0	0	1	0	0	0	0	1	0	1	0
mmu-miR-302d	MIMAT0003377	NM_028061	Cyb561d1	cytochrome b-561 domain containing 1	0	0	1	0	0	0	0	1	0	1	0
mmu-miR-302d	MIMAT0003377	NM_028069	Mupcdh	mucin-like protocadherin	0	0	1	0	0	0	0	1	0	1	0
mmu-miR-302d	MIMAT0003377	NM_028081	4933421E11Rik	RIKEN cDNA 4933421E11 gene	0	0	1	0	0	0	0	1	0	1	0
mmu-miR-302d	MIMAT0003377	NM_028095	Mettl10	methyltransferase like 10	0	0	1	0	0	0	0	1	0	1	0
mmu-miR-302d	MIMAT0003377	NM_028099	Dusp11	dual specificity phosphatase 11 (RNA/RNP complex 1-interacting)	0	0	1	0	0	0	0	1	0	1	0
mmu-miR-302d	MIMAT0003377	NM_028101	2610003J06Rik	RIKEN cDNA 2610003J06 gene	0	0	1	0	0	0	0	1	0	1	0
mmu-miR-302d	MIMAT0003377	NM_028108	Nat13	N-acetyltransferase 13	0	0	1	0	0	0	0	1	0	1	0
mmu-miR-302d	MIMAT0003377	NM_028130	Zfp157	zinc finger protein 157	0	0	1	0	0	0	0	1	0	1	0
mmu-miR-302d	MIMAT0003377	NM_028141	Zfp661	zinc finger protein 661	0	0	0	0	0	0	1	1	0	1	0
mmu-miR-302d	MIMAT0003377	NM_028149	Fbxl20	F-box and leucine-rich repeat protein 20	0	0	1	0	0	0	0	1	0	1	0
mmu-miR-302d	MIMAT0003377	NM_028185	Lsm11	U7 snRNP-specific Sm-like protein LSM11	0	0	1	0	0	0	0	1	0	1	0
mmu-miR-302d	MIMAT0003377	NM_028188	Rusc1	RUN and SH3 domain containing 1	0	0	1	0	0	0	0	1	0	1	0
mmu-miR-302d	MIMAT0003377	NM_028190	Luc7l	Luc7 homolog (S. cerevisiae)-like	0	0	1	0	0	0	0	1	0	1	0
mmu-miR-302d	MIMAT0003377	NM_028194	Fryl	furry homolog-like (Drosophila)	0	0	1	0	0	0	0	1	0	1	0
mmu-miR-302d	MIMAT0003377	NM_028195	Pscd4	pleckstrin homology, Sec7 and coiled/coil domains 4	0	0	1	0	0	0	0	1	0	1	0
mmu-miR-302d	MIMAT0003377	NM_028199	Plxdc1	plexin domain containing 1	0	0	1	0	0	0	0	1	0	1	0
mmu-miR-302d	MIMAT0003377	NM_028201	2210009G21Rik	RIKEN cDNA 2210009G21 gene	0	0	1	0	0	0	0	1	0	1	0
mmu-miR-302d	MIMAT0003377	NM_028216	Psca	prostate stem cell antigen	0	0	1	0	0	0	0	1	0	1	0
mmu-miR-302d	MIMAT0003377	NM_028224	Faim2	Fas apoptotic inhibitory molecule 2	0	0	1	0	0	0	0	1	0	1	0
mmu-miR-302d	MIMAT0003377	NM_028227	Brap	BRCA1 associated protein	0	0	1	0	0	0	0	1	0	1	0
mmu-miR-302d	MIMAT0003377	NM_028234	Prr8	proline rich 8	0	0	1	0	0	0	0	1	0	1	0
mmu-miR-302d	MIMAT0003377	NM_028235	Ttc30b	tetratricopeptide repeat domain 30B	0	0	1	0	0	0	0	1	0	1	0
mmu-miR-302d	MIMAT0003377	NM_028248	Tmem87b	transmembrane protein 87B	0	0	1	0	0	0	0	1	0	1	0
mmu-miR-302d	MIMAT0003377	NM_028258	Dzip1l	DAZ interacting protein 1-like	0	0	1	0	0	0	0	1	0	1	0
mmu-miR-302d	MIMAT0003377	NM_028273	Pgam5	phosphoglycerate mutase family member 5	0	0	1	0	0	0	0	1	0	1	0
mmu-miR-302d	MIMAT0003377	NM_028291	Pan3	PAN3 polyA specific ribonuclease subunit homolog (S. cerevisiae)	0	0	0	0	0	0	1	1	0	1	0
mmu-miR-302d	MIMAT0003377	NM_028298	Zfp655	zinc finger protein 655	0	0	1	0	0	0	0	1	0	1	0
mmu-miR-302d	MIMAT0003377	NM_028304	Pus10	pseudouridylate synthase 10	0	0	1	0	0	0	0	1	0	1	0
mmu-miR-302d	MIMAT0003377	NM_028319	Zfp518	zinc finger protein 518	0	0	1	0	0	0	0	1	0	1	0
mmu-miR-302d	MIMAT0003377	NM_028343	Tmem135	transmembrane protein 135	0	0	1	0	0	0	0	1	0	1	0
mmu-miR-302d	MIMAT0003377	NM_028352	Pgm3	phosphoglucomutase 3	0	0	1	0	0	0	0	1	0	1	0
mmu-miR-302d	MIMAT0003377	NM_028360	Ttc19	tetratricopeptide repeat domain 19	0	0	1	0	0	0	0	1	0	1	0
mmu-miR-302d	MIMAT0003377	NM_028372	2900024O10Rik	RIKEN cDNA 2900024O10 gene	0	0	1	0	0	0	0	1	0	1	0
mmu-miR-302d	MIMAT0003377	NM_028385	Setd5	SET domain containing 5	0	0	0	0	0	0	1	1	0	1	0
mmu-miR-302d	MIMAT0003377	NM_028387	Macrod2	MACRO domain containing 2	0	0	1	0	0	0	0	1	0	1	0
mmu-miR-302d	MIMAT0003377	NM_028399	Ccnt2	cyclin T2	0	0	1	0	0	0	0	1	0	1	0
mmu-miR-302d	MIMAT0003377	NM_028407	Gcap14	granule cell antiserum positive 14	0	0	1	0	0	0	0	1	0	1	0
mmu-miR-302d	MIMAT0003377	NM_028422	Gtpbp5	GTP binding protein 5	0	0	1	0	0	0	0	1	0	1	0
mmu-miR-302d	MIMAT0003377	NM_028447	Prrc1	proline-rich coiled-coil 1	0	0	1	0	0	0	0	1	0	1	0
mmu-miR-302d	MIMAT0003377	NM_028478	Rassf6	Ras association (RalGDS/AF-6) domain family member 6	0	0	1	0	0	0	0	1	0	1	0
mmu-miR-302d	MIMAT0003377	NM_028493	Rhobtb3	Rho-related BTB domain containing 3	0	0	1	0	0	0	0	1	0	1	0
mmu-miR-302d	MIMAT0003377	NM_028538	1700049G17Rik	RIKEN cDNA 1700049G17 gene	0	0	1	0	0	0	0	1	0	1	0
mmu-miR-302d	MIMAT0003377	NM_028543	1700065O13Rik	RIKEN cDNA 1700065O13 gene	0	0	1	0	0	0	0	1	0	1	0
mmu-miR-302d	MIMAT0003377	NM_028615	Dppa2	developmental pluripotency associated 2	0	0	1	0	0	0	0	1	0	1	0
mmu-miR-302d	MIMAT0003377	NM_028705	Herc3	hect domain and RLD 3	0	0	1	0	0	0	0	1	0	1	0
mmu-miR-302d	MIMAT0003377	NM_028711	Slc25a27	solute carrier family 25, member 27	0	0	1	0	0	0	0	1	0	1	0
mmu-miR-302d	MIMAT0003377	NM_028712	Rap2b	RAP2B, member of RAS oncogene family	0	0	1	0	0	0	0	1	0	1	0
mmu-miR-302d	MIMAT0003377	NM_028713	Rftn2	raftlin family member 2	0	0	1	0	0	0	0	1	0	1	0
mmu-miR-302d	MIMAT0003377	NM_028720	3930401K13Rik	RIKEN cDNA 3930401K13 gene	0	0	1	0	0	0	0	1	0	1	0
mmu-miR-302d	MIMAT0003377	NM_028744	Pi4k2b	phosphatidylinositol 4-kinase type 2 beta	0	0	1	0	0	0	0	1	0	1	0
mmu-miR-302d	MIMAT0003377	NM_028748	Paqr5	progestin and adipoQ receptor family member V	0	0	1	0	0	0	0	1	0	1	0
mmu-miR-302d	MIMAT0003377	NM_028756	Slc35a5	solute carrier family 35, member A5	0	0	1	0	0	0	0	1	0	1	0
mmu-miR-302d	MIMAT0003377	NM_028758	Gga2	golgi associated, gamma adaptin ear containing, ARF binding protein 2	0	0	1	0	0	0	0	1	0	1	0
mmu-miR-302d	MIMAT0003377	NM_028791	1300018I05Rik	RIKEN cDNA 1300018I05 gene	0	0	1	0	0	0	0	1	0	1	0
mmu-miR-302d	MIMAT0003377	NM_028803	Gbe1	glucan (1,4-alpha-), branching enzyme 1	0	0	1	0	0	0	0	1	0	1	0
mmu-miR-302d	MIMAT0003377	NM_028812	Gtf2e1	general transcription factor II E, polypeptide 1 (alpha subunit)	0	0	1	0	0	0	0	1	0	1	0
mmu-miR-302d	MIMAT0003377	NM_028835	Atg7	autophagy-related 7 (yeast)	0	0	0	0	0	0	1	1	0	1	0
mmu-miR-302d	MIMAT0003377	NM_028840	Armc1	armadillo repeat containing 1	0	0	1	0	0	0	0	1	0	1	0
mmu-miR-302d	MIMAT0003377	NM_028860	Mtmr3	myotubularin related protein 3	0	0	1	0	0	0	0	1	0	1	0
mmu-miR-302d	MIMAT0003377	NM_028874	Snx19	sorting nexin 19	0	0	1	0	0	0	0	1	0	1	0
mmu-miR-302d	MIMAT0003377	NM_028876	Tmed5	transmembrane emp24 protein transport domain containing 5	0	0	1	0	0	0	0	1	0	1	0
mmu-miR-302d	MIMAT0003377	NM_028880	Lrrtm1	leucine rich repeat transmembrane neuronal 1	0	0	1	0	0	0	0	1	0	1	0
mmu-miR-302d	MIMAT0003377	NM_028887	Smchd1	SMC hinge domain containing 1	0	0	1	0	0	0	0	1	0	1	0
mmu-miR-302d	MIMAT0003377	NM_028894	Lonrf3	LON peptidase N-terminal domain and ring finger 3	0	0	1	0	0	0	0	1	0	1	0
mmu-miR-302d	MIMAT0003377	NM_028922	Ppapdc2	phosphatidic acid phosphatase type 2 domain containing 2	0	0	1	0	0	0	0	1	0	1	0
mmu-miR-302d	MIMAT0003377	NM_028932	Eaf1	ELL associated factor 1	0	0	1	0	0	0	0	1	0	1	0
mmu-miR-302d	MIMAT0003377	NM_028933	1300010M03Rik	RIKEN cDNA 1300010M03 gene	0	0	1	0	0	0	0	1	0	1	0
mmu-miR-302d	MIMAT0003377	NM_028940	Rlbp1l1	retinaldehyde binding protein 1-like 1	0	0	1	0	0	0	0	1	0	1	0
mmu-miR-302d	MIMAT0003377	NM_028963	4933427D14Rik	RIKEN cDNA 4933427D14 gene	0	0	1	0	0	0	0	1	0	1	0
mmu-miR-302d	MIMAT0003377	NM_028973	Lrrc15	leucine rich repeat containing 15	0	0	1	0	0	0	0	1	0	1	0
mmu-miR-302d	MIMAT0003377	NM_028975	Tmem33	transmembrane protein 33	0	0	1	0	0	0	0	1	0	1	0
mmu-miR-302d	MIMAT0003377	NM_028982	8430419L09Rik	RIKEN cDNA 8430419L09 gene	0	0	1	0	0	0	0	1	0	1	0
mmu-miR-302d	MIMAT0003377	NM_028986	Gzf1	GDNF-inducible zinc finger protein 1	0	0	1	0	0	0	0	1	0	1	0
mmu-miR-302d	MIMAT0003377	NM_029007	AW125753	expressed sequence AW125753	0	0	1	0	0	0	0	1	0	1	0
mmu-miR-302d	MIMAT0003377	NM_029031	Shpk	sedoheptulokinase	0	0	1	0	0	0	0	1	0	1	0
mmu-miR-302d	MIMAT0003377	NM_029037	4930444A02Rik	RIKEN cDNA 4930444A02 gene	0	0	1	0	0	0	0	1	0	1	0
mmu-miR-302d	MIMAT0003377	NM_029090	1200013P24Rik	RIKEN cDNA 1200013P24 gene	0	0	1	0	0	0	0	1	0	1	0
mmu-miR-302d	MIMAT0003377	NM_029094	Pik3cb	phosphatidylinositol 3-kinase, catalytic, beta polypeptide	0	0	1	0	0	0	0	1	0	1	0
mmu-miR-302d	MIMAT0003377	NM_029148	Txndc13	thioredoxin domain containing 13	0	0	1	0	0	0	0	1	0	1	0
mmu-miR-302d	MIMAT0003377	NM_029153	Scamp1	secretory carrier membrane protein 1	0	0	1	0	0	0	0	1	0	1	0
mmu-miR-302d	MIMAT0003377	NM_029270	Arhgap24	Rho GTPase activating protein 24	0	0	0	0	0	0	1	1	0	1	0
mmu-miR-302d	MIMAT0003377	NM_029325	Spinlw1	serine protease inhibitor-like, with Kunitz and WAP domains 1 (eppin)	0	0	1	0	0	0	0	1	0	1	0
mmu-miR-302d	MIMAT0003377	NM_029334	Zc3h14	zinc finger CCCH type containing 14	0	0	1	0	0	0	0	1	0	1	0
mmu-miR-302d	MIMAT0003377	NM_029337	Ep400	E1A binding protein p400	0	0	1	0	0	0	0	1	0	1	0
mmu-miR-302d	MIMAT0003377	NM_029364	Gns	glucosamine (N-acetyl)-6-sulfatase	0	0	1	0	0	0	0	1	0	1	0
mmu-miR-302d	MIMAT0003377	NM_029425	4833424O15Rik	RIKEN cDNA 4833424O15 gene	0	0	1	0	0	0	0	1	0	1	0
mmu-miR-302d	MIMAT0003377	NM_029434	Lca5	Leber congenital amaurosis 5 (human)	0	0	1	0	0	0	0	1	0	1	0
mmu-miR-302d	MIMAT0003377	NM_029436	Klhl24	kelch-like 24 (Drosophila)	0	0	1	0	0	0	0	1	0	1	0
mmu-miR-302d	MIMAT0003377	NM_029492	Zdhhc20	zinc finger, DHHC domain containing 20	0	0	1	0	0	0	0	1	0	1	0
mmu-miR-302d	MIMAT0003377	NM_029494	Rab30	RAB30, member RAS oncogene family	0	0	1	0	0	0	0	1	0	1	0
mmu-miR-302d	MIMAT0003377	NM_029519	Rap2a	RAS related protein 2a	0	0	1	0	0	0	0	1	0	1	0
mmu-miR-302d	MIMAT0003377	NM_029531	Zfp60	zinc finger protein 60	0	0	1	0	0	0	0	1	0	1	0
mmu-miR-302d	MIMAT0003377	NM_029536	Gpr165	G protein-coupled receptor 165	0	0	1	0	0	0	0	1	0	1	0
mmu-miR-302d	MIMAT0003377	NM_029545	6530401N04Rik	RIKEN cDNA 6530401N04 gene	0	0	1	0	0	0	0	1	0	1	0
mmu-miR-302d	MIMAT0003377	NM_029553	Ttc8	tetratricopeptide repeat domain 8	0	0	1	0	0	0	0	1	0	1	0
mmu-miR-302d	MIMAT0003377	NM_029571	Kti12	KTI12 homolog, chromatin associated (S. cerevisiae)	0	0	1	0	0	0	0	1	0	1	0
mmu-miR-302d	MIMAT0003377	NM_029585	Det1	de-etiolated homolog 1 (Arabidopsis)	0	0	1	0	0	0	0	1	0	1	0
mmu-miR-302d	MIMAT0003377	NM_029614	Prss23	protease, serine, 23	0	0	1	0	0	0	0	1	0	1	0
mmu-miR-302d	MIMAT0003377	NM_029620	Pcolce2	procollagen C-endopeptidase enhancer 2	0	0	1	0	0	0	0	1	0	1	0
mmu-miR-302d	MIMAT0003377	NM_029654	Atg2b	ATG2 autophagy related 2 homolog B (S. cerevisiae)	0	0	1	0	0	0	0	1	0	1	0
mmu-miR-302d	MIMAT0003377	NM_029657	Mgrn1	mahogunin, ring finger 1	0	0	1	0	0	0	0	1	0	1	0
mmu-miR-302d	MIMAT0003377	NM_029669	Dnajc18	DnaJ (Hsp40) homolog, subfamily C, member 18	0	0	1	0	0	0	0	1	0	1	0
mmu-miR-302d	MIMAT0003377	NM_029692	Upp2	uridine phosphorylase 2	0	0	1	0	0	0	0	1	0	1	0
mmu-miR-302d	MIMAT0003377	NM_029704	Ttc19	tetratricopeptide repeat domain 19	0	0	1	0	0	0	0	1	0	1	0
mmu-miR-302d	MIMAT0003377	NM_029705	Atxn3	ataxin 3	0	0	1	0	0	0	0	1	0	1	0
mmu-miR-302d	MIMAT0003377	NM_029721	Snx27	sorting nexin family member 27	0	0	1	0	0	0	0	1	0	1	0
mmu-miR-302d	MIMAT0003377	NM_029736	Slc10a7	solute carrier family 10 (sodium/bile acid cotransporter family), member 7	0	0	1	0	0	0	0	1	0	1	0
mmu-miR-302d	MIMAT0003377	NM_029751	Rpl18a	ribosomal protein L18A	0	0	1	0	0	0	0	1	0	1	0
mmu-miR-302d	MIMAT0003377	NM_029752	Bri3bp	Bri3 binding protein	0	0	1	0	0	0	0	1	0	1	0
mmu-miR-302d	MIMAT0003377	NM_029758	D12Ertd553e	DNA segment, Chr 12, ERATO Doi 553, expressed	0	0	1	0	0	0	0	1	0	1	0
mmu-miR-302d	MIMAT0003377	NM_029759	2410166I05Rik	RIKEN cDNA 2410166I05 gene	0	0	1	0	0	0	0	1	0	1	0
mmu-miR-302d	MIMAT0003377	NM_029763	Polr3f	polymerase (RNA) III (DNA directed) polypeptide F	0	0	1	0	0	0	0	1	0	1	0
mmu-miR-302d	MIMAT0003377	NM_029770	Unc5b	unc-5 homolog B (C. elegans)	0	0	1	0	0	0	0	1	0	1	0
mmu-miR-302d	MIMAT0003377	NM_029773	Spopl	speckle-type POZ protein-like	0	0	1	0	0	0	0	1	0	1	0
mmu-miR-302d	MIMAT0003377	NM_029809	2310014L17Rik	RIKEN cDNA 2310014L17 gene	0	0	1	0	0	0	0	1	0	1	0
mmu-miR-302d	MIMAT0003377	NM_029835	5730590G19Rik	RIKEN cDNA 5730590G19 gene	0	0	1	0	0	0	0	1	0	1	0
mmu-miR-302d	MIMAT0003377	NM_029842	Jmjd5	jumonji domain containing 5	0	0	1	0	0	0	0	1	0	1	0
mmu-miR-302d	MIMAT0003377	NM_029847	Arsk	arylsulfatase K	0	0	1	0	0	0	0	1	0	1	0
mmu-miR-302d	MIMAT0003377	NM_029850	Bcl7a	B-cell CLL/lymphoma 7A	0	0	1	0	0	0	0	1	0	1	0
mmu-miR-302d	MIMAT0003377	NM_029879	Rgs7bp	regulator of G-protein signalling 7 binding protein	0	0	1	0	0	0	0	1	0	1	0
mmu-miR-302d	MIMAT0003377	NM_029885	Gabpb2	GA repeat binding protein, beta 2	0	0	1	0	0	0	0	1	0	1	0
mmu-miR-302d	MIMAT0003377	NM_029901	Akr1c21	aldo-keto reductase family 1, member C21	0	0	1	0	0	0	0	1	0	1	0
mmu-miR-302d	MIMAT0003377	NM_029929	Vps33a	vacuolar protein sorting 33A (yeast)	0	0	1	0	0	0	0	1	0	1	0
mmu-miR-302d	MIMAT0003377	NM_029931	Mllt3	myeloid/lymphoid or mixed-lineage leukemia (trithorax homolog, Drosophila); translocated to, 3	0	0	1	0	0	0	0	1	0	1	0
mmu-miR-302d	MIMAT0003377	NM_029946	Efcab3	EF-hand calcium binding domain 3	0	0	1	0	0	0	0	1	0	1	0
mmu-miR-302d	MIMAT0003377	NM_029956	Mmab	methylmalonic aciduria (cobalamin deficiency) type B homolog (human)	0	0	1	0	0	0	0	1	0	1	0
mmu-miR-302d	MIMAT0003377	NM_029965	Rnf170	ring finger protein 170	0	0	1	0	0	0	0	1	0	1	0
mmu-miR-302d	MIMAT0003377	NM_029977	Polq	polymerase (DNA directed), theta	0	0	0	0	0	0	1	1	0	1	0
mmu-miR-302d	MIMAT0003377	NM_029988	Pigh	phosphatidylinositol glycan anchor biosynthesis, class H	0	0	1	0	0	0	0	1	0	1	0
mmu-miR-302d	MIMAT0003377	NM_029998	6030458C11Rik	RIKEN cDNA 6030458C11 gene	0	0	1	0	0	0	0	1	0	1	0
mmu-miR-302d	MIMAT0003377	NM_029999	Lbh	limb-bud and heart	0	0	1	0	0	0	0	1	0	1	0
mmu-miR-302d	MIMAT0003377	NM_030081	Zfyve20	zinc finger, FYVE domain containing 20	0	0	1	0	0	0	0	1	0	1	0
mmu-miR-302d	MIMAT0003377	NM_030096	Ddx52	DEAD (Asp-Glu-Ala-Asp) box polypeptide 52	0	0	1	0	0	0	0	1	0	1	0
mmu-miR-302d	MIMAT0003377	NM_030098	Rnase6	ribonuclease, RNase A family, 6	0	0	1	0	0	0	0	1	0	1	0
mmu-miR-302d	MIMAT0003377	NM_030108	Tmem33	transmembrane protein 33	0	0	1	0	0	0	0	1	0	1	0
mmu-miR-302d	MIMAT0003377	NM_030116	Mrpl9	mitochondrial ribosomal protein L9	0	0	1	0	0	0	0	1	0	1	0
mmu-miR-302d	MIMAT0003377	NM_030121	Asb8	ankyrin repeat and SOCS box-containing protein 8	0	0	1	0	0	0	0	1	0	1	0
mmu-miR-302d	MIMAT0003377	NM_030137	Cstad	CSA-conditional, T cell activation-dependent protein	0	0	1	0	0	0	0	1	0	1	0
mmu-miR-302d	MIMAT0003377	NM_030138	Centb2	centaurin, beta 2	0	0	1	0	0	0	0	1	0	1	0
mmu-miR-302d	MIMAT0003377	NM_030141	1700061G19Rik	RIKEN cDNA 1700061G19 gene	0	0	1	0	0	0	0	1	0	1	0
mmu-miR-302d	MIMAT0003377	NM_030181	Vsig1	V-set and immunoglobulin domain containing 1	0	0	1	0	0	0	0	1	0	1	0
mmu-miR-302d	MIMAT0003377	NM_030184	Armc9	armadillo repeat containing 9	0	0	1	0	0	0	0	1	0	1	0
mmu-miR-302d	MIMAT0003377	NM_030188	Ttc30a1	tetratricopeptide repeat domain 30A1	0	0	1	0	0	0	0	1	0	1	0
[truncated: 903 more rows]
