# Supplementary material for: Melatonin and Leishmania amazonensis Infection Altered miR-294, miR-30e, and miR-302d Impacting on Tnf, Mcp-1, and Nos2 Expression
Source: Front Cell Infect Microbiol. 2019 Mar 20;9:60. doi: 10.3389/fcimb.2019.00060 (PMC6435487; doi:10.3389/fcimb.2019.00060)
Supplement: Supplementary Table 7 — Predicted mRNA-targets for miR-694. The miRNA-mRNA interaction was predicted using miRecord tools (http://c1.accurascience.com/miRecords/) based in the integration of various prediction tools: DIANA-microT, MicroInspector, miRanda, MirTarget2, miTarget, NBmiRTar, PicTar, PITA, RNA22, RNAhybrid, and TargetScan/TargertScanS. [file Table_7.XLS]

# "1" : interaction predicted; "0" : interaction not predicted.
miRNA ID	miRNA Acc	Refseq	Symbol	Description	diana	microinspector	miranda	mirtarget2	mitarget	nbmirtar	pictar	pita	rna22	rnahybrid	targetscan
mmu-miR-694	MIMAT0003474	NM_001003908	Cltc	clathrin, heavy polypeptide (Hc)	0	0	1	1	0	0	0	1	0	1	0
mmu-miR-694	MIMAT0003474	NM_001003946	Als2cr13	amyotrophic lateral sclerosis 2 (juvenile) chromosome region, candidate 13 (human)	0	0	1	1	0	0	0	1	0	1	0
mmu-miR-694	MIMAT0003474	NM_001004367	Cxxc4	CXXC finger 4	0	0	1	1	0	0	0	1	0	1	0
mmu-miR-694	MIMAT0003474	NM_001005341	Ypel2	yippee-like 2 (Drosophila)	0	0	1	1	0	0	0	1	0	1	0
mmu-miR-694	MIMAT0003474	NM_001005423	Mreg	melanoregulin	0	0	1	1	0	0	0	1	0	1	0
mmu-miR-694	MIMAT0003474	NM_001005525	Rsrc2	arginine/serine-rich coiled-coil 2	0	0	1	1	0	0	0	1	0	1	0
mmu-miR-694	MIMAT0003474	NM_001005605	Aebp2	AE binding protein 2	0	0	1	1	0	0	0	1	0	1	0
mmu-miR-694	MIMAT0003474	NM_001005854	Gm609	gene model 609, (NCBI)	0	0	1	1	0	0	0	1	0	1	0
mmu-miR-694	MIMAT0003474	NM_001005868	Erbb2ip	Erbb2 interacting protein	0	0	1	1	0	0	0	1	0	1	0
mmu-miR-694	MIMAT0003474	NM_001007576	Gucy2f	guanylate cyclase 2f	0	0	1	1	0	0	0	1	0	1	0
mmu-miR-694	MIMAT0003474	NM_001007580	Gm784	gene model 784, (NCBI)	0	0	1	1	0	0	0	1	0	1	0
mmu-miR-694	MIMAT0003474	NM_001008423	Gm1568	gene model 1568, (NCBI)	0	0	1	1	0	0	0	1	0	1	0
mmu-miR-694	MIMAT0003474	NM_001008542	Mxi1	Max interacting protein 1	0	0	1	1	0	0	0	1	0	1	0
mmu-miR-694	MIMAT0003474	NM_001008543	Mxi1	Max interacting protein 1	0	0	1	1	0	0	0	1	0	1	0
mmu-miR-694	MIMAT0003474	NM_001012477	Cxcl12	chemokine (C-X-C motif) ligand 12	0	0	1	1	0	0	0	1	0	1	0
mmu-miR-694	MIMAT0003474	NM_001013028	AI597468	expressed sequence AI597468	0	0	1	1	0	0	0	1	0	1	0
mmu-miR-694	MIMAT0003474	NM_001017427	Rasef	RAS and EF hand domain containing	0	0	1	1	0	0	0	1	0	1	0
mmu-miR-694	MIMAT0003474	NM_001024205	Nufip2	nuclear fragile X mental retardation protein interacting protein 2	0	0	1	1	0	0	0	1	0	1	0
mmu-miR-694	MIMAT0003474	NM_001024468	Bcat1	branched chain aminotransferase 1, cytosolic	0	0	1	1	0	0	0	1	0	1	0
mmu-miR-694	MIMAT0003474	NM_001024856	Ttbk2	tau tubulin kinase 2	0	0	1	1	0	0	0	1	0	1	0
mmu-miR-694	MIMAT0003474	NM_001024857	Ttbk2	tau tubulin kinase 2	0	0	1	1	0	0	0	1	0	1	0
mmu-miR-694	MIMAT0003474	NM_001024928	Zfp667	zinc finger protein 667	0	0	1	1	0	0	0	1	0	1	0
mmu-miR-694	MIMAT0003474	NM_001025565	Lhx9	LIM homeobox protein 9	0	0	1	1	0	0	0	1	0	1	0
mmu-miR-694	MIMAT0003474	NM_001025581	Kcnc2	potassium voltage gated channel, Shaw-related subfamily, member 2	0	0	1	1	0	0	0	1	0	1	0
mmu-miR-694	MIMAT0003474	NM_001029934	Usp32	ubiquitin specific peptidase 32	0	0	1	1	0	0	0	1	0	1	0
mmu-miR-694	MIMAT0003474	NM_001033258	D10Bwg1379e	DNA segment, Chr 10, Brigham & Women"s Genetics 1379 expressed	0	0	1	1	0	0	0	1	0	1	0
mmu-miR-694	MIMAT0003474	NM_001033275	Glt8d3	glycosyltransferase 8 domain containing 3	0	0	1	1	0	0	0	1	0	1	0
mmu-miR-694	MIMAT0003474	NM_001033347	D430041D05Rik	RIKEN cDNA D430041D05 gene	0	0	1	1	0	0	0	1	0	1	0
mmu-miR-694	MIMAT0003474	NM_001033360	Gpr101	G protein-coupled receptor 101	0	0	1	1	0	0	0	1	0	1	0
mmu-miR-694	MIMAT0003474	NM_001033422	Thoc2	THO complex 2	0	0	1	1	0	0	0	1	0	1	0
mmu-miR-694	MIMAT0003474	NM_001033439	Lrch1	leucine-rich repeats and calponin homology (CH) domain containing 1	0	0	1	1	0	0	0	1	0	1	0
mmu-miR-694	MIMAT0003474	NM_001033457	Gm1040	gene model 1040, (NCBI)	0	0	1	1	0	0	0	1	0	1	0
mmu-miR-694	MIMAT0003474	NM_001033536	Rfxdc2	regulatory factor X domain containing 2 homolog (human)	0	0	1	1	0	0	0	1	0	1	0
mmu-miR-694	MIMAT0003474	NM_001033633	Slc2a13	solute carrier family 2 (facilitated glucose transporter), member 13	0	0	1	1	0	0	0	1	0	1	0
mmu-miR-694	MIMAT0003474	NM_001034168	Ank2	ankyrin 2, brain	0	0	1	1	0	0	0	1	0	1	0
mmu-miR-694	MIMAT0003474	NM_001034868	Mrgprx2	MAS-related GPR, member X2	0	0	1	1	0	0	0	1	0	1	0
mmu-miR-694	MIMAT0003474	NM_001034874	Gm879	gene model 879, (NCBI)	0	0	1	1	0	0	0	1	0	1	0
mmu-miR-694	MIMAT0003474	NM_001037725	Als2cr13	amyotrophic lateral sclerosis 2 (juvenile) chromosome region, candidate 13 (human)	0	0	1	1	0	0	0	1	0	1	0
mmu-miR-694	MIMAT0003474	NM_001038592	Glrx2	glutaredoxin 2 (thioltransferase)	0	0	1	1	0	0	0	1	0	1	0
mmu-miR-694	MIMAT0003474	NM_001038593	Glrx2	glutaredoxin 2 (thioltransferase)	0	0	1	1	0	0	0	1	0	1	0
mmu-miR-694	MIMAT0003474	NM_001038594	Glrx2	glutaredoxin 2 (thioltransferase)	0	0	1	1	0	0	0	1	0	1	0
mmu-miR-694	MIMAT0003474	NM_001038991	Ids	iduronate 2-sulfatase	0	0	1	1	0	0	0	1	0	1	0
mmu-miR-694	MIMAT0003474	NM_001039050	Pkib	protein kinase inhibitor beta, cAMP dependent, testis specific	0	0	1	1	0	0	0	1	0	1	0
mmu-miR-694	MIMAT0003474	NM_001039051	Pkib	protein kinase inhibitor beta, cAMP dependent, testis specific	0	0	1	1	0	0	0	1	0	1	0
mmu-miR-694	MIMAT0003474	NM_001039052	Pkib	protein kinase inhibitor beta, cAMP dependent, testis specific	0	0	1	1	0	0	0	1	0	1	0
mmu-miR-694	MIMAT0003474	NM_001039081	Mier1	mesoderm induction early response 1 homolog (Xenopus laevis	0	0	1	1	0	0	0	1	0	1	0
mmu-miR-694	MIMAT0003474	NM_001039150	Cd44	CD44 antigen	0	0	1	1	0	0	0	1	0	1	0
mmu-miR-694	MIMAT0003474	NM_001039474	Tcerg1	transcription elongation regulator 1 (CA150)	0	0	1	1	0	0	0	1	0	1	0
mmu-miR-694	MIMAT0003474	NM_001039546	Myo6	myosin VI	0	0	1	1	0	0	0	1	0	1	0
mmu-miR-694	MIMAT0003474	NM_001039558	C030030A07Rik	RIKEN cDNA C030030A07 gene	0	0	1	1	0	0	0	1	0	1	0
mmu-miR-694	MIMAT0003474	NM_001040106	Aak1	AP2 associated kinase 1	0	0	1	1	0	0	0	1	0	1	0
mmu-miR-694	MIMAT0003474	NM_001040395	1110020G09Rik	RIKEN cDNA 1110020G09 gene	0	0	1	1	0	0	0	1	0	1	0
mmu-miR-694	MIMAT0003474	NM_001040611	Peg10	paternally expressed 10	0	0	1	1	0	0	0	1	0	1	0
mmu-miR-694	MIMAT0003474	NM_001040682	Clmn	calmin	0	0	1	1	0	0	0	1	0	1	0
mmu-miR-694	MIMAT0003474	NM_001042558	Apaf1	apoptotic peptidase activating factor 1	0	0	1	1	0	0	0	1	0	1	0
mmu-miR-694	MIMAT0003474	NM_001044720	Abcc9	ATP-binding cassette, sub-family C (CFTR/MRP), member 9	0	0	1	1	0	0	0	1	0	1	0
mmu-miR-694	MIMAT0003474	NM_001044747	Zfp68	zinc finger protein 68	0	0	1	1	0	0	0	1	0	1	0
mmu-miR-694	MIMAT0003474	NM_001045482	Rbak	RB-associated KRAB repressor	0	0	1	1	0	0	0	1	0	1	0
mmu-miR-694	MIMAT0003474	NM_001047159	Net1	neuroepithelial cell transforming gene 1	0	0	1	1	0	0	0	1	0	1	0
mmu-miR-694	MIMAT0003474	NM_001048206	Traf3	Tnf receptor-associated factor 3	0	0	1	1	0	0	0	1	0	1	0
mmu-miR-694	MIMAT0003474	NM_001076789	Cbx5	chromobox homolog 5 (Drosophila HP1a)	0	0	1	1	0	0	0	1	0	1	0
mmu-miR-694	MIMAT0003474	NM_001077499	Scn8a	sodium channel, voltage-gated, type VIII, alpha	0	0	1	1	0	0	0	1	0	1	0
mmu-miR-694	MIMAT0003474	NM_001077695	Ncoa2	nuclear receptor coactivator 2	0	0	1	1	0	0	0	1	0	1	0
mmu-miR-694	MIMAT0003474	NM_001079513	Zbtb33	zinc finger and BTB domain containing 33	0	0	1	1	0	0	0	1	0	1	0
mmu-miR-694	MIMAT0003474	NM_001080814	Fat3	FAT tumor suppressor homolog 3 (Drosophila)	0	0	1	1	0	0	0	1	0	1	0
mmu-miR-694	MIMAT0003474	NM_001080948	Larp4	La ribonucleoprotein domain family, member 4	0	0	1	1	0	0	0	1	0	1	0
mmu-miR-694	MIMAT0003474	NM_001081008	Taf1	TAF1 RNA polymerase II, TATA box binding protein (TBP)-associated factor	0	0	1	1	0	0	0	1	0	1	0
mmu-miR-694	MIMAT0003474	NM_001081045	1700081L11Rik	RIKEN cDNA 1700081L11 gene	0	0	1	1	0	0	0	1	0	1	0
mmu-miR-694	MIMAT0003474	NM_001081064	Pdzd2	PDZ domain containing 2	0	0	1	1	0	0	0	1	0	1	0
mmu-miR-694	MIMAT0003474	NM_001081101	4933407H18Rik	RIKEN cDNA 4933407H18 gene	0	0	1	1	0	0	0	1	0	1	0
mmu-miR-694	MIMAT0003474	NM_001081131	Dhtkd1	dehydrogenase E1 and transketolase domain containing 1	0	0	1	1	0	0	0	1	0	1	0
mmu-miR-694	MIMAT0003474	NM_001081201	Dpy19l4	dpy-19-like 4 (C. elegans)	0	0	1	1	0	0	0	1	0	1	0
mmu-miR-694	MIMAT0003474	NM_001081205	Npal1	NIPA-like domain containing 1	0	0	1	1	0	0	0	1	0	1	0
mmu-miR-694	MIMAT0003474	NM_001081213	Ermp1	endoplasmic reticulum metallopeptidase 1	0	0	1	1	0	0	0	1	0	1	0
mmu-miR-694	MIMAT0003474	NM_001081216	Phip	pleckstrin homology domain interacting protein	0	0	1	1	0	0	0	1	0	1	0
mmu-miR-694	MIMAT0003474	NM_001081225	6030443O07Rik	RIKEN cDNA 6030443O07 gene	0	0	1	1	0	0	0	1	0	1	0
mmu-miR-694	MIMAT0003474	NM_001081229	Tsc22d2	TSC22 domain family 2	0	0	1	1	0	0	0	1	0	1	0
mmu-miR-694	MIMAT0003474	NM_001081230	Mtap9	microtubule-associated protein 9	0	0	1	1	0	0	0	1	0	1	0
mmu-miR-694	MIMAT0003474	NM_001081249	Vcan	versican	0	0	1	1	0	0	0	1	0	1	0
mmu-miR-694	MIMAT0003474	NM_001081253	Fbxo43	F-box protein 43	0	0	1	1	0	0	0	1	0	1	0
mmu-miR-694	MIMAT0003474	NM_001081269	Whsc1l1	Wolf-Hirschhorn syndrome candidate 1-like 1 (human)	0	0	1	1	0	0	0	1	0	1	0
mmu-miR-694	MIMAT0003474	NM_001081288	Taf2	TAF2 RNA polymerase II, TATA box binding protein (TBP)-associated factor	0	0	1	1	0	0	0	1	0	1	0
mmu-miR-694	MIMAT0003474	NM_001081300	Tshz1	teashirt zinc finger family member 1	0	0	1	1	0	0	0	1	0	1	0
mmu-miR-694	MIMAT0003474	NM_001081304	Atf6	activating transcription factor 6	0	0	1	1	0	0	0	1	0	1	0
mmu-miR-694	MIMAT0003474	NM_001081323	Mphosph9	M-phase phosphoprotein 9	0	0	1	1	0	0	0	1	0	1	0
mmu-miR-694	MIMAT0003474	NM_001081326	Agl	amylo-1,6-glucosidase, 4-alpha-glucanotransferase	0	0	1	1	0	0	0	1	0	1	0
mmu-miR-694	MIMAT0003474	NM_001081356	2610030H06Rik	RIKEN cDNA 2610030H06 gene	0	0	1	1	0	0	0	1	0	1	0
mmu-miR-694	MIMAT0003474	NM_001081376	Chd5	chromodomain helicase DNA binding protein 5	0	0	1	1	0	0	0	1	0	1	0
mmu-miR-694	MIMAT0003474	NM_001081378	C330002I19Rik	RIKEN cDNA C330002I19 gene	0	0	1	1	0	0	0	1	0	1	0
mmu-miR-694	MIMAT0003474	NM_001081391	Csmd3	CUB and Sushi multiple domains 3	0	0	1	1	0	0	0	1	0	1	0
mmu-miR-694	MIMAT0003474	NM_001081453	Nin	ninein	0	0	1	1	0	0	0	1	0	1	0
mmu-miR-694	MIMAT0003474	NM_001081956	Sfrs17b	splicing factor, arginine/serine-rich 17b	0	0	1	1	0	0	0	1	0	1	0
mmu-miR-694	MIMAT0003474	NM_007400	Adam12	a disintegrin and metallopeptidase domain 12 (meltrin alpha)	0	0	1	1	0	0	0	1	0	1	0
mmu-miR-694	MIMAT0003474	NM_007497	Atf1	activating transcription factor 1	0	0	1	1	0	0	0	1	0	1	0
mmu-miR-694	MIMAT0003474	NM_007506	Atp5g1	ATP synthase, H+ transporting, mitochondrial F0 complex, subunit c (subunit 9), isoform 1	0	0	1	1	0	0	0	1	0	1	0
mmu-miR-694	MIMAT0003474	NM_007532	Bcat1	branched chain aminotransferase 1, cytosolic	0	0	1	1	0	0	0	1	0	1	0
mmu-miR-694	MIMAT0003474	NM_007560	Bmpr1b	bone morphogenetic protein receptor, type 1B	0	0	1	1	0	0	0	1	0	1	0
mmu-miR-694	MIMAT0003474	NM_007592	Car8	carbonic anhydrase 8	0	0	1	1	0	0	0	1	0	1	0
mmu-miR-694	MIMAT0003474	NM_007626	Cbx5	chromobox homolog 5 (Drosophila HP1a)	0	0	1	1	0	0	0	1	0	1	0
mmu-miR-694	MIMAT0003474	NM_007691	Chek1	checkpoint kinase 1 homolog (S. pombe)	0	0	1	1	0	0	0	1	0	1	0
mmu-miR-694	MIMAT0003474	NM_007697	Chl1	cell adhesion molecule with homology to L1CAM	0	0	1	1	0	0	0	1	0	1	0
mmu-miR-694	MIMAT0003474	NM_007715	Clock	circadian locomoter output cycles kaput	0	0	1	1	0	0	0	1	0	1	0
mmu-miR-694	MIMAT0003474	NM_007733	Col19a1	collagen, type XIX, alpha 1	0	0	1	1	0	0	0	1	0	1	0
mmu-miR-694	MIMAT0003474	NM_007825	Cyp7b1	cytochrome P450, family 7, subfamily b, polypeptide 1	0	0	1	1	0	0	0	1	0	1	0
mmu-miR-694	MIMAT0003474	NM_007868	Dmd	dystrophin, muscular dystrophy	0	0	1	1	0	0	0	1	0	1	0
mmu-miR-694	MIMAT0003474	NM_007914	Ehf	ets homologous factor	0	0	1	1	0	0	0	1	0	1	0
mmu-miR-694	MIMAT0003474	NM_007920	Elf1	E74-like factor 1	0	0	1	1	0	0	0	1	0	1	0
mmu-miR-694	MIMAT0003474	NM_007936	Epha4	Eph receptor A4	0	0	1	1	0	0	0	1	0	1	0
mmu-miR-694	MIMAT0003474	NM_007974	F2rl1	coagulation factor II (thrombin) receptor-like 1	0	0	1	1	0	0	0	1	0	1	0
mmu-miR-694	MIMAT0003474	NM_008013	Fgl2	fibrinogen-like protein 2	0	0	1	1	0	0	0	1	0	1	0
mmu-miR-694	MIMAT0003474	NM_008139	Gnaq	guanine nucleotide binding protein, alpha q polypeptide	0	0	1	1	0	0	0	1	0	1	0
mmu-miR-694	MIMAT0003474	NM_008194	Gyk	glycerol kinase	0	0	1	1	0	0	0	1	0	1	0
mmu-miR-694	MIMAT0003474	NM_008228	Hdac1	histone deacetylase 1	0	0	1	1	0	0	0	1	0	1	0
mmu-miR-694	MIMAT0003474	NM_008292	Hsd17b4	hydroxysteroid (17-beta) dehydrogenase 4	0	0	1	1	0	0	0	1	0	1	0
mmu-miR-694	MIMAT0003474	NM_008425	Kcnj2	potassium inwardly-rectifying channel, subfamily J, member 2	0	0	1	1	0	0	0	1	0	1	0
mmu-miR-694	MIMAT0003474	NM_008441	Kif1b	kinesin family member 1B	0	0	1	1	0	0	0	1	0	1	0
mmu-miR-694	MIMAT0003474	NM_008443	Kif3a	kinesin family member 3A	0	0	1	1	0	0	0	1	0	1	0
mmu-miR-694	MIMAT0003474	NM_008549	Man2a1	mannosidase 2, alpha 1	0	0	1	1	0	0	0	1	0	1	0
mmu-miR-694	MIMAT0003474	NM_008605	Mmp12	matrix metallopeptidase 12	0	0	1	1	0	0	0	1	0	1	0
mmu-miR-694	MIMAT0003474	NM_008620	Gbp4	guanylate binding protein 4	0	0	1	1	0	0	0	1	0	1	0
mmu-miR-694	MIMAT0003474	NM_008678	Ncoa2	nuclear receptor coactivator 2	0	0	1	1	0	0	0	1	0	1	0
mmu-miR-694	MIMAT0003474	NM_008775	Pafah1b2	platelet-activating factor acetylhydrolase, isoform 1b, alpha2 subunit	0	0	1	1	0	0	0	1	0	1	0
mmu-miR-694	MIMAT0003474	NM_008863	Pkib	protein kinase inhibitor beta, cAMP dependent, testis specific	0	0	1	1	0	0	0	1	0	1	0
mmu-miR-694	MIMAT0003474	NM_008900	Pou3f3	POU domain, class 3, transcription factor 3	0	0	1	1	0	0	0	1	0	1	0
mmu-miR-694	MIMAT0003474	NM_008966	Ptgfr	prostaglandin F receptor	0	0	1	1	0	0	0	1	0	1	0
mmu-miR-694	MIMAT0003474	NM_009100	Rptn	repetin	0	0	1	1	0	0	0	1	0	1	0
mmu-miR-694	MIMAT0003474	NM_009124	Atxn1	ataxin 1	0	0	1	1	0	0	0	1	0	1	0
mmu-miR-694	MIMAT0003474	NM_009229	Sntb2	syntrophin, basic 2	0	0	1	1	0	0	0	1	0	1	0
mmu-miR-694	MIMAT0003474	NM_009234	Sox11	SRY-box containing gene 11	0	0	1	1	0	0	0	1	0	1	0
mmu-miR-694	MIMAT0003474	NM_009250	Serpini1	serine (or cysteine) peptidase inhibitor, clade I, member 1	0	0	1	1	0	0	0	1	0	1	0
mmu-miR-694	MIMAT0003474	NM_009344	Phlda1	pleckstrin homology-like domain, family A, member 1	0	0	1	1	0	0	0	1	0	1	0
mmu-miR-694	MIMAT0003474	NM_009460	Sumo1	SMT3 suppressor of mif two 3 homolog 1 (yeast)	0	0	1	1	0	0	0	1	0	1	0
mmu-miR-694	MIMAT0003474	NM_009472	Unc5c	unc-5 homolog C (C. elegans)	0	0	1	1	0	0	0	1	0	1	0
mmu-miR-694	MIMAT0003474	NM_009517	Zmat3	zinc finger matrin type 3	0	0	1	1	0	0	0	1	0	1	0
mmu-miR-694	MIMAT0003474	NM_009575	Zic3	zinc finger protein of the cerebellum 3	0	0	1	1	0	0	0	1	0	1	0
mmu-miR-694	MIMAT0003474	NM_009576	Zic4	zinc finger protein of the cerebellum 4	0	0	1	1	0	0	0	1	0	1	0
mmu-miR-694	MIMAT0003474	NM_009595	Abl2	v-abl Abelson murine leukemia viral oncogene homolog 2 (arg, Abelson-related gene)	0	0	1	1	0	0	0	1	0	1	0
mmu-miR-694	MIMAT0003474	NM_009621	Adamts1	a disintegrin-like and metallopeptidase (reprolysin type) with thrombospondin type 1 motif, 1	0	0	1	1	0	0	0	1	0	1	0
mmu-miR-694	MIMAT0003474	NM_009684	Apaf1	apoptotic peptidase activating factor 1	0	0	1	1	0	0	0	1	0	1	0
mmu-miR-694	MIMAT0003474	NM_009738	Bche	butyrylcholinesterase	0	0	1	1	0	0	0	1	0	1	0
mmu-miR-694	MIMAT0003474	NM_009740	Bcl10	B-cell leukemia/lymphoma 10	0	0	1	1	0	0	0	1	0	1	0
mmu-miR-694	MIMAT0003474	NM_009847	Cd2ap	CD2-associated protein	0	0	1	1	0	0	0	1	0	1	0
mmu-miR-694	MIMAT0003474	NM_009851	Cd44	CD44 antigen	0	0	1	1	0	0	0	1	0	1	0
mmu-miR-694	MIMAT0003474	NM_010025	Dcx	doublecortin	0	0	1	1	0	0	0	1	0	1	0
mmu-miR-694	MIMAT0003474	NM_010103	Edil3	EGF-like repeats and discoidin I-like domains 3	0	0	1	1	0	0	0	1	0	1	0
mmu-miR-694	MIMAT0003474	NM_010151	Nr2f1	nuclear receptor subfamily 2, group F, member 1	0	0	1	1	0	0	0	1	0	1	0
mmu-miR-694	MIMAT0003474	NM_010230	Fmn1	formin 1	0	0	1	1	0	0	0	1	0	1	0
mmu-miR-694	MIMAT0003474	NM_010243	Fut9	fucosyltransferase 9	0	0	1	1	0	0	0	1	0	1	0
mmu-miR-694	MIMAT0003474	NM_010262	Gbx2	gastrulation brain homeobox 2	0	0	1	1	0	0	0	1	0	1	0
mmu-miR-694	MIMAT0003474	NM_010439	Hmgb1	high mobility group box 1	0	0	1	1	0	0	0	1	0	1	0
mmu-miR-694	MIMAT0003474	NM_010485	Elavl1	ELAV (embryonic lethal, abnormal vision, Drosophila)-like 1 (Hu antigen R)	0	0	1	1	0	0	0	1	0	1	0
mmu-miR-694	MIMAT0003474	NM_010486	Elavl2	ELAV (embryonic lethal, abnormal vision, Drosophila)-like 2 (Hu antigen B)	0	0	1	1	0	0	0	1	0	1	0
mmu-miR-694	MIMAT0003474	NM_010498	Ids	iduronate 2-sulfatase	0	0	1	1	0	0	0	1	0	1	0
mmu-miR-694	MIMAT0003474	NM_010552	Il17a	interleukin 17A	0	0	1	1	0	0	0	1	0	1	0
mmu-miR-694	MIMAT0003474	NM_010572	Irs4	insulin receptor substrate 4	0	0	1	1	0	0	0	1	0	1	0
mmu-miR-694	MIMAT0003474	NM_010595	Kcna1	potassium voltage-gated channel, shaker-related subfamily, member 1	0	0	1	1	0	0	0	1	0	1	0
mmu-miR-694	MIMAT0003474	NM_010636	Klf12	Kruppel-like factor 12	0	0	1	1	0	0	0	1	0	1	0
mmu-miR-694	MIMAT0003474	NM_010710	Lhx2	LIM homeobox protein 2	0	0	1	1	0	0	0	1	0	1	0
mmu-miR-694	MIMAT0003474	NM_010712	Lhx4	LIM homeobox protein 4	0	0	1	1	0	0	0	1	0	1	0
mmu-miR-694	MIMAT0003474	NM_010714	Lhx9	LIM homeobox protein 9	0	0	1	1	0	0	0	1	0	1	0
mmu-miR-694	MIMAT0003474	NM_010754	Smad2	MAD homolog 2 (Drosophila)	0	0	1	1	0	0	0	1	0	1	0
mmu-miR-694	MIMAT0003474	NM_010763	Man1a2	mannosidase, alpha, class 1A, member 2	0	0	1	1	0	0	0	1	0	1	0
mmu-miR-694	MIMAT0003474	NM_010847	Mxi1	Max interacting protein 1	0	0	1	1	0	0	0	1	0	1	0
mmu-miR-694	MIMAT0003474	NM_010871	Birc1f	baculoviral IAP repeat-containing 1f	0	0	1	1	0	0	0	1	0	1	0
mmu-miR-694	MIMAT0003474	NM_010891	Sept2	septin 2	0	0	1	1	0	0	0	1	0	1	0
mmu-miR-694	MIMAT0003474	NM_010914	Nfyb	nuclear transcription factor-Y beta	0	0	1	1	0	0	0	1	0	1	0
mmu-miR-694	MIMAT0003474	NM_010954	Ncam2	neural cell adhesion molecule 2	0	0	1	1	0	0	0	1	0	1	0
mmu-miR-694	MIMAT0003474	NM_011023	Otx1	orthodenticle homolog 1 (Drosophila)	0	0	1	1	0	0	0	1	0	1	0
mmu-miR-694	MIMAT0003474	NM_011042	Pcbp2	poly(rC) binding protein 2	0	0	1	1	0	0	0	1	0	1	0
mmu-miR-694	MIMAT0003474	NM_011043	Pcdh10	protocadherin 10	0	0	1	1	0	0	0	1	0	1	0
mmu-miR-694	MIMAT0003474	NM_011077	Phex	phosphate regulating gene with homologies to endopeptidases on the X chromosome (hypophosphatemia, vitamin D resistant rickets)	0	0	1	1	0	0	0	1	0	1	0
mmu-miR-694	MIMAT0003474	NM_011112	Papola	poly (A) polymerase alpha	0	0	1	1	0	0	0	1	0	1	0
mmu-miR-694	MIMAT0003474	NM_011127	Prrx1	paired related homeobox 1	0	0	1	1	0	0	0	1	0	1	0
mmu-miR-694	MIMAT0003474	NM_011217	Ptprr	protein tyrosine phosphatase, receptor type, R	0	0	1	1	0	0	0	1	0	1	0
mmu-miR-694	MIMAT0003474	NM_011273	Xpr1	xenotropic and polytropic retrovirus receptor 1	0	0	1	1	0	0	0	1	0	1	0
mmu-miR-694	MIMAT0003474	NM_011277	Rnf2	ring finger protein 2	0	0	1	1	0	0	0	1	0	1	0
mmu-miR-694	MIMAT0003474	NM_011317	Khdrbs1	KH domain containing, RNA binding, signal transduction associated 1	0	0	1	1	0	0	0	1	0	1	0
mmu-miR-694	MIMAT0003474	NM_011339	Cxcl15	chemokine (C-X-C motif) ligand 15	0	0	1	1	0	0	0	1	0	1	0
mmu-miR-694	MIMAT0003474	NM_011406	Slc8a1	solute carrier family 8 (sodium/calcium exchanger), member 1	0	0	1	1	0	0	0	1	0	1	0
mmu-miR-694	MIMAT0003474	NM_011416	Smarca2	SWI/SNF related, matrix associated, actin dependent regulator of chromatin, subfamily a, member 2	0	0	1	1	0	0	0	1	0	1	0
mmu-miR-694	MIMAT0003474	NM_011443	Sox2	SRY-box containing gene 2	0	0	1	1	0	0	0	1	0	1	0
mmu-miR-694	MIMAT0003474	NM_011490	Stau1	staufen (RNA binding protein) homolog 1 (Drosophila)	0	0	1	1	0	0	0	1	0	1	0
mmu-miR-694	MIMAT0003474	NM_011511	Abcc9	ATP-binding cassette, sub-family C (CFTR/MRP), member 9	0	0	1	1	0	0	0	1	0	1	0
mmu-miR-694	MIMAT0003474	NM_011580	Thbs1	thrombospondin 1	0	0	1	1	0	0	0	1	0	1	0
mmu-miR-694	MIMAT0003474	NM_011632	Traf3	Tnf receptor-associated factor 3	0	0	1	1	0	0	0	1	0	1	0
mmu-miR-694	MIMAT0003474	NM_011666	Uba3	ubiquitin-like modifier activating enzyme 3	0	0	1	1	0	0	0	1	0	1	0
mmu-miR-694	MIMAT0003474	NM_011774	Slc30a4	solute carrier family 30 (zinc transporter), member 4	0	0	1	1	0	0	0	1	0	1	0
mmu-miR-694	MIMAT0003474	NM_011778	Coro1b	coronin, actin binding protein 1B	0	0	1	1	0	0	0	1	0	1	0
mmu-miR-694	MIMAT0003474	NM_011780	Adam23	a disintegrin and metallopeptidase domain 23	0	0	1	1	0	0	0	1	0	1	0
mmu-miR-694	MIMAT0003474	NM_011790	Arih2	ariadne homolog 2 (Drosophila)	0	0	1	1	0	0	0	1	0	1	0
mmu-miR-694	MIMAT0003474	NM_011798	Xcr1	chemokine (C motif) receptor 1	0	0	1	1	0	0	0	1	0	1	0
mmu-miR-694	MIMAT0003474	NM_011799	Cdc6	cell division cycle 6 homolog (S. cerevisiae)	0	0	1	1	0	0	0	1	0	1	0
mmu-miR-694	MIMAT0003474	NM_011812	Fbln5	fibulin 5	0	0	1	1	0	0	0	1	0	1	0
mmu-miR-694	MIMAT0003474	NM_011866	Pde10a	phosphodiesterase 10A	0	0	1	1	0	0	0	1	0	1	0
mmu-miR-694	MIMAT0003474	NM_011892	Sgcg	sarcoglycan, gamma (dystrophin-associated glycoprotein)	0	0	1	1	0	0	0	1	0	1	0
mmu-miR-694	MIMAT0003474	NM_011945	Map3k1	mitogen-activated protein kinase kinase kinase 1	0	0	1	1	0	0	0	1	0	1	0
mmu-miR-694	MIMAT0003474	NM_011990	Slc7a11	solute carrier family 7 (cationic amino acid transporter, y+ system), member 11	0	0	1	1	0	0	0	1	0	1	0
mmu-miR-694	MIMAT0003474	NM_012025	Racgap1	Rac GTPase-activating protein 1	0	0	1	1	0	0	0	1	0	1	0
mmu-miR-694	MIMAT0003474	NM_013655	Cxcl12	chemokine (C-X-C motif) ligand 12	0	0	1	1	0	0	0	1	0	1	0
mmu-miR-694	MIMAT0003474	NM_013657	Sema3c	sema domain, immunoglobulin domain (Ig), short basic domain, secreted, (semaphorin) 3C	0	0	1	1	0	0	0	1	0	1	0
mmu-miR-694	MIMAT0003474	NM_013720	Mga	MAX gene associated	0	0	1	1	0	0	0	1	0	1	0
mmu-miR-694	MIMAT0003474	NM_013743	Pdk4	pyruvate dehydrogenase kinase, isoenzyme 4	0	0	1	1	0	0	0	1	0	1	0
mmu-miR-694	MIMAT0003474	NM_013771	Yme1l1	YME1-like 1 (S. cerevisiae)	0	0	1	1	0	0	0	1	0	1	0
mmu-miR-694	MIMAT0003474	NM_013799	Ate1	arginine-tRNA-protein transferase 1	0	0	1	1	0	0	0	1	0	1	0
mmu-miR-694	MIMAT0003474	NM_013835	Trove2	TROVE domain family, member 2	0	0	1	1	0	0	0	1	0	1	0
mmu-miR-694	MIMAT0003474	NM_013844	Zfp68	zinc finger protein 68	0	0	1	1	0	0	0	1	0	1	0
mmu-miR-694	MIMAT0003474	NM_015751	Abce1	ATP-binding cassette, sub-family E (OABP), member 1	0	0	1	1	0	0	0	1	0	1	0
mmu-miR-694	MIMAT0003474	NM_015753	Zeb2	zinc finger E-box binding homeobox 2	0	0	1	1	0	0	0	1	0	1	0
mmu-miR-694	MIMAT0003474	NM_015767	Ttpa	tocopherol (alpha) transfer protein	0	0	1	1	0	0	0	1	0	1	0
mmu-miR-694	MIMAT0003474	NM_016662	Mxd3	Max dimerization protein 3	0	0	1	1	0	0	0	1	0	1	0
mmu-miR-694	MIMAT0003474	NM_016682	Uba2	ubiquitin-like modifier activating enzyme 2	0	0	1	1	0	0	0	1	0	1	0
mmu-miR-694	MIMAT0003474	NM_016739	Caprin1	cell cycle associated protein 1	0	0	1	1	0	0	0	1	0	1	0
mmu-miR-694	MIMAT0003474	NM_018807	Plagl2	pleiomorphic adenoma gene-like 2	0	0	1	1	0	0	0	1	0	1	0
mmu-miR-694	MIMAT0003474	NM_018818	Chm	choroidermia	0	0	1	1	0	0	0	1	0	1	0
mmu-miR-694	MIMAT0003474	NM_018824	Slc23a2	solute carrier family 23 (nucleobase transporters), member 2	0	0	1	1	0	0	0	1	0	1	0
mmu-miR-694	MIMAT0003474	NM_018886	Lgals8	lectin, galactose binding, soluble 8	0	0	1	1	0	0	0	1	0	1	0
mmu-miR-694	MIMAT0003474	NM_019445	Fmn2	formin 2	0	0	1	1	0	0	0	1	0	1	0
mmu-miR-694	MIMAT0003474	NM_019502	Fxc1	fractured callus expressed transcript 1	0	0	1	1	0	0	0	1	0	1	0
mmu-miR-694	MIMAT0003474	NM_019552	Abcb10	ATP-binding cassette, sub-family B (MDR/TAP), member 10	0	0	1	1	0	0	0	1	0	1	0
mmu-miR-694	MIMAT0003474	NM_019648	Metap2	methionine aminopeptidase 2	0	0	1	1	0	0	0	1	0	1	0
mmu-miR-694	MIMAT0003474	NM_019663	Pias1	protein inhibitor of activated STAT 1	0	0	1	1	0	0	0	1	0	1	0
mmu-miR-694	MIMAT0003474	NM_019671	Net1	neuroepithelial cell transforming gene 1	0	0	1	1	0	0	0	1	0	1	0
mmu-miR-694	MIMAT0003474	NM_019697	Kcnd2	potassium voltage-gated channel, Shal-related family, member 2	0	0	1	1	0	0	0	1	0	1	0
mmu-miR-694	MIMAT0003474	NM_019709	Mbtps1	membrane-bound transcription factor peptidase, site 1	0	0	1	1	0	0	0	1	0	1	0
mmu-miR-694	MIMAT0003474	NM_019717	Arl6ip2	ADP-ribosylation factor-like 6 interacting protein 2	0	0	1	1	0	0	0	1	0	1	0
mmu-miR-694	MIMAT0003474	NM_019973	Son	Son cell proliferation protein	0	0	1	1	0	0	0	1	0	1	0
mmu-miR-694	MIMAT0003474	NM_020010	Cyp51	cytochrome P450, family 51	0	0	1	1	0	0	0	1	0	1	0
mmu-miR-694	MIMAT0003474	NM_020256	Zbtb33	zinc finger and BTB domain containing 33	0	0	1	1	0	0	0	1	0	1	0
mmu-miR-694	MIMAT0003474	NM_020584	Terf2ip	telomeric repeat binding factor 2, interacting protein	0	0	1	1	0	0	0	1	0	1	0
mmu-miR-694	MIMAT0003474	NM_020588	Tmem183a	transmembrane protein 183A	0	0	1	1	0	0	0	1	0	1	0
mmu-miR-694	MIMAT0003474	NM_021041	Abcc9	ATP-binding cassette, sub-family C (CFTR/MRP), member 9	0	0	1	1	0	0	0	1	0	1	0
mmu-miR-694	MIMAT0003474	NM_021042	Abcc9	ATP-binding cassette, sub-family C (CFTR/MRP), member 9	0	0	1	1	0	0	0	1	0	1	0
mmu-miR-694	MIMAT0003474	NM_021284	Kras	v-Ki-ras2 Kirsten rat sarcoma viral oncogene homolog	0	0	1	1	0	0	0	1	0	1	0
mmu-miR-694	MIMAT0003474	NM_021323	Usp29	ubiquitin specific peptidase 29	0	0	1	1	0	0	0	1	0	1	0
mmu-miR-694	MIMAT0003474	NM_021506	Sh3rf1	SH3 domain containing ring finger 1	0	0	1	1	0	0	0	1	0	1	0
mmu-miR-694	MIMAT0003474	NM_021881	Qk	quaking	0	0	1	1	0	0	0	1	0	1	0
mmu-miR-694	MIMAT0003474	NM_022022	Ube4b	ubiquitination factor E4B, UFD2 homolog (S. cerevisiae)	0	0	1	1	0	0	0	1	0	1	0
mmu-miR-694	MIMAT0003474	NM_022028	Sav1	salvador homolog 1 (Drosophila)	0	0	1	1	0	0	0	1	0	1	0
mmu-miR-694	MIMAT0003474	NM_023045	Xpo7	exportin 7	0	0	1	1	0	0	0	1	0	1	0
mmu-miR-694	MIMAT0003474	NM_023239	Ndnl2	necdin-like 2	0	0	1	1	0	0	0	1	0	1	0
mmu-miR-694	MIMAT0003474	NM_023505	Glrx2	glutaredoxin 2 (thioltransferase)	0	0	1	1	0	0	0	1	0	1	0
mmu-miR-694	MIMAT0003474	NM_023585	Ube2v2	ubiquitin-conjugating enzyme E2 variant 2	0	0	1	1	0	0	0	1	0	1	0
mmu-miR-694	MIMAT0003474	NM_023612	Esm1	endothelial cell-specific molecule 1	0	0	1	1	0	0	0	1	0	1	0
mmu-miR-694	MIMAT0003474	NM_023624	Lrat	lecithin-retinol acyltransferase (phosphatidylcholine-retinol-O-acyltransferase)	0	0	1	1	0	0	0	1	0	1	0
mmu-miR-694	MIMAT0003474	NM_023670	Igf2bp3	insulin-like growth factor 2 mRNA binding protein 3	0	0	1	1	0	0	0	1	0	1	0
mmu-miR-694	MIMAT0003474	NM_023672	Ssbp3	single-stranded DNA binding protein 3	0	0	1	1	0	0	0	1	0	1	0
mmu-miR-694	MIMAT0003474	NM_023876	Elp4	elongation protein 4 homolog (S. cerevisiae)	0	0	1	1	0	0	0	1	0	1	0
mmu-miR-694	MIMAT0003474	NM_023906	Asb3	ankyrin repeat and SOCS box-containing protein 3	0	0	1	1	0	0	0	1	0	1	0
mmu-miR-694	MIMAT0003474	NM_024454	Rab21	RAB21, member RAS oncogene family	0	0	1	1	0	0	0	1	0	1	0
mmu-miR-694	MIMAT0003474	NM_024457	Rap1b	RAS related protein 1b	0	0	1	1	0	0	0	1	0	1	0
mmu-miR-694	MIMAT0003474	NM_025422	Cd302	CD302 antigen	0	0	1	1	0	0	0	1	0	1	0
mmu-miR-694	MIMAT0003474	NM_025454	Ing5	inhibitor of growth family, member 5	0	0	1	1	0	0	0	1	0	1	0
mmu-miR-694	MIMAT0003474	NM_025581	2810433K01Rik	RIKEN cDNA 2810433K01 gene	0	0	1	1	0	0	0	1	0	1	0
mmu-miR-694	MIMAT0003474	NM_025590	Acot11	acyl-CoA thioesterase 11	0	0	1	1	0	0	0	1	0	1	0
mmu-miR-694	MIMAT0003474	NM_025617	2210012G02Rik	RIKEN cDNA 2210012G02 gene	0	0	1	1	0	0	0	1	0	1	0
mmu-miR-694	MIMAT0003474	NM_025707	Klhl28	kelch-like 28 (Drosophila)	0	0	1	1	0	0	0	1	0	1	0
mmu-miR-694	MIMAT0003474	NM_025747	4933411K20Rik	RIKEN cDNA 4933411K20 gene	0	0	1	1	0	0	0	1	0	1	0
mmu-miR-694	MIMAT0003474	NM_025809	Clec14a	C-type lectin domain family 14, member a	0	0	1	1	0	0	0	1	0	1	0
mmu-miR-694	MIMAT0003474	NM_025814	Serbp1	Serpine1 mRNA binding protein 1	0	0	1	1	0	0	0	1	0	1	0
mmu-miR-694	MIMAT0003474	NM_025848	Sdhd	succinate dehydrogenase complex, subunit D, integral membrane protein	0	0	1	1	0	0	0	1	0	1	0
mmu-miR-694	MIMAT0003474	NM_025879	2410002O22Rik	RIKEN cDNA 2410002O22 gene	0	0	1	1	0	0	0	1	0	1	0
mmu-miR-694	MIMAT0003474	NM_025887	Rab5a	RAB5A, member RAS oncogene family	0	0	1	1	0	0	0	1	0	1	0
mmu-miR-694	MIMAT0003474	NM_025900	Dek	DEK oncogene (DNA binding)	0	0	1	1	0	0	0	1	0	1	0
mmu-miR-694	MIMAT0003474	NM_025948	Lsm14a	LSM14 homolog A (SCD6, S. cerevisiae)	0	0	1	1	0	0	0	1	0	1	0
mmu-miR-694	MIMAT0003474	NM_025978	Ttc14	tetratricopeptide repeat domain 14	0	0	1	1	0	0	0	1	0	1	0
mmu-miR-694	MIMAT0003474	NM_026046	Zfp329	zinc finger protein 329	0	0	1	1	0	0	0	1	0	1	0
mmu-miR-694	MIMAT0003474	NM_026281	Tm7sf3	transmembrane 7 superfamily member 3	0	0	1	1	0	0	0	1	0	1	0
mmu-miR-694	MIMAT0003474	NM_026506	Snrpg	small nuclear ribonucleoprotein polypeptide G	0	0	1	1	0	0	0	1	0	1	0
mmu-miR-694	MIMAT0003474	NM_026507	Zwilch	Zwilch, kinetochore associated, homolog (Drosophila)	0	0	1	1	0	0	0	1	0	1	0
mmu-miR-694	MIMAT0003474	NM_026534	3110003A22Rik	RIKEN cDNA 3110003A22 gene	0	0	1	1	0	0	0	1	0	1	0
mmu-miR-694	MIMAT0003474	NM_026565	Apool	apolipoprotein O-like	0	0	1	1	0	0	0	1	0	1	0
mmu-miR-694	MIMAT0003474	NM_026887	Ap1s2	adaptor-related protein complex 1, sigma 2 subunit	0	0	1	1	0	0	0	1	0	1	0
mmu-miR-694	MIMAT0003474	NM_026989	Sfrs11	splicing factor, arginine/serine-rich 11	0	0	1	1	0	0	0	1	0	1	0
mmu-miR-694	MIMAT0003474	NM_027052	Slc38a4	solute carrier family 38, member 4	0	0	1	1	0	0	0	1	0	1	0
mmu-miR-694	MIMAT0003474	NM_027133	Lnp	limb and neural patterns	0	0	1	1	0	0	0	1	0	1	0
mmu-miR-694	MIMAT0003474	NM_027156	Ddx51	DEAD (Asp-Glu-Ala-Asp) box polypeptide 51	0	0	1	1	0	0	0	1	0	1	0
mmu-miR-694	MIMAT0003474	NM_027238	1810054D07Rik	RIKEN cDNA 1810054D07 gene	0	0	1	1	0	0	0	1	0	1	0
mmu-miR-694	MIMAT0003474	NM_027326	Mllt3	myeloid/lymphoid or mixed-lineage leukemia (trithorax homolog, Drosophila); translocated to, 3	0	0	1	1	0	0	0	1	0	1	0
mmu-miR-694	MIMAT0003474	NM_027429	Cenpl	centromere protein L	0	0	1	1	0	0	0	1	0	1	0
mmu-miR-694	MIMAT0003474	NM_027448	Lca5	Leber congenital amaurosis 5 (human)	0	0	1	1	0	0	0	1	0	1	0
mmu-miR-694	MIMAT0003474	NM_027619	Ttc14	tetratricopeptide repeat domain 14	0	0	1	1	0	0	0	1	0	1	0
mmu-miR-694	MIMAT0003474	NM_027696	Mier1	mesoderm induction early response 1 homolog (Xenopus laevis	0	0	1	1	0	0	0	1	0	1	0
mmu-miR-694	MIMAT0003474	NM_027704	Zdhhc11	zinc finger, DHHC domain containing 11	0	0	1	1	0	0	0	1	0	1	0
mmu-miR-694	MIMAT0003474	NM_027878	1200002N14Rik	RIKEN cDNA 1200002N14 gene	0	0	1	1	0	0	0	1	0	1	0
mmu-miR-694	MIMAT0003474	NM_027922	Ankle2	ankyrin repeat and LEM domain containing 2	0	0	1	1	0	0	0	1	0	1	0
mmu-miR-694	MIMAT0003474	NM_027946	Wdr68	WD repeat domain 68	0	0	1	1	0	0	0	1	0	1	0
mmu-miR-694	MIMAT0003474	NM_028298	Zfp655	zinc finger protein 655	0	0	1	1	0	0	0	1	0	1	0
mmu-miR-694	MIMAT0003474	NM_028372	2900024O10Rik	RIKEN cDNA 2900024O10 gene	0	0	1	1	0	0	0	1	0	1	0
mmu-miR-694	MIMAT0003474	NM_028459	Wasl	Wiskott-Aldrich syndrome-like (human)	0	0	1	1	0	0	0	1	0	1	0
mmu-miR-694	MIMAT0003474	NM_028487	Gpbp1	GC-rich promoter binding protein 1	0	0	1	1	0	0	0	1	0	1	0
mmu-miR-694	MIMAT0003474	NM_028787	Slc35f5	solute carrier family 35, member F5	0	0	1	1	0	0	0	1	0	1	0
mmu-miR-694	MIMAT0003474	NM_028839	Tmem110	transmembrane protein 110	0	0	1	1	0	0	0	1	0	1	0
mmu-miR-694	MIMAT0003474	NM_028943	Sgms2	sphingomyelin synthase 2	0	0	1	1	0	0	0	1	0	1	0
mmu-miR-694	MIMAT0003474	NM_029020	Abcb8	ATP-binding cassette, sub-family B (MDR/TAP), member 8	0	0	1	1	0	0	0	1	0	1	0
mmu-miR-694	MIMAT0003474	NM_029148	Txndc13	thioredoxin domain containing 13	0	0	1	1	0	0	0	1	0	1	0
mmu-miR-694	MIMAT0003474	NM_029320	Pibf1	progesterone immunomodulatory binding factor 1	0	0	1	1	0	0	0	1	0	1	0
mmu-miR-694	MIMAT0003474	NM_029436	Klhl24	kelch-like 24 (Drosophila)	0	0	1	1	0	0	0	1	0	1	0
mmu-miR-694	MIMAT0003474	NM_029553	Ttc8	tetratricopeptide repeat domain 8	0	0	1	1	0	0	0	1	0	1	0
mmu-miR-694	MIMAT0003474	NM_029572	Txndc4	thioredoxin domain containing 4 (endoplasmic reticulum)	0	0	1	1	0	0	0	1	0	1	0
mmu-miR-694	MIMAT0003474	NM_029610	Lyrm1	LYR motif containing 1	0	0	1	1	0	0	0	1	0	1	0
mmu-miR-694	MIMAT0003474	NM_029870	A930001N09Rik	RIKEN cDNA A930001N09 gene	0	0	1	1	0	0	0	1	0	1	0
mmu-miR-694	MIMAT0003474	NM_029931	Mllt3	myeloid/lymphoid or mixed-lineage leukemia (trithorax homolog, Drosophila); translocated to, 3	0	0	1	1	0	0	0	1	0	1	0
mmu-miR-694	MIMAT0003474	NM_030081	Zfyve20	zinc finger, FYVE domain containing 20	0	0	1	1	0	0	0	1	0	1	0
mmu-miR-694	MIMAT0003474	NM_030167	4632404H22Rik	RIKEN cDNA 4632404H22 gene	0	0	1	1	0	0	0	1	0	1	0
mmu-miR-694	MIMAT0003474	NM_030566	Rabep2	rabaptin, RAB GTPase binding effector protein 2	0	0	1	1	0	0	0	1	0	1	0
mmu-miR-694	MIMAT0003474	NM_030687	Slco1a4	solute carrier organic anion transporter family, member 1a4	0	0	1	1	0	0	0	1	0	1	0
mmu-miR-694	MIMAT0003474	NM_030706	Trim2	tripartite motif-containing 2	0	0	1	1	0	0	0	1	0	1	0
mmu-miR-694	MIMAT0003474	NM_030711	Erap1	endoplasmic reticulum aminopeptidase 1	0	0	1	1	0	0	0	1	0	1	0
mmu-miR-694	MIMAT0003474	NM_031494	Zfp275	zinc finger protein 275	0	0	1	1	0	0	0	1	0	1	0
mmu-miR-694	MIMAT0003474	NM_031881	Nedd4l	neural precursor cell expressed, developmentally down-regulated gene 4-like	0	0	1	1	0	0	0	1	0	1	0
mmu-miR-694	MIMAT0003474	NM_033322	Lztfl1	leucine zipper transcription factor-like 1	0	0	1	1	0	0	0	1	0	1	0
mmu-miR-694	MIMAT0003474	NM_033524	Spred1	sprouty protein with EVH-1 domain 1, related sequence	0	0	1	1	0	0	0	1	0	1	0
mmu-miR-694	MIMAT0003474	NM_033552	Slc4a10	solute carrier family 4, sodium bicarbonate cotransporter-like, member 10	0	0	1	1	0	0	0	1	0	1	0
mmu-miR-694	MIMAT0003474	NM_033560	Vps37a	vacuolar protein sorting 37A (yeast)	0	0	1	1	0	0	0	1	0	1	0
mmu-miR-694	MIMAT0003474	NM_033564	Mpv17l	Mpv17 transgene, kidney disease mutant-like	0	0	1	1	0	0	0	1	0	1	0
mmu-miR-694	MIMAT0003474	NM_033565	Aff4	AF4/FMR2 family, member 4	0	0	1	1	0	0	0	1	0	1	0
mmu-miR-694	MIMAT0003474	NM_033652	Lmx1a	LIM homeobox transcription factor 1 alpha	0	0	1	1	0	0	0	1	0	1	0
mmu-miR-694	MIMAT0003474	NM_053129	Pcdhb4	protocadherin beta 4	0	0	1	1	0	0	0	1	0	1	0
mmu-miR-694	MIMAT0003474	NM_053139	Pcdhb14	protocadherin beta 14	0	0	1	1	0	0	0	1	0	1	0
mmu-miR-694	MIMAT0003474	NM_053155	Clmn	calmin	0	0	1	1	0	0	0	1	0	1	0
mmu-miR-694	MIMAT0003474	NM_054043	Msi2	Musashi homolog 2 (Drosophila)	0	0	1	1	0	0	0	1	0	1	0
mmu-miR-694	MIMAT0003474	NM_054064	Psg29	pregnancy-specific glycoprotein 29	0	0	1	1	0	0	0	1	0	1	0
mmu-miR-694	MIMAT0003474	NM_078478	Ghitm	growth hormone inducible transmembrane protein	0	0	1	1	0	0	0	1	0	1	0
mmu-miR-694	MIMAT0003474	NM_080788	Ttbk2	tau tubulin kinase 2	0	0	1	1	0	0	0	1	0	1	0
mmu-miR-694	MIMAT0003474	NM_080843	Socs4	suppressor of cytokine signaling 4	0	0	1	1	0	0	0	1	0	1	0
mmu-miR-694	MIMAT0003474	NM_080848	Wdr5	WD repeat domain 5	0	0	1	1	0	0	0	1	0	1	0
mmu-miR-694	MIMAT0003474	NM_130866	Olfr78	olfactory receptor 78	0	0	1	1	0	0	0	1	0	1	0
mmu-miR-694	MIMAT0003474	NM_130877	Peg10	paternally expressed 10	0	0	1	1	0	0	0	1	0	1	0
mmu-miR-694	MIMAT0003474	NM_133208	Zfp287	zinc finger protein 287	0	0	1	1	0	0	0	1	0	1	0
mmu-miR-694	MIMAT0003474	NM_133236	Glcci1	glucocorticoid induced transcript 1	0	0	1	1	0	0	0	1	0	1	0
mmu-miR-694	MIMAT0003474	NM_133818	AI597479	expressed sequence AI597479	0	0	1	1	0	0	0	1	0	1	0
mmu-miR-694	MIMAT0003474	NM_133834	Hnrnpf	heterogeneous nuclear ribonucleoprotein F	0	0	1	1	0	0	0	1	0	1	0
mmu-miR-694	MIMAT0003474	NM_133937	6720456B07Rik	RIKEN cDNA 6720456B07 gene	0	0	1	1	0	0	0	1	0	1	0
mmu-miR-694	MIMAT0003474	NM_133948	Psip1	PC4 and SFRS1 interacting protein 1	0	0	1	1	0	0	0	1	0	1	0
mmu-miR-694	MIMAT0003474	NM_133957	Nfat5	nuclear factor of activated T-cells 5	0	0	1	1	0	0	0	1	0	1	0
mmu-miR-694	MIMAT0003474	NM_134072	Akr1c14	aldo-keto reductase family 1, member C14	0	0	1	1	0	0	0	1	0	1	0
mmu-miR-694	MIMAT0003474	NM_134073	Kctd9	potassium channel tetramerisation domain containing 9	0	0	1	1	0	0	0	1	0	1	0
mmu-miR-694	MIMAT0003474	NM_134110	Kcne2	potassium voltage-gated channel, Isk-related subfamily, gene 2	0	0	1	1	0	0	0	1	0	1	0
mmu-miR-694	MIMAT0003474	NM_138648	Olr1	oxidized low density lipoprotein (lectin-like) receptor 1	0	0	1	1	0	0	0	1	0	1	0
mmu-miR-694	MIMAT0003474	NM_138657	Socs7	suppressor of cytokine signaling 7	0	0	1	1	0	0	0	1	0	1	0
mmu-miR-694	MIMAT0003474	NM_138671	Nadk	NAD kinase	0	0	1	1	0	0	0	1	0	1	0
mmu-miR-694	MIMAT0003474	NM_138744	Ssx2ip	synovial sarcoma, X breakpoint 2 interacting protein	0	0	1	1	0	0	0	1	0	1	0
mmu-miR-694	MIMAT0003474	NM_138753	Hexim1	hexamethylene bis-acetamide inducible 1	0	0	1	1	0	0	0	1	0	1	0
mmu-miR-694	MIMAT0003474	NM_139065	Rbm47	RNA binding motif protein 47	0	0	1	1	0	0	0	1	0	1	0
mmu-miR-694	MIMAT0003474	NM_139141	Zfp192	zinc finger protein 192	0	0	1	1	0	0	0	1	0	1	0
mmu-miR-694	MIMAT0003474	NM_139270	Pth2r	parathyroid hormone 2 receptor	0	0	1	1	0	0	0	1	0	1	0
mmu-miR-694	MIMAT0003474	NM_139294	Braf	Braf transforming gene	0	0	1	1	0	0	0	1	0	1	0
mmu-miR-694	MIMAT0003474	NM_144516	Zmynd11	zinc finger, MYND domain containing 11	0	0	1	1	0	0	0	1	0	1	0
mmu-miR-694	MIMAT0003474	NM_144539	Slamf7	SLAM family member 7	0	0	1	1	0	0	0	1	0	1	0
mmu-miR-694	MIMAT0003474	NM_144825	Taok1	TAO kinase 1	0	0	1	1	0	0	0	1	0	1	0
mmu-miR-694	MIMAT0003474	NM_144848	Eppk1	epiplakin 1	0	0	1	1	0	0	0	1	0	1	0
mmu-miR-694	MIMAT0003474	NM_144861	BC021395	cDNA sequence BC021395	0	0	1	1	0	0	0	1	0	1	0
mmu-miR-694	MIMAT0003474	NM_144902	Slc35a3	solute carrier family 35 (UDP-N-acetylglucosamine (UDP-GlcNAc) transporter), member 3	0	0	1	1	0	0	0	1	0	1	0
mmu-miR-694	MIMAT0003474	NM_145131	Pitrm1	pitrilysin metallepetidase 1	0	0	1	1	0	0	0	1	0	1	0
mmu-miR-694	MIMAT0003474	NM_145486	March2	membrane-associated ring finger (C3HC4) 2	0	0	1	1	0	0	0	1	0	1	0
mmu-miR-694	MIMAT0003474	NM_145510	Rabif	RAB interacting factor	0	0	1	1	0	0	0	1	0	1	0
mmu-miR-694	MIMAT0003474	NM_145525	Osbpl6	oxysterol binding protein-like 6	0	0	1	1	0	0	0	1	0	1	0
mmu-miR-694	MIMAT0003474	NM_145556	Tardbp	TAR DNA binding protein	0	0	1	1	0	0	0	1	0	1	0
mmu-miR-694	MIMAT0003474	NM_145832	Slc35c1	solute carrier family 35, member C1	0	0	1	1	0	0	0	1	0	1	0
mmu-miR-694	MIMAT0003474	NM_145927	Fntb	farnesyltransferase, CAAX box, beta	0	0	1	1	0	0	0	1	0	1	0
mmu-miR-694	MIMAT0003474	NM_145967	Vstm2a	V-set and transmembrane domain containing 2A	0	0	1	1	0	0	0	1	0	1	0
mmu-miR-694	MIMAT0003474	NM_146035	Mgat2	mannoside acetylglucosaminyltransferase 2	0	0	1	1	0	0	0	1	0	1	0
mmu-miR-694	MIMAT0003474	NM_146083	Sfrs7	splicing factor, arginine/serine-rich 7	0	0	1	1	0	0	0	1	0	1	0
mmu-miR-694	MIMAT0003474	NM_146151	Tesk2	testis-specific kinase 2	0	0	1	1	0	0	0	1	0	1	0
mmu-miR-694	MIMAT0003474	NM_146207	Cul4a	cullin 4A	0	0	1	1	0	0	0	1	0	1	0
mmu-miR-694	MIMAT0003474	NM_146234	Tmem32	transmembrane protein 32	0	0	1	1	0	0	0	1	0	1	0
mmu-miR-694	MIMAT0003474	NM_146241	Trhde	TRH-degrading enzyme	0	0	1	1	0	0	0	1	0	1	0
mmu-miR-694	MIMAT0003474	NM_147778	Commd3	COMM domain containing 3	0	0	1	1	0	0	0	1	0	1	0
mmu-miR-694	MIMAT0003474	NM_148938	Slc1a3	solute carrier family 1 (glial high affinity glutamate transporter), member 3	0	0	1	1	0	0	0	1	0	1	0
mmu-miR-694	MIMAT0003474	NM_153085	Wac	WW domain containing adaptor with coiled-coil	0	0	1	1	0	0	0	1	0	1	0
mmu-miR-694	MIMAT0003474	NM_153118	Fnbp1l	formin binding protein 1-like	0	0	1	1	0	0	0	1	0	1	0
mmu-miR-694	MIMAT0003474	NM_153135	Unc5d	unc-5 homolog D (C. elegans)	0	0	1	1	0	0	0	1	0	1	0
mmu-miR-694	MIMAT0003474	NM_153157	Olfm3	olfactomedin 3	0	0	1	1	0	0	0	1	0	1	0
mmu-miR-694	MIMAT0003474	NM_153587	Rps6ka5	ribosomal protein S6 kinase, polypeptide 5	0	0	1	1	0	0	0	1	0	1	0
mmu-miR-694	MIMAT0003474	NM_153591	Nars2	asparaginyl-tRNA synthetase 2 (mitochondrial)(putative)	0	0	1	1	0	0	0	1	0	1	0
mmu-miR-694	MIMAT0003474	NM_172262	Aof1	amine oxidase, flavin containing 1	0	0	1	1	0	0	0	1	0	1	0
mmu-miR-694	MIMAT0003474	NM_172429	Smndc1	survival motor neuron domain containing 1	0	0	1	1	0	0	0	1	0	1	0
mmu-miR-694	MIMAT0003474	NM_172555	Papolg	poly(A) polymerase gamma	0	0	1	1	0	0	0	1	0	1	0
mmu-miR-694	MIMAT0003474	NM_172563	Hlf	hepatic leukemia factor	0	0	1	1	0	0	0	1	0	1	0
mmu-miR-694	MIMAT0003474	NM_172593	Mier3	mesoderm induction early response 1, family member 3	0	0	1	1	0	0	0	1	0	1	0
mmu-miR-694	MIMAT0003474	NM_172637	Hectd2	HECT domain containing 2	0	0	1	1	0	0	0	1	0	1	0
mmu-miR-694	MIMAT0003474	NM_172643	Zbtb41	zinc finger and BTB domain containing 41 homolog	0	0	1	1	0	0	0	1	0	1	0
mmu-miR-694	MIMAT0003474	NM_172666	Agps	alkylglycerone phosphate synthase	0	0	1	1	0	0	0	1	0	1	0
mmu-miR-694	MIMAT0003474	NM_172695	Plaa	phospholipase A2, activating protein	0	0	1	1	0	0	0	1	0	1	0
mmu-miR-694	MIMAT0003474	NM_172711	Guf1	GUF1 GTPase homolog (S. cerevisiae)	0	0	1	1	0	0	0	1	0	1	0
mmu-miR-694	MIMAT0003474	NM_172717	Chfr	checkpoint with forkhead and ring finger domains	0	0	1	1	0	0	0	1	0	1	0
mmu-miR-694	MIMAT0003474	NM_172741	4931406P16Rik	RIKEN cDNA 4931406P16 gene	0	0	1	1	0	0	0	1	0	1	0
mmu-miR-694	MIMAT0003474	NM_172742	Mtmr10	myotubularin related protein 10	0	0	1	1	0	0	0	1	0	1	0
mmu-miR-694	MIMAT0003474	NM_172772	B230380D07Rik	RIKEN cDNA B230380D07 gene	0	0	1	1	0	0	0	1	0	1	0
mmu-miR-694	MIMAT0003474	NM_172867	Zfp462	zinc finger protein 462	0	0	1	1	0	0	0	1	0	1	0
mmu-miR-694	MIMAT0003474	NM_173014	Lpcat2	lysophosphatidylcholine acyltransferase 2	0	0	1	1	0	0	0	1	0	1	0
mmu-miR-694	MIMAT0003474	NM_173030	Galnt13	UDP-N-acetyl-alpha-D-galactosamine:polypeptide N-acetylgalactosaminyltransferase 13	0	0	1	1	0	0	0	1	0	1	0
mmu-miR-694	MIMAT0003474	NM_173181	3110050N22Rik	RIKEN cDNA 3110050N22 gene	0	0	1	1	0	0	0	1	0	1	0
mmu-miR-694	MIMAT0003474	NM_173368	Chd6	chromodomain helicase DNA binding protein 6	0	0	1	1	0	0	0	1	0	1	0
mmu-miR-694	MIMAT0003474	NM_173406	Jazf1	JAZF zinc finger 1	0	0	1	1	0	0	0	1	0	1	0
mmu-miR-694	MIMAT0003474	NM_173427	Klhdc7a	kelch domain containing 7A	0	0	1	1	0	0	0	1	0	1	0
mmu-miR-694	MIMAT0003474	NM_173443	Vcpip1	valosin containing protein (p97)/p47 complex interacting protein 1	0	0	1	1	0	0	0	1	0	1	0
mmu-miR-694	MIMAT0003474	NM_173784	Ubtd2	ubiquitin domain containing 2	0	0	1	1	0	0	0	1	0	1	0
mmu-miR-694	MIMAT0003474	NM_173865	Slc41a1	solute carrier family 41, member 1	0	0	1	1	0	0	0	1	0	1	0
mmu-miR-694	MIMAT0003474	NM_173868	St18	suppression of tumorigenicity 18	0	0	1	1	0	0	0	1	0	1	0
mmu-miR-694	MIMAT0003474	NM_175009	Eny2	enhancer of yellow 2 homolog (Drosophila)	0	0	1	1	0	0	0	1	0	1	0
mmu-miR-694	MIMAT0003474	NM_175091	Tnks	tankyrase, TRF1-interacting ankyrin-related ADP-ribose polymerase	0	0	1	1	0	0	0	1	0	1	0
mmu-miR-694	MIMAT0003474	NM_175121	Slc38a2	solute carrier family 38, member 2	0	0	1	1	0	0	0	1	0	1	0
mmu-miR-694	MIMAT0003474	NM_175155	Sash1	SAM and SH3 domain containing 1	0	0	1	1	0	0	0	1	0	1	0
mmu-miR-694	MIMAT0003474	NM_175201	Rnf38	ring finger protein 38	0	0	1	1	0	0	0	1	0	1	0
mmu-miR-694	MIMAT0003474	NM_175251	Arid2	AT rich interactive domain 2 (Arid-rfx like)	0	0	1	1	0	0	0	1	0	1	0
mmu-miR-694	MIMAT0003474	NM_175258	Rapgef6	Rap guanine nucleotide exchange factor (GEF) 6	0	0	1	1	0	0	0	1	0	1	0
mmu-miR-694	MIMAT0003474	NM_175318	Spty2d1	SPT2, Suppressor of Ty, domain containing 1 (S. cerevisiae)	0	0	1	1	0	0	0	1	0	1	0
mmu-miR-694	MIMAT0003474	NM_175328	Slc6a15	solute carrier family 6 (neurotransmitter transporter), member 15	0	0	1	1	0	0	0	1	0	1	0
mmu-miR-694	MIMAT0003474	NM_175407	Sobp	sine oculis-binding protein homolog (Drosophila)	0	0	1	1	0	0	0	1	0	1	0
mmu-miR-694	MIMAT0003474	NM_175439	Mars2	methionine-tRNA synthetase 2 (mitochondrial)	0	0	1	1	0	0	0	1	0	1	0
mmu-miR-694	MIMAT0003474	NM_175526	Clec1a	C-type lectin domain family 1, member a	0	0	1	1	0	0	0	1	0	1	0
mmu-miR-694	MIMAT0003474	NM_175551	Dido1	death inducer-obliterator 1	0	0	1	1	0	0	0	1	0	1	0
mmu-miR-694	MIMAT0003474	NM_175565	Cdv3	carnitine deficiency-associated gene expressed in ventricle 3	0	0	1	1	0	0	0	1	0	1	0
mmu-miR-694	MIMAT0003474	NM_175686	Prrx1	paired related homeobox 1	0	0	1	1	0	0	0	1	0	1	0
mmu-miR-694	MIMAT0003474	NM_175937	Cpeb2	cytoplasmic polyadenylation element binding protein 2	0	0	1	1	0	0	0	1	0	1	0
mmu-miR-694	MIMAT0003474	NM_176850	Bptf	bromodomain PHD finger transcription factor	0	0	1	1	0	0	0	1	0	1	0
mmu-miR-694	MIMAT0003474	NM_176953	Lig4	ligase IV, DNA, ATP-dependent	0	0	1	1	0	0	0	1	0	1	0
mmu-miR-694	MIMAT0003474	NM_177256	Prdx6-rs1	peroxiredoxin 6, related sequence 1	0	0	1	1	0	0	0	1	0	1	0
mmu-miR-694	MIMAT0003474	NM_177263	Zhx3	zinc fingers and homeoboxes 3	0	0	1	1	0	0	0	1	0	1	0
mmu-miR-694	MIMAT0003474	NM_177358	A630033E08Rik	RIKEN cDNA A630033E08 gene	0	0	1	1	0	0	0	1	0	1	0
mmu-miR-694	MIMAT0003474	NM_177608	3110001I20Rik	RIKEN cDNA 3110001I20 gene	0	0	1	1	0	0	0	1	0	1	0
mmu-miR-694	MIMAT0003474	NM_177730	Impad1	inositol monophosphatase domain containing 1	0	0	1	1	0	0	0	1	0	1	0
mmu-miR-694	MIMAT0003474	NM_177751	Cnksr2	connector enhancer of kinase suppressor of Ras 2	0	0	1	1	0	0	0	1	0	1	0
mmu-miR-694	MIMAT0003474	NM_177762	Aak1	AP2 associated kinase 1	0	0	1	1	0	0	0	1	0	1	0
mmu-miR-694	MIMAT0003474	NM_177894	1700129I04Rik	RIKEN cDNA 1700129I04 gene	0	0	1	1	0	0	0	1	0	1	0
mmu-miR-694	MIMAT0003474	NM_177906	Opcml	opioid binding protein/cell adhesion molecule-like	0	0	1	1	0	0	0	1	0	1	0
mmu-miR-694	MIMAT0003474	NM_178050	Arl6ip2	ADP-ribosylation factor-like 6 interacting protein 2	0	0	1	1	0	0	0	1	0	1	0
mmu-miR-694	MIMAT0003474	NM_178367	Dhx33	DEAH (Asp-Glu-Ala-His) box polypeptide 33	0	0	1	1	0	0	0	1	0	1	0
mmu-miR-694	MIMAT0003474	NM_178446	Rbm47	RNA binding motif protein 47	0	0	1	1	0	0	0	1	0	1	0
mmu-miR-694	MIMAT0003474	NM_178626	Cdc42se2	CDC42 small effector 2	0	0	1	1	0	0	0	1	0	1	0
mmu-miR-694	MIMAT0003474	NM_178647	Cggbp1	CGG triplet repeat binding protein 1	0	0	1	1	0	0	0	1	0	1	0
mmu-miR-694	MIMAT0003474	NM_178655	Ank2	ankyrin 2, brain	0	0	1	1	0	0	0	1	0	1	0
mmu-miR-694	MIMAT0003474	NM_178681	Dgkb	diacylglycerol kinase, beta	0	0	1	1	0	0	0	1	0	1	0
mmu-miR-694	MIMAT0003474	NM_178739	Wdr40b	WD repeat domain 40B	0	0	1	1	0	0	0	1	0	1	0
mmu-miR-694	MIMAT0003474	NM_178778	A930041I02Rik	RIKEN cDNA A930041I02 gene	0	0	1	1	0	0	0	1	0	1	0
mmu-miR-694	MIMAT0003474	NM_178794	Zrsr2	zinc finger (CCCH type), RNA binding motif and serine/arginine rich 2	0	0	1	1	0	0	0	1	0	1	0
mmu-miR-694	MIMAT0003474	NM_178803	Aebp2	AE binding protein 2	0	0	1	1	0	0	0	1	0	1	0
mmu-miR-694	MIMAT0003474	NM_178890	Abtb2	ankyrin repeat and BTB (POZ) domain containing 2	0	0	1	1	0	0	0	1	0	1	0
mmu-miR-694	MIMAT0003474	NM_178936	Tmem56	transmembrane protein 56	0	0	1	1	0	0	0	1	0	1	0
mmu-miR-694	MIMAT0003474	NM_180974	Foxn2	forkhead box N2	0	0	1	1	0	0	0	1	0	1	0
mmu-miR-694	MIMAT0003474	NM_181278	B230219D22Rik	RIKEN cDNA B230219D22 gene	0	0	1	1	0	0	0	1	0	1	0
mmu-miR-694	MIMAT0003474	NM_181400	Wdr47	WD repeat domain 47	0	0	1	1	0	0	0	1	0	1	0
mmu-miR-694	MIMAT0003474	NM_181401	Tmem64	transmembrane protein 64	0	0	1	1	0	0	0	1	0	1	0
mmu-miR-694	MIMAT0003474	NM_181750	R3hdm1	R3H domain 1 (binds single-stranded nucleic acids)	0	0	1	1	0	0	0	1	0	1	0
mmu-miR-694	MIMAT0003474	NM_182927	Spred3	sprouty-related, EVH1 domain containing 3	0	0	1	1	0	0	0	1	0	1	0
mmu-miR-694	MIMAT0003474	NM_182939	Ppp4r2	protein phosphatase 4, regulatory subunit 2	0	0	1	1	0	0	0	1	0	1	0
mmu-miR-694	MIMAT0003474	NM_194262	Arid4b	AT rich interactive domain 4B (Rbp1 like)	0	0	1	1	0	0	0	1	0	1	0
mmu-miR-694	MIMAT0003474	NM_197999	2210023G05Rik	RIKEN cDNA 2210023G05 gene	0	0	1	1	0	0	0	1	0	1	0
mmu-miR-694	MIMAT0003474	NM_198014	Slain1	SLAIN motif family, member 1	0	0	1	1	0	0	0	1	0	1	0
mmu-miR-694	MIMAT0003474	NM_198024	Ranbp3l	RAN binding protein 3-like	0	0	1	1	0	0	0	1	0	1	0
mmu-miR-694	MIMAT0003474	NM_198122	Arid4b	AT rich interactive domain 4B (Rbp1 like)	0	0	1	1	0	0	0	1	0	1	0
mmu-miR-694	MIMAT0003474	NM_198438	Ssbp3	single-stranded DNA binding protein 3	0	0	1	1	0	0	0	1	0	1	0
mmu-miR-694	MIMAT0003474	NM_199012	Fchsd2	FCH and double SH3 domains 2	0	0	1	1	0	0	0	1	0	1	0
mmu-miR-694	MIMAT0003474	NM_199032	Cep135	centrosomal protein 135	0	0	1	1	0	0	0	1	0	1	0
mmu-miR-694	MIMAT0003474	NM_199068	Foxk1	forkhead box K1	0	0	1	1	0	0	0	1	0	1	0
mmu-miR-694	MIMAT0003474	NM_199468	Zcchc5	zinc finger, CCHC domain containing 5	0	0	1	1	0	0	0	1	0	1	0
mmu-miR-694	MIMAT0003474	NM_205810	Mrgprb1	MAS-related GPR, member B1	0	0	1	1	0	0	0	1	0	1	0
mmu-miR-694	MIMAT0003474	NM_207212	Wtip	WT1-interacting protein	0	0	1	1	0	0	0	1	0	1	0
mmu-miR-694	MIMAT0003474	NM_207214	Exoc5	exocyst complex component 5	0	0	1	1	0	0	0	1	0	1	0
mmu-miR-694	MIMAT0003474	NM_207237	Man1c1	mannosidase, alpha, class 1C, member 1	0	0	1	1	0	0	0	1	0	1	0
mmu-miR-694	MIMAT0003474	NM_207245	BC066107	cDNA sequence BC066107	0	0	1	1	0	0	0	1	0	1	0
mmu-miR-694	MIMAT0003474	NM_207650	Dtna	dystrobrevin alpha	0	0	1	1	0	0	0	1	0	1	0
mmu-miR-694	MIMAT0003474	NM_207685	Elavl2	ELAV (embryonic lethal, abnormal vision, Drosophila)-like 2 (Hu antigen B)	0	0	1	1	0	0	0	1	0	1	0
mmu-miR-694	MIMAT0003474	NM_207686	Elavl2	ELAV (embryonic lethal, abnormal vision, Drosophila)-like 2 (Hu antigen B)	0	0	1	1	0	0	0	1	0	1	0
mmu-miR-694	MIMAT0003474	NM_211358	Slc35c1	solute carrier family 35, member C1	0	0	1	1	0	0	0	1	0	1	0
mmu-miR-694	MIMAT0003474	NM_212444	Gyk	glycerol kinase	0	0	1	1	0	0	0	1	0	1	0
mmu-miR-694	MIMAT0003474	NM_001001130	Zfp85-rs1	zinc finger protein 85, related sequence 1	0	0	1	1	0	0	0	1	0	0	0
mmu-miR-694	MIMAT0003474	NM_001001180	BC066028	cDNA sequence BC066028	0	0	1	0	0	0	0	1	0	1	0
mmu-miR-694	MIMAT0003474	NM_001001297	Thnsl1	threonine synthase-like 1 (bacterial)	0	0	1	0	0	0	0	1	0	1	0
mmu-miR-694	MIMAT0003474	NM_001001495	Tnip3	TNFAIP3 interacting protein 3	0	0	1	0	0	0	0	1	0	1	0
mmu-miR-694	MIMAT0003474	NM_001001806	Zfp36l2	zinc finger protein 36, C3H type-like 2	0	0	1	0	0	0	0	1	0	1	0
mmu-miR-694	MIMAT0003474	NM_001001880	Mpzl1	myelin protein zero-like 1	0	0	1	0	0	0	0	1	0	1	0
mmu-miR-694	MIMAT0003474	NM_001001979	Megf10	multiple EGF-like-domains 10	0	0	1	0	0	0	0	1	0	1	0
mmu-miR-694	MIMAT0003474	NM_001002897	Atg9b	ATG9 autophagy related 9 homolog B (S. cerevisiae)	0	0	1	0	0	0	0	1	0	1	0
mmu-miR-694	MIMAT0003474	NM_001003717	Osbpl8	oxysterol binding protein-like 8	0	0	1	0	0	0	0	1	0	1	0
mmu-miR-694	MIMAT0003474	NM_001003815	Epb4.1l1	erythrocyte protein band 4.1-like 1	0	0	1	0	0	0	0	1	0	1	0
mmu-miR-694	MIMAT0003474	NM_001003898	Tardbp	TAR DNA binding protein	0	0	1	0	0	0	0	1	0	1	0
mmu-miR-694	MIMAT0003474	NM_001003899	Tardbp	TAR DNA binding protein	0	0	1	0	0	0	0	1	0	1	0
mmu-miR-694	MIMAT0003474	NM_001003934	Rtn3	reticulon 3	0	0	1	0	0	0	0	1	0	1	0
mmu-miR-694	MIMAT0003474	NM_001003950	Rab3ip	RAB3A interacting protein	0	0	1	0	0	0	0	1	0	1	0
mmu-miR-694	MIMAT0003474	NM_001004151	Rtp1	receptor transporter protein 1	0	0	1	0	0	0	0	1	0	1	0
mmu-miR-694	MIMAT0003474	NM_001004182	EG434008	predicted gene, EG434008	0	0	1	0	0	0	0	1	0	1	0
mmu-miR-694	MIMAT0003474	NM_001005420	Gm347	gene model 347, (NCBI)	0	0	1	0	0	0	0	1	0	1	0
mmu-miR-694	MIMAT0003474	NM_001005509	Eif2a	eukaryotic translation initiation factor 2a	0	0	1	0	0	0	0	1	0	1	0
mmu-miR-694	MIMAT0003474	NM_001005511	Lmtk3	lemur tyrosine kinase 3	0	0	1	0	0	0	0	1	0	1	0
mmu-miR-694	MIMAT0003474	NM_001005863	Mtus1	mitochondrial tumor suppressor 1	0	0	1	0	0	0	0	1	0	1	0
mmu-miR-694	MIMAT0003474	NM_001005865	Mtus1	mitochondrial tumor suppressor 1	0	0	1	0	0	0	0	1	0	1	0
mmu-miR-694	MIMAT0003474	NM_001006664	Epb4.1l1	erythrocyte protein band 4.1-like 1	0	0	1	0	0	0	0	1	0	1	0
mmu-miR-694	MIMAT0003474	NM_001007154	Phactr3	phosphatase and actin regulator 3	0	0	1	0	0	0	0	1	0	1	0
mmu-miR-694	MIMAT0003474	NM_001007573	Gm50	gene model 50, (NCBI)	0	0	1	1	0	0	0	1	0	0	0
mmu-miR-694	MIMAT0003474	NM_001008420	Cdh12	cadherin 12	0	0	1	0	0	0	0	1	0	1	0
mmu-miR-694	MIMAT0003474	NM_001008426	EG433365	predicted gene, EG433365	0	0	1	0	0	0	0	1	0	1	0
mmu-miR-694	MIMAT0003474	NM_001008545	Tardbp	TAR DNA binding protein	0	0	1	0	0	0	0	1	0	1	0
mmu-miR-694	MIMAT0003474	NM_001008546	Tardbp	TAR DNA binding protein	0	0	1	0	0	0	0	1	0	1	0
mmu-miR-694	MIMAT0003474	NM_001008785	Kbtbd8	kelch repeat and BTB (POZ) domain containing 8	0	0	1	1	0	0	0	1	0	0	0
mmu-miR-694	MIMAT0003474	NM_001008796	Whrn	whirlin	0	0	1	0	0	0	0	1	0	1	0
mmu-miR-694	MIMAT0003474	NM_001009949	Mcart1	mitochondrial carrier triple repeat 1	0	0	1	0	0	0	0	1	0	1	0
mmu-miR-694	MIMAT0003474	NM_001009950	Slc38a8	solute carrier family 38, member 8	0	0	1	0	0	0	0	1	0	1	0
mmu-miR-694	MIMAT0003474	NM_001010834	Slc10a5	solute carrier family 10 (sodium/bile acid cotransporter family), member 5	0	0	1	0	0	0	0	1	0	1	0
mmu-miR-694	MIMAT0003474	NM_001012309	Ccdc55	coiled-coil domain containing 55	0	0	1	1	0	0	0	1	0	0	0
mmu-miR-694	MIMAT0003474	NM_001012330	Zfp238	zinc finger protein 238	0	0	1	0	0	0	0	1	0	1	0
mmu-miR-694	MIMAT0003474	NM_001012451	Ankrd6	ankyrin repeat domain 6	0	0	1	0	0	0	0	1	0	1	0
mmu-miR-694	MIMAT0003474	NM_001013367	Prkaa1	protein kinase, AMP-activated, alpha 1 catalytic subunit	0	0	1	0	0	0	0	1	0	1	0
mmu-miR-694	MIMAT0003474	NM_001013381	Rsad1	radical S-adenosyl methionine domain containing 1	0	0	1	1	0	0	0	1	0	0	0
mmu-miR-694	MIMAT0003474	NM_001013758	BC072620	cDNA sequence BC072620	0	0	1	0	0	0	0	1	0	1	0
mmu-miR-694	MIMAT0003474	NM_001013786	Zfp187	zinc finger protein 187	0	0	1	0	0	0	0	1	0	1	0
mmu-miR-694	MIMAT0003474	NM_001013793	AA388235	expressed sequence AA388235	0	0	1	0	0	0	0	1	0	1	0
mmu-miR-694	MIMAT0003474	NM_001013806	Ankrd13c	ankyrin repeat domain 13c	0	0	1	0	0	0	0	1	0	1	0
mmu-miR-694	MIMAT0003474	NM_001013833	Prkg1	protein kinase, cGMP-dependent, type I	0	0	1	0	0	0	0	1	0	1	0
mmu-miR-694	MIMAT0003474	NM_001017426	Jmjd3	jumonji domain containing 3	0	0	1	0	0	0	0	1	0	1	0
mmu-miR-694	MIMAT0003474	NM_001017983	Foxred2	FAD-dependent oxidoreductase domain containing 2	0	0	1	0	0	0	0	1	0	1	0
mmu-miR-694	MIMAT0003474	NM_001024458	Add1	adducin 1 (alpha)	0	0	1	0	0	0	0	1	0	1	0
mmu-miR-694	MIMAT0003474	NM_001024911	Sept10	septin 10	0	0	1	0	0	0	0	1	0	1	0
mmu-miR-694	MIMAT0003474	NM_001024955	Pik3r1	phosphatidylinositol 3-kinase, regulatory subunit, polypeptide 1 (p85 alpha)	0	0	1	0	0	0	0	1	0	1	0
mmu-miR-694	MIMAT0003474	NM_001025102	2700007P21Rik	RIKEN cDNA 2700007P21 gene	0	0	1	0	0	0	0	1	0	1	0
mmu-miR-694	MIMAT0003474	NM_001025192	Cxadr	coxsackievirus and adenovirus receptor	0	0	1	0	0	0	0	1	0	1	0
mmu-miR-694	MIMAT0003474	NM_001025261	Tpd52	tumor protein D52	0	0	1	0	0	0	0	1	0	1	0
mmu-miR-694	MIMAT0003474	NM_001025263	Tpd52	tumor protein D52	0	0	1	0	0	0	0	1	0	1	0
mmu-miR-694	MIMAT0003474	NM_001025264	Tpd52	tumor protein D52	0	0	1	0	0	0	0	1	0	1	0
mmu-miR-694	MIMAT0003474	NM_001025305	Tcfap2b	transcription factor AP-2 beta	0	0	1	0	0	0	0	1	0	1	0
mmu-miR-694	MIMAT0003474	NM_001025312	Dclre1b	DNA cross-link repair 1B, PSO2 homolog (S. cerevisiae)	0	0	1	0	0	0	0	1	0	1	0
mmu-miR-694	MIMAT0003474	NM_001025372	Adcyap1r1	adenylate cyclase activating polypeptide 1 receptor 1	0	0	1	0	0	0	0	1	0	1	0
mmu-miR-694	MIMAT0003474	NM_001025428	Spag9	sperm associated antigen 9	0	0	1	0	0	0	0	1	0	1	0
mmu-miR-694	MIMAT0003474	NM_001025430	Spag9	sperm associated antigen 9	0	0	1	0	0	0	0	1	0	1	0
mmu-miR-694	MIMAT0003474	NM_001025431	Btbd3	BTB (POZ) domain containing 3	0	0	1	0	0	0	0	1	0	1	0
mmu-miR-694	MIMAT0003474	NM_001025444	Aptx	aprataxin	0	0	1	0	0	0	0	1	0	1	0
mmu-miR-694	MIMAT0003474	NM_001025559	Sox6	SRY-box containing gene 6	0	0	1	0	0	0	0	1	0	1	0
mmu-miR-694	MIMAT0003474	NM_001025560	Sox6	SRY-box containing gene 6	0	0	1	0	0	0	0	1	0	1	0
mmu-miR-694	MIMAT0003474	NM_001025566	Chka	choline kinase alpha	0	0	1	0	0	0	0	1	0	1	0
mmu-miR-694	MIMAT0003474	NM_001025567	Dmbx1	diencephalon/mesencephalon homeobox 1	0	0	1	0	0	0	0	1	0	1	0
mmu-miR-694	MIMAT0003474	NM_001025572	Ankrd12	ankyrin repeat domain 12	0	0	1	0	0	0	0	1	0	1	0
mmu-miR-694	MIMAT0003474	NM_001025600	Cadm1	cell adhesion molecule 1	0	0	1	0	0	0	0	1	0	1	0
mmu-miR-694	MIMAT0003474	NM_001025602	Il1rl1	interleukin 1 receptor-like 1	0	0	1	0	0	0	0	1	0	1	0
mmu-miR-694	MIMAT0003474	NM_001025613	Otud7b	OTU domain containing 7B	0	0	1	0	0	0	0	1	0	1	0
mmu-miR-694	MIMAT0003474	NM_001025614	Otud7b	OTU domain containing 7B	0	0	1	0	0	0	0	1	0	1	0
mmu-miR-694	MIMAT0003474	NM_001029836	Npnt	nephronectin	0	0	1	0	0	0	0	1	0	1	0
mmu-miR-694	MIMAT0003474	NM_001029843	Vrk1	vaccinia related kinase 1	0	0	1	0	0	0	0	1	0	1	0
mmu-miR-694	MIMAT0003474	NM_001029844	Vrk1	vaccinia related kinase 1	0	0	1	0	0	0	0	1	0	1	0
mmu-miR-694	MIMAT0003474	NM_001029878	Lonrf2	LON peptidase N-terminal domain and ring finger 2	0	0	1	0	0	0	0	1	0	1	0
mmu-miR-694	MIMAT0003474	NM_001029993	Zc3h18	zinc finger CCCH-type containing 18	0	0	1	0	0	0	0	1	0	1	0
mmu-miR-694	MIMAT0003474	NM_001029994	Zc3h18	zinc finger CCCH-type containing 18	0	0	1	0	0	0	0	1	0	1	0
mmu-miR-694	MIMAT0003474	NM_001031772	Lin28b	lin-28 homolog B (C. elegans)	0	0	1	0	0	0	0	1	0	1	0
mmu-miR-694	MIMAT0003474	NM_001031814	2610207I05Rik	RIKEN cDNA 2610207I05 gene	0	0	1	0	0	0	0	1	0	1	0
mmu-miR-694	MIMAT0003474	NM_001033041	Acmsd	amino carboxymuconate semialdehyde decarboxylase	0	0	1	0	0	0	0	1	0	1	0
mmu-miR-694	MIMAT0003474	NM_001033122	Cd69	CD69 antigen	0	0	1	1	0	0	0	1	0	0	0
mmu-miR-694	MIMAT0003474	NM_001033145	1190002N15Rik	RIKEN cDNA 1190002N15 gene	0	0	1	0	0	0	0	1	0	1	0
mmu-miR-694	MIMAT0003474	NM_001033159	Zfp597	zinc finger protein 597	0	0	1	0	0	0	0	1	0	1	0
mmu-miR-694	MIMAT0003474	NM_001033168	1700066B19Rik	RIKEN cDNA 1700066B19 gene	0	0	1	0	0	0	0	1	0	1	0
mmu-miR-694	MIMAT0003474	NM_001033197	AU015228	expressed sequence AU015228	0	0	1	0	0	0	0	1	0	1	0
mmu-miR-694	MIMAT0003474	NM_001033254	Pak6	p21 (CDKN1A)-activated kinase 6	0	0	1	0	0	0	0	1	0	1	0
mmu-miR-694	MIMAT0003474	NM_001033288	Gm106	gene model 106, (NCBI)	0	0	1	1	0	0	0	1	0	0	0
mmu-miR-694	MIMAT0003474	NM_001033300	Gmps	guanine monphosphate synthetase	0	0	1	0	0	0	0	1	0	1	0
mmu-miR-694	MIMAT0003474	NM_001033313	Pdap1	PDGFA associated protein 1	0	0	1	0	0	0	0	1	0	1	0
mmu-miR-694	MIMAT0003474	NM_001033322	Gucy1a2	guanylate cyclase 1, soluble, alpha 2	0	0	1	0	0	0	0	1	0	1	0
mmu-miR-694	MIMAT0003474	NM_001033338	Rimbp3	RIMS binding protein 3	0	0	1	0	0	0	0	1	0	1	0
mmu-miR-694	MIMAT0003474	NM_001033345	Gm216	gene model 216, (NCBI)	0	0	1	0	0	0	0	1	0	1	0
mmu-miR-694	MIMAT0003474	NM_001033354	Iqsec3	IQ motif and Sec7 domain 3	0	0	1	0	0	0	0	1	0	1	0
mmu-miR-694	MIMAT0003474	NM_001033405	Treml2	triggering receptor expressed on myeloid cells-like 2	0	0	1	0	0	0	0	1	0	1	0
mmu-miR-694	MIMAT0003474	NM_001033420	Dock1	dedicator of cytokinesis 1	0	0	1	0	0	0	0	1	0	1	0
mmu-miR-694	MIMAT0003474	NM_001033424	5031408O05Rik	RIKEN cDNA 5031408O05 gene	0	0	1	0	0	0	0	1	0	1	0
mmu-miR-694	MIMAT0003474	NM_001033451	Zfp408	zinc finger protein 408	0	0	1	0	0	0	0	1	0	1	0
mmu-miR-694	MIMAT0003474	NM_001033453	Ppm2c	protein phosphatase 2C, magnesium dependent, catalytic subunit	0	0	1	0	0	0	0	1	0	1	0
mmu-miR-694	MIMAT0003474	NM_001033600	Acsl4	acyl-CoA synthetase long-chain family member 4	0	0	1	0	0	0	0	1	0	1	0
mmu-miR-694	MIMAT0003474	NM_001033654	Pus10	pseudouridylate synthase 10	0	0	1	0	0	0	0	1	0	1	0
mmu-miR-694	MIMAT0003474	NM_001034085	Ppp2r1b	protein phosphatase 2 (formerly 2A), regulatory subunit A (PR 65), beta isoform	0	0	1	0	0	0	0	1	0	1	0
mmu-miR-694	MIMAT0003474	NM_001034887	OTTMUSG00000012686	predicted gene, OTTMUSG00000012686	0	0	1	0	0	0	0	1	0	1	0
mmu-miR-694	MIMAT0003474	NM_001035239	Trpm3	transient receptor potential cation channel, subfamily M, member 3	0	0	1	0	0	0	0	1	0	1	0
mmu-miR-694	MIMAT0003474	NM_001035240	Trpm3	transient receptor potential cation channel, subfamily M, member 3	0	0	1	0	0	0	0	1	0	1	0
mmu-miR-694	MIMAT0003474	NM_001035241	Trpm3	transient receptor potential cation channel, subfamily M, member 3	0	0	1	0	0	0	0	1	0	1	0
mmu-miR-694	MIMAT0003474	NM_001035243	Trpm3	transient receptor potential cation channel, subfamily M, member 3	0	0	1	0	0	0	0	1	0	1	0
mmu-miR-694	MIMAT0003474	NM_001035246	Trpm3	transient receptor potential cation channel, subfamily M, member 3	0	0	1	0	0	0	0	1	0	1	0
mmu-miR-694	MIMAT0003474	NM_001037136	Centg2	centaurin, gamma 2	0	0	1	0	0	0	0	1	0	1	0
mmu-miR-694	MIMAT0003474	NM_001037719	Btla	B and T lymphocyte associated	0	0	1	0	0	0	0	1	0	1	0
mmu-miR-694	MIMAT0003474	NM_001037724	Adcy7	adenylate cyclase 7	0	0	1	0	0	0	0	1	0	1	0
mmu-miR-694	MIMAT0003474	NM_001037759	Sgk3	serum/glucocorticoid regulated kinase 3	0	0	1	0	0	0	0	1	0	1	0
mmu-miR-694	MIMAT0003474	NM_001037846	Cnot2	CCR4-NOT transcription complex, subunit 2	0	0	1	0	0	0	0	1	0	1	0
mmu-miR-694	MIMAT0003474	NM_001037877	Tcf25	transcription factor 25 (basic helix-loop-helix)	0	0	1	0	0	0	0	1	0	1	0
mmu-miR-694	MIMAT0003474	NM_001037909	C130026I21Rik	RIKEN cDNA C130026I21 gene	0	0	1	0	0	0	0	1	0	1	0
mmu-miR-694	MIMAT0003474	NM_001038604	Clec5a	C-type lectin domain family 5, member a	0	0	1	1	0	0	0	1	0	0	0
mmu-miR-694	MIMAT0003474	NM_001038610	Dach1	dachshund 1 (Drosophila)	0	0	1	0	0	0	0	1	0	1	0
mmu-miR-694	MIMAT0003474	NM_001038621	Rabgap1l	RAB GTPase activating protein 1-like	0	0	1	0	0	0	0	1	0	1	0
mmu-miR-694	MIMAT0003474	NM_001038625	Sertad2	SERTA domain containing 2	0	0	1	0	0	0	0	1	0	1	0
mmu-miR-694	MIMAT0003474	NM_001038637	Gng2	guanine nucleotide binding protein (G protein), gamma 2	0	0	1	0	0	0	0	1	0	1	0
mmu-miR-694	MIMAT0003474	NM_001038651	E130120F12Rik	RIKEN cDNA E130120F12 gene	0	0	1	0	0	0	0	1	0	1	0
mmu-miR-694	MIMAT0003474	NM_001038658	Faim2	Fas apoptotic inhibitory molecule 2	0	0	1	0	0	0	0	1	0	1	0
mmu-miR-694	MIMAT0003474	NM_001038699	Fn3k	fructosamine 3 kinase	0	0	1	0	0	0	0	1	0	1	0
mmu-miR-694	MIMAT0003474	NM_001039079	Prkcz	protein kinase C, zeta	0	0	1	0	0	0	0	1	0	1	0
mmu-miR-694	MIMAT0003474	NM_001039090	Skil	SKI-like	0	0	1	0	0	0	0	1	0	1	0
mmu-miR-694	MIMAT0003474	NM_001039126	Asb1	ankyrin repeat and SOCS box-containing protein 1	0	0	1	0	0	0	0	1	0	1	0
mmu-miR-694	MIMAT0003474	NM_001039151	Cd44	CD44 antigen	0	0	1	1	0	0	0	1	0	0	0
mmu-miR-694	MIMAT0003474	NM_001039154	Cdh8	cadherin 8	0	0	1	0	0	0	0	1	0	1	0
mmu-miR-694	MIMAT0003474	NM_001039169	Eif4e2	eukaryotic translation initiation factor 4E member 2	0	0	1	0	0	0	0	1	0	1	0
mmu-miR-694	MIMAT0003474	NM_001039170	Eif4e2	eukaryotic translation initiation factor 4E member 2	0	0	1	0	0	0	0	1	0	1	0
mmu-miR-694	MIMAT0003474	NM_001039179	Bicd2	bicaudal D homolog 2 (Drosophila)	0	0	1	0	0	0	0	1	0	1	0
mmu-miR-694	MIMAT0003474	NM_001039180	Bicd2	bicaudal D homolog 2 (Drosophila)	0	0	1	0	0	0	0	1	0	1	0
mmu-miR-694	MIMAT0003474	NM_001039181	Npr3	natriuretic peptide receptor 3	0	0	1	0	0	0	0	1	0	1	0
mmu-miR-694	MIMAT0003474	NM_001039347	Kcnd3	potassium voltage-gated channel, Shal-related family, member 3	0	0	1	0	0	0	0	1	0	1	0
mmu-miR-694	MIMAT0003474	NM_001039353	Nolc1	nucleolar and coiled-body phosphoprotein 1	0	0	1	0	0	0	0	1	0	1	0
mmu-miR-694	MIMAT0003474	NM_001039363	Tsc2	tuberous sclerosis 2	0	0	1	0	0	0	0	1	0	1	0
mmu-miR-694	MIMAT0003474	NM_001039389	Wdr37	WD repeat domain 37	0	0	1	0	0	0	0	1	0	1	0
mmu-miR-694	MIMAT0003474	NM_001039394	Rab43	RAB43, member RAS oncogene family	0	0	1	0	0	0	0	1	0	1	0
mmu-miR-694	MIMAT0003474	NM_001039472	Kif21b	kinesin family member 21B	0	0	1	0	0	0	0	1	0	1	0
mmu-miR-694	MIMAT0003474	NM_001039482	Klhl20	kelch-like 20 (Drosophila)	0	0	1	0	0	0	0	1	0	1	0
mmu-miR-694	MIMAT0003474	NM_001039493	Plekhm3	pleckstrin homology domain containing, family M, member 3	0	0	1	0	0	0	0	1	0	1	0
mmu-miR-694	MIMAT0003474	NM_001039519	Gtf2a2	general transcription factor II A, 2	0	0	1	0	0	0	0	1	0	1	0
mmu-miR-694	MIMAT0003474	NM_001039644	Edem3	ER degradation enhancer, mannosidase alpha-like 3	0	0	1	0	0	0	0	1	0	1	0
mmu-miR-694	MIMAT0003474	NM_001039676	Slc39a2	solute carrier family 39 (zinc transporter), member 2	0	0	1	1	0	0	0	1	0	0	0
mmu-miR-694	MIMAT0003474	NM_001039934	Mtap2	microtubule-associated protein 2	0	0	1	0	0	0	0	1	0	1	0
mmu-miR-694	MIMAT0003474	NM_001039939	Asxl1	additional sex combs like 1 (Drosophila)	0	0	1	0	0	0	0	1	0	1	0
mmu-miR-694	MIMAT0003474	NM_001040085	Sytl2	synaptotagmin-like 2	0	0	1	0	0	0	0	1	0	1	0
mmu-miR-694	MIMAT0003474	NM_001040695	Uevld	UEV and lactate/malate dehyrogenase domains	0	0	1	0	0	0	0	1	0	1	0
mmu-miR-694	MIMAT0003474	NM_001042501	5830415L20Rik	RIKEN cDNA 5830415L20 gene	0	0	1	1	0	0	0	1	0	0	0
mmu-miR-694	MIMAT0003474	NM_001042592	Arrdc4	arrestin domain containing 4	0	0	1	0	0	0	0	1	0	1	0
mmu-miR-694	MIMAT0003474	NM_001042611	Cp	ceruloplasmin	0	0	1	1	0	0	0	1	0	0	0
mmu-miR-694	MIMAT0003474	NM_001044383	Ubtf	upstream binding transcription factor, RNA polymerase I	0	0	1	0	0	0	0	1	0	1	0
mmu-miR-694	MIMAT0003474	NM_001045481	Ifi203	interferon activated gene 203	0	0	1	0	0	0	0	1	0	1	0
mmu-miR-694	MIMAT0003474	NM_001045523	Bahd1	bromo adjacent homology domain containing 1	0	0	1	0	0	0	0	1	0	1	0
mmu-miR-694	MIMAT0003474	NM_001045527	Hsf5	heat shock transcription factor family member 5	0	0	1	0	0	0	0	1	0	1	0
mmu-miR-694	MIMAT0003474	NM_001045536	Zzef1	zinc finger, ZZ-type with EF hand domain 1	0	0	1	0	0	0	0	1	0	1	0
mmu-miR-694	MIMAT0003474	NM_001045539	Xlr5a	X-linked lymphocyte-regulated 5A	0	0	1	0	0	0	0	1	0	1	0
mmu-miR-694	MIMAT0003474	NM_001047433	Dph3	DPH3 homolog (KTI11, S. cerevisiae)	0	0	1	0	0	0	0	1	0	1	0
mmu-miR-694	MIMAT0003474	NM_001048141	Bdnf	brain derived neurotrophic factor	0	0	1	0	0	0	0	1	0	1	0
mmu-miR-694	MIMAT0003474	NM_001048142	Bdnf	brain derived neurotrophic factor	0	0	1	0	0	0	0	1	0	1	0
mmu-miR-694	MIMAT0003474	NM_001077190	Abi1	abl-interactor 1	0	0	1	0	0	0	0	1	0	1	0
mmu-miR-694	MIMAT0003474	NM_001077193	Abi1	abl-interactor 1	0	0	1	0	0	0	0	1	0	1	0
mmu-miR-694	MIMAT0003474	NM_001077265	Hnrnpd	heterogeneous nuclear ribonucleoprotein D	0	0	1	0	0	0	0	1	0	1	0
mmu-miR-694	MIMAT0003474	NM_001077266	Hnrnpd	heterogeneous nuclear ribonucleoprotein D	0	0	1	0	0	0	0	1	0	1	0
mmu-miR-694	MIMAT0003474	NM_001077267	Hnrnpd	heterogeneous nuclear ribonucleoprotein D	0	0	1	0	0	0	0	1	0	1	0
mmu-miR-694	MIMAT0003474	NM_001077354	C77370	expressed sequence C77370	0	0	1	0	0	0	0	1	0	1	0
mmu-miR-694	MIMAT0003474	NM_001077359	Git2	G protein-coupled receptor kinase-interactor 2	0	0	1	0	0	0	0	1	0	1	0
mmu-miR-694	MIMAT0003474	NM_001077398	Ldb2	LIM domain binding 2	0	0	1	1	0	0	0	1	0	0	0
mmu-miR-694	MIMAT0003474	NM_001077508	Tnfrsf9	tumor necrosis factor receptor superfamily, member 9	0	0	1	0	0	0	0	1	0	1	0
mmu-miR-694	MIMAT0003474	NM_001077631	2010321M09Rik	RIKEN cDNA 2010321M09 gene	0	0	1	0	0	0	0	1	0	1	0
mmu-miR-694	MIMAT0003474	NM_001077687	Lrba	LPS-responsive beige-like anchor	0	0	1	0	0	0	0	1	0	1	0
mmu-miR-694	MIMAT0003474	NM_001077694	Dysf	dysferlin	0	0	1	0	0	0	0	1	0	1	0
mmu-miR-694	MIMAT0003474	NM_001078167	Sfrs1	splicing factor, arginine/serine-rich 1 (ASF/SF2)	0	0	1	0	0	0	0	1	0	1	0
mmu-miR-694	MIMAT0003474	NM_001079686	Syne1	synaptic nuclear envelope 1	0	0	1	0	0	0	0	1	0	1	0
mmu-miR-694	MIMAT0003474	NM_001079822	Tcf3	transcription factor 3	0	0	1	0	0	0	0	1	0	1	0
mmu-miR-694	MIMAT0003474	NM_001079830	Trim33	tripartite motif-containing 33	0	0	1	0	0	0	0	1	0	1	0
mmu-miR-694	MIMAT0003474	NM_001079844	Gpc6	glypican 6	0	0	1	0	0	0	0	1	0	1	0
mmu-miR-694	MIMAT0003474	NM_001079848	Gpr64	G protein-coupled receptor 64	0	0	1	0	0	0	0	1	0	1	0
mmu-miR-694	MIMAT0003474	NM_001079857	Gpr64	G protein-coupled receptor 64	0	0	1	0	0	0	0	1	0	1	0
mmu-miR-694	MIMAT0003474	NM_001079883	Bcl11b	B-cell leukemia/lymphoma 11B	0	0	1	0	0	0	0	1	0	1	0
mmu-miR-694	MIMAT0003474	NM_001080118	Med1	mediator complex subunit 1	0	0	1	0	0	0	0	1	0	1	0
mmu-miR-694	MIMAT0003474	NM_001080134	Tmpo	thymopoietin	0	0	1	0	0	0	0	1	0	1	0
mmu-miR-694	MIMAT0003474	NM_001080706	Btaf1	BTAF1 RNA polymerase II, B-TFIID transcription factor-associated, (Mot1 homolog, S. cerevisiae)	0	0	1	0	0	0	0	1	0	1	0
mmu-miR-694	MIMAT0003474	NM_001080755	Zzz3	zinc finger, ZZ domain containing 3	0	0	1	0	0	0	0	1	0	1	0
mmu-miR-694	MIMAT0003474	NM_001080769	Uhrf1bp1	UHRF1 (ICBP90) binding protein 1	0	0	1	0	0	0	0	1	0	1	0
mmu-miR-694	MIMAT0003474	NM_001080771	Prdm13	PR domain containing 13	0	0	1	0	0	0	0	1	0	1	0
mmu-miR-694	MIMAT0003474	NM_001080774	Myo1c	myosin IC	0	0	1	0	0	0	0	1	0	1	0
mmu-miR-694	MIMAT0003474	NM_001080775	Myo1c	myosin IC	0	0	1	0	0	0	0	1	0	1	0
mmu-miR-694	MIMAT0003474	NM_001080794	G3bp2	GTPase activating protein (SH3 domain) binding protein 2	0	0	1	0	0	0	0	1	0	1	0
mmu-miR-694	MIMAT0003474	NM_001080795	G3bp2	GTPase activating protein (SH3 domain) binding protein 2	0	0	1	0	0	0	0	1	0	1	0
mmu-miR-694	MIMAT0003474	NM_001080796	G3bp2	GTPase activating protein (SH3 domain) binding protein 2	0	0	1	0	0	0	0	1	0	1	0
mmu-miR-694	MIMAT0003474	NM_001080797	G3bp2	GTPase activating protein (SH3 domain) binding protein 2	0	0	1	0	0	0	0	1	0	1	0
mmu-miR-694	MIMAT0003474	NM_001080798	Aff1	AF4/FMR2 family, member 1	0	0	1	0	0	0	0	1	0	1	0
mmu-miR-694	MIMAT0003474	NM_001080926	Lrp8	low density lipoprotein receptor-related protein 8, apolipoprotein e receptor	0	0	1	0	0	0	0	1	0	1	0
mmu-miR-694	MIMAT0003474	NM_001080928	Rbpj	recombination signal binding protein for immunoglobulin kappa J region	0	0	1	0	0	0	0	1	0	1	0
mmu-miR-694	MIMAT0003474	NM_001080931	Med13	mediator complex subunit 13	0	0	1	0	0	0	0	1	0	1	0
mmu-miR-694	MIMAT0003474	NM_001080932	Foxk2	forkhead box K2	0	0	1	0	0	0	0	1	0	1	0
mmu-miR-694	MIMAT0003474	NM_001080979	Tead4	TEA domain family member 4	0	0	1	0	0	0	0	1	0	1	0
mmu-miR-694	MIMAT0003474	NM_001081009	Parp8	poly (ADP-ribose) polymerase family, member 8	0	0	1	0	0	0	0	1	0	1	0
mmu-miR-694	MIMAT0003474	NM_001081061	Bdp1	B double prime 1, subunit of RNA polymerase III transcription initiation factor IIIB	0	0	1	0	0	0	0	1	0	1	0
mmu-miR-694	MIMAT0003474	NM_001081077	Cwf19l1	CWF19-like 1, cell cycle control (S. pombe)	0	0	1	0	0	0	0	1	0	1	0
mmu-miR-694	MIMAT0003474	NM_001081086	Ppig	peptidyl-prolyl isomerase G (cyclophilin G)	0	0	1	1	0	0	0	1	0	0	0
mmu-miR-694	MIMAT0003474	NM_001081116	Arhgef17	Rho guanine nucleotide exchange factor (GEF) 17	0	0	1	0	0	0	0	1	0	1	0
mmu-miR-694	MIMAT0003474	NM_001081123	1100001E04Rik	RIKEN cDNA 1100001E04 gene	0	0	1	0	0	0	0	1	0	1	0
mmu-miR-694	MIMAT0003474	NM_001081125	Gli2	GLI-Kruppel family member GLI2	0	0	1	0	0	0	0	1	0	1	0
mmu-miR-694	MIMAT0003474	NM_001081135	Prrg3	proline rich Gla (G-carboxyglutamic acid) 3 (transmembrane)	0	0	1	0	0	0	0	1	0	1	0
mmu-miR-694	MIMAT0003474	NM_001081137	2010204N08Rik	RIKEN cDNA 2010204N08 gene	0	0	1	0	0	0	0	1	0	1	0
mmu-miR-694	MIMAT0003474	NM_001081144	Zfp518b	zinc finger protein 518B	0	0	1	0	0	0	0	1	0	1	0
mmu-miR-694	MIMAT0003474	NM_001081145	Tigd2	tigger transposable element derived 2	0	0	1	0	0	0	0	1	0	1	0
mmu-miR-694	MIMAT0003474	NM_001081147	Oxtr	oxytocin receptor	0	0	1	0	0	0	0	1	0	1	0
mmu-miR-694	MIMAT0003474	NM_001081154	4921513D23Rik	RIKEN cDNA 4921513D23 gene	0	0	1	0	0	0	0	1	0	1	0
mmu-miR-694	MIMAT0003474	NM_001081164	Otud4	OTU domain containing 4	0	0	1	0	0	0	0	1	0	1	0
mmu-miR-694	MIMAT0003474	NM_001081191	Eml5	echinoderm microtubule associated protein like 5	0	0	1	0	0	0	0	1	0	1	0
mmu-miR-694	MIMAT0003474	NM_001081193	Lemd3	LEM domain containing 3	0	0	1	0	0	0	0	1	0	1	0
mmu-miR-694	MIMAT0003474	NM_001081203	Sbno1	sno, strawberry notch homolog 1 (Drosophila)	0	0	1	0	0	0	0	1	0	1	0
mmu-miR-694	MIMAT0003474	NM_001081222	Esco1	establishment of cohesion 1 homolog 1 (S. cerevisiae)	0	0	1	1	0	0	0	1	0	0	0
mmu-miR-694	MIMAT0003474	NM_001081238	Palb2	partner and localizer of BRCA2	0	0	1	0	0	0	0	1	0	1	0
mmu-miR-694	MIMAT0003474	NM_001081251	Pbrm1	polybromo 1	0	0	1	0	0	0	0	1	0	1	0
mmu-miR-694	MIMAT0003474	NM_001081255	Lrch3	leucine-rich repeats and calponin homology (CH) domain containing 3	0	0	1	0	0	0	0	1	0	1	0
mmu-miR-694	MIMAT0003474	NM_001081256	Jmjd1b	jumonji domain containing 1B	0	0	1	0	0	0	0	1	0	1	0
mmu-miR-694	MIMAT0003474	NM_001081259	Flvcr1	feline leukemia virus subgroup C cellular receptor 1	0	0	1	0	0	0	0	1	0	1	0
mmu-miR-694	MIMAT0003474	NM_001081263	Slc44a5	solute carrier family 44, member 5	0	0	1	0	0	0	0	1	0	1	0
mmu-miR-694	MIMAT0003474	NM_001081278	Tbc1d4	TBC1 domain family, member 4	0	0	1	0	0	0	0	1	0	1	0
mmu-miR-694	MIMAT0003474	NM_001081295	4631416L12Rik	RIKEN cDNA 4631416L12 gene	0	0	1	0	0	0	0	1	0	1	0
mmu-miR-694	MIMAT0003474	NM_001081302	Trio	triple functional domain (PTPRF interacting)	0	0	1	0	0	0	0	1	0	1	0
mmu-miR-694	MIMAT0003474	NM_001081306	Ptprz1	protein tyrosine phosphatase, receptor type Z, polypeptide 1	0	0	1	0	0	0	0	1	0	1	0
mmu-miR-694	MIMAT0003474	NM_001081316	Dsel	dermatan sulfate epimerase-like	0	0	1	0	0	0	0	1	0	1	0
mmu-miR-694	MIMAT0003474	NM_001081346	Rtkn2	rhotekin 2	0	0	1	0	0	0	0	1	0	1	0
mmu-miR-694	MIMAT0003474	NM_001081347	Rhobtb1	Rho-related BTB domain containing 1	0	0	1	0	0	0	0	1	0	1	0
mmu-miR-694	MIMAT0003474	NM_001081348	Hecw1	HECT, C2 and WW domain containing E3 ubiquitin protein ligase 1	0	0	1	0	0	0	0	1	0	1	0
mmu-miR-694	MIMAT0003474	NM_001081360	Camsap1l1	calmodulin regulated spectrin-associated protein 1-like 1	0	0	1	0	0	0	0	1	0	1	0
mmu-miR-694	MIMAT0003474	NM_001081362	Trrap	transformation/transcription domain-associated protein	0	0	1	0	0	0	0	1	0	1	0
mmu-miR-694	MIMAT0003474	NM_001081371	Dmxl1	Dmx-like 1	0	0	1	0	0	0	0	1	0	1	0
mmu-miR-694	MIMAT0003474	NM_001081395	Amotl1	angiomotin-like 1	0	0	1	0	0	0	0	1	0	1	0
mmu-miR-694	MIMAT0003474	NM_001081419	Dip2a	DIP2 disco-interacting protein 2 homolog A (Drosophila)	0	0	1	0	0	0	0	1	0	1	0
mmu-miR-694	MIMAT0003474	NM_001081426	Dip2c	DIP2 disco-interacting protein 2 homolog C (Drosophila)	0	0	1	0	0	0	0	1	0	1	0
mmu-miR-694	MIMAT0003474	NM_001081433	Ankrd44	ankyrin repeat domain 44	0	0	1	0	0	0	0	1	0	1	0
mmu-miR-694	MIMAT0003474	NM_001081454	Furin	furin (paired basic amino acid cleaving enzyme)	0	0	1	0	0	0	0	1	0	1	0
mmu-miR-694	MIMAT0003474	NM_001081473	Zxdb	zinc finger, X-linked, duplicated B	0	0	1	0	0	0	0	1	0	1	0
mmu-miR-694	MIMAT0003474	NM_001081567	Mapk10	mitogen-activated protein kinase 10	0	0	1	0	0	0	0	1	0	1	0
mmu-miR-694	MIMAT0003474	NM_001081960	Clasp2	CLIP associating protein 2	0	0	1	0	0	0	0	1	0	1	0
mmu-miR-694	MIMAT0003474	NM_001081984	Popdc2	popeye domain containing 2	0	0	1	0	0	0	0	1	0	1	0
mmu-miR-694	MIMAT0003474	NM_001082483	Efr3b	EFR3 homolog B (S. cerevisiae)	0	0	1	0	0	0	0	1	0	1	0
mmu-miR-694	MIMAT0003474	NM_001082553	Rab27b	RAB27b, member RAS oncogene family	0	0	1	0	0	0	0	1	0	1	0
mmu-miR-694	MIMAT0003474	NM_001083121	Enah	enabled homolog (Drosophila)	0	0	1	0	0	0	0	1	0	1	0
mmu-miR-694	MIMAT0003474	NM_001083312	Gbp6	guanylate binding protein 6	0	0	1	0	0	0	0	1	0	1	0
mmu-miR-694	MIMAT0003474	NM_001083316	Pdgfra	platelet derived growth factor receptor, alpha polypeptide	0	0	1	0	0	0	0	1	0	1	0
mmu-miR-694	MIMAT0003474	NM_001083342	Ptchd2	patched domain containing 2	0	0	1	0	0	0	0	1	0	1	0
mmu-miR-694	MIMAT0003474	NM_001083587	Tns3	tensin 3	0	0	1	0	0	0	0	1	0	1	0
mmu-miR-694	MIMAT0003474	NM_001083616	Cacna1d	calcium channel, voltage-dependent, L type, alpha 1D subunit	0	0	1	0	0	0	0	1	0	1	0
mmu-miR-694	MIMAT0003474	NM_001083628	AK220484	cDNA sequence AK220484	0	0	1	0	0	0	0	1	0	1	0
mmu-miR-694	MIMAT0003474	NM_001083806	Gria2	glutamate receptor, ionotropic, AMPA2 (alpha 2)	0	0	1	0	0	0	0	1	0	1	0
mmu-miR-694	MIMAT0003474	NM_001083897	Mpzl1	myelin protein zero-like 1	0	0	1	0	0	0	0	1	0	1	0
mmu-miR-694	MIMAT0003474	NM_001083917	Scn3b	sodium channel, voltage-gated, type III, beta	0	0	1	0	0	0	0	1	0	1	0
mmu-miR-694	MIMAT0003474	NM_001083967	Tcf4	transcription factor 4	0	0	1	0	0	0	0	1	0	1	0
mmu-miR-694	MIMAT0003474	NM_001085373	Mcc	mutated in colorectal cancers	0	0	1	0	0	0	0	1	0	1	0
mmu-miR-694	MIMAT0003474	NM_001085374	Mcc	mutated in colorectal cancers	0	0	1	0	0	0	0	1	0	1	0
mmu-miR-694	MIMAT0003474	NM_001085385	1600014C10Rik	RIKEN cDNA 1600014C10 gene	0	0	1	0	0	0	0	1	0	1	0
mmu-miR-694	MIMAT0003474	NM_001085410	1110020G09Rik	RIKEN cDNA 1110020G09 gene	0	0	1	0	0	0	0	1	0	1	0
mmu-miR-694	MIMAT0003474	NM_001085421	Tspyl5	testis-specific protein, Y-encoded-like 5	0	0	1	0	0	0	0	1	0	1	0
mmu-miR-694	MIMAT0003474	NM_001085501	Ppp1r3d	protein phosphatase 1, regulatory subunit 3D	0	0	1	0	0	0	0	1	0	1	0
mmu-miR-694	MIMAT0003474	NM_001085507	Zbtb34	zinc finger and BTB domain containing 34	0	0	1	0	0	0	0	1	0	1	0
mmu-miR-694	MIMAT0003474	NM_001085508	4930500O05Rik	RIKEN cDNA 4930500O05 gene	0	0	1	0	0	0	0	1	0	1	0
mmu-miR-694	MIMAT0003474	NM_001093752	Sfrs11	splicing factor, arginine/serine-rich 11	0	0	1	0	0	0	0	1	0	1	0
mmu-miR-694	MIMAT0003474	NM_001093753	Sfrs11	splicing factor, arginine/serine-rich 11	0	0	1	0	0	0	0	1	0	1	0
mmu-miR-694	MIMAT0003474	NM_001093759	2410002O22Rik	RIKEN cDNA 2410002O22 gene	0	0	1	0	0	0	0	1	0	1	0
mmu-miR-694	MIMAT0003474	NM_001093776	Myt1l	myelin transcription factor 1-like	0	0	1	0	0	0	0	1	0	1	0
mmu-miR-694	MIMAT0003474	NM_001093778	Myt1l	myelin transcription factor 1-like	0	0	1	0	0	0	0	1	0	1	0
mmu-miR-694	MIMAT0003474	NM_001098168	Ddef2	development and differentiation enhancing factor 2	0	0	1	0	0	0	0	1	0	1	0
mmu-miR-694	MIMAT0003474	NM_001098170	Pcdh10	protocadherin 10	0	0	1	0	0	0	0	1	0	1	0
mmu-miR-694	MIMAT0003474	NM_001098171	Pcdh10	protocadherin 10	0	0	1	0	0	0	0	1	0	1	0
mmu-miR-694	MIMAT0003474	NM_001098225	Adam22	a disintegrin and metallopeptidase domain 22	0	0	1	0	0	0	0	1	0	1	0
mmu-miR-694	MIMAT0003474	NM_001098230	Ppm2c	protein phosphatase 2C, magnesium dependent, catalytic subunit	0	0	1	0	0	0	0	1	0	1	0
mmu-miR-694	MIMAT0003474	NM_001111016	Nav2	neuron navigator 2	0	0	1	0	0	0	0	1	0	1	0
mmu-miR-694	MIMAT0003474	NM_007380	Abi1	abl-interactor 1	0	0	1	0	0	0	0	1	0	1	0
mmu-miR-694	MIMAT0003474	NM_007399	Adam10	a disintegrin and metallopeptidase domain 10	0	0	1	0	0	0	0	1	0	1	0
mmu-miR-694	MIMAT0003474	NM_007407	Adcyap1r1	adenylate cyclase activating polypeptide 1 receptor 1	0	0	1	0	0	0	0	1	0	1	0
mmu-miR-694	MIMAT0003474	NM_007420	Adrb2	adrenergic receptor, beta 2	0	0	1	0	0	0	0	1	0	1	0
mmu-miR-694	MIMAT0003474	NM_007440	Alox12	arachidonate 12-lipoxygenase	0	0	1	0	0	0	0	1	0	1	0
mmu-miR-694	MIMAT0003474	NM_007466	Api5	apoptosis inhibitor 5	0	0	1	0	0	0	0	1	0	1	0
mmu-miR-694	MIMAT0003474	NM_007495	Astn1	astrotactin 1	0	0	1	0	0	0	0	1	0	1	0
mmu-miR-694	MIMAT0003474	NM_007501	Neurod4	neurogenic differentiation 4	0	0	1	0	0	0	0	1	0	1	0
mmu-miR-694	MIMAT0003474	NM_007540	Bdnf	brain derived neurotrophic factor	0	0	1	0	0	0	0	1	0	1	0
mmu-miR-694	MIMAT0003474	NM_007545	Hrk	harakiri, BCL2 interacting protein (contains only BH3 domain)	0	0	1	0	0	0	0	1	0	1	0
mmu-miR-694	MIMAT0003474	NM_007548	Prdm1	PR domain containing 1, with ZNF domain	0	0	1	0	0	0	0	1	0	1	0
mmu-miR-694	MIMAT0003474	NM_007566	Birc6	baculoviral IAP repeat-containing 6	0	0	1	0	0	0	0	1	0	1	0
mmu-miR-694	MIMAT0003474	NM_007595	Camk2b	calcium/calmodulin-dependent protein kinase II, beta	0	0	1	0	0	0	0	1	0	1	0
mmu-miR-694	MIMAT0003474	NM_007600	Capn1	calpain 1	0	0	1	0	0	0	0	1	0	1	0
mmu-miR-694	MIMAT0003474	NM_007616	Cav1	caveolin, caveolae protein 1	0	0	1	0	0	0	0	1	0	1	0
mmu-miR-694	MIMAT0003474	NM_007642	Cd28	CD28 antigen	0	0	1	0	0	0	0	1	0	1	0
mmu-miR-694	MIMAT0003474	NM_007700	Chuk	conserved helix-loop-helix ubiquitous kinase	0	0	1	0	0	0	0	1	0	1	0
mmu-miR-694	MIMAT0003474	NM_007711	Clcn3	chloride channel 3	0	0	1	0	0	0	0	1	0	1	0
mmu-miR-694	MIMAT0003474	NM_007717	Cmah	cytidine monophospho-N-acetylneuraminic acid hydroxylase	0	0	1	0	0	0	0	1	0	1	0
mmu-miR-694	MIMAT0003474	NM_007722	Cxcr7	chemokine (C-X-C motif) receptor 7	0	0	1	0	0	0	0	1	0	1	0
mmu-miR-694	MIMAT0003474	NM_007732	Col17a1	collagen, type XVII, alpha 1	0	0	1	0	0	0	0	1	0	1	0
mmu-miR-694	MIMAT0003474	NM_007743	Col1a2	collagen, type I, alpha 2	0	0	1	0	0	0	0	1	0	1	0
mmu-miR-694	MIMAT0003474	NM_007754	Cpd	carboxypeptidase D	0	0	1	0	0	0	0	1	0	1	0
mmu-miR-694	MIMAT0003474	NM_007755	Cpeb1	cytoplasmic polyadenylation element binding protein 1	0	0	1	0	0	0	0	1	0	1	0
mmu-miR-694	MIMAT0003474	NM_007772	Hivep1	human immunodeficiency virus type I enhancer binding protein 1	0	0	1	0	0	0	0	1	0	1	0
mmu-miR-694	MIMAT0003474	NM_007782	Csf3r	colony stimulating factor 3 receptor (granulocyte)	0	0	1	0	0	0	0	1	0	1	0
mmu-miR-694	MIMAT0003474	NM_007789	Ncan	neurocan	0	0	1	0	0	0	0	1	0	1	0
mmu-miR-694	MIMAT0003474	NM_007807	Cybb	cytochrome b-245, beta polypeptide	0	0	1	0	0	0	0	1	0	1	0
mmu-miR-694	MIMAT0003474	NM_007819	Cyp3a13	cytochrome P450, family 3, subfamily a, polypeptide 13	0	0	1	0	0	0	0	1	0	1	0
mmu-miR-694	MIMAT0003474	NM_007826	Dach1	dachshund 1 (Drosophila)	0	0	1	0	0	0	0	1	0	1	0
mmu-miR-694	MIMAT0003474	NM_007831	Dcc	deleted in colorectal carcinoma	0	0	1	0	0	0	0	1	0	1	0
mmu-miR-694	MIMAT0003474	NM_007862	Dlg1	discs, large homolog 1 (Drosophila)	0	0	1	0	0	0	0	1	0	1	0
mmu-miR-694	MIMAT0003474	NM_007870	Dnase1l3	deoxyribonuclease 1-like 3	0	0	1	0	0	0	0	1	0	1	0
mmu-miR-694	MIMAT0003474	NM_007882	Dsc3	desmocollin 3	0	0	1	0	0	0	0	1	0	1	0
mmu-miR-694	MIMAT0003474	NM_007896	Mapre1	microtubule-associated protein, RP/EB family, member 1	0	0	1	0	0	0	0	1	0	1	0
mmu-miR-694	MIMAT0003474	NM_007901	S1pr1	sphingosine-1-phosphate receptor 1	0	0	1	0	0	0	0	1	0	1	0
mmu-miR-694	MIMAT0003474	NM_007903	Edn3	endothelin 3	0	0	1	0	0	0	0	1	0	1	0
mmu-miR-694	MIMAT0003474	NM_007908	Eef2k	eukaryotic elongation factor-2 kinase	0	0	1	0	0	0	0	1	0	1	0
mmu-miR-694	MIMAT0003474	NM_007950	Ereg	epiregulin	0	0	1	0	0	0	0	1	0	1	0
mmu-miR-694	MIMAT0003474	NM_007956	Esr1	estrogen receptor 1 (alpha)	0	0	1	0	0	0	0	1	0	1	0
mmu-miR-694	MIMAT0003474	NM_007962	Mpzl2	myelin protein zero-like 2	0	0	1	0	0	0	0	1	0	1	0
mmu-miR-694	MIMAT0003474	NM_007968	Ewsr1	Ewing sarcoma breakpoint region 1	0	0	1	0	0	0	0	1	0	1	0
mmu-miR-694	MIMAT0003474	NM_008010	Fgfr3	fibroblast growth factor receptor 3	0	0	1	0	0	0	0	1	0	1	0
mmu-miR-694	MIMAT0003474	NM_008011	Fgfr4	fibroblast growth factor receptor 4	0	0	1	0	0	0	0	1	0	1	0
mmu-miR-694	MIMAT0003474	NM_008014	Ppm1g	protein phosphatase 1G (formerly 2C), magnesium-dependent, gamma isoform	0	0	1	0	0	0	0	1	0	1	0
mmu-miR-694	MIMAT0003474	NM_008017	Smc2	structural maintenance of chromosomes 2	0	0	1	1	0	0	0	1	0	0	0
mmu-miR-694	MIMAT0003474	NM_008036	Fosb	FBJ osteosarcoma oncogene B	0	0	1	0	0	0	0	1	0	1	0
mmu-miR-694	MIMAT0003474	NM_008037	Fosl2	fos-like antigen 2	0	0	1	0	0	0	0	1	0	1	0
mmu-miR-694	MIMAT0003474	NM_008057	Fzd7	frizzled homolog 7 (Drosophila)	0	0	1	0	0	0	0	1	0	1	0
mmu-miR-694	MIMAT0003474	NM_008065	Gabpa	GA repeat binding protein, alpha	0	0	1	0	0	0	0	1	0	1	0
mmu-miR-694	MIMAT0003474	NM_008078	Gad2	glutamic acid decarboxylase 2	0	0	1	0	0	0	0	1	0	1	0
mmu-miR-694	MIMAT0003474	NM_008086	Gas1	growth arrest specific 1	0	0	1	0	0	0	0	1	0	1	0
mmu-miR-694	MIMAT0003474	NM_008102	Gch1	GTP cyclohydrolase 1	0	0	1	1	0	0	0	1	0	0	0
mmu-miR-694	MIMAT0003474	NM_008112	Gdi2	guanosine diphosphate (GDP) dissociation inhibitor 2	0	0	1	1	0	0	0	1	0	0	0
mmu-miR-694	MIMAT0003474	NM_008137	Gna14	guanine nucleotide binding protein, alpha 14	0	0	1	0	0	0	0	1	0	1	0
mmu-miR-694	MIMAT0003474	NM_008142	Gnb1	guanine nucleotide binding protein (G protein), beta 1	0	0	1	0	0	0	0	1	0	1	0
mmu-miR-694	MIMAT0003474	NM_008165	Gria1	glutamate receptor, ionotropic, AMPA1 (alpha 1)	0	0	1	0	0	0	0	1	0	1	0
mmu-miR-694	MIMAT0003474	NM_008173	Nr3c1	nuclear receptor subfamily 3, group C, member 1	0	0	1	0	0	0	0	1	0	1	0
mmu-miR-694	MIMAT0003474	NM_008224	Hcfc1	host cell factor C1	0	0	1	0	0	0	0	1	0	1	0
mmu-miR-694	MIMAT0003474	NM_008236	Hes2	hairy and enhancer of split 2 (Drosophila)	0	0	1	0	0	0	0	1	0	1	0
mmu-miR-694	MIMAT0003474	NM_008251	Hmgn1	high mobility group nucleosomal binding domain 1	0	0	1	1	0	0	0	1	0	0	0
mmu-miR-694	MIMAT0003474	NM_008270	Hoxb9	homeo box B9	0	0	1	0	0	0	0	1	0	1	0
mmu-miR-694	MIMAT0003474	NM_008304	Sdc2	syndecan 2	0	0	1	0	0	0	0	1	0	1	0
mmu-miR-694	MIMAT0003474	NM_008312	Htr2c	5-hydroxytryptamine (serotonin) receptor 2C	0	0	1	0	0	0	0	1	0	1	0
mmu-miR-694	MIMAT0003474	NM_008328	Ifi203	interferon activated gene 203	0	0	1	0	0	0	0	1	0	1	0
mmu-miR-694	MIMAT0003474	NM_008374	Il9r	interleukin 9 receptor	0	0	1	0	0	0	0	1	0	1	0
mmu-miR-694	MIMAT0003474	NM_008377	Lrig1	leucine-rich repeats and immunoglobulin-like domains 1	0	0	1	0	0	0	0	1	0	1	0
mmu-miR-694	MIMAT0003474	NM_008379	Kpnb1	karyopherin (importin) beta 1	0	0	1	0	0	0	0	1	0	1	0
mmu-miR-694	MIMAT0003474	NM_008382	Inhbe	inhibin beta E	0	0	1	0	0	0	0	1	0	1	0
mmu-miR-694	MIMAT0003474	NM_008422	Kcnc3	potassium voltage gated channel, Shaw-related subfamily, member 3	0	0	1	0	0	0	0	1	0	1	0
mmu-miR-694	MIMAT0003474	NM_008438	Kera	keratocan	0	0	1	0	0	0	0	1	0	1	0
mmu-miR-694	MIMAT0003474	NM_008442	Kif2a	kinesin family member 2A	0	0	1	0	0	0	0	1	0	1	0
mmu-miR-694	MIMAT0003474	NM_008449	Kif5c	kinesin family member 5C	0	0	1	0	0	0	0	1	0	1	0
mmu-miR-694	MIMAT0003474	NM_008467	Kpna4	karyopherin (importin) alpha 4	0	0	1	0	0	0	0	1	0	1	0
mmu-miR-694	MIMAT0003474	NM_008474	Krt84	keratin 84	0	0	1	0	0	0	0	1	0	1	0
mmu-miR-694	MIMAT0003474	NM_008487	Arhgef2	rho/rac guanine nucleotide exchange factor (GEF) 2	0	0	1	0	0	0	0	1	0	1	0
mmu-miR-694	MIMAT0003474	NM_008509	Lpl	lipoprotein lipase	0	0	1	1	0	0	0	1	0	0	0
mmu-miR-694	MIMAT0003474	NM_008537	Amacr	alpha-methylacyl-CoA racemase	0	0	1	0	0	0	0	1	0	1	0
mmu-miR-694	MIMAT0003474	NM_008539	Smad1	MAD homolog 1 (Drosophila)	0	0	1	0	0	0	0	1	0	1	0
mmu-miR-694	MIMAT0003474	NM_008541	Smad5	MAD homolog 5 (Drosophila)	0	0	1	0	0	0	0	1	0	1	0
mmu-miR-694	MIMAT0003474	NM_008548	Man1a	mannosidase 1, alpha	0	0	1	1	0	0	0	1	0	0	0
mmu-miR-694	MIMAT0003474	NM_008632	Mtap2	microtubule-associated protein 2	0	0	1	0	0	0	0	1	0	1	0
mmu-miR-694	MIMAT0003474	NM_008640	Laptm4a	lysosomal-associated protein transmembrane 4A	0	0	1	1	0	0	0	1	0	0	0
mmu-miR-694	MIMAT0003474	NM_008652	Mybl2	myeloblastosis oncogene-like 2	0	0	1	0	0	0	0	1	0	1	0
mmu-miR-694	MIMAT0003474	NM_008659	Myo1c	myosin IC	0	0	1	0	0	0	0	1	0	1	0
mmu-miR-694	MIMAT0003474	NM_008666	Myt1l	myelin transcription factor 1-like	0	0	1	0	0	0	0	1	0	1	0
mmu-miR-694	MIMAT0003474	NM_008670	Naip1	NLR family, apoptosis inhibitory protein 1	0	0	1	0	0	0	0	1	0	1	0
mmu-miR-694	MIMAT0003474	NM_008671	Nap1l2	nucleosome assembly protein 1-like 2	0	0	1	0	0	0	0	1	0	1	0
mmu-miR-694	MIMAT0003474	NM_008680	Enah	enabled homolog (Drosophila)	0	0	1	0	0	0	0	1	0	1	0
mmu-miR-694	MIMAT0003474	NM_008682	Nedd1	neural precursor cell expressed, developmentally down-regulated gene 1	0	0	1	0	0	0	0	1	0	1	0
mmu-miR-694	MIMAT0003474	NM_008695	Nid2	nidogen 2	0	0	1	0	0	0	0	1	0	1	0
mmu-miR-694	MIMAT0003474	NM_008702	Nlk	nemo like kinase	0	0	1	0	0	0	0	1	0	1	0
mmu-miR-694	MIMAT0003474	NM_008707	Nmt1	N-myristoyltransferase 1	0	0	1	1	0	0	0	1	0	0	0
mmu-miR-694	MIMAT0003474	NM_008715	Ints6	integrator complex subunit 6	0	0	1	0	0	0	0	1	0	1	0
mmu-miR-694	MIMAT0003474	NM_008717	Zfml	zinc finger, matrin-like	0	0	1	0	0	0	0	1	0	1	0
mmu-miR-694	MIMAT0003474	NM_008728	Npr3	natriuretic peptide receptor 3	0	0	1	0	0	0	0	1	0	1	0
mmu-miR-694	MIMAT0003474	NM_008745	Ntrk2	neurotrophic tyrosine kinase, receptor, type 2	0	0	1	0	0	0	0	1	0	1	0
mmu-miR-694	MIMAT0003474	NM_008752	Nxph2	neurexophilin 2	0	0	1	0	0	0	0	1	0	1	0
mmu-miR-694	MIMAT0003474	NM_008769	Otc	ornithine transcarbamylase	0	0	1	0	0	0	0	1	0	1	0
mmu-miR-694	MIMAT0003474	NM_008772	P2ry1	purinergic receptor P2Y, G-protein coupled 1	0	0	1	0	0	0	0	1	0	1	0
mmu-miR-694	MIMAT0003474	NM_008783	Pbx1	pre B-cell leukemia transcription factor 1	0	0	1	0	0	0	0	1	0	1	0
mmu-miR-694	MIMAT0003474	NM_008792	Pcsk2	proprotein convertase subtilisin/kexin type 2	0	0	1	1	0	0	0	1	0	0	0
mmu-miR-694	MIMAT0003474	NM_008794	Pcsk7	proprotein convertase subtilisin/kexin type 7	0	0	1	0	0	0	0	1	0	1	0
mmu-miR-694	MIMAT0003474	NM_008825	Pfkfb2	6-phosphofructo-2-kinase/fructose-2,6-biphosphatase 2	0	0	1	0	0	0	0	1	0	1	0
mmu-miR-694	MIMAT0003474	NM_008829	Pgr	progesterone receptor	0	0	1	0	0	0	0	1	0	1	0
mmu-miR-694	MIMAT0003474	NM_008855	Prkcb1	protein kinase C, beta 1	0	0	1	0	0	0	0	1	0	1	0
mmu-miR-694	MIMAT0003474	NM_008856	Prkch	protein kinase C, eta	0	0	1	0	0	0	0	1	0	1	0
mmu-miR-694	MIMAT0003474	NM_008857	Prkci	protein kinase C, iota	0	0	1	0	0	0	0	1	0	1	0
mmu-miR-694	MIMAT0003474	NM_008860	Prkcz	protein kinase C, zeta	0	0	1	0	0	0	0	1	0	1	0
mmu-miR-694	MIMAT0003474	NM_008861	Pkd2	polycystic kidney disease 2	0	0	1	0	0	0	0	1	0	1	0
mmu-miR-694	MIMAT0003474	NM_008866	Lypla1	lysophospholipase 1	0	0	1	0	0	0	0	1	0	1	0
mmu-miR-694	MIMAT0003474	NM_008883	Plxna3	plexin A3	0	0	1	0	0	0	0	1	0	1	0
mmu-miR-694	MIMAT0003474	NM_008888	Phox2b	paired-like homeobox 2b	0	0	1	1	0	0	0	1	0	0	0
mmu-miR-694	MIMAT0003474	NM_008891	Pnn	pinin	0	0	1	0	0	0	0	1	0	1	0
mmu-miR-694	MIMAT0003474	NM_008908	Ppic	peptidylprolyl isomerase C	0	0	1	0	0	0	0	1	0	1	0
mmu-miR-694	MIMAT0003474	NM_008926	Prkg2	protein kinase, cGMP-dependent, type II	0	0	1	0	0	0	0	1	0	1	0
mmu-miR-694	MIMAT0003474	NM_008961	Pter	phosphotriesterase related	0	0	1	1	0	0	0	1	0	0	0
mmu-miR-694	MIMAT0003474	NM_008962	Ptgdr	prostaglandin D receptor	0	0	1	0	0	0	0	1	0	1	0
mmu-miR-694	MIMAT0003474	NM_008976	Ptpn14	protein tyrosine phosphatase, non-receptor type 14	0	0	1	0	0	0	0	1	0	1	0
mmu-miR-694	MIMAT0003474	NM_008982	Ptprj	protein tyrosine phosphatase, receptor type, J	0	0	1	0	0	0	0	1	0	1	0
mmu-miR-694	MIMAT0003474	NM_008987	Ptx3	pentraxin related gene	0	0	1	0	0	0	0	1	0	1	0
mmu-miR-694	MIMAT0003474	NM_008996	Rab1	RAB1, member RAS oncogene family	0	0	1	1	0	0	0	1	0	0	0
mmu-miR-694	MIMAT0003474	NM_009009	Rad21	RAD21 homolog (S. pombe)	0	0	1	0	0	0	0	1	0	1	0
mmu-miR-694	MIMAT0003474	NM_009012	Rad50	RAD50 homolog (S. cerevisiae)	0	0	1	0	0	0	0	1	0	1	0
mmu-miR-694	MIMAT0003474	NM_009029	Rb1	retinoblastoma 1	0	0	1	1	0	0	0	1	0	0	0
mmu-miR-694	MIMAT0003474	NM_009030	Rbbp4	retinoblastoma binding protein 4	0	0	1	0	0	0	0	1	0	1	0
mmu-miR-694	MIMAT0003474	NM_009032	Rbm4	RNA binding motif protein 4	0	0	1	0	0	0	0	1	0	1	0
mmu-miR-694	MIMAT0003474	NM_009035	Rbpj	recombination signal binding protein for immunoglobulin kappa J region	0	0	1	0	0	0	0	1	0	1	0
mmu-miR-694	MIMAT0003474	NM_009041	Rdx	radixin	0	0	1	0	0	0	0	1	0	1	0
mmu-miR-694	MIMAT0003474	NM_009148	Exoc4	exocyst complex component 4	0	0	1	0	0	0	0	1	0	1	0
mmu-miR-694	MIMAT0003474	NM_009154	Sema5a	sema domain, seven thrombospondin repeats (type 1 and type 1-like), transmembrane domain (TM) and short cytoplasmic domain, (semaphorin) 5A	0	0	1	0	0	0	0	1	0	1	0
mmu-miR-694	MIMAT0003474	NM_009158	Mapk10	mitogen-activated protein kinase 10	0	0	1	0	0	0	0	1	0	1	0
mmu-miR-694	MIMAT0003474	NM_009182	St8sia3	ST8 alpha-N-acetyl-neuraminide alpha-2,8-sialyltransferase 3	0	0	1	0	0	0	0	1	0	1	0
mmu-miR-694	MIMAT0003474	NM_009183	St8sia4	ST8 alpha-N-acetyl-neuraminide alpha-2,8-sialyltransferase 4	0	0	1	0	0	0	0	1	0	1	0
mmu-miR-694	MIMAT0003474	NM_009194	Slc12a2	solute carrier family 12, member 2	0	0	1	0	0	0	0	1	0	1	0
mmu-miR-694	MIMAT0003474	NM_009216	Sstr1	somatostatin receptor 1	0	0	1	0	0	0	0	1	0	1	0
mmu-miR-694	MIMAT0003474	NM_009231	Sos1	Son of sevenless homolog 1 (Drosophila)	0	0	1	0	0	0	0	1	0	1	0
mmu-miR-694	MIMAT0003474	NM_009260	Spnb2	spectrin beta 2	0	0	1	0	0	0	0	1	0	1	0
mmu-miR-694	MIMAT0003474	NM_009269	Sptlc1	serine palmitoyltransferase, long chain base subunit 1	0	0	1	0	0	0	0	1	0	1	0
mmu-miR-694	MIMAT0003474	NM_009274	Srpk2	serine/arginine-rich protein specific kinase 2	0	0	1	1	0	0	0	1	0	0	0
mmu-miR-694	MIMAT0003474	NM_009282	Stag1	stromal antigen 1	0	0	1	0	0	0	0	1	0	1	0
mmu-miR-694	MIMAT0003474	NM_009283	Stat1	signal transducer and activator of transcription 1	0	0	1	0	0	0	0	1	0	1	0
mmu-miR-694	MIMAT0003474	NM_009309	T	brachyury	0	0	1	1	0	0	0	1	0	0	0
mmu-miR-694	MIMAT0003474	NM_009329	Zfp354a	zinc finger protein 354A	0	0	1	1	0	0	0	1	0	0	0
mmu-miR-694	MIMAT0003474	NM_009334	Tcfap2b	transcription factor AP-2 beta	0	0	1	0	0	0	0	1	0	1	0
mmu-miR-694	MIMAT0003474	NM_009349	Inmt	indolethylamine N-methyltransferase	0	0	1	0	0	0	0	1	0	1	0
mmu-miR-694	MIMAT0003474	NM_009370	Tgfbr1	transforming growth factor, beta receptor I	0	0	1	0	0	0	0	1	0	1	0
mmu-miR-694	MIMAT0003474	NM_009379	Thpo	thrombopoietin	0	0	1	0	0	0	0	1	0	1	0
mmu-miR-694	MIMAT0003474	NM_009383	Tial1	Tia1 cytotoxic granule-associated RNA binding protein-like 1	0	0	1	0	0	0	0	1	0	1	0
mmu-miR-694	MIMAT0003474	NM_009390	Tll1	tolloid-like	0	0	1	0	0	0	0	1	0	1	0
mmu-miR-694	MIMAT0003474	NM_009443	Tgoln1	trans-golgi network protein	0	0	1	0	0	0	0	1	0	1	0
mmu-miR-694	MIMAT0003474	NM_009459	Ube2h	ubiquitin-conjugating enzyme E2H	0	0	1	0	0	0	0	1	0	1	0
mmu-miR-694	MIMAT0003474	NM_009466	Ugdh	UDP-glucose dehydrogenase	0	0	1	0	0	0	0	1	0	1	0
mmu-miR-694	MIMAT0003474	NM_009481	Usp9x	ubiquitin specific peptidase 9, X chromosome	0	0	1	0	0	0	0	1	0	1	0
mmu-miR-694	MIMAT0003474	NM_009506	Vegfc	vascular endothelial growth factor C	0	0	1	0	0	0	0	1	0	1	0
mmu-miR-694	MIMAT0003474	NM_009507	Vhl	von Hippel-Lindau syndrome	0	0	1	0	0	0	0	1	0	1	0
mmu-miR-694	MIMAT0003474	NM_009513	Nrsn1	neurensin 1	0	0	1	0	0	0	0	1	0	1	0
mmu-miR-694	MIMAT0003474	NM_009520	Wnt2b	wingless related MMTV integration site 2b	0	0	1	0	0	0	0	1	0	1	0
mmu-miR-694	MIMAT0003474	NM_009522	Wnt3a	wingless-related MMTV integration site 3A	0	0	1	1	0	0	0	1	0	0	0
mmu-miR-694	MIMAT0003474	NM_009535	Yes1	Yamaguchi sarcoma viral (v-yes) oncogene homolog 1	0	0	1	1	0	0	0	1	0	0	0
mmu-miR-694	MIMAT0003474	NM_009557	Zfp46	zinc finger protein 46	0	0	1	0	0	0	0	1	0	1	0
mmu-miR-694	MIMAT0003474	NM_009562	Zfp62	zinc finger protein 62	0	0	1	0	0	0	0	1	0	1	0
mmu-miR-694	MIMAT0003474	NM_009566	Zfp92	zinc finger protein 92	0	0	1	0	0	0	0	1	0	1	0
mmu-miR-694	MIMAT0003474	NM_009577	Zik1	zinc finger protein interacting with K protein 1	0	0	1	0	0	0	0	1	0	1	0
mmu-miR-694	MIMAT0003474	NM_009602	Chrnb2	cholinergic receptor, nicotinic, beta polypeptide 2 (neuronal)	0	0	1	0	0	0	0	1	0	1	0
mmu-miR-694	MIMAT0003474	NM_009640	Angpt1	angiopoietin 1	0	0	1	0	0	0	0	1	0	1	0
mmu-miR-694	MIMAT0003474	NM_009645	Aicda	activation-induced cytidine deaminase	0	0	1	0	0	0	0	1	0	1	0
mmu-miR-694	MIMAT0003474	NM_009652	Akt1	thymoma viral proto-oncogene 1	0	0	1	0	0	0	0	1	0	1	0
mmu-miR-694	MIMAT0003474	NM_009682	Ap3s2	adaptor-related protein complex 3, sigma 2 subunit	0	0	1	0	0	0	0	1	0	1	0
mmu-miR-694	MIMAT0003474	NM_009714	Asgr1	asialoglycoprotein receptor 1	0	0	1	0	0	0	0	1	0	1	0
mmu-miR-694	MIMAT0003474	NM_009726	Atp7a	ATPase, Cu++ transporting, alpha polypeptide	0	0	1	0	0	0	0	1	0	1	0
mmu-miR-694	MIMAT0003474	NM_009730	Atrn	attractin	0	0	1	0	0	0	0	1	0	1	0
mmu-miR-694	MIMAT0003474	NM_009741	Bcl2	B-cell leukemia/lymphoma 2	0	0	1	0	0	0	0	1	0	1	0
mmu-miR-694	MIMAT0003474	NM_009753	Bicd1	bicaudal D homolog 1 (Drosophila)	0	0	1	1	0	0	0	1	0	0	0
mmu-miR-694	MIMAT0003474	NM_009761	Bnip3l	BCL2/adenovirus E1B interacting protein 3-like	0	0	1	0	0	0	0	1	0	1	0
mmu-miR-694	MIMAT0003474	NM_009791	Aspm	asp (abnormal spindle)-like, microcephaly associated (Drosophila)	0	0	1	0	0	0	0	1	0	1	0
mmu-miR-694	MIMAT0003474	NM_009795	Capns1	calpain, small subunit 1	0	0	1	0	0	0	0	1	0	1	0
mmu-miR-694	MIMAT0003474	NM_009806	Cask	calcium/calmodulin-dependent serine protein kinase (MAGUK family)	0	0	1	0	0	0	0	1	0	1	0
mmu-miR-694	MIMAT0003474	NM_009818	Ctnna1	catenin (cadherin associated protein), alpha 1	0	0	1	0	0	0	0	1	0	1	0
mmu-miR-694	MIMAT0003474	NM_009827	Cckar	cholecystokinin A receptor	0	0	1	0	0	0	0	1	0	1	0
mmu-miR-694	MIMAT0003474	NM_009842	Cd151	CD151 antigen	0	0	1	0	0	0	0	1	0	1	0
mmu-miR-694	MIMAT0003474	NM_009843	Ctla4	cytotoxic T-lymphocyte-associated protein 4	0	0	1	0	0	0	0	1	0	1	0
mmu-miR-694	MIMAT0003474	NM_009925	Col10a1	collagen, type X, alpha 1	0	0	1	0	0	0	0	1	0	1	0
mmu-miR-694	MIMAT0003474	NM_009931	Col4a1	collagen, type IV, alpha 1	0	0	1	0	0	0	0	1	0	1	0
mmu-miR-694	MIMAT0003474	NM_009952	Creb1	cAMP responsive element binding protein 1	0	0	1	0	0	0	0	1	0	1	0
mmu-miR-694	MIMAT0003474	NM_009994	Cyp1b1	cytochrome P450, family 1, subfamily b, polypeptide 1	0	0	1	0	0	0	0	1	0	1	0
mmu-miR-694	MIMAT0003474	NM_010002	Cyp2c38	cytochrome P450, family 2, subfamily c, polypeptide 38	0	0	1	1	0	0	0	1	0	0	0
mmu-miR-694	MIMAT0003474	NM_010015	Dad1	defender against cell death 1	0	0	1	0	0	0	0	1	0	1	0
mmu-miR-694	MIMAT0003474	NM_010016	Cd55	CD55 antigen	0	0	1	0	0	0	0	1	0	1	0
mmu-miR-694	MIMAT0003474	NM_010021	Dazl	deleted in azoospermia-like	0	0	1	1	0	0	0	1	0	0	0
mmu-miR-694	MIMAT0003474	NM_010050	Dio2	deiodinase, iodothyronine, type II	0	0	1	0	0	0	0	1	0	1	0
mmu-miR-694	MIMAT0003474	NM_010100	Edar	ectodysplasin-A receptor	0	0	1	0	0	0	0	1	0	1	0
mmu-miR-694	MIMAT0003474	NM_010109	Efna5	ephrin A5	0	0	1	0	0	0	0	1	0	1	0
mmu-miR-694	MIMAT0003474	NM_010110	Efnb1	ephrin B1	0	0	1	0	0	0	0	1	0	1	0
mmu-miR-694	MIMAT0003474	NM_010135	Enah	enabled homolog (Drosophila)	0	0	1	0	0	0	0	1	0	1	0
mmu-miR-694	MIMAT0003474	NM_010160	Cugbp2	CUG triplet repeat, RNA binding protein 2	0	0	1	0	0	0	0	1	0	1	0
mmu-miR-694	MIMAT0003474	NM_010170	F2rl2	coagulation factor II (thrombin) receptor-like 2	0	0	1	1	0	0	0	1	0	0	0
mmu-miR-694	MIMAT0003474	NM_010178	Fusip1	FUS interacting protein (serine-arginine rich) 1	0	0	1	0	0	0	0	1	0	1	0
mmu-miR-694	MIMAT0003474	NM_010195	Lgr5	leucine rich repeat containing G protein coupled receptor 5	0	0	1	0	0	0	0	1	0	1	0
mmu-miR-694	MIMAT0003474	NM_010201	Fgf14	fibroblast growth factor 14	0	0	1	0	0	0	0	1	0	1	0
mmu-miR-694	MIMAT0003474	NM_010203	Fgf5	fibroblast growth factor 5	0	0	1	0	0	0	0	1	0	1	0
mmu-miR-694	MIMAT0003474	NM_010206	Fgfr1	fibroblast growth factor receptor 1	0	0	1	0	0	0	0	1	0	1	0
mmu-miR-694	MIMAT0003474	NM_010208	Fgr	Gardner-Rasheed feline sarcoma viral (Fgr) oncogene homolog	0	0	1	0	0	0	0	1	0	1	0
mmu-miR-694	MIMAT0003474	NM_010252	Gabrg1	gamma-aminobutyric acid (GABA-A) receptor, subunit gamma 1	0	0	1	0	0	0	0	1	0	1	0
mmu-miR-694	MIMAT0003474	NM_010256	Gart	phosphoribosylglycinamide formyltransferase	0	0	1	0	0	0	0	1	0	1	0
mmu-miR-694	MIMAT0003474	NM_010258	Gata6	GATA binding protein 6	0	0	1	0	0	0	0	1	0	1	0
mmu-miR-694	MIMAT0003474	NM_010264	Nr6a1	nuclear receptor subfamily 6, group A, member 1	0	0	1	0	0	0	0	1	0	1	0
mmu-miR-694	MIMAT0003474	NM_010275	Gdnf	glial cell line derived neurotrophic factor	0	0	1	0	0	0	0	1	0	1	0
mmu-miR-694	MIMAT0003474	NM_010303	Gna13	guanine nucleotide binding protein, alpha 13	0	0	1	0	0	0	0	1	0	1	0
mmu-miR-694	MIMAT0003474	NM_010312	Gnb2	guanine nucleotide binding protein (G protein), beta 2	0	0	1	1	0	0	0	1	0	0	0
mmu-miR-694	MIMAT0003474	NM_010315	Gng2	guanine nucleotide binding protein (G protein), gamma 2	0	0	1	0	0	0	0	1	0	1	0
mmu-miR-694	MIMAT0003474	NM_010317	Gng4	guanine nucleotide binding protein (G protein), gamma 4	0	0	1	0	0	0	0	1	0	1	0
mmu-miR-694	MIMAT0003474	NM_010345	Grb10	growth factor receptor bound protein 10	0	0	1	0	0	0	0	1	0	1	0
mmu-miR-694	MIMAT0003474	NM_010389	H2-Ob	histocompatibility 2, O region beta locus	0	0	1	0	0	0	0	1	0	1	0
mmu-miR-694	MIMAT0003474	NM_010403	Hao1	hydroxyacid oxidase 1, liver	0	0	1	0	0	0	0	1	0	1	0
mmu-miR-694	MIMAT0003474	NM_010423	Hey1	hairy/enhancer-of-split related with YRPW motif 1	0	0	1	0	0	0	0	1	0	1	0
mmu-miR-694	MIMAT0003474	NM_010441	Hmga2	high mobility group AT-hook 2	0	0	1	0	0	0	0	1	0	1	0
mmu-miR-694	MIMAT0003474	NM_010449	Hoxa1	homeo box A1	0	0	1	1	0	0	0	1	0	0	0
mmu-miR-694	MIMAT0003474	NM_010476	Hsd17b7	hydroxysteroid (17-beta) dehydrogenase 7	0	0	1	0	0	0	0	1	0	1	0
mmu-miR-694	MIMAT0003474	NM_010481	Hspa9	heat shock protein 9	0	0	1	0	0	0	0	1	0	1	0
mmu-miR-694	MIMAT0003474	NM_010491	Iapp	islet amyloid polypeptide	0	0	1	0	0	0	0	1	0	1	0
mmu-miR-694	MIMAT0003474	NM_010508	Ifnar1	interferon (alpha and beta) receptor 1	0	0	1	0	0	0	0	1	0	1	0
mmu-miR-694	MIMAT0003474	NM_010509	Ifnar2	interferon (alpha and beta) receptor 2	0	0	1	0	0	0	0	1	0	1	0
mmu-miR-694	MIMAT0003474	NM_010511	Ifngr1	interferon gamma receptor 1	0	0	1	0	0	0	0	1	0	1	0
mmu-miR-694	MIMAT0003474	NM_010512	Igf1	insulin-like growth factor 1	0	0	1	0	0	0	0	1	0	1	0
mmu-miR-694	MIMAT0003474	NM_010531	Il18bp	interleukin 18 binding protein	0	0	1	0	0	0	0	1	0	1	0
mmu-miR-694	MIMAT0003474	NM_010554	Il1a	interleukin 1 alpha	0	0	1	0	0	0	0	1	0	1	0
mmu-miR-694	MIMAT0003474	NM_010574	Irx2	Iroquois related homeobox 2 (Drosophila)	0	0	1	0	0	0	0	1	0	1	0
mmu-miR-694	MIMAT0003474	NM_010576	Itga4	integrin alpha 4	0	0	1	0	0	0	0	1	0	1	0
mmu-miR-694	MIMAT0003474	NM_010587	Itsn1	intersectin 1 (SH3 domain protein 1A)	0	0	1	0	0	0	0	1	0	1	0
mmu-miR-694	MIMAT0003474	NM_010608	Kcnk3	potassium channel, subfamily K, member 3	0	0	1	0	0	0	0	1	0	1	0
mmu-miR-694	MIMAT0003474	NM_010615	Kif11	kinesin family member 11	0	0	1	0	0	0	0	1	0	1	0
mmu-miR-694	MIMAT0003474	NM_010637	Klf4	Kruppel-like factor 4 (gut)	0	0	1	0	0	0	0	1	0	1	0
mmu-miR-694	MIMAT0003474	NM_010656	Sspn	sarcospan	0	0	1	0	0	0	0	1	0	1	0
mmu-miR-694	MIMAT0003474	NM_010698	Ldb2	LIM domain binding 2	0	0	1	1	0	0	0	1	0	0	0
mmu-miR-694	MIMAT0003474	NM_010740	Cd93	CD93 antigen	0	0	1	0	0	0	0	1	0	1	0
mmu-miR-694	MIMAT0003474	NM_010770	Matn3	matrilin 3	0	0	1	0	0	0	0	1	0	1	0
mmu-miR-694	MIMAT0003474	NM_010771	Matr3	matrin 3	0	0	1	1	0	0	0	1	0	0	0
mmu-miR-694	MIMAT0003474	NM_010788	Mecp2	methyl CpG binding protein 2	0	0	1	0	0	0	0	1	0	1	0
mmu-miR-694	MIMAT0003474	NM_010789	Meis1	Meis homeobox 1	0	0	1	0	0	0	0	1	0	1	0
mmu-miR-694	MIMAT0003474	NM_010794	Mgat1	mannoside acetylglucosaminyltransferase 1	0	0	1	1	0	0	0	1	0	0	0
mmu-miR-694	MIMAT0003474	NM_010820	Mpdz	multiple PDZ domain protein	0	0	1	0	0	0	0	1	0	1	0
mmu-miR-694	MIMAT0003474	NM_010829	Msh3	mutS homolog 3 (E. coli)	0	0	1	0	0	0	0	1	0	1	0
mmu-miR-694	MIMAT0003474	NM_010877	Ncf2	neutrophil cytosolic factor 2	0	0	1	0	0	0	0	1	0	1	0
mmu-miR-694	MIMAT0003474	NM_010879	Nck2	non-catalytic region of tyrosine kinase adaptor protein 2	0	0	1	0	0	0	0	1	0	1	0
mmu-miR-694	MIMAT0003474	NM_010897	Nf1	neurofibromatosis 1	0	0	1	0	0	0	0	1	0	1	0
mmu-miR-694	MIMAT0003474	NM_010900	Nfatc2ip	nuclear factor of activated T-cells, cytoplasmic, calcineurin-dependent 2 interacting protein	0	0	1	1	0	0	0	1	0	0	0
mmu-miR-694	MIMAT0003474	NM_010917	Nid1	nidogen 1	0	0	1	0	0	0	0	1	0	1	0
mmu-miR-694	MIMAT0003474	NM_010918	Nktr	natural killer tumor recognition sequence	0	0	1	0	0	0	0	1	0	1	0
mmu-miR-694	MIMAT0003474	NM_010919	Nkx2-2	NK2 transcription factor related, locus 2 (Drosophila)	0	0	1	0	0	0	0	1	0	1	0
mmu-miR-694	MIMAT0003474	NM_010921	Nkx3-1	NK-3 transcription factor, locus 1 (Drosophila)	0	0	1	0	0	0	0	1	0	1	0
mmu-miR-694	MIMAT0003474	NM_010928	Notch2	Notch gene homolog 2 (Drosophila)	0	0	1	0	0	0	0	1	0	1	0
mmu-miR-694	MIMAT0003474	NM_010937	Nras	neuroblastoma ras oncogene	0	0	1	0	0	0	0	1	0	1	0
mmu-miR-694	MIMAT0003474	NM_011018	Sqstm1	sequestosome 1	0	0	1	0	0	0	0	1	0	1	0
mmu-miR-694	MIMAT0003474	NM_011027	P2rx7	purinergic receptor P2X, ligand-gated ion channel, 7	0	0	1	0	0	0	0	1	0	1	0
mmu-miR-694	MIMAT0003474	NM_011030	P4ha1	procollagen-proline, 2-oxoglutarate 4-dioxygenase (proline 4-hydroxylase), alpha 1 polypeptide	0	0	1	0	0	0	0	1	0	1	0
mmu-miR-694	MIMAT0003474	NM_011033	Pabpc2	poly A binding protein, cytoplasmic 2	0	0	1	0	0	0	0	1	0	1	0
mmu-miR-694	MIMAT0003474	NM_011034	Prdx1	peroxiredoxin 1	0	0	1	0	0	0	0	1	0	1	0
mmu-miR-694	MIMAT0003474	NM_011045	Pcna	proliferating cell nuclear antigen	0	0	1	0	0	0	0	1	0	1	0
mmu-miR-694	MIMAT0003474	NM_011046	Furin	furin (paired basic amino acid cleaving enzyme)	0	0	1	0	0	0	0	1	0	1	0
mmu-miR-694	MIMAT0003474	NM_011057	Pdgfb	platelet derived growth factor, B polypeptide	0	0	1	0	0	0	0	1	0	1	0
mmu-miR-694	MIMAT0003474	NM_011058	Pdgfra	platelet derived growth factor receptor, alpha polypeptide	0	0	1	0	0	0	0	1	0	1	0
mmu-miR-694	MIMAT0003474	NM_011062	Pdpk1	3-phosphoinositide dependent protein kinase-1	0	0	1	0	0	0	0	1	0	1	0
mmu-miR-694	MIMAT0003474	NM_011078	Phf2	PHD finger protein 2	0	0	1	0	0	0	0	1	0	1	0
mmu-miR-694	MIMAT0003474	NM_011081	Piga	phosphatidylinositol glycan anchor biosynthesis, class A	0	0	1	0	0	0	0	1	0	1	0
mmu-miR-694	MIMAT0003474	NM_011082	Pigr	polymeric immunoglobulin receptor	0	0	1	0	0	0	0	1	0	1	0
mmu-miR-694	MIMAT0003474	NM_011083	Pik3c2a	phosphatidylinositol 3-kinase, C2 domain containing, alpha polypeptide	0	0	1	0	0	0	0	1	0	1	0
mmu-miR-694	MIMAT0003474	NM_011087	Pira1	paired-Ig-like receptor A1	0	0	1	0	0	0	0	1	0	1	0
mmu-miR-694	MIMAT0003474	NM_011089	Pira2	paired-Ig-like receptor A2	0	0	1	0	0	0	0	1	0	1	0
mmu-miR-694	MIMAT0003474	NM_011119	Pa2g4	proliferation-associated 2G4	0	0	1	0	0	0	0	1	0	1	0
mmu-miR-694	MIMAT0003474	NM_011136	Pou2af1	POU domain, class 2, associating factor 1	0	0	1	0	0	0	0	1	0	1	0
mmu-miR-694	MIMAT0003474	NM_011144	Ppara	peroxisome proliferator activated receptor alpha	0	0	1	0	0	0	0	1	0	1	0
mmu-miR-694	MIMAT0003474	NM_011200	Ptp4a1	protein tyrosine phosphatase 4a1	0	0	1	0	0	0	0	1	0	1	0
mmu-miR-694	MIMAT0003474	NM_011201	Ptpn1	protein tyrosine phosphatase, non-receptor type 1	0	0	1	0	0	0	0	1	0	1	0
mmu-miR-694	MIMAT0003474	NM_011211	Ptprd	protein tyrosine phosphatase, receptor type, D	0	0	1	0	0	0	0	1	0	1	0
mmu-miR-694	MIMAT0003474	NM_011218	Ptprs	protein tyrosine phosphatase, receptor type, S	0	0	1	0	0	0	0	1	0	1	0
mmu-miR-694	MIMAT0003474	NM_011235	Rad51l3	RAD51-like 3 (S. cerevisiae)	0	0	1	0	0	0	0	1	0	1	0
mmu-miR-694	MIMAT0003474	NM_011261	Reln	reelin	0	0	1	0	0	0	0	1	0	1	0
mmu-miR-694	MIMAT0003474	NM_011264	Rev3l	REV3-like, catalytic subunit of DNA polymerase zeta RAD54 like (S. cerevisiae)	0	0	1	0	0	0	0	1	0	1	0
mmu-miR-694	MIMAT0003474	NM_011274	C80913	expressed sequence C80913	0	0	1	1	0	0	0	1	0	0	0
mmu-miR-694	MIMAT0003474	NM_011276	Rnf12	ring finger protein 12	0	0	1	0	0	0	0	1	0	1	0
mmu-miR-694	MIMAT0003474	NM_011284	Rpa2	replication protein A2	0	0	1	0	0	0	0	1	0	1	0
mmu-miR-694	MIMAT0003474	NM_011342	Sec22b	SEC22 vesicle trafficking protein homolog B (S. cerevisiae)	0	0	1	0	0	0	0	1	0	1	0
mmu-miR-694	MIMAT0003474	NM_011345	Sele	selectin, endothelial cell	0	0	1	1	0	0	0	1	0	0	0
mmu-miR-694	MIMAT0003474	NM_011348	Sema3e	sema domain, immunoglobulin domain (Ig), short basic domain, secreted, (semaphorin) 3E	0	0	1	0	0	0	0	1	0	1	0
mmu-miR-694	MIMAT0003474	NM_011354	Serf2	small EDRK-rich factor 2	0	0	1	0	0	0	0	1	0	1	0
mmu-miR-694	MIMAT0003474	NM_011364	Sh2d1a	SH2 domain protein 1A	0	0	1	1	0	0	0	1	0	0	0
mmu-miR-694	MIMAT0003474	NM_011373	St6galnac4	ST6 (alpha-N-acetyl-neuraminyl-2,3-beta-galactosyl-1,3)-N-acetylgalactosaminide alpha-2,6-sialyltransferase 4	0	0	1	0	0	0	0	1	0	1	0
mmu-miR-694	MIMAT0003474	NM_011374	St8sia1	ST8 alpha-N-acetyl-neuraminide alpha-2,8-sialyltransferase 1	0	0	1	0	0	0	0	1	0	1	0
mmu-miR-694	MIMAT0003474	NM_011380	Six2	sine oculis-related homeobox 2 homolog (Drosophila)	0	0	1	0	0	0	0	1	0	1	0
mmu-miR-694	MIMAT0003474	NM_011382	Six4	sine oculis-related homeobox 4 homolog (Drosophila)	0	0	1	0	0	0	0	1	0	1	0
mmu-miR-694	MIMAT0003474	NM_011384	Six6	sine oculis-related homeobox 6 homolog (Drosophila)	0	0	1	0	0	0	0	1	0	1	0
mmu-miR-694	MIMAT0003474	NM_011386	Skil	SKI-like	0	0	1	0	0	0	0	1	0	1	0
mmu-miR-694	MIMAT0003474	NM_011394	Slc20a2	solute carrier family 20, member 2	0	0	1	0	0	0	0	1	0	1	0
mmu-miR-694	MIMAT0003474	NM_011403	Slc4a1	solute carrier family 4 (anion exchanger), member 1	0	0	1	0	0	0	0	1	0	1	0
mmu-miR-694	MIMAT0003474	NM_011417	Smarca4	SWI/SNF related, matrix associated, actin dependent regulator of chromatin, subfamily a, member 4	0	0	1	0	0	0	0	1	0	1	0
mmu-miR-694	MIMAT0003474	NM_011438	Sox12	SRY-box containing gene 12	0	0	1	0	0	0	0	1	0	1	0
mmu-miR-694	MIMAT0003474	NM_011441	Sox17	SRY-box containing gene 17	0	0	1	1	0	0	0	1	0	0	0
mmu-miR-694	MIMAT0003474	NM_011445	Sox6	SRY-box containing gene 6	0	0	1	0	0	0	0	1	0	1	0
mmu-miR-694	MIMAT0003474	NM_011448	Sox9	SRY-box containing gene 9	0	0	1	0	0	0	0	1	0	1	0
mmu-miR-694	MIMAT0003474	NM_011482	Nhp2l1	NHP2 non-histone chromosome protein 2-like 1 (S. cerevisiae)	0	0	1	0	0	0	0	1	0	1	0
mmu-miR-694	MIMAT0003474	NM_011485	Star	steroidogenic acute regulatory protein	0	0	1	0	0	0	0	1	0	1	0
mmu-miR-694	MIMAT0003474	NM_011514	Suv39h1	suppressor of variegation 3-9 homolog 1 (Drosophila)	0	0	1	0	0	0	0	1	0	1	0
mmu-miR-694	MIMAT0003474	NM_011522	Syngr3	synaptogyrin 3	0	0	1	0	0	0	0	1	0	1	0
mmu-miR-694	MIMAT0003474	NM_011546	Zeb1	zinc finger E-box binding homeobox 1	0	0	1	0	0	0	0	1	0	1	0
mmu-miR-694	MIMAT0003474	NM_011551	Ubtf	upstream binding transcription factor, RNA polymerase I	0	0	1	0	0	0	0	1	0	1	0
mmu-miR-694	MIMAT0003474	NM_011567	Tead4	TEA domain family member 4	0	0	1	0	0	0	0	1	0	1	0
mmu-miR-694	MIMAT0003474	NM_011568	Thoc4	THO complex 4	0	0	1	0	0	0	0	1	0	1	0
mmu-miR-694	MIMAT0003474	NM_011578	Tgfbr3	transforming growth factor, beta receptor III	0	0	1	0	0	0	0	1	0	1	0
mmu-miR-694	MIMAT0003474	NM_011594	Timp2	tissue inhibitor of metalloproteinase 2	0	0	1	0	0	0	0	1	0	1	0
mmu-miR-694	MIMAT0003474	NM_011599	Tle1	transducin-like enhancer of split 1, homolog of Drosophila E(spl)	0	0	1	0	0	0	0	1	0	1	0
mmu-miR-694	MIMAT0003474	NM_011605	Tmpo	thymopoietin	0	0	1	0	0	0	0	1	0	1	0
mmu-miR-694	MIMAT0003474	NM_011612	Tnfrsf9	tumor necrosis factor receptor superfamily, member 9	0	0	1	0	0	0	0	1	0	1	0
mmu-miR-694	MIMAT0003474	NM_011638	Tfrc	transferrin receptor	0	0	1	0	0	0	0	1	0	1	0
mmu-miR-694	MIMAT0003474	NM_011641	Trp63	transformation related protein 63	0	0	1	0	0	0	0	1	0	1	0
mmu-miR-694	MIMAT0003474	NM_011650	Tsn	translin	0	0	1	0	0	0	0	1	0	1	0
mmu-miR-694	MIMAT0003474	NM_011682	Utrn	utrophin	0	0	1	0	0	0	0	1	0	1	0
mmu-miR-694	MIMAT0003474	NM_011705	Vrk1	vaccinia related kinase 1	0	0	1	0	0	0	0	1	0	1	0
mmu-miR-694	MIMAT0003474	NM_011712	Wbp5	WW domain binding protein 5	0	0	1	0	0	0	0	1	0	1	0
mmu-miR-694	MIMAT0003474	NM_011740	Ywhaz	tyrosine 3-monooxygenase/tryptophan 5-monooxygenase activation protein, zeta polypeptide	0	0	1	0	0	0	0	1	0	1	0
mmu-miR-694	MIMAT0003474	NM_011743	Zfp106	zinc finger protein 106	0	0	1	0	0	0	0	1	0	1	0
mmu-miR-694	MIMAT0003474	NM_011749	Zfp148	zinc finger protein 148	0	0	1	0	0	0	0	1	0	1	0
mmu-miR-694	MIMAT0003474	NM_011772	Ikzf4	IKAROS family zinc finger 4	0	0	1	0	0	0	0	1	0	1	0
mmu-miR-694	MIMAT0003474	NM_011821	Gpc6	glypican 6	0	0	1	0	0	0	0	1	0	1	0
mmu-miR-694	MIMAT0003474	NM_011828	Hs2st1	heparan sulfate 2-O-sulfotransferase 1	0	0	1	0	0	0	0	1	0	1	0
mmu-miR-694	MIMAT0003474	NM_011845	Mid2	midline 2	0	0	1	0	0	0	0	1	0	1	0
mmu-miR-694	MIMAT0003474	NM_011847	Dnajb6	DnaJ (Hsp40) homolog, subfamily B, member 6	0	0	1	1	0	0	0	1	0	0	0
mmu-miR-694	MIMAT0003474	NM_011862	Pacsin2	protein kinase C and casein kinase substrate in neurons 2	0	0	1	0	0	0	0	1	0	1	0
mmu-miR-694	MIMAT0003474	NM_011890	Sgcb	sarcoglycan, beta (dystrophin-associated glycoprotein)	0	0	1	1	0	0	0	1	0	0	0
mmu-miR-694	MIMAT0003474	NM_011894	Sh3bp5	SH3-domain binding protein 5 (BTK-associated)	0	0	1	0	0	0	0	1	0	1	0
mmu-miR-694	MIMAT0003474	NM_011898	Spry4	sprouty homolog 4 (Drosophila)	0	0	1	0	0	0	0	1	0	1	0
mmu-miR-694	MIMAT0003474	NM_011917	Xrn2	5"-3" exoribonuclease 2	0	0	1	0	0	0	0	1	0	1	0
mmu-miR-694	MIMAT0003474	NM_011931	Rfwd2	ring finger and WD repeat domain 2	0	0	1	0	0	0	0	1	0	1	0
mmu-miR-694	MIMAT0003474	NM_012008	Ddx3y	DEAD (Asp-Glu-Ala-Asp) box polypeptide 3, Y-linked	0	0	1	1	0	0	0	1	0	0	0
mmu-miR-694	MIMAT0003474	NM_012012	Exo1	exonuclease 1	0	0	1	0	0	0	0	1	0	1	0
mmu-miR-694	MIMAT0003474	NM_013464	Ahr	aryl-hydrocarbon receptor	0	0	1	0	0	0	0	1	0	1	0
mmu-miR-694	MIMAT0003474	NM_013503	Drd5	dopamine receptor 5	0	0	1	0	0	0	0	1	0	1	0
mmu-miR-694	MIMAT0003474	NM_013510	Epb4.1l1	erythrocyte protein band 4.1-like 1	0	0	1	0	0	0	0	1	0	1	0
mmu-miR-694	MIMAT0003474	NM_013528	Gfpt1	glutamine fructose-6-phosphate transaminase 1	0	0	1	0	0	0	0	1	0	1	0
mmu-miR-694	MIMAT0003474	NM_013589	Ltbp2	latent transforming growth factor beta binding protein 2	0	0	1	0	0	0	0	1	0	1	0
mmu-miR-694	MIMAT0003474	NM_013632	Pnp1	purine-nucleoside phosphorylase 1	0	0	1	0	0	0	0	1	0	1	0
mmu-miR-694	MIMAT0003474	NM_013634	Med1	mediator complex subunit 1	0	0	1	0	0	0	0	1	0	1	0
mmu-miR-694	MIMAT0003474	NM_013669	Snap91	synaptosomal-associated protein 91	0	0	1	0	0	0	0	1	0	1	0
mmu-miR-694	MIMAT0003474	NM_013671	Sod2	superoxide dismutase 2, mitochondrial	0	0	1	0	0	0	0	1	0	1	0
mmu-miR-694	MIMAT0003474	NM_013674	Irf4	interferon regulatory factor 4	0	0	1	0	0	0	0	1	0	1	0
mmu-miR-694	MIMAT0003474	NM_013681	Syn2	synapsin II	0	0	1	0	0	0	0	1	0	1	0
mmu-miR-694	MIMAT0003474	NM_013685	Tcf4	transcription factor 4	0	0	1	0	0	0	0	1	0	1	0
mmu-miR-694	MIMAT0003474	NM_013696	Trhr	thyrotropin releasing hormone receptor	0	0	1	0	0	0	0	1	0	1	0
mmu-miR-694	MIMAT0003474	NM_013716	G3bp1	Ras-GTPase-activating protein SH3-domain binding protein 1	0	0	1	0	0	0	0	1	0	1	0
mmu-miR-694	MIMAT0003474	NM_013727	Azi2	5-azacytidine induced gene 2	0	0	1	0	0	0	0	1	0	1	0
mmu-miR-694	MIMAT0003474	NM_013731	Sgk2	serum/glucocorticoid regulated kinase 2	0	0	1	0	0	0	0	1	0	1	0
mmu-miR-694	MIMAT0003474	NM_013751	Hrasls	HRAS-like suppressor	0	0	1	0	0	0	0	1	0	1	0
mmu-miR-694	MIMAT0003474	NM_013753	X99384	cDNA sequence X99384	0	0	1	0	0	0	0	1	0	1	0
mmu-miR-694	MIMAT0003474	NM_013784	Pign	phosphatidylinositol glycan anchor biosynthesis, class N	0	0	1	1	0	0	0	0	0	1	0
mmu-miR-694	MIMAT0003474	NM_013790	Abcc5	ATP-binding cassette, sub-family C (CFTR/MRP), member 5	0	0	1	0	0	0	0	1	0	1	0
mmu-miR-694	MIMAT0003474	NM_013797	Slco1a1	solute carrier organic anion transporter family, member 1a1	0	0	1	0	0	0	0	1	0	1	0
mmu-miR-694	MIMAT0003474	NM_013814	Galnt1	UDP-N-acetyl-alpha-D-galactosamine:polypeptide N-acetylgalactosaminyltransferase 1	0	0	1	0	0	0	0	1	0	1	0
mmu-miR-694	MIMAT0003474	NM_013846	Ror2	receptor tyrosine kinase-like orphan receptor 2	0	0	1	0	0	0	0	1	0	1	0
mmu-miR-694	MIMAT0003474	NM_013873	Sult4a1	sulfotransferase family 4A, member 1	0	0	1	0	0	0	0	1	0	1	0
mmu-miR-694	MIMAT0003474	NM_013885	Clic4	chloride intracellular channel 4 (mitochondrial)	0	0	1	0	0	0	0	1	0	1	0
mmu-miR-694	MIMAT0003474	NM_013886	Hdgfrp3	hepatoma-derived growth factor, related protein 3	0	0	1	0	0	0	0	1	0	1	0
mmu-miR-694	MIMAT0003474	NM_013903	Mmp20	matrix metallopeptidase 20 (enamelysin)	0	0	1	0	0	0	0	1	0	1	0
mmu-miR-694	MIMAT0003474	NM_013905	Heyl	hairy/enhancer-of-split related with YRPW motif-like	0	0	1	0	0	0	0	1	0	1	0
mmu-miR-694	MIMAT0003474	NM_015729	Acox1	acyl-Coenzyme A oxidase 1, palmitoyl	0	0	1	1	0	0	0	1	0	0	0
mmu-miR-694	MIMAT0003474	NM_015754	Rbbp9	retinoblastoma binding protein 9	0	0	1	0	0	0	0	1	0	1	0
mmu-miR-694	MIMAT0003474	NM_015771	Lats2	large tumor suppressor 2	0	0	1	0	0	0	0	1	0	1	0
mmu-miR-694	MIMAT0003474	NM_015781	Nap1l1	nucleosome assembly protein 1-like 1	0	0	1	1	0	0	0	1	0	0	0
mmu-miR-694	MIMAT0003474	NM_015791	Fbxo8	F-box protein 8	0	0	1	0	0	0	0	1	0	1	0
mmu-miR-694	MIMAT0003474	NM_015804	Atp11a	ATPase, class VI, type 11A	0	0	1	0	0	0	0	1	0	1	0
mmu-miR-694	MIMAT0003474	NM_015806	Mapk6	mitogen-activated protein kinase 6	0	0	1	1	0	0	0	1	0	0	0
mmu-miR-694	MIMAT0003474	NM_015812	Rgs6	regulator of G-protein signaling 6	0	0	1	0	0	0	0	1	0	1	0
mmu-miR-694	MIMAT0003474	NM_015822	Fbxl3	F-box and leucine-rich repeat protein 3	0	0	1	0	0	0	0	1	0	1	0
mmu-miR-694	MIMAT0003474	NM_016673	Cntfr	ciliary neurotrophic factor receptor	0	0	1	0	0	0	0	1	0	1	0
mmu-miR-694	MIMAT0003474	NM_016714	Nup50	nucleoporin 50	0	0	1	0	0	0	0	1	0	1	0
mmu-miR-694	MIMAT0003474	NM_016723	Uchl3	ubiquitin carboxyl-terminal esterase L3 (ubiquitin thiolesterase)	0	0	1	1	0	0	0	1	0	0	0
mmu-miR-694	MIMAT0003474	NM_016743	Nell2	NEL-like 2 (chicken)	0	0	1	0	0	0	0	1	0	1	0
mmu-miR-694	MIMAT0003474	NM_016744	Pde1a	phosphodiesterase 1A, calmodulin-dependent	0	0	1	0	0	0	0	1	0	1	0
mmu-miR-694	MIMAT0003474	NM_016786	Ube2k	ubiquitin-conjugating enzyme E2K (UBC1 homolog, yeast)	0	0	1	0	0	0	0	1	0	1	0
mmu-miR-694	MIMAT0003474	NM_016797	Stx7	syntaxin 7	0	0	1	0	0	0	0	1	0	1	0
mmu-miR-694	MIMAT0003474	NM_016847	Avpr1a	arginine vasopressin receptor 1A	0	0	1	0	0	0	0	1	0	1	0
mmu-miR-694	MIMAT0003474	NM_016869	Corin	corin	0	0	1	0	0	0	0	1	0	1	0
mmu-miR-694	MIMAT0003474	NM_016870	Acsm3	acyl-CoA synthetase medium-chain family member 3	0	0	1	1	0	0	0	1	0	0	0
mmu-miR-694	MIMAT0003474	NM_016882	Sart1	squamous cell carcinoma antigen recognized by T-cells 1	0	0	1	0	0	0	0	1	0	1	0
mmu-miR-694	MIMAT0003474	NM_016885	Emcn	endomucin	0	0	1	0	0	0	0	1	0	1	0
mmu-miR-694	MIMAT0003474	NM_016902	Nphp1	nephronophthisis 1 (juvenile) homolog (human)	0	0	1	1	0	0	0	1	0	0	0
mmu-miR-694	MIMAT0003474	NM_016910	Ppm1d	protein phosphatase 1D magnesium-dependent, delta isoform	0	0	1	0	0	0	0	1	0	1	0
mmu-miR-694	MIMAT0003474	NM_016961	Mapk9	mitogen-activated protein kinase 9	0	0	1	0	0	0	0	1	0	1	0
mmu-miR-694	MIMAT0003474	NM_016967	Olig2	oligodendrocyte transcription factor 2	0	0	1	0	0	0	0	1	0	1	0
mmu-miR-694	MIMAT0003474	NM_016972	Slc7a8	solute carrier family 7 (cationic amino acid transporter, y+ system), member 8	0	0	1	0	0	0	0	1	0	1	0
mmu-miR-694	MIMAT0003474	NM_016978	Oat	ornithine aminotransferase	0	0	1	1	0	0	0	1	0	0	0
mmu-miR-694	MIMAT0003474	NM_016979	Prkx	protein kinase, X-linked	0	0	1	0	0	0	0	1	0	1	0
mmu-miR-694	MIMAT0003474	NM_017371	Hpx	hemopexin	0	0	1	0	0	0	0	1	0	1	0
mmu-miR-694	MIMAT0003474	NM_017378	Pcdh12	protocadherin 12	0	0	1	0	0	0	0	1	0	1	0
mmu-miR-694	MIMAT0003474	NM_017480	Icos	inducible T-cell co-stimulator	0	0	1	0	0	0	0	1	0	1	0
mmu-miR-694	MIMAT0003474	NM_018750	Rassf5	Ras association (RalGDS/AF-6) domain family member 5	0	0	1	0	0	0	0	1	0	1	0
mmu-miR-694	MIMAT0003474	NM_018760	Slc4a4	solute carrier family 4 (anion exchanger), member 4	0	0	1	0	0	0	0	1	0	1	0
mmu-miR-694	MIMAT0003474	NM_018764	Pcdh7	protocadherin 7	0	0	1	0	0	0	0	1	0	1	0
mmu-miR-694	MIMAT0003474	NM_018770	Cadm1	cell adhesion molecule 1	0	0	1	0	0	0	0	1	0	1	0
mmu-miR-694	MIMAT0003474	NM_018805	Hs3st3b1	heparan sulfate (glucosamine) 3-O-sulfotransferase 3B1	0	0	1	0	0	0	0	1	0	1	0
mmu-miR-694	MIMAT0003474	NM_018814	Pcnx	pecanex homolog (Drosophila)	0	0	1	0	0	0	0	1	0	1	0
mmu-miR-694	MIMAT0003474	NM_018815	Nup210	nucleoporin 210	0	0	1	0	0	0	0	1	0	1	0
mmu-miR-694	MIMAT0003474	NM_018859	Akr1e1	aldo-keto reductase family 1, member E1	0	0	1	0	0	0	0	1	0	1	0
mmu-miR-694	MIMAT0003474	NM_018864	Impa1	inositol (myo)-1(or 4)-monophosphatase 1	0	0	1	0	0	0	0	1	0	1	0
mmu-miR-694	MIMAT0003474	NM_018876	Fut2	fucosyltransferase 2	0	0	1	0	0	0	0	1	0	1	0
mmu-miR-694	MIMAT0003474	NM_018880	Trim3	tripartite motif-containing 3	0	0	1	0	0	0	0	1	0	1	0
mmu-miR-694	MIMAT0003474	NM_018887	Cyp39a1	cytochrome P450, family 39, subfamily a, polypeptide 1	0	0	1	1	0	0	0	1	0	0	0
mmu-miR-694	MIMAT0003474	NM_019412	Prx	periaxin	0	0	1	0	0	0	0	1	0	1	0
mmu-miR-694	MIMAT0003474	NM_019413	Robo1	roundabout homolog 1 (Drosophila)	0	0	1	0	0	0	0	1	0	1	0
mmu-miR-694	MIMAT0003474	NM_019423	Elovl2	elongation of very long chain fatty acids (FEN1/Elo2, SUR4/Elo3, yeast)-like 2	0	0	1	0	0	0	0	1	0	1	0
mmu-miR-694	MIMAT0003474	NM_019428	Rpp30	ribonuclease P/MRP 30 subunit (human)	0	0	1	0	0	0	0	1	0	1	0
mmu-miR-694	MIMAT0003474	NM_019458	Paf1	Paf1, RNA polymerase II associated factor, homolog (S. cerevisiae)	0	0	1	0	0	0	0	1	0	1	0
mmu-miR-694	MIMAT0003474	NM_019483	Smad9	MAD homolog 9 (Drosophila)	0	0	1	0	0	0	0	1	0	1	0
mmu-miR-694	MIMAT0003474	NM_019491	Rala	v-ral simian leukemia viral oncogene homolog A (ras related)	0	0	1	0	0	0	0	1	0	1	0
mmu-miR-694	MIMAT0003474	NM_019505	Dgke	diacylglycerol kinase, epsilon	0	0	1	0	0	0	0	1	0	1	0
mmu-miR-694	MIMAT0003474	NM_019550	Ptbp2	polypyrimidine tract binding protein 2	0	0	1	0	0	0	0	1	0	1	0
mmu-miR-694	MIMAT0003474	NM_019577	Ccl24	chemokine (C-C motif) ligand 24	0	0	1	0	0	0	0	1	0	1	0
mmu-miR-694	MIMAT0003474	NM_019586	Ube2j1	ubiquitin-conjugating enzyme E2, J1	0	0	1	1	0	0	0	1	0	0	0
mmu-miR-694	MIMAT0003474	NM_019632	Napb	N-ethylmaleimide sensitive fusion protein attachment protein beta	0	0	1	0	0	0	0	1	0	1	0
mmu-miR-694	MIMAT0003474	NM_019635	Stk3	serine/threonine kinase 3 (Ste20, yeast homolog)	0	0	1	0	0	0	0	1	0	1	0
mmu-miR-694	MIMAT0003474	NM_019637	Styx	phosphoserine/threonine/tyrosine interaction protein	0	0	1	0	0	0	0	1	0	1	0
mmu-miR-694	MIMAT0003474	NM_019640	Pitpnb	phosphatidylinositol transfer protein, beta	0	0	1	1	0	0	0	1	0	0	0
mmu-miR-694	MIMAT0003474	NM_019650	Gosr2	golgi SNAP receptor complex member 2	0	0	1	0	0	0	0	1	0	1	0
mmu-miR-694	MIMAT0003474	NM_019666	Syncrip	synaptotagmin binding, cytoplasmic RNA interacting protein	0	0	1	0	0	0	0	1	0	1	0
mmu-miR-694	MIMAT0003474	NM_019667	Stam2	signal transducing adaptor molecule (SH3 domain and ITAM motif) 2	0	0	1	0	0	0	0	1	0	1	0
mmu-miR-694	MIMAT0003474	NM_019668	Ube2a	ubiquitin-conjugating enzyme E2A, RAD6 homolog (S. cerevisiae)	0	0	1	1	0	0	0	1	0	0	0
mmu-miR-694	MIMAT0003474	NM_019680	Elf4	E74-like factor 4 (ets domain transcription factor)	0	0	1	0	0	0	0	1	0	1	0
mmu-miR-694	MIMAT0003474	NM_019689	Arid3b	AT rich interactive domain 3B (Bright like)	0	0	1	0	0	0	0	1	0	1	0
mmu-miR-694	MIMAT0003474	NM_019698	Aldh18a1	aldehyde dehydrogenase 18 family, member A1	0	0	1	0	0	0	0	1	0	1	0
mmu-miR-694	MIMAT0003474	NM_019713	Rassf1	Ras association (RalGDS/AF-6) domain family member 1	0	0	1	0	0	0	0	1	0	1	0
mmu-miR-694	MIMAT0003474	NM_019715	Kcmf1	potassium channel modulatory factor 1	0	0	1	0	0	0	0	1	0	1	0
mmu-miR-694	MIMAT0003474	NM_019737	B4galt6	UDP-Gal:betaGlcNAc beta 1,4-galactosyltransferase, polypeptide 6	0	0	1	0	0	0	0	1	0	1	0
mmu-miR-694	MIMAT0003474	NM_019743	Rybp	RING1 and YY1 binding protein	0	0	1	0	0	0	0	1	0	1	0
mmu-miR-694	MIMAT0003474	NM_019747	Zfp113	zinc finger protein 113	0	0	1	0	0	0	0	1	0	1	0
mmu-miR-694	MIMAT0003474	NM_019788	Pldn	pallidin	0	0	1	0	0	0	0	1	0	1	0
mmu-miR-694	MIMAT0003474	NM_019794	Dnaja2	DnaJ (Hsp40) homolog, subfamily A, member 2	0	0	1	0	0	0	0	1	0	1	0
mmu-miR-694	MIMAT0003474	NM_019803	Ube2g2	ubiquitin-conjugating enzyme E2G 2	0	0	1	0	0	0	0	1	0	1	0
mmu-miR-694	MIMAT0003474	NM_019818	Timm22	translocase of inner mitochondrial membrane 22 homolog (yeast)	0	0	1	0	0	0	0	1	0	1	0
mmu-miR-694	MIMAT0003474	NM_019827	Gsk3b	glycogen synthase kinase 3 beta	0	0	1	0	0	0	0	1	0	1	0
mmu-miR-694	MIMAT0003474	NM_019829	Stx5a	syntaxin 5A	0	0	1	0	0	0	0	1	0	1	0
mmu-miR-694	MIMAT0003474	NM_019834	Git2	G protein-coupled receptor kinase-interactor 2	0	0	1	0	0	0	0	1	0	1	0
mmu-miR-694	MIMAT0003474	NM_019840	Pde4b	phosphodiesterase 4B, cAMP specific	0	0	1	0	0	0	0	1	0	1	0
mmu-miR-694	MIMAT0003474	NM_019912	Ube2d2	ubiquitin-conjugating enzyme E2D 2	0	0	1	0	0	0	0	1	0	1	0
mmu-miR-694	MIMAT0003474	NM_019946	Mgst1	microsomal glutathione S-transferase 1	0	0	1	0	0	0	0	1	0	1	0
mmu-miR-694	MIMAT0003474	NM_019972	Sort1	sortilin 1	0	0	1	0	0	0	0	1	0	1	0
mmu-miR-694	MIMAT0003474	NM_019989	Sh3bgrl	SH3-binding domain glutamic acid-rich protein like	0	0	1	1	0	0	0	1	0	0	0
mmu-miR-694	MIMAT0003474	NM_019995	D3Ertd300e	DNA segment, Chr 3, ERATO Doi 300, expressed	0	0	1	0	0	0	0	1	0	1	0
mmu-miR-694	MIMAT0003474	NM_020007	Mbnl1	muscleblind-like 1 (Drosophila)	0	0	1	1	0	0	0	1	0	0	0
mmu-miR-694	MIMAT0003474	NM_020008	Clec7a	C-type lectin domain family 7, member a	0	0	1	0	0	0	0	1	0	1	0
mmu-miR-694	MIMAT0003474	NM_020012	Rnf14	ring finger protein 14	0	0	1	0	0	0	0	1	0	1	0
mmu-miR-694	MIMAT0003474	NM_020025	B3galt2	UDP-Gal:betaGlcNAc beta 1,3-galactosyltransferase, polypeptide 2	0	0	1	1	0	0	0	1	0	0	0
mmu-miR-694	MIMAT0003474	NM_020028	Lpar2	lysophosphatidic acid receptor 2	0	0	1	1	0	0	0	1	0	0	0
mmu-miR-694	MIMAT0003474	NM_020252	Nrxn1	neurexin I	0	0	1	0	0	0	0	1	0	1	0
mmu-miR-694	MIMAT0003474	NM_020260	Cdgap	Cdc42 GTPase-activating protein	0	0	1	0	0	0	0	1	0	1	0
mmu-miR-694	MIMAT0003474	NM_020267	Trim44	tripartite motif-containing 44	0	0	1	0	0	0	0	1	0	1	0
mmu-miR-694	MIMAT0003474	NM_020273	Gmeb1	glucocorticoid modulatory element binding protein 1	0	0	1	0	0	0	0	1	0	1	0
mmu-miR-694	MIMAT0003474	NM_020332	Ank	progressive ankylosis	0	0	1	0	0	0	0	1	0	1	0
mmu-miR-694	MIMAT0003474	NM_020566	Dnajc4	DnaJ (Hsp40) homolog, subfamily C, member 4	0	0	1	0	0	0	0	1	0	1	0
mmu-miR-694	MIMAT0003474	NM_021296	Grpel2	GrpE-like 2, mitochondrial	0	0	1	0	0	0	0	1	0	1	0
mmu-miR-694	MIMAT0003474	NM_021299	Ak3	adenylate kinase 3	0	0	1	0	0	0	0	1	0	1	0
mmu-miR-694	MIMAT0003474	NM_021347	Gsdma1	gasdermin A1	0	0	1	0	0	0	0	1	0	1	0
mmu-miR-694	MIMAT0003474	NM_021356	Gab1	growth factor receptor bound protein 2-associated protein 1	0	0	1	0	0	0	0	1	0	1	0
mmu-miR-694	MIMAT0003474	NM_021363	Svs3a	seminal vesicle secretion 3A	0	0	1	0	0	0	0	1	0	1	0
mmu-miR-694	MIMAT0003474	NM_021364	Clec5a	C-type lectin domain family 5, member a	0	0	1	1	0	0	0	1	0	0	0
mmu-miR-694	MIMAT0003474	NM_021372	Sertad2	SERTA domain containing 2	0	0	1	0	0	0	0	1	0	1	0
mmu-miR-694	MIMAT0003474	NM_021384	Rsad2	radical S-adenosyl methionine domain containing 2	0	0	1	0	0	0	0	1	0	1	0
mmu-miR-694	MIMAT0003474	NM_021399	Bcl11b	B-cell leukemia/lymphoma 11B	0	0	1	0	0	0	0	1	0	1	0
mmu-miR-694	MIMAT0003474	NM_021420	Stk4	serine/threonine kinase 4	0	0	1	0	0	0	0	1	0	1	0
mmu-miR-694	MIMAT0003474	NM_021432	Nap1l5	nucleosome assembly protein 1-like 5	0	0	1	1	0	0	0	1	0	0	0
mmu-miR-694	MIMAT0003474	NM_021439	Chst11	carbohydrate sulfotransferase 11	0	0	1	0	0	0	0	1	0	1	0
mmu-miR-694	MIMAT0003474	NM_021460	Lipa	lysosomal acid lipase A	0	0	1	0	0	0	0	1	0	1	0
mmu-miR-694	MIMAT0003474	NM_021476	Cysltr1	cysteinyl leukotriene receptor 1	0	0	1	0	0	0	0	1	0	1	0
mmu-miR-694	MIMAT0003474	NM_021477	A2bp1	ataxin 2 binding protein 1	0	0	1	0	0	0	0	1	0	1	0
mmu-miR-694	MIMAT0003474	NM_021495	Pvrl3	poliovirus receptor-related 3	0	0	1	0	0	0	0	1	0	1	0
mmu-miR-694	MIMAT0003474	NM_021504	Ngly1	N-glycanase 1	0	0	1	0	0	0	0	1	0	1	0
mmu-miR-694	MIMAT0003474	NM_021522	Usp14	ubiquitin specific peptidase 14	0	0	1	0	0	0	0	1	0	1	0
mmu-miR-694	MIMAT0003474	NM_021527	Mkks	McKusick-Kaufman syndrome protein	0	0	1	0	0	0	0	1	0	1	0
mmu-miR-694	MIMAT0003474	NM_021530	Slc4a8	solute carrier family 4 (anion exchanger), member 8	0	0	1	0	0	0	0	1	0	1	0
mmu-miR-694	MIMAT0003474	NM_021536	Rhot1	ras homolog gene family, member T1	0	0	1	0	0	0	0	1	0	1	0
mmu-miR-694	MIMAT0003474	NM_021548	Arpp19	cAMP-regulated phosphoprotein 19	0	0	1	0	0	0	0	1	0	1	0
mmu-miR-694	MIMAT0003474	NM_021550	C1galt1c1	C1GALT1-specific chaperone 1	0	0	1	0	0	0	0	1	0	1	0
mmu-miR-694	MIMAT0003474	NM_021560	Bhlhb5	basic helix-loop-helix domain containing, class B5	0	0	1	0	0	0	0	1	0	1	0
mmu-miR-694	MIMAT0003474	NM_021883	Tmod1	tropomodulin 1	0	0	1	0	0	0	0	1	0	1	0
mmu-miR-694	MIMAT0003474	NM_021891	Fignl1	fidgetin-like 1	0	0	1	0	0	0	0	1	0	1	0
mmu-miR-694	MIMAT0003474	NM_021895	Actn4	actinin alpha 4	0	0	1	0	0	0	0	1	0	1	0
mmu-miR-694	MIMAT0003474	NM_021896	Gucy1a3	guanylate cyclase 1, soluble, alpha 3	0	0	1	0	0	0	0	1	0	1	0
mmu-miR-694	MIMAT0003474	NM_022016	Impg1	interphotoreceptor matrix proteoglycan 1	0	0	1	0	0	0	0	1	0	1	0
mmu-miR-694	MIMAT0003474	NM_022027	Syne1	synaptic nuclear envelope 1	0	0	1	0	0	0	0	1	0	1	0
mmu-miR-694	MIMAT0003474	NM_022030	Sv2a	synaptic vesicle glycoprotein 2 a	0	0	1	0	0	0	0	1	0	1	0
mmu-miR-694	MIMAT0003474	NM_022314	Tpm3	tropomyosin 3, gamma	0	0	1	0	0	0	0	1	0	1	0
mmu-miR-694	MIMAT0003474	NM_022319	Clstn2	calsyntenin 2	0	0	1	0	0	0	0	1	0	1	0
mmu-miR-694	MIMAT0003474	NM_022427	Gpr88	G-protein coupled receptor 88	0	0	1	0	0	0	0	1	0	1	0
mmu-miR-694	MIMAT0003474	NM_022980	Rcan3	regulator of calcineurin 3	0	0	1	0	0	0	0	1	0	1	0
mmu-miR-694	MIMAT0003474	NM_023042	Recql	RecQ protein-like	0	0	1	0	0	0	0	1	0	1	0
mmu-miR-694	MIMAT0003474	NM_023046	Asb1	ankyrin repeat and SOCS box-containing protein 1	0	0	1	0	0	0	0	1	0	1	0
mmu-miR-694	MIMAT0003474	NM_023048	Asb4	ankyrin repeat and SOCS box-containing protein 4	0	0	1	0	0	0	0	1	0	1	0
mmu-miR-694	MIMAT0003474	NM_023210	Anp32e	acidic (leucine-rich) nuclear phosphoprotein 32 family, member E	0	0	1	0	0	0	0	1	0	1	0
mmu-miR-694	MIMAT0003474	NM_023215	2500003M10Rik	RIKEN cDNA 2500003M10 gene	0	0	1	0	0	0	0	1	0	1	0
mmu-miR-694	MIMAT0003474	NM_023232	Diablo	diablo homolog (Drosophila)	0	0	1	0	0	0	0	1	0	1	0
mmu-miR-694	MIMAT0003474	NM_023260	Mrps34	mitochondrial ribosomal protein S34	0	0	1	0	0	0	0	1	0	1	0
mmu-miR-694	MIMAT0003474	NM_023348	Snap29	synaptosomal-associated protein 29	0	0	1	0	0	0	0	1	0	1	0
mmu-miR-694	MIMAT0003474	NM_023420	Col4a3bp	collagen, type IV, alpha 3 (Goodpasture antigen) binding protein	0	0	1	0	0	0	0	1	0	1	0
mmu-miR-694	MIMAT0003474	NM_023465	Ctnnbip1	catenin beta interacting protein 1	0	0	1	0	0	0	0	1	0	1	0
mmu-miR-694	MIMAT0003474	NM_023472	Ankra2	ankyrin repeat, family A (RFXANK-like), 2	0	0	1	0	0	0	0	1	0	1	0
mmu-miR-694	MIMAT0003474	NM_023500	Xk	Kell blood group precursor (McLeod phenotype) homolog	0	0	1	0	0	0	0	1	0	1	0
mmu-miR-694	MIMAT0003474	NM_023502	Elf2	E74-like factor 2	0	0	1	0	0	0	0	1	0	1	0
mmu-miR-694	MIMAT0003474	NM_023503	Ing2	inhibitor of growth family, member 2	0	0	1	0	0	0	0	1	0	1	0
mmu-miR-694	MIMAT0003474	NM_023507	0610007P08Rik	RIKEN cDNA 0610007P08 gene	0	0	1	0	0	0	0	1	0	1	0
mmu-miR-694	MIMAT0003474	NM_023564	Plscr3	phospholipid scramblase 3	0	0	1	0	0	0	0	1	0	1	0
mmu-miR-694	MIMAT0003474	NM_023579	Ipo5	importin 5	0	0	1	0	0	0	0	1	0	1	0
mmu-miR-694	MIMAT0003474	NM_023596	Slc29a3	solute carrier family 29 (nucleoside transporters), member 3	0	0	1	0	0	0	0	1	0	1	0
mmu-miR-694	MIMAT0003474	NM_023697	Rdh14	retinol dehydrogenase 14 (all-trans and 9-cis)	0	0	1	0	0	0	0	1	0	1	0
mmu-miR-694	MIMAT0003474	NM_023718	Slco1a6	solute carrier organic anion transporter family, member 1a6	0	0	1	0	0	0	0	1	0	1	0
mmu-miR-694	MIMAT0003474	NM_023731	Ccdc86	coiled-coil domain containing 86	0	0	1	0	0	0	0	1	0	1	0
mmu-miR-694	MIMAT0003474	NM_023764	Tollip	toll interacting protein	0	0	1	0	0	0	0	1	0	1	0
mmu-miR-694	MIMAT0003474	NM_023773	Mphosph8	M-phase phosphoprotein 8	0	0	1	0	0	0	0	1	0	1	0
mmu-miR-694	MIMAT0003474	NM_023868	Ryr2	ryanodine receptor 2, cardiac	0	0	1	0	0	0	0	1	0	1	0
mmu-miR-694	MIMAT0003474	NM_024191	Arl2bp	ADP-ribosylation factor-like 2 binding protein	0	0	1	0	0	0	0	1	0	1	0
mmu-miR-694	MIMAT0003474	NM_024194	Lrrc40	leucine rich repeat containing 40	0	0	1	0	0	0	0	1	0	1	0
mmu-miR-694	MIMAT0003474	NM_024207	Derl1	Der1-like domain family, member 1	0	0	1	0	0	0	0	1	0	1	0
mmu-miR-694	MIMAT0003474	NM_024255	Hsdl2	hydroxysteroid dehydrogenase like 2	0	0	1	1	0	0	0	1	0	0	0
mmu-miR-694	MIMAT0003474	NM_024282	5830417C01Rik	RIKEN cDNA 5830417C01 gene	0	0	1	0	0	0	0	1	0	1	0
mmu-miR-694	MIMAT0003474	NM_024290	Tnfrsf23	tumor necrosis factor receptor superfamily, member 23	0	0	1	0	0	0	0	1	0	1	0
mmu-miR-694	MIMAT0003474	NM_024452	Luzp1	leucine zipper protein 1	0	0	1	0	0	0	0	1	0	1	0
mmu-miR-694	MIMAT0003474	NM_024459	Ppp3r1	protein phosphatase 3, regulatory subunit B, alpha isoform (calcineurin B, type I)	0	0	1	0	0	0	0	1	0	1	0
mmu-miR-694	MIMAT0003474	NM_024480	Sh3bp5l	SH3 binding domain protein 5 like	0	0	1	0	0	0	0	1	0	1	0
mmu-miR-694	MIMAT0003474	NM_025274	Dppa5a	developmental pluripotency associated 5A	0	0	1	0	0	0	0	1	0	1	0
mmu-miR-694	MIMAT0003474	NM_025278	Gng12	guanine nucleotide binding protein (G protein), gamma 12	0	0	1	0	0	0	0	1	0	1	0
mmu-miR-694	MIMAT0003474	NM_025296	Ciao1	cytosolic iron-sulfur protein assembly 1 homolog (S. cerevisiae)	0	0	1	0	0	0	0	1	0	1	0
mmu-miR-694	MIMAT0003474	NM_025315	Med21	mediator complex subunit 21	0	0	1	1	0	0	0	1	0	0	0
mmu-miR-694	MIMAT0003474	NM_025335	Tmem167	transmembrane protein 167	0	0	1	0	0	0	0	1	0	1	0
mmu-miR-694	MIMAT0003474	NM_025355	Tceal6	transcription elongation factor A (SII)-like 6	0	0	1	0	0	0	0	1	0	1	0
mmu-miR-694	MIMAT0003474	NM_025433	Rpl7l1	ribosomal protein L7-like 1	0	0	1	0	0	0	0	1	0	1	0
mmu-miR-694	MIMAT0003474	NM_025447	Dimt1	DIM1 dimethyladenosine transferase 1-like (S. cerevisiae)	0	0	1	1	0	0	0	1	0	0	0
mmu-miR-694	MIMAT0003474	NM_025474	Mrps14	mitochondrial ribosomal protein S14	0	0	1	1	0	0	0	1	0	0	0
mmu-miR-694	MIMAT0003474	NM_025482	Tpd52l2	tumor protein D52-like 2	0	0	1	0	0	0	0	1	0	1	0
mmu-miR-694	MIMAT0003474	NM_025505	Blzf1	basic leucine zipper nuclear factor 1	0	0	1	0	0	0	0	1	0	1	0
mmu-miR-694	MIMAT0003474	NM_025541	Asf1a	ASF1 anti-silencing function 1 homolog A (S. cerevisiae)	0	0	1	0	0	0	0	1	0	1	0
mmu-miR-694	MIMAT0003474	NM_025545	Aptx	aprataxin	0	0	1	0	0	0	0	1	0	1	0
mmu-miR-694	MIMAT0003474	NM_025574	Pigy	phosphatidylinositol glycan anchor biosynthesis, class Y	0	0	1	0	0	0	0	1	0	1	0
mmu-miR-694	MIMAT0003474	NM_025586	Rpl15	ribosomal protein L15	0	0	1	0	0	0	0	1	0	1	0
mmu-miR-694	MIMAT0003474	NM_025588	Exoc2	exocyst complex component 2	0	0	1	0	0	0	0	1	0	1	0
mmu-miR-694	MIMAT0003474	NM_025602	Ccdc59	coiled-coil domain containing 59	0	0	1	0	0	0	0	1	0	1	0
mmu-miR-694	MIMAT0003474	NM_025613	Eid1	EP300 interacting inhibitor of differentiation 1	0	0	1	1	0	0	0	1	0	0	0
mmu-miR-694	MIMAT0003474	NM_025630	Aggf1	angiogenic factor with G patch and FHA domains 1	0	0	1	0	0	0	0	1	0	1	0
mmu-miR-694	MIMAT0003474	NM_025638	Gdpd1	glycerophosphodiester phosphodiesterase domain containing 1	0	0	1	0	0	0	0	1	0	1	0
mmu-miR-694	MIMAT0003474	NM_025647	Cmpk1	cytidine monophosphate (UMP-CMP) kinase 1	0	0	1	0	0	0	0	1	0	1	0
mmu-miR-694	MIMAT0003474	NM_025683	Rpe	ribulose-5-phosphate-3-epimerase	0	0	1	0	0	0	0	1	0	1	0
mmu-miR-694	MIMAT0003474	NM_025696	Sorcs3	sortilin-related VPS10 domain containing receptor 3	0	0	1	0	0	0	0	1	0	1	0
mmu-miR-694	MIMAT0003474	NM_025705	Dcbld1	discoidin, CUB and LCCL domain containing 1	0	0	1	0	0	0	0	1	0	1	0
mmu-miR-694	MIMAT0003474	NM_025783	Vps24	vacuolar protein sorting 24 (yeast)	0	0	1	0	0	0	0	1	0	1	0
mmu-miR-694	MIMAT0003474	NM_025800	Ppp1r2	protein phosphatase 1, regulatory (inhibitor) subunit 2	0	0	1	0	0	0	0	1	0	1	0
mmu-miR-694	MIMAT0003474	NM_025811	Nhlrc2	NHL repeat containing 2	0	0	1	0	0	0	0	1	0	1	0
mmu-miR-694	MIMAT0003474	NM_025813	Mfsd1	major facilitator superfamily domain containing 1	0	0	1	0	0	0	0	1	0	1	0
mmu-miR-694	MIMAT0003474	NM_025824	Bzw1	basic leucine zipper and W2 domains 1	0	0	1	0	0	0	0	1	0	1	0
mmu-miR-694	MIMAT0003474	NM_025868	Txndc14	thioredoxin domain containing 14	0	0	1	0	0	0	0	1	0	1	0
mmu-miR-694	MIMAT0003474	NM_025885	Med19	mediator of RNA polymerase II transcription, subunit 19 homolog (yeast)	0	0	1	0	0	0	0	1	0	1	0
mmu-miR-694	MIMAT0003474	NM_025901	Polr3k	polymerase (RNA) III (DNA directed) polypeptide K	0	0	1	0	0	0	0	1	0	1	0
mmu-miR-694	MIMAT0003474	NM_025902	Cisd2	CDGSH iron sulfur domain 2	0	0	1	1	0	0	0	1	0	0	0
mmu-miR-694	MIMAT0003474	NM_025904	1600012F09Rik	RIKEN cDNA 1600012F09 gene	0	0	1	1	0	0	0	1	0	0	0
mmu-miR-694	MIMAT0003474	NM_025938	Rpp14	ribonuclease P 14 subunit (human)	0	0	1	0	0	0	0	1	0	1	0
mmu-miR-694	MIMAT0003474	NM_026004	Nt5c3	5"-nucleotidase, cytosolic III	0	0	1	0	0	0	0	1	0	1	0
mmu-miR-694	MIMAT0003474	NM_026067	Thex1	three prime histone mRNA exonuclease 1	0	0	1	0	0	0	0	1	0	1	0
mmu-miR-694	MIMAT0003474	NM_026083	Zc3h13	zinc finger CCCH type containing 13	0	0	1	0	0	0	0	1	0	1	0
mmu-miR-694	MIMAT0003474	NM_026102	Daam1	dishevelled associated activator of morphogenesis 1	0	0	1	0	0	0	0	1	0	1	0
mmu-miR-694	MIMAT0003474	NM_026124	1110008F13Rik	RIKEN cDNA 1110008F13 gene	0	0	1	0	0	0	0	1	0	1	0
mmu-miR-694	MIMAT0003474	NM_026163	Pkp2	plakophilin 2	0	0	1	0	0	0	0	1	0	1	0
mmu-miR-694	MIMAT0003474	NM_026168	Ergic2	ERGIC and golgi 2	0	0	1	1	0	0	0	1	0	0	0
mmu-miR-694	MIMAT0003474	NM_026174	Entpd4	ectonucleoside triphosphate diphosphohydrolase 4	0	0	1	0	0	0	0	1	0	1	0
mmu-miR-694	MIMAT0003474	NM_026177	1200011I18Rik	RIKEN cDNA 1200011I18 gene	0	0	1	0	0	0	0	1	0	1	0
mmu-miR-694	MIMAT0003474	NM_026178	Mmd	monocyte to macrophage differentiation-associated	0	0	1	0	0	0	0	1	0	1	0
mmu-miR-694	MIMAT0003474	NM_026179	Abhd5	abhydrolase domain containing 5	0	0	1	0	0	0	0	1	0	1	0
mmu-miR-694	MIMAT0003474	NM_026182	Mtfr1	mitochondrial fission regulator 1	0	0	1	0	0	0	0	1	0	1	0
mmu-miR-694	MIMAT0003474	NM_026184	Ero1lb	ERO1-like beta (S. cerevisiae)	0	0	1	1	0	0	0	1	0	0	0
mmu-miR-694	MIMAT0003474	NM_026186	Ccdc49	coiled-coil domain containing 49	0	0	1	0	0	0	0	1	0	1	0
mmu-miR-694	MIMAT0003474	NM_026191	Dhx40	DEAH (Asp-Glu-Ala-His) box polypeptide 40	0	0	1	0	0	0	0	1	0	1	0
mmu-miR-694	MIMAT0003474	NM_026195	Atic	5-aminoimidazole-4-carboxamide ribonucleotide formyltransferase/IMP cyclohydrolase	0	0	1	0	0	0	0	1	0	1	0
mmu-miR-694	MIMAT0003474	NM_026197	Mett10d	methyltransferase 10 domain containing	0	0	1	0	0	0	0	1	0	1	0
mmu-miR-694	MIMAT0003474	NM_026198	Tmem167b	transmembrane protein 167B	0	0	1	0	0	0	0	1	0	1	0
mmu-miR-694	MIMAT0003474	NM_026228	Slc39a8	solute carrier family 39 (metal ion transporter), member 8	0	0	1	1	0	0	0	1	0	0	0
mmu-miR-694	MIMAT0003474	NM_026247	Alg13	asparagine-linked glycosylation 13 homolog (S. cerevisiae)	0	0	1	0	0	0	0	1	0	1	0
mmu-miR-694	MIMAT0003474	NM_026254	Tbc1d23	TBC1 domain family, member 23	0	0	1	0	0	0	0	1	0	1	0
mmu-miR-694	MIMAT0003474	NM_026268	Dusp6	dual specificity phosphatase 6	0	0	1	0	0	0	0	1	0	1	0
mmu-miR-694	MIMAT0003474	NM_026272	Narf	nuclear prelamin A recognition factor	0	0	1	0	0	0	0	1	0	1	0
mmu-miR-694	MIMAT0003474	NM_026276	Aasdhppt	aminoadipate-semialdehyde dehydrogenase-phosphopantetheinyl transferase	0	0	1	0	0	0	0	1	0	1	0
mmu-miR-694	MIMAT0003474	NM_026278	Lrp2bp	Lrp2 binding protein	0	0	1	0	0	0	0	1	0	1	0
mmu-miR-694	MIMAT0003474	NM_026283	Samd8	sterile alpha motif domain containing 8	0	0	1	0	0	0	0	1	0	1	0
mmu-miR-694	MIMAT0003474	NM_026313	3300001P08Rik	RIKEN cDNA 3300001P08 gene	0	0	1	0	0	0	0	1	0	1	0
mmu-miR-694	MIMAT0003474	NM_026331	Slc25a37	solute carrier family 25, member 37	0	0	1	0	0	0	0	1	0	1	0
mmu-miR-694	MIMAT0003474	NM_026346	Fbxo32	F-box protein 32	0	0	1	0	0	0	0	1	0	1	0
mmu-miR-694	MIMAT0003474	NM_026352	Ppid	peptidylprolyl isomerase D (cyclophilin D)	0	0	1	0	0	0	0	1	0	1	0
mmu-miR-694	MIMAT0003474	NM_026367	Gpatch2	G patch domain containing 2	0	0	1	0	0	0	0	1	0	1	0
mmu-miR-694	MIMAT0003474	NM_026388	Tprgl	transformation related protein 63 regulated like	0	0	1	0	0	0	0	1	0	1	0
mmu-miR-694	MIMAT0003474	NM_026392	Tmem70	transmembrane protein 70	0	0	1	1	0	0	0	1	0	0	0
mmu-miR-694	MIMAT0003474	NM_026437	1810055E12Rik	RIKEN cDNA 1810055E12 gene	0	0	1	0	0	0	0	1	0	1	0
mmu-miR-694	MIMAT0003474	NM_026440	Rnmt	RNA (guanine-7-) methyltransferase	0	0	1	0	0	0	0	1	0	1	0
mmu-miR-694	MIMAT0003474	NM_026499	Sfrs6	splicing factor, arginine/serine-rich 6	0	0	1	1	0	0	0	1	0	0	0
mmu-miR-694	MIMAT0003474	NM_026505	Bambi	BMP and activin membrane-bound inhibitor, homolog (Xenopus laevis)	0	0	1	0	0	0	0	1	0	1	0
mmu-miR-694	MIMAT0003474	NM_026510	Ftsj2	FtsJ homolog 2 (E. coli)	0	0	1	0	0	0	0	1	0	1	0
mmu-miR-694	MIMAT0003474	NM_026514	Cdc42ep3	CDC42 effector protein (Rho GTPase binding) 3	0	0	1	0	0	0	0	1	0	1	0
mmu-miR-694	MIMAT0003474	NM_026520	2900009I07Rik	RIKEN cDNA 2900009I07 gene	0	0	1	0	0	0	0	1	0	1	0
mmu-miR-694	MIMAT0003474	NM_026521	Zfp706	zinc finger protein 706	0	0	1	0	0	0	0	1	0	1	0
mmu-miR-694	MIMAT0003474	NM_026549	Pdcd2l	programmed cell death 2-like	0	0	1	1	0	0	0	1	0	0	0
mmu-miR-694	MIMAT0003474	NM_026554	Ncbp2	nuclear cap binding protein subunit 2	0	0	1	0	0	0	0	1	0	1	0
mmu-miR-694	MIMAT0003474	NM_026585	D6Wsu116e	DNA segment, Chr 6, Wayne State University 116, expressed	0	0	1	0	0	0	0	1	0	1	0
mmu-miR-694	MIMAT0003474	NM_026604	4921533L14Rik	RIKEN cDNA 4921533L14 gene	0	0	1	0	0	0	0	1	0	1	0
mmu-miR-694	MIMAT0003474	NM_026639	Art4	ADP-ribosyltransferase 4	0	0	1	0	0	0	0	1	0	1	0
mmu-miR-694	MIMAT0003474	NM_026647	Zdhhc21	zinc finger, DHHC domain containing 21	0	0	1	0	0	0	0	1	0	1	0
mmu-miR-694	MIMAT0003474	NM_026674	Aph1c	anterior pharynx defective 1c homolog (C. elegans)	0	0	1	0	0	0	0	1	0	1	0
mmu-miR-694	MIMAT0003474	NM_026735	Mobkl1a	MOB1, Mps One Binder kinase activator-like 1A (yeast)	0	0	1	0	0	0	0	1	0	1	0
mmu-miR-694	MIMAT0003474	NM_026739	9530077C05Rik	RIKEN cDNA 9530077C05 gene	0	0	1	0	0	0	0	1	0	1	0
mmu-miR-694	MIMAT0003474	NM_026830	Rreb1	ras responsive element binding protein 1	0	0	1	0	0	0	0	1	0	1	0
mmu-miR-694	MIMAT0003474	NM_026886	1500001A10Rik	RIKEN cDNA 1500001A10 gene	0	0	1	0	0	0	0	1	0	1	0
mmu-miR-694	MIMAT0003474	NM_026931	1810011O10Rik	RIKEN cDNA 1810011O10 gene	0	0	1	0	0	0	0	1	0	1	0
mmu-miR-694	MIMAT0003474	NM_026950	Ociad2	OCIA domain containing 2	0	0	1	1	0	0	0	1	0	0	0
mmu-miR-694	MIMAT0003474	NM_027007	Zfp397	zinc finger protein 397	0	0	1	0	0	0	0	1	0	1	0
mmu-miR-694	MIMAT0003474	NM_027045	Gcap14	granule cell antiserum positive 14	0	0	1	0	0	0	0	1	0	1	0
mmu-miR-694	MIMAT0003474	NM_027101	Polr2d	polymerase (RNA) II (DNA directed) polypeptide D	0	0	1	0	0	0	0	1	0	1	0
mmu-miR-694	MIMAT0003474	NM_027103	1700030J22Rik	RIKEN cDNA 1700030J22 gene	0	0	1	0	0	0	0	1	0	1	0
mmu-miR-694	MIMAT0003474	NM_027143	9130227C08Rik	RIKEN cDNA 9130227C08Rik gene	0	0	1	0	0	0	0	1	0	1	0
mmu-miR-694	MIMAT0003474	NM_027144	Arhgef12	Rho guanine nucleotide exchange factor (GEF) 12	0	0	1	0	0	0	0	1	0	1	0
mmu-miR-694	MIMAT0003474	NM_027172	2310046K01Rik	RIKEN cDNA 2310046K01 gene	0	0	1	0	0	0	0	1	0	1	0
mmu-miR-694	MIMAT0003474	NM_027184	Ipmk	inositol polyphosphate multikinase	0	0	1	0	0	0	0	1	0	1	0
mmu-miR-694	MIMAT0003474	NM_027188	Smyd3	SET and MYND domain containing 3	0	0	1	0	0	0	0	1	0	1	0
mmu-miR-694	MIMAT0003474	NM_027226	Fyttd1	forty-two-three domain containing 1	0	0	1	0	0	0	0	1	0	1	0
mmu-miR-694	MIMAT0003474	NM_027251	2010107G23Rik	RIKEN cDNA 2010107G23 gene	0	0	1	1	0	0	0	1	0	0	0
mmu-miR-694	MIMAT0003474	NM_027296	Trnt1	tRNA nucleotidyl transferase, CCA-adding, 1	0	0	1	0	0	0	0	1	0	1	0
mmu-miR-694	MIMAT0003474	NM_027400	Lman1	lectin, mannose-binding, 1	0	0	1	0	0	0	0	1	0	1	0
mmu-miR-694	MIMAT0003474	NM_027407	Ica1l	islet cell autoantigen 1-like	0	0	1	0	0	0	0	1	0	1	0
mmu-miR-694	MIMAT0003474	NM_027418	Mapk6	mitogen-activated protein kinase 6	0	0	1	1	0	0	0	1	0	0	0
mmu-miR-694	MIMAT0003474	NM_027421	Ints2	integrator complex subunit 2	0	0	1	0	0	0	0	1	0	1	0
mmu-miR-694	MIMAT0003474	NM_027435	Atad2	ATPase family, AAA domain containing 2	0	0	1	0	0	0	0	1	0	1	0
mmu-miR-694	MIMAT0003474	NM_027453	Btf3l4	basic transcription factor 3-like 4	0	0	1	0	0	0	0	1	0	1	0
mmu-miR-694	MIMAT0003474	NM_027472	5730455P16Rik	RIKEN cDNA 5730455P16 gene	0	0	1	0	0	0	0	1	0	1	0
mmu-miR-694	MIMAT0003474	NM_027491	Rragd	Ras-related GTP binding D	0	0	1	0	0	0	0	1	0	1	0
mmu-miR-694	MIMAT0003474	NM_027494	Zcchc8	zinc finger, CCHC domain containing 8	0	0	1	0	0	0	0	1	0	1	0
mmu-miR-694	MIMAT0003474	NM_027496	5730557B15Rik	RIKEN cDNA 5730557B15 gene	0	0	1	0	0	0	0	1	0	1	0
mmu-miR-694	MIMAT0003474	NM_027545	Cwf19l2	CWF19-like 2, cell cycle control (S. pombe)	0	0	1	1	0	0	0	1	0	0	0
mmu-miR-694	MIMAT0003474	NM_027564	4921507P07Rik	RIKEN cDNA 4921507P07 gene	0	0	1	0	0	0	0	1	0	1	0
mmu-miR-694	MIMAT0003474	NM_027569	Spag9	sperm associated antigen 9	0	0	1	0	0	0	0	1	0	1	0
mmu-miR-694	MIMAT0003474	NM_027642	Phf6	PHD finger protein 6	0	0	1	1	0	0	0	1	0	0	0
mmu-miR-694	MIMAT0003474	NM_027664	4933426K21Rik	RIKEN cDNA 4933426K21 gene	0	0	1	0	0	0	0	1	0	1	0
mmu-miR-694	MIMAT0003474	NM_027667	Arhgap19	Rho GTPase activating protein 19	0	0	1	0	0	0	0	1	0	1	0
mmu-miR-694	MIMAT0003474	NM_027695	Oxsm	3-oxoacyl-ACP synthase, mitochondrial	0	0	1	0	0	0	0	1	0	1	0
mmu-miR-694	MIMAT0003474	NM_027722	Nudt4	nudix (nucleoside diphosphate linked moiety X)-type motif 4	0	0	1	1	0	0	0	1	0	0	0
mmu-miR-694	MIMAT0003474	NM_027769	Cpne3	copine III	0	0	1	0	0	0	0	1	0	1	0
mmu-miR-694	MIMAT0003474	NM_027770	Col24a1	collagen, type XXIV, alpha 1	0	0	1	0	0	0	0	1	0	1	0
mmu-miR-694	MIMAT0003474	NM_027807	Cul5	cullin 5	0	0	1	1	0	0	0	1	0	0	0
mmu-miR-694	MIMAT0003474	NM_027885	Smug1	single-strand selective monofunctional uracil DNA glycosylase	0	0	1	0	0	0	0	1	0	1	0
mmu-miR-694	MIMAT0003474	NM_027897	Rhpn2	rhophilin, Rho GTPase binding protein 2	0	0	1	0	0	0	0	1	0	1	0
mmu-miR-694	MIMAT0003474	NM_027920	March8	membrane-associated ring finger (C3HC4) 8	0	0	1	0	0	0	0	1	0	1	0
mmu-miR-694	MIMAT0003474	NM_027992	Tmem106b	transmembrane protein 106B	0	0	1	0	0	0	0	1	0	1	0
mmu-miR-694	MIMAT0003474	NM_028021	Myh14	myosin, heavy polypeptide 14	0	0	1	0	0	0	0	1	0	1	0
mmu-miR-694	MIMAT0003474	NM_028035	Snx10	sorting nexin 10	0	0	1	0	0	0	0	1	0	1	0
mmu-miR-694	MIMAT0003474	NM_028079	2010111I01Rik	RIKEN cDNA 2010111I01 gene	0	0	1	0	0	0	0	1	0	1	0
mmu-miR-694	MIMAT0003474	NM_028091	Osgepl1	O-sialoglycoprotein endopeptidase-like 1	0	0	1	0	0	0	0	1	0	1	0
mmu-miR-694	MIMAT0003474	NM_028099	Dusp11	dual specificity phosphatase 11 (RNA/RNP complex 1-interacting)	0	0	1	0	0	0	0	1	0	1	0
mmu-miR-694	MIMAT0003474	NM_028130	Zfp157	zinc finger protein 157	0	0	1	0	0	0	0	1	0	1	0
mmu-miR-694	MIMAT0003474	NM_028140	Mfsd8	major facilitator superfamily domain containing 8	0	0	1	0	0	0	0	1	0	1	0
mmu-miR-694	MIMAT0003474	NM_028149	Fbxl20	F-box and leucine-rich repeat protein 20	0	0	1	0	0	0	0	1	0	1	0
mmu-miR-694	MIMAT0003474	NM_028166	1600014C10Rik	RIKEN cDNA 1600014C10 gene	0	0	1	0	0	0	0	1	0	1	0
mmu-miR-694	MIMAT0003474	NM_028185	Lsm11	U7 snRNP-specific Sm-like protein LSM11	0	0	1	0	0	0	0	1	0	1	0
mmu-miR-694	MIMAT0003474	NM_028194	Fryl	furry homolog-like (Drosophila)	0	0	1	0	0	0	0	1	0	1	0
mmu-miR-694	MIMAT0003474	NM_028234	Prr8	proline rich 8	0	0	1	0	0	0	0	1	0	1	0
mmu-miR-694	MIMAT0003474	NM_028259	Rps6kb1	ribosomal protein S6 kinase, polypeptide 1	0	0	1	0	0	0	0	1	0	1	0
mmu-miR-694	MIMAT0003474	NM_028284	Bbs5	Bardet-Biedl syndrome 5 (human)	0	0	1	1	0	0	0	1	0	0	0
mmu-miR-694	MIMAT0003474	NM_028317	2810030E01Rik	RIKEN cDNA 2810030E01 gene	0	0	1	0	0	0	0	1	0	1	0
mmu-miR-694	MIMAT0003474	NM_028407	Gcap14	granule cell antiserum positive 14	0	0	1	0	0	0	0	1	0	1	0
mmu-miR-694	MIMAT0003474	NM_028456	Rwdd3	RWD domain containing 3	0	0	1	0	0	0	0	1	0	1	0
mmu-miR-694	MIMAT0003474	NM_028472	Bmper	BMP-binding endothelial regulator	0	0	1	0	0	0	0	1	0	1	0
mmu-miR-694	MIMAT0003474	NM_028533	1700065D16Rik	RIKEN cDNA 1700065D16 gene	0	0	1	0	0	0	0	1	0	1	0
mmu-miR-694	MIMAT0003474	NM_028536	1700054N08Rik	RIKEN cDNA 1700054N08 gene	0	0	1	0	0	0	0	1	0	1	0
mmu-miR-694	MIMAT0003474	NM_028538	1700049G17Rik	RIKEN cDNA 1700049G17 gene	0	0	1	0	0	0	0	1	0	1	0
mmu-miR-694	MIMAT0003474	NM_028584	Marveld3	MARVEL (membrane-associating) domain containing 3	0	0	1	1	0	0	0	1	0	0	0
mmu-miR-694	MIMAT0003474	NM_028603	2410081M15Rik	RIKEN cDNA 2410081M15 gene	0	0	1	0	0	0	0	1	0	1	0
mmu-miR-694	MIMAT0003474	NM_028623	Cst6	cystatin E/M	0	0	1	0	0	0	0	1	0	1	0
mmu-miR-694	MIMAT0003474	NM_028639	Ttc7	tetratricopeptide repeat domain 7	0	0	1	0	0	0	0	1	0	1	0
mmu-miR-694	MIMAT0003474	NM_028696	Obfc2a	oligonucleotide/oligosaccharide-binding fold containing 2A	0	0	1	0	0	0	0	1	0	1	0
mmu-miR-694	MIMAT0003474	NM_028705	Herc3	hect domain and RLD 3	0	0	1	0	0	0	0	1	0	1	0
mmu-miR-694	MIMAT0003474	NM_028721	Nphp3	nephronophthisis 3 (adolescent)	0	0	1	0	0	0	0	1	0	1	0
mmu-miR-694	MIMAT0003474	NM_028731	D12Ertd551e	DNA segment, Chr 12, ERATO Doi 551, expressed	0	0	1	0	0	0	0	1	0	1	0
mmu-miR-694	MIMAT0003474	NM_028734	Steap2	six transmembrane epithelial antigen of prostate 2	0	0	1	0	0	0	0	1	0	1	0
mmu-miR-694	MIMAT0003474	NM_028756	Slc35a5	solute carrier family 35, member A5	0	0	1	0	0	0	0	1	0	1	0
mmu-miR-694	MIMAT0003474	NM_028757	Nebl	nebulette	0	0	1	1	0	0	0	1	0	0	0
mmu-miR-694	MIMAT0003474	NM_028758	Gga2	golgi associated, gamma adaptin ear containing, ARF binding protein 2	0	0	1	0	0	0	0	1	0	1	0
mmu-miR-694	MIMAT0003474	NM_028766	Tmem43	transmembrane protein 43	0	0	1	0	0	0	0	1	0	1	0
mmu-miR-694	MIMAT0003474	NM_028815	Cep97	centrosomal protein 97	0	0	1	0	0	0	0	1	0	1	0
mmu-miR-694	MIMAT0003474	NM_028833	Iqce	IQ motif containing E	0	0	1	0	0	0	0	1	0	1	0
mmu-miR-694	MIMAT0003474	NM_028838	Lrrc2	leucine rich repeat containing 2	0	0	1	0	0	0	0	1	0	1	0
mmu-miR-694	MIMAT0003474	NM_028840	Armc1	armadillo repeat containing 1	0	0	1	0	0	0	0	1	0	1	0
mmu-miR-694	MIMAT0003474	NM_028873	Dnajc14	DnaJ (Hsp40) homolog, subfamily C, member 14	0	0	1	0	0	0	0	1	0	1	0
mmu-miR-694	MIMAT0003474	NM_028874	Snx19	sorting nexin 19	0	0	1	0	0	0	0	1	0	1	0
mmu-miR-694	MIMAT0003474	NM_028882	Sema3d	sema domain, immunoglobulin domain (Ig), short basic domain, secreted, (semaphorin) 3D	0	0	1	0	0	0	0	1	0	1	0
mmu-miR-694	MIMAT0003474	NM_028887	Smchd1	SMC hinge domain containing 1	0	0	1	0	0	0	0	1	0	1	0
mmu-miR-694	MIMAT0003474	NM_028900	Gcc1	golgi coiled coil 1	0	0	1	0	0	0	0	1	0	1	0
mmu-miR-694	MIMAT0003474	NM_028906	Dpp8	dipeptidylpeptidase 8	0	0	1	0	0	0	0	1	0	1	0
mmu-miR-694	MIMAT0003474	NM_028920	Hyal6	hyaluronoglucosaminidase 6	0	0	1	0	0	0	0	1	0	1	0
mmu-miR-694	MIMAT0003474	NM_028942	Slco6c1	solute carrier organic anion transporter family, member 6c1	0	0	1	1	0	0	0	1	0	0	0
mmu-miR-694	MIMAT0003474	NM_028956	Pus10	pseudouridylate synthase 10	0	0	1	0	0	0	0	1	0	1	0
mmu-miR-694	MIMAT0003474	NM_028975	Tmem33	transmembrane protein 33	0	0	1	0	0	0	0	1	0	1	0
mmu-miR-694	MIMAT0003474	NM_028981	Cacna1d	calcium channel, voltage-dependent, L type, alpha 1D subunit	0	0	1	0	0	0	0	1	0	1	0
mmu-miR-694	MIMAT0003474	NM_028986	Gzf1	GDNF-inducible zinc finger protein 1	0	0	1	0	0	0	0	1	0	1	0
mmu-miR-694	MIMAT0003474	NM_028995	Npal3	NIPA-like domain containing 3	0	0	1	0	0	0	0	1	0	1	0
mmu-miR-694	MIMAT0003474	NM_029011	4833409A17Rik	RIKEN cDNA 4833409A17 gene	0	0	1	0	0	0	0	1	0	1	0
mmu-miR-694	MIMAT0003474	NM_029074	Tmem188	transmembrane protein 188	0	0	1	0	0	0	0	1	0	1	0
mmu-miR-694	MIMAT0003474	NM_029081	5730419I09Rik	RIKEN cDNA 5730419I09 gene	0	0	1	0	0	0	0	1	0	1	0
mmu-miR-694	MIMAT0003474	NM_029094	Pik3cb	phosphatidylinositol 3-kinase, catalytic, beta polypeptide	0	0	1	0	0	0	0	1	0	1	0
mmu-miR-694	MIMAT0003474	NM_029100	Sepn1	selenoprotein N, 1	0	0	1	0	0	0	0	1	0	1	0
mmu-miR-694	MIMAT0003474	NM_029352	Dusp9	dual specificity phosphatase 9	0	0	1	0	0	0	0	1	0	1	0
mmu-miR-694	MIMAT0003474	NM_029394	Snx24	sorting nexing 24	0	0	1	1	0	0	0	1	0	0	0
mmu-miR-694	MIMAT0003474	NM_029419	Apol7a	apolipoprotein L 7a	0	0	1	0	0	0	0	1	0	1	0
mmu-miR-694	MIMAT0003474	NM_029447	Nln	neurolysin (metallopeptidase M3 family)	0	0	1	0	0	0	0	1	0	1	0
mmu-miR-694	MIMAT0003474	NM_029456	Saps3	SAPS domain family, member 3	0	0	1	0	0	0	0	1	0	1	0
mmu-miR-694	MIMAT0003474	NM_029492	Zdhhc20	zinc finger, DHHC domain containing 20	0	0	1	1	0	0	0	1	0	0	0
mmu-miR-694	MIMAT0003474	NM_029494	Rab30	RAB30, member RAS oncogene family	0	0	1	0	0	0	0	1	0	1	0
mmu-miR-694	MIMAT0003474	NM_029509	5830443L24Rik	RIKEN cDNA 5830443L24 gene	0	0	1	0	0	0	0	1	0	1	0
mmu-miR-694	MIMAT0003474	NM_029519	Rap2a	RAS related protein 2a	0	0	1	0	0	0	0	1	0	1	0
mmu-miR-694	MIMAT0003474	NM_029528	6330503C03Rik	RIKEN cDNA 6330503C03 gene	0	0	1	1	0	0	0	1	0	0	0
mmu-miR-694	MIMAT0003474	NM_029557	Tsen54	tRNA splicing endonuclease 54 homolog (SEN54, S. cerevisiae)	0	0	1	0	0	0	0	1	0	1	0
mmu-miR-694	MIMAT0003474	NM_029565	Tmem59	transmembrane protein 59	0	0	1	1	0	0	0	1	0	0	0
mmu-miR-694	MIMAT0003474	NM_029601	1700019E19Rik	RIKEN cDNA 1700019E19 gene	0	0	1	1	0	0	0	1	0	0	0
mmu-miR-694	MIMAT0003474	NM_029654	Atg2b	ATG2 autophagy related 2 homolog B (S. cerevisiae)	0	0	1	0	0	0	0	1	0	1	0
mmu-miR-694	MIMAT0003474	NM_029702	Arfrp1	ADP-ribosylation factor related protein 1	0	0	1	0	0	0	0	1	0	1	0
mmu-miR-694	MIMAT0003474	NM_029721	Snx27	sorting nexin family member 27	0	0	1	0	0	0	0	1	0	1	0
mmu-miR-694	MIMAT0003474	NM_029775	Dcun1d5	DCN1, defective in cullin neddylation 1, domain containing 5 (S. cerevisiae)	0	0	1	0	0	0	0	1	0	1	0
mmu-miR-694	MIMAT0003474	NM_029782	Calr3	calreticulin 3	0	0	1	0	0	0	0	1	0	1	0
mmu-miR-694	MIMAT0003474	NM_029788	Rnft1	ring finger protein, transmembrane 1	0	0	1	0	0	0	0	1	0	1	0
mmu-miR-694	MIMAT0003474	NM_029791	Bicd2	bicaudal D homolog 2 (Drosophila)	0	0	1	0	0	0	0	1	0	1	0
mmu-miR-694	MIMAT0003474	NM_029868	Gpbp1l1	GC-rich promoter binding protein 1-like 1	0	0	1	0	0	0	0	1	0	1	0
mmu-miR-694	MIMAT0003474	NM_029869	Zkscan1	zinc finger with KRAB and SCAN domains 1	0	0	1	0	0	0	0	1	0	1	0
mmu-miR-694	MIMAT0003474	NM_029875	Slc35e3	solute carrier family 35, member E3	0	0	1	0	0	0	0	1	0	1	0
mmu-miR-694	MIMAT0003474	NM_029880	Ptgr2	prostaglandin reductase 2	0	0	1	0	0	0	0	1	0	1	0
mmu-miR-694	MIMAT0003474	NM_029885	Gabpb2	GA repeat binding protein, beta 2	0	0	1	0	0	0	0	1	0	1	0
mmu-miR-694	MIMAT0003474	NM_029956	Mmab	methylmalonic aciduria (cobalamin deficiency) type B homolog (human)	0	0	1	0	0	0	0	1	0	1	0
mmu-miR-694	MIMAT0003474	NM_029965	Rnf170	ring finger protein 170	0	0	1	0	0	0	0	1	0	1	0
mmu-miR-694	MIMAT0003474	NM_029975	Ulbp1	UL16 binding protein 1	0	0	1	1	0	0	0	0	0	1	0
mmu-miR-694	MIMAT0003474	NM_029988	Pigh	phosphatidylinositol glycan anchor biosynthesis, class H	0	0	1	0	0	0	0	1	0	1	0
mmu-miR-694	MIMAT0003474	NM_030108	Tmem33	transmembrane protein 33	0	0	1	0	0	0	0	1	0	1	0
mmu-miR-694	MIMAT0003474	NM_030132	D530033C11Rik	RIKEN cDNA D530033C11 gene	0	0	1	0	0	0	0	1	0	1	0
mmu-miR-694	MIMAT0003474	NM_030143	Ddit4l	DNA-damage-inducible transcript 4-like	0	0	1	0	0	0	0	1	0	1	0
mmu-miR-694	MIMAT0003474	NM_030174	Mctp1	multiple C2 domains, transmembrane 1	0	0	1	0	0	0	0	1	0	1	0
mmu-miR-694	MIMAT0003474	NM_030201	Stch	stress 70 protein chaperone, microsome-associated, human homolog	0	0	1	0	0	0	0	1	0	1	0
mmu-miR-694	MIMAT0003474	NM_030260	Zxdc	ZXD family zinc finger C	0	0	1	0	0	0	0	1	0	1	0
mmu-miR-694	MIMAT0003474	NM_030266	Inpp4a	inositol polyphosphate-4-phosphatase, type I	0	0	1	0	0	0	0	1	0	1	0
mmu-miR-694	MIMAT0003474	NM_030554	Rab27b	RAB27b, member RAS oncogene family	0	0	1	0	0	0	0	1	0	1	0
mmu-miR-694	MIMAT0003474	NM_030699	Ntng1	netrin G1	0	0	1	0	0	0	0	1	0	1	0
mmu-miR-694	MIMAT0003474	NM_030704	Hspb8	heat shock protein 8	0	0	1	0	0	0	0	1	0	1	0
mmu-miR-694	MIMAT0003474	NM_030705	Mesdc1	mesoderm development candidate 1	0	0	1	0	0	0	0	1	0	1	0
mmu-miR-694	MIMAT0003474	NM_030708	Zfhx4	zinc finger homeodomain 4	0	0	1	0	0	0	0	1	0	1	0
mmu-miR-694	MIMAT0003474	NM_030750	Sgpp1	sphingosine-1-phosphate phosphatase 1	0	0	1	0	0	0	0	1	0	1	0
mmu-miR-694	MIMAT0003474	NM_030888	C1qtnf3	C1q and tumor necrosis factor related protein 3	0	0	1	0	0	0	0	1	0	1	0
mmu-miR-694	MIMAT0003474	NM_031174	Dscam	Down syndrome cell adhesion molecule	0	0	1	0	0	0	0	1	0	1	0
mmu-miR-694	MIMAT0003474	NM_031179	Sf3b1	splicing factor 3b, subunit 1	0	0	1	0	0	0	0	1	0	1	0
mmu-miR-694	MIMAT0003474	NM_033149	B3galt5	UDP-Gal:betaGlcNAc beta 1,3-galactosyltransferase, polypeptide 5	0	0	1	0	0	0	0	1	0	1	0
mmu-miR-694	MIMAT0003474	NM_033354	Sec16b	SEC16 homolog B (S. cerevisiae)	0	0	1	0	0	0	0	1	0	1	0
mmu-miR-694	MIMAT0003474	NM_033523	Spred2	sprouty-related, EVH1 domain containing 2	0	0	1	0	0	0	0	1	0	1	0
mmu-miR-694	MIMAT0003474	NM_033525	Npnt	nephronectin	0	0	1	0	0	0	0	1	0	1	0
mmu-miR-694	MIMAT0003474	NM_033562	Derl2	Der1-like domain family, member 2	0	0	1	0	0	0	0	1	0	1	0
mmu-miR-694	MIMAT0003474	NM_033602	Peli2	pellino 2	0	0	1	0	0	0	0	1	0	1	0
mmu-miR-694	MIMAT0003474	NM_033607	Uchl4	ubiquitin carboxyl-terminal esterase L4	0	0	1	0	0	0	0	1	0	1	0
mmu-miR-694	MIMAT0003474	NM_033623	Dcun1d1	DCN1, defective in cullin neddylation 1, domain containing 1 (S. cerevisiae)	0	0	1	0	0	0	0	1	0	1	0
mmu-miR-694	MIMAT0003474	NM_053073	Lrp8	low density lipoprotein receptor-related protein 8, apolipoprotein e receptor	0	0	1	0	0	0	0	1	0	1	0
mmu-miR-694	MIMAT0003474	NM_053075	Rheb	RAS-homolog enriched in brain	0	0	1	1	0	0	0	1	0	0	0
mmu-miR-694	MIMAT0003474	NM_053076	Rtn3	reticulon 3	0	0	1	0	0	0	0	1	0	1	0
mmu-miR-694	MIMAT0003474	NM_053084	Trim32	tripartite motif-containing 32	0	0	1	0	0	0	0	1	0	1	0
mmu-miR-694	MIMAT0003474	NM_053086	Nolc1	nucleolar and coiled-body phosphoprotein 1	0	0	1	0	0	0	0	1	0	1	0
mmu-miR-694	MIMAT0003474	NM_053094	Cd163	CD163 antigen	0	0	1	0	0	0	0	1	0	1	0
mmu-miR-694	MIMAT0003474	NM_053103	Entpd7	ectonucleoside triphosphate diphosphohydrolase 7	0	0	1	0	0	0	0	1	0	1	0
mmu-miR-694	MIMAT0003474	NM_053105	Klhl1	kelch-like 1 (Drosophila)	0	0	1	0	0	0	0	1	0	1	0
mmu-miR-694	MIMAT0003474	NM_053117	Pard6g	par-6 partitioning defective 6 homolog gamma (C. elegans)	0	0	1	0	0	0	0	1	0	1	0
mmu-miR-694	MIMAT0003474	NM_053132	Pcdhb7	protocadherin beta 7	0	0	1	0	0	0	0	1	0	1	0
mmu-miR-694	MIMAT0003474	NM_053143	Pcdhb18	protocadherin beta 18	0	0	1	0	0	0	0	1	0	1	0
mmu-miR-694	MIMAT0003474	NM_053144	Pcdhb19	protocadherin beta 19	0	0	1	0	0	0	0	1	0	1	0
mmu-miR-694	MIMAT0003474	NM_053158	Mrpl1	mitochondrial ribosomal protein L1	0	0	1	0	0	0	0	1	0	1	0
mmu-miR-694	MIMAT0003474	NM_053170	Trim33	tripartite motif-containing 33	0	0	1	0	0	0	0	1	0	1	0
mmu-miR-694	MIMAT0003474	NM_053181	Pdxdc1	pyridoxal-dependent decarboxylase domain containing 1	0	0	1	0	0	0	0	1	0	1	0
mmu-miR-694	MIMAT0003474	NM_053207	Egln1	EGL nine homolog 1 (C. elegans)	0	0	1	0	0	0	0	1	0	1	0
mmu-miR-694	MIMAT0003474	NM_053242	Foxp2	forkhead box P2	0	0	1	0	0	0	0	1	0	1	0
mmu-miR-694	MIMAT0003474	NM_053255	Elac1	elaC homolog 1 (E. coli)	0	0	1	0	0	0	0	1	0	1	0
mmu-miR-694	MIMAT0003474	NM_053263	Hnrnpa3	heterogeneous nuclear ribonucleoprotein A3	0	0	1	0	0	0	0	1	0	1	0
mmu-miR-694	MIMAT0003474	NM_054068	Vsx1	visual system homeobox 1 homolog (zebrafish)	0	0	1	0	0	0	0	1	0	1	0
mmu-miR-694	MIMAT0003474	NM_054081	Mta1	metastasis associated 1	0	0	1	1	0	0	0	1	0	0	0
mmu-miR-694	MIMAT0003474	NM_054085	Alpk3	alpha-kinase 3	0	0	1	0	0	0	0	1	0	1	0
mmu-miR-694	MIMAT0003474	NM_080289	Grhpr	glyoxylate reductase/hydroxypyruvate reductase	0	0	1	0	0	0	0	1	0	1	0
mmu-miR-694	MIMAT0003474	NM_080436	Rdh1	retinol dehydrogenase 1 (all trans)	0	0	1	0	0	0	0	1	0	1	0
mmu-miR-694	MIMAT0003474	NM_080471	Ankrd6	ankyrin repeat domain 6	0	0	1	0	0	0	0	1	0	1	0
mmu-miR-694	MIMAT0003474	NM_080560	Ube2n	ubiquitin-conjugating enzyme E2N	0	0	1	0	0	0	0	1	0	1	0
mmu-miR-694	MIMAT0003474	NM_080634	Hps3	Hermansky-Pudlak syndrome 3 homolog (human)	0	0	1	1	0	0	0	1	0	0	0
mmu-miR-694	MIMAT0003474	NM_080793	Setd7	SET domain containing (lysine methyltransferase) 7	0	0	1	0	0	0	0	1	0	1	0
mmu-miR-694	MIMAT0003474	NM_080853	Slc17a6	solute carrier family 17 (sodium-dependent inorganic phosphate cotransporter), member 6	0	0	1	0	0	0	0	1	0	1	0
mmu-miR-694	MIMAT0003474	NM_130450	Elovl6	ELOVL family member 6, elongation of long chain fatty acids (yeast)	0	0	1	0	0	0	0	1	0	1	0
mmu-miR-694	MIMAT0003474	NM_130451	Slc2a10	solute carrier family 2 (facilitated glucose transporter), member 10	0	0	1	0	0	0	0	1	0	1	0
mmu-miR-694	MIMAT0003474	NM_130865	Dmbx1	diencephalon/mesencephalon homeobox 1	0	0	1	0	0	0	0	1	0	1	0
mmu-miR-694	MIMAT0003474	NM_130889	Anp32b	acidic nuclear phosphoprotein 32 family, member B	0	0	1	0	0	0	0	1	0	1	0
mmu-miR-694	MIMAT0003474	NM_130893	Scrt1	scratch homolog 1, zinc finger protein (Drosophila)	0	0	1	0	0	0	0	1	0	1	0
mmu-miR-694	MIMAT0003474	NM_133167	Parvb	parvin, beta	0	0	1	0	0	0	0	1	0	1	0
mmu-miR-694	MIMAT0003474	NM_133197	Mcf2	mcf.2 transforming sequence	0	0	1	0	0	0	0	1	0	1	0
mmu-miR-694	MIMAT0003474	NM_133218	Zfp704	zinc finger protein 704	0	0	1	0	0	0	0	1	0	1	0
mmu-miR-694	MIMAT0003474	NM_133220	Sgk3	serum/glucocorticoid regulated kinase 3	0	0	1	0	0	0	0	1	0	1	0
mmu-miR-694	MIMAT0003474	NM_133648	Slc12a6	solute carrier family 12, member 6	0	0	1	0	0	0	0	1	0	1	0
mmu-miR-694	MIMAT0003474	NM_133656	Crk	v-crk sarcoma virus CT10 oncogene homolog (avian)	0	0	1	0	0	0	0	1	0	1	0
mmu-miR-694	MIMAT0003474	NM_133661	Slc6a12	solute carrier family 6 (neurotransmitter transporter, betaine/GABA), member 12	0	0	1	0	0	0	0	1	0	1	0
mmu-miR-694	MIMAT0003474	NM_133672	Vps26a	vacuolar protein sorting 26 homolog A (yeast)	0	0	1	0	0	0	0	1	0	1	0
mmu-miR-694	MIMAT0003474	NM_133678	Sac3d1	SAC3 domain containing 1	0	0	1	0	0	0	0	1	0	1	0
mmu-miR-694	MIMAT0003474	NM_133692	Pold3	polymerase (DNA-directed), delta 3, accessory subunit	0	0	1	0	0	0	0	1	0	1	0
mmu-miR-694	MIMAT0003474	NM_133717	Rab43	RAB43, member RAS oncogene family	0	0	1	0	0	0	0	1	0	1	0
mmu-miR-694	MIMAT0003474	NM_133733	9030425E11Rik	RIKEN cDNA 9030425E11 gene	0	0	1	1	0	0	0	1	0	0	0
mmu-miR-694	MIMAT0003474	NM_133741	Snrk	SNF related kinase	0	0	1	0	0	0	0	1	0	1	0
mmu-miR-694	MIMAT0003474	NM_133748	Insig2	insulin induced gene 2	0	0	1	0	0	0	0	1	0	1	0
mmu-miR-694	MIMAT0003474	NM_133769	Cyfip2	cytoplasmic FMR1 interacting protein 2	0	0	1	0	0	0	0	1	0	1	0
mmu-miR-694	MIMAT0003474	NM_133774	Stard4	StAR-related lipid transfer (START) domain containing 4	0	0	1	0	0	0	0	1	0	1	0
mmu-miR-694	MIMAT0003474	NM_133775	Il33	interleukin 33	0	0	1	0	0	0	0	1	0	1	0
mmu-miR-694	MIMAT0003474	NM_133798	Exdl2	exonuclease 3""-5"" domain-like 2	0	0	1	0	0	0	0	1	0	1	0
mmu-miR-694	MIMAT0003474	NM_133810	Stk17b	serine/threonine kinase 17b (apoptosis-inducing)	0	0	1	0	0	0	0	1	0	1	0
mmu-miR-694	MIMAT0003474	NM_133815	Lbr	lamin B receptor	0	0	1	1	0	0	0	1	0	0	0
mmu-miR-694	MIMAT0003474	NM_133828	Creb1	cAMP responsive element binding protein 1	0	0	1	0	0	0	0	1	0	1	0
mmu-miR-694	MIMAT0003474	NM_133849	Hrh3	histamine receptor H3	0	0	1	0	0	0	0	1	0	1	0
mmu-miR-694	MIMAT0003474	NM_133943	Hsd3b7	hydroxy-delta-5-steroid dehydrogenase, 3 beta- and steroid delta-isomerase 7	0	0	1	0	0	0	0	1	0	1	0
mmu-miR-694	MIMAT0003474	NM_133975	Trip12	thyroid hormone receptor interactor 12	0	0	1	0	0	0	0	1	0	1	0
mmu-miR-694	MIMAT0003474	NM_133993	Pwp1	PWP1 homolog (S. cerevisiae)	0	0	1	0	0	0	0	1	0	1	0
mmu-miR-694	MIMAT0003474	NM_134027	Med1	mediator complex subunit 1	0	0	1	0	0	0	0	1	0	1	0
mmu-miR-694	MIMAT0003474	NM_134037	Acly	ATP citrate lyase	0	0	1	0	0	0	0	1	0	1	0
mmu-miR-694	MIMAT0003474	NM_134038	Slc16a6	solute carrier family 16 (monocarboxylic acid transporters), member 6	0	0	1	0	0	0	0	1	0	1	0
mmu-miR-694	MIMAT0003474	NM_134046	Cenpo	centromere protein O	0	0	1	0	0	0	0	1	0	1	0
mmu-miR-694	MIMAT0003474	NM_134079	Adk	adenosine kinase	0	0	1	1	0	0	0	1	0	0	0
mmu-miR-694	MIMAT0003474	NM_134111	Eaf2	ELL associated factor 2	0	0	1	1	0	0	0	1	0	0	0
mmu-miR-694	MIMAT0003474	NM_134163	Mbnl3	muscleblind-like 3 (Drosophila)	0	0	1	1	0	0	0	1	0	0	0
mmu-miR-694	MIMAT0003474	NM_134251	Slc12a8	solute carrier family 12 (potassium/chloride transporters), member 8	0	0	1	0	0	0	0	1	0	1	0
mmu-miR-694	MIMAT0003474	NM_134252	Trpm8	transient receptor potential cation channel, subfamily M, member 8	0	0	1	0	0	0	0	1	0	1	0
mmu-miR-694	MIMAT0003474	NM_138580	Rdbp	RD RNA-binding protein	0	0	1	0	0	0	0	1	0	1	0
mmu-miR-694	MIMAT0003474	NM_138582	D17H6S56E-3	DNA segment, Chr 17, human D6S56E 3	0	0	1	0	0	0	0	1	0	1	0
mmu-miR-694	MIMAT0003474	NM_138589	Ubfd1	ubiquitin family domain containing 1	0	0	1	0	0	0	0	1	0	1	0
mmu-miR-694	MIMAT0003474	NM_138630	Arhgap4	Rho GTPase activating protein 4	0	0	1	0	0	0	0	1	0	1	0
mmu-miR-694	MIMAT0003474	NM_138650	Dgkg	diacylglycerol kinase, gamma	0	0	1	0	0	0	0	1	0	1	0
mmu-miR-694	MIMAT0003474	NM_138651	Cds2	CDP-diacylglycerol synthase (phosphatidate cytidylyltransferase) 2	0	0	1	0	0	0	0	1	0	1	0
mmu-miR-694	MIMAT0003474	NM_138664	ORF28	open reading frame 28	0	0	1	0	0	0	0	1	0	1	0
mmu-miR-694	MIMAT0003474	NM_138956	Rassf3	Ras association (RalGDS/AF-6) domain family member 3	0	0	1	0	0	0	0	1	0	1	0
mmu-miR-694	MIMAT0003474	NM_139138	Emr4	EGF-like module containing, mucin-like, hormone receptor-like sequence 4	0	0	1	0	0	0	0	1	0	1	0
mmu-miR-694	MIMAT0003474	NM_139144	Ogt	O-linked N-acetylglucosamine (GlcNAc) transferase (UDP-N-acetylglucosamine:polypeptide-N-acetylglucosaminyl transferase)	0	0	1	0	0	0	0	1	0	1	0
mmu-miR-694	MIMAT0003474	NM_139269	Hrasls3	HRAS like suppressor 3	0	0	1	1	0	0	0	1	0	0	0
mmu-miR-694	MIMAT0003474	NM_139303	Kif18a	kinesin family member 18A	0	0	1	1	0	0	0	1	0	0	0
mmu-miR-694	MIMAT0003474	NM_144523	Zfp622	zinc finger protein 622	0	0	1	0	0	0	0	1	0	1	0
mmu-miR-694	MIMAT0003474	NM_144533	Nmnat3	nicotinamide nucleotide adenylyltransferase 3	0	0	1	0	0	0	0	1	0	1	0
mmu-miR-694	MIMAT0003474	NM_144552	Stxbp6	syntaxin binding protein 6 (amisyn)	0	0	1	0	0	0	0	1	0	1	0
mmu-miR-694	MIMAT0003474	NM_144797	Metrnl	meteorin, glial cell differentiation regulator-like	0	0	1	0	0	0	0	1	0	1	0
mmu-miR-694	MIMAT0003474	NM_144808	Slc39a14	solute carrier family 39 (zinc transporter), member 14	0	0	1	0	0	0	0	1	0	1	0
mmu-miR-694	MIMAT0003474	NM_144812	Tnrc6b	trinucleotide repeat containing 6b	0	0	1	0	0	0	0	1	0	1	0
mmu-miR-694	MIMAT0003474	NM_144843	Mtmr6	myotubularin related protein 6	0	0	1	0	0	0	0	1	0	1	0
mmu-miR-694	MIMAT0003474	NM_144846	0910001A06Rik	RIKEN cDNA 0910001A06 gene	0	0	1	0	0	0	0	1	0	1	0
mmu-miR-694	MIMAT0003474	NM_144851	Senp1	SUMO1/sentrin specific peptidase 1	0	0	1	0	0	0	0	1	0	1	0
mmu-miR-694	MIMAT0003474	NM_144859	Pja2	praja 2, RING-H2 motif containing	0	0	1	0	0	0	0	1	0	1	0
mmu-miR-694	MIMAT0003474	NM_144874	Cox15	COX15 homolog, cytochrome c oxidase assembly protein (yeast)	0	0	1	0	0	0	0	1	0	1	0
mmu-miR-694	MIMAT0003474	NM_144883	5430407P10Rik	RIKEN cDNA 5430407P10 gene	0	0	1	0	0	0	0	1	0	1	0
mmu-miR-694	MIMAT0003474	NM_144904	Rod1	ROD1 regulator of differentiation 1 (S. pombe)	0	0	1	0	0	0	0	1	0	1	0
mmu-miR-694	MIMAT0003474	NM_144925	Tnrc6a	trinucleotide repeat containing 6a	0	0	1	0	0	0	0	1	0	1	0
mmu-miR-694	MIMAT0003474	NM_145138	Nek9	NIMA (never in mitosis gene a)-related expressed kinase 9	0	0	1	0	0	0	0	1	0	1	0
mmu-miR-694	MIMAT0003474	NM_145144	2810003C17Rik	RIKEN cDNA 2810003C17 gene	0	0	1	0	0	0	0	1	0	1	0
mmu-miR-694	MIMAT0003474	NM_145149	Rasgrp4	RAS guanyl releasing protein 4	0	0	1	0	0	0	0	1	0	1	0
mmu-miR-694	MIMAT0003474	NM_145151	Crebzf	CREB/ATF bZIP transcription factor	0	0	1	0	0	0	0	1	0	1	0
mmu-miR-694	MIMAT0003474	NM_145221	Appl1	adaptor protein, phosphotyrosine interaction, PH domain and leucine zipper containing 1	0	0	1	1	0	0	0	1	0	0	0
mmu-miR-694	MIMAT0003474	NM_145224	Tbx22	T-box 22	0	0	1	0	0	0	0	1	0	1	0
mmu-miR-694	MIMAT0003474	NM_145375	Tm6sf1	transmembrane 6 superfamily member 1	0	0	1	0	0	0	0	1	0	1	0
mmu-miR-694	MIMAT0003474	NM_145392	Bag2	Bcl2-associated athanogene 2	0	0	1	0	0	0	0	1	0	1	0
mmu-miR-694	MIMAT0003474	NM_145401	Prkag2	protein kinase, AMP-activated, gamma 2 non-catalytic subunit	0	0	1	0	0	0	0	1	0	1	0
mmu-miR-694	MIMAT0003474	NM_145413	C530043G21Rik	RIKEN cDNA C530043G21 gene	0	0	1	0	0	0	0	1	0	1	0
mmu-miR-694	MIMAT0003474	NM_145436	Cdc27	cell division cycle 27 homolog (S. cerevisiae)	0	0	1	0	0	0	0	1	0	1	0
mmu-miR-694	MIMAT0003474	NM_145452	Rasa1	RAS p21 protein activator 1	0	0	1	0	0	0	0	1	0	1	0
mmu-miR-694	MIMAT0003474	NM_145458	Pxk	PX domain containing serine/threonine kinase	0	0	1	0	0	0	0	1	0	1	0
mmu-miR-694	MIMAT0003474	NM_145469	Npal2	NIPA-like domain containing 2	0	0	1	0	0	0	0	1	0	1	0
mmu-miR-694	MIMAT0003474	NM_145475	Cerk	ceramide kinase	0	0	1	0	0	0	0	1	0	1	0
mmu-miR-694	MIMAT0003474	NM_145491	Rhoq	ras homolog gene family, member Q	0	0	1	0	0	0	0	1	0	1	0
mmu-miR-694	MIMAT0003474	NM_145492	Zfp521	zinc finger protein 521	0	0	1	0	0	0	0	1	0	1	0
mmu-miR-694	MIMAT0003474	NM_145494	Me2	malic enzyme 2, NAD(+)-dependent, mitochondrial	0	0	1	0	0	0	0	1	0	1	0
mmu-miR-694	MIMAT0003474	NM_145508	Dyrk3	dual-specificity tyrosine-(Y)-phosphorylation regulated kinase 3	0	0	1	0	0	0	0	1	0	1	0
mmu-miR-694	MIMAT0003474	NM_145513	Tiprl	TIP41, TOR signalling pathway regulator-like (S. cerevisiae)	0	0	1	0	0	0	0	1	0	1	0
mmu-miR-694	MIMAT0003474	NM_145514	Wdr26	WD repeat domain 26	0	0	1	0	0	0	0	1	0	1	0
mmu-miR-694	MIMAT0003474	NM_145543	Clcc1	chloride channel CLIC-like 1	0	0	1	0	0	0	0	1	0	1	0
mmu-miR-694	MIMAT0003474	NM_145545	Gbp6	guanylate binding protein 6	0	0	1	0	0	0	0	1	0	1	0
mmu-miR-694	MIMAT0003474	NM_145557	9430015G10Rik	RIKEN cDNA 9430015G10 gene	0	0	1	0	0	0	0	1	0	1	0
mmu-miR-694	MIMAT0003474	NM_145564	Fbxo21	F-box protein 21	0	0	1	0	0	0	0	1	0	1	0
mmu-miR-694	MIMAT0003474	NM_145571	Mobkl1b	MOB1, Mps One Binder kinase activator-like 1B (yeast)	0	0	1	1	0	0	0	1	0	0	0
mmu-miR-694	MIMAT0003474	NM_145612	Zfp810	zinc finger protein 810	0	0	1	0	0	0	0	1	0	1	0
mmu-miR-694	MIMAT0003474	NM_145614	Dlat	dihydrolipoamide S-acetyltransferase (E2 component of pyruvate dehydrogenase complex)	0	0	1	0	0	0	0	1	0	1	0
mmu-miR-694	MIMAT0003474	NM_145826	Il17re	interleukin 17 receptor E	0	0	1	0	0	0	0	1	0	1	0
mmu-miR-694	MIMAT0003474	NM_145833	Lin28	lin-28 homolog (C. elegans)	0	0	1	0	0	0	0	1	0	1	0
mmu-miR-694	MIMAT0003474	NM_145924	Cenpi	centromere protein I	0	0	1	0	0	0	0	1	0	1	0
mmu-miR-694	MIMAT0003474	NM_145937	Sumf1	sulfatase modifying factor 1	0	0	1	1	0	0	0	1	0	0	0
mmu-miR-694	MIMAT0003474	NM_145938	Rpp40	ribonuclease P 40 subunit (human)	0	0	1	0	0	0	0	1	0	1	0
mmu-miR-694	MIMAT0003474	NM_145943	BC031781	cDNA sequence BC031781	0	0	1	1	0	0	0	1	0	0	0
mmu-miR-694	MIMAT0003474	NM_145956	Brcc3	BRCA1/BRCA2-containing complex, subunit 3	0	0	1	1	0	0	0	1	0	0	0
mmu-miR-694	MIMAT0003474	NM_145959	D15Ertd621e	DNA segment, Chr 15, ERATO Doi 621, expressed	0	0	1	0	0	0	0	1	0	1	0
mmu-miR-694	MIMAT0003474	NM_145962	Pank3	pantothenate kinase 3	0	0	1	0	0	0	0	1	0	1	0
mmu-miR-694	MIMAT0003474	NM_145981	Phyhip	phytanoyl-CoA hydroxylase interacting protein	0	0	1	0	0	0	0	1	0	1	0
mmu-miR-694	MIMAT0003474	NM_145985	Arcn1	archain 1	0	0	1	0	0	0	0	1	0	1	0
mmu-miR-694	MIMAT0003474	NM_145994	Abi1	abl-interactor 1	0	0	1	0	0	0	0	1	0	1	0
mmu-miR-694	MIMAT0003474	NM_146001	Hip1	huntingtin interacting protein 1	0	0	1	0	0	0	0	1	0	1	0
mmu-miR-694	MIMAT0003474	NM_146005	Ank3	ankyrin 3, epithelial	0	0	1	0	0	0	0	1	0	1	0
mmu-miR-694	MIMAT0003474	NM_146012	Ctdsp2	CTD (carboxy-terminal domain, RNA polymerase II, polypeptide A) small phosphatase 2	0	0	1	0	0	0	0	1	0	1	0
mmu-miR-694	MIMAT0003474	NM_146016	C230094A16Rik	RIKEN cDNA C230094A16 gene	0	0	1	0	0	0	0	1	0	1	0
mmu-miR-694	MIMAT0003474	NM_146023	Evi2b	ecotropic viral integration site 2b	0	0	1	1	0	0	0	1	0	0	0
mmu-miR-694	MIMAT0003474	NM_146034	Ctage5	CTAGE family, member 5	0	0	1	0	0	0	0	1	0	1	0
mmu-miR-694	MIMAT0003474	NM_146063	Krt79	keratin 79	0	0	1	0	0	0	0	1	0	1	0
mmu-miR-694	MIMAT0003474	NM_146105	9630058J23Rik	RIKEN cDNA 9630058J23 gene	0	0	1	0	0	0	0	1	0	1	0
mmu-miR-694	MIMAT0003474	NM_146130	Hnrnpa3	heterogeneous nuclear ribonucleoprotein A3	0	0	1	0	0	0	0	1	0	1	0
mmu-miR-694	MIMAT0003474	NM_146161	Arhgap24	Rho GTPase activating protein 24	0	0	1	0	0	0	0	1	0	1	0
mmu-miR-694	MIMAT0003474	NM_146175	Zfp282	zinc finger protein 282	0	0	1	0	0	0	0	1	0	1	0
mmu-miR-694	MIMAT0003474	NM_146194	Picalm	phosphatidylinositol binding clathrin assembly protein	0	0	1	0	0	0	0	1	0	1	0
mmu-miR-694	MIMAT0003474	NM_146197	Acsm2	acyl-CoA synthetase medium-chain family member 2	0	0	1	0	0	0	0	1	0	1	0
mmu-miR-694	MIMAT0003474	NM_146238	Gemin8	gem (nuclear organelle) associated protein 8	0	0	1	0	0	0	0	1	0	1	0
mmu-miR-694	MIMAT0003474	NM_146243	Actr2	ARP2 actin-related protein 2 homolog (yeast)	0	0	1	0	0	0	0	1	0	1	0
mmu-miR-694	MIMAT0003474	NM_146245	Lrit1	leucine-rich repeat, immunoglobulin-like and transmembrane domains 1	0	0	1	0	0	0	0	1	0	1	0
mmu-miR-694	MIMAT0003474	NM_146261	BC031748	cDNA sequence BC031748	0	0	1	0	0	0	0	1	0	1	0
mmu-miR-694	MIMAT0003474	NM_146578	Olfr1033	olfactory receptor 1033	0	0	1	0	0	0	0	1	0	1	0
mmu-miR-694	MIMAT0003474	NM_147100	Olfr614	olfactory receptor 614	0	0	1	1	0	0	0	1	0	0	0
mmu-miR-694	MIMAT0003474	NM_147219	Abca5	ATP-binding cassette, sub-family A (ABC1), member 5	0	0	1	0	0	0	0	1	0	1	0
mmu-miR-694	MIMAT0003474	NM_148925	Fyco1	FYVE and coiled-coil domain containing 1	0	0	1	0	0	0	0	1	0	1	0
mmu-miR-694	MIMAT0003474	NM_148931	Slc6a5	solute carrier family 6 (neurotransmitter transporter, glycine), member 5	0	0	1	0	0	0	0	1	0	1	0
mmu-miR-694	MIMAT0003474	NM_148932	Pom121	nuclear pore membrane protein 121	0	0	1	0	0	0	0	1	0	1	0
mmu-miR-694	MIMAT0003474	NM_153055	Sec63	SEC63-like (S. cerevisiae)	0	0	1	0	0	0	0	1	0	1	0
mmu-miR-694	MIMAT0003474	NM_153105	Cldn19	claudin 19	0	0	1	0	0	0	0	1	0	1	0
mmu-miR-694	MIMAT0003474	NM_153151	Acat3	acetyl-Coenzyme A acetyltransferase 3	0	0	1	0	0	0	0	1	0	1	0
mmu-miR-694	MIMAT0003474	NM_153163	Cadps2	Ca2+-dependent activator protein for secretion 2	0	0	1	0	0	0	0	1	0	1	0
mmu-miR-694	MIMAT0003474	NM_153167	Wdr32	WD repeat domain 32	0	0	1	0	0	0	0	1	0	1	0
mmu-miR-694	MIMAT0003474	NM_153385	Clrn1	clarin 1	0	0	1	0	0	0	0	1	0	1	0
mmu-miR-694	MIMAT0003474	NM_153413	Dock3	dedicator of cyto-kinesis 3	0	0	1	0	0	0	0	1	0	1	0
mmu-miR-694	MIMAT0003474	NM_153522	Scn3b	sodium channel, voltage-gated, type III, beta	0	0	1	0	0	0	0	1	0	1	0
mmu-miR-694	MIMAT0003474	NM_153525	Tmem41b	transmembrane protein 41B	0	0	1	0	0	0	0	1	0	1	0
mmu-miR-694	MIMAT0003474	NM_153532	Zfp280c	zinc finger protein 280c	0	0	1	0	0	0	0	1	0	1	0
mmu-miR-694	MIMAT0003474	NM_153543	Aldh1l2	aldehyde dehydrogenase 1 family, member L2	0	0	1	0	0	0	0	1	0	1	0
mmu-miR-694	MIMAT0003474	NM_153546	Mboat1	membrane bound O-acyltransferase domain containing 1	0	0	1	0	0	0	0	1	0	1	0
mmu-miR-694	MIMAT0003474	NM_153554	Aldh18a1	aldehyde dehydrogenase 18 family, member A1	0	0	1	0	0	0	0	1	0	1	0
mmu-miR-694	MIMAT0003474	NM_153555	Wdr42a	WD repeat domain 42A	0	0	1	0	0	0	0	1	0	1	0
mmu-miR-694	MIMAT0003474	NM_153560	C230093N12Rik	RIKEN cDNA C230093N12 gene	0	0	1	0	0	0	0	1	0	1	0
mmu-miR-694	MIMAT0003474	NM_153567	Slain2	SLAIN motif family, member 2	0	0	1	0	0	0	0	1	0	1	0
mmu-miR-694	MIMAT0003474	NM_153574	D430015B01Rik	RIKEN cDNA D430015B01 gene	0	0	1	0	0	0	0	1	0	1	0
mmu-miR-694	MIMAT0003474	NM_153579	Sv2b	synaptic vesicle glycoprotein 2 b	0	0	1	0	0	0	0	1	0	1	0
mmu-miR-694	MIMAT0003474	NM_153581	Gpm6a	glycoprotein m6a	0	0	1	1	0	0	0	1	0	0	0
mmu-miR-694	MIMAT0003474	NM_153592	Erlin2	ER lipid raft associated 2	0	0	1	0	0	0	0	1	0	1	0
mmu-miR-694	MIMAT0003474	NM_153789	Mylip	myosin regulatory light chain interacting protein	0	0	1	0	0	0	0	1	0	1	0
mmu-miR-694	MIMAT0003474	NM_153791	Flywch1	FLYWCH-type zinc finger 1	0	0	1	0	0	0	0	1	0	1	0
mmu-miR-694	MIMAT0003474	NM_153794	4933403F05Rik	RIKEN cDNA 4933403F05 gene	0	0	1	0	0	0	0	1	0	1	0
mmu-miR-694	MIMAT0003474	NM_170588	Cpne1	copine I	0	0	1	0	0	0	0	1	0	1	0
mmu-miR-694	MIMAT0003474	NM_170590	Cpne1	copine I	0	0	1	0	0	0	0	1	0	1	0
mmu-miR-694	MIMAT0003474	NM_170599	Igsf11	immunoglobulin superfamily, member 11	0	0	1	0	0	0	0	1	0	1	0
mmu-miR-694	MIMAT0003474	NM_170687	Ank3	ankyrin 3, epithelial	0	0	1	0	0	0	0	1	0	1	0
mmu-miR-694	MIMAT0003474	NM_170688	Ank3	ankyrin 3, epithelial	0	0	1	0	0	0	0	1	0	1	0
mmu-miR-694	MIMAT0003474	NM_170689	Ank3	ankyrin 3, epithelial	0	0	1	0	0	0	0	1	0	1	0
mmu-miR-694	MIMAT0003474	NM_170690	Ank3	ankyrin 3, epithelial	0	0	1	0	0	0	0	1	0	1	0
mmu-miR-694	MIMAT0003474	NM_170728	Ank3	ankyrin 3, epithelial	0	0	1	0	0	0	0	1	0	1	0
mmu-miR-694	MIMAT0003474	NM_170730	Ank3	ankyrin 3, epithelial	0	0	1	0	0	0	0	1	0	1	0
mmu-miR-694	MIMAT0003474	NM_172153	Lcorl	ligand dependent nuclear receptor corepressor-like	0	0	1	1	0	0	0	1	0	0	0
mmu-miR-694	MIMAT0003474	NM_172254	Dph3	DPH3 homolog (KTI11, S. cerevisiae)	0	0	1	0	0	0	0	1	0	1	0
mmu-miR-694	MIMAT0003474	NM_172260	Cep68	centrosomal protein 68	0	0	1	0	0	0	0	1	0	1	0
mmu-miR-694	MIMAT0003474	NM_172261	Ppp1r9b	protein phosphatase 1, regulatory subunit 9B	0	0	1	0	0	0	0	1	0	1	0
mmu-miR-694	MIMAT0003474	NM_172269	Vps18	vacuolar protein sorting 18 (yeast)	0	0	1	0	0	0	0	1	0	1	0
mmu-miR-694	MIMAT0003474	NM_172271	Slc6a17	solute carrier family 6 (neurotransmitter transporter), member 17	0	0	1	0	0	0	0	1	0	1	0
mmu-miR-694	MIMAT0003474	NM_172282	Tmco3	transmembrane and coiled-coil domains 3	0	0	1	1	0	0	0	1	0	0	0
mmu-miR-694	MIMAT0003474	NM_172284	Ddx19b	DEAD (Asp-Glu-Ala-Asp) box polypeptide 19b	0	0	1	0	0	0	0	1	0	1	0
mmu-miR-694	MIMAT0003474	NM_172301	Ccnb1	cyclin B1	0	0	1	0	0	0	0	1	0	1	0
mmu-miR-694	MIMAT0003474	NM_172303	Phf17	PHD finger protein 17	0	0	1	0	0	0	0	1	0	1	0
mmu-miR-694	MIMAT0003474	NM_172306	Cyp4a12b	cytochrome P450, family 4, subfamily a, polypeptide 12B	0	0	1	0	0	0	0	1	0	1	0
mmu-miR-694	MIMAT0003474	NM_172307	Mbtps2	membrane-bound transcription factor peptidase, site 2	0	0	1	0	0	0	0	1	0	1	0
mmu-miR-694	MIMAT0003474	NM_172403	2810021J22Rik	RIKEN cDNA 2810021J22 gene	0	0	1	0	0	0	0	1	0	1	0
mmu-miR-694	MIMAT0003474	NM_172406	Trak2	trafficking protein, kinesin binding 2	0	0	1	0	0	0	0	1	0	1	0
mmu-miR-694	MIMAT0003474	NM_172407	Cdkn2aip	CDKN2A interacting protein	0	0	1	0	0	0	0	1	0	1	0
mmu-miR-694	MIMAT0003474	NM_172422	Fastkd2	FAST kinase domains 2	0	0	1	0	0	0	0	1	0	1	0
mmu-miR-694	MIMAT0003474	NM_172442	Dtx4	deltex 4 homolog (Drosophila)	0	0	1	0	0	0	0	1	0	1	0
mmu-miR-694	MIMAT0003474	NM_172449	Bzrap1	benzodiazapine receptor associated protein 1	0	0	1	0	0	0	0	1	0	1	0
mmu-miR-694	MIMAT0003474	NM_172454	Panx3	pannexin 3	0	0	1	0	0	0	0	1	0	1	0
mmu-miR-694	MIMAT0003474	NM_172456	Endogl1	endonuclease G-like 1	0	0	1	0	0	0	0	1	0	1	0
mmu-miR-694	MIMAT0003474	NM_172458	9030612M13Rik	RIKEN cDNA 9030612M13 gene	0	0	1	0	0	0	0	1	0	1	0
mmu-miR-694	MIMAT0003474	NM_172464	Daam1	dishevelled associated activator of morphogenesis 1	0	0	1	0	0	0	0	1	0	1	0
mmu-miR-694	MIMAT0003474	NM_172476	Tmc7	transmembrane channel-like gene family 7	0	0	1	0	0	0	0	1	0	1	0
mmu-miR-694	MIMAT0003474	NM_172492	Lrtm2	leucine-rich repeats and transmembrane domains 2	0	0	1	0	0	0	0	1	0	1	0
mmu-miR-694	MIMAT0003474	NM_172496	Cobl	cordon-bleu	0	0	1	0	0	0	0	1	0	1	0
mmu-miR-694	MIMAT0003474	NM_172501	Nhlrc3	NHL repeat containing 3	0	0	1	0	0	0	0	1	0	1	0
mmu-miR-694	MIMAT0003474	NM_172507	Sh3bgrl2	SH3 domain binding glutamic acid-rich protein like 2	0	0	1	0	0	0	0	1	0	1	0
mmu-miR-694	MIMAT0003474	NM_172512	Gabpb2	GA repeat binding protein, beta 2	0	0	1	0	0	0	0	1	0	1	0
mmu-miR-694	MIMAT0003474	NM_172543	5730593F17Rik	RIKEN cDNA 5730593F17 gene	0	0	1	0	0	0	0	1	0	1	0
mmu-miR-694	MIMAT0003474	NM_172553	Alx1	ALX homeobox 1	0	0	1	0	0	0	0	1	0	1	0
mmu-miR-694	MIMAT0003474	NM_172595	Arl15	ADP-ribosylation factor-like 15	0	0	1	0	0	0	0	1	0	1	0
mmu-miR-694	MIMAT0003474	NM_172601	Rab2b	RAB2B, member RAS oncogene family	0	0	1	0	0	0	0	1	0	1	0
mmu-miR-694	MIMAT0003474	NM_172604	Scara3	scavenger receptor class A, member 3	0	0	1	0	0	0	0	1	0	1	0
mmu-miR-694	MIMAT0003474	NM_172606	March6	membrane-associated ring finger (C3HC4) 6	0	0	1	0	0	0	0	1	0	1	0
mmu-miR-694	MIMAT0003474	NM_172610	Mpped1	metallophosphoesterase domain containing 1	0	0	1	0	0	0	0	1	0	1	0
mmu-miR-694	MIMAT0003474	NM_172616	C330027C09Rik	RIKEN cDNA C330027C09 gene	0	0	1	0	0	0	0	1	0	1	0
mmu-miR-694	MIMAT0003474	NM_172621	Clic5	chloride intracellular channel 5	0	0	1	0	0	0	0	1	0	1	0
mmu-miR-694	MIMAT0003474	NM_172652	4632411B12Rik	RIKEN cDNA 4632411B12 gene	0	0	1	0	0	0	0	1	0	1	0
mmu-miR-694	MIMAT0003474	NM_172661	5830434P21Rik	RIKEN cDNA 5830434P21 gene	0	0	1	0	0	0	0	1	0	1	0
mmu-miR-694	MIMAT0003474	NM_172673	Frmd5	FERM domain containing 5	0	0	1	0	0	0	0	1	0	1	0
mmu-miR-694	MIMAT0003474	NM_172674	Phf20	PHD finger protein 20	0	0	1	0	0	0	0	1	0	1	0
mmu-miR-694	MIMAT0003474	NM_172677	Ythdf3	YTH domain family 3	0	0	1	0	0	0	0	1	0	1	0
mmu-miR-694	MIMAT0003474	NM_172700	Zmpste24	zinc metallopeptidase, STE24 homolog (S. cerevisiae)	0	0	1	0	0	0	0	1	0	1	0
mmu-miR-694	MIMAT0003474	NM_172701	1810007P19Rik	RIKEN cDNA 1810007P19 gene	0	0	1	0	0	0	0	1	0	1	0
mmu-miR-694	MIMAT0003474	NM_172707	Ppp1cb	protein phosphatase 1, catalytic subunit, beta isoform	0	0	1	0	0	0	0	1	0	1	0
mmu-miR-694	MIMAT0003474	NM_172713	Sdad1	SDA1 domain containing 1	0	0	1	0	0	0	0	1	0	1	0
mmu-miR-694	MIMAT0003474	NM_172714	Lin54	lin-54 homolog (C. elegans)	0	0	1	0	0	0	0	1	0	1	0
mmu-miR-694	MIMAT0003474	NM_172715	Agpat9	1-acylglycerol-3-phosphate O-acyltransferase 9	0	0	1	0	0	0	0	1	0	1	0
mmu-miR-694	MIMAT0003474	NM_172752	Sorbs2	sorbin and SH3 domain containing 2	0	0	1	0	0	0	0	1	0	1	0
mmu-miR-694	MIMAT0003474	NM_172767	Loh11cr2a	loss of heterozygosity, 11, chromosomal region 2, gene A homolog (human)	0	0	1	0	0	0	0	1	0	1	0
mmu-miR-694	MIMAT0003474	NM_172773	Slc17a5	solute carrier family 17 (anion/sugar transporter), member 5	0	0	1	0	0	0	0	1	0	1	0
mmu-miR-694	MIMAT0003474	NM_172788	Sh3rf3	SH3 domain containing ring finger 3	0	0	1	0	0	0	0	1	0	1	0
mmu-miR-694	MIMAT0003474	NM_172805	Kcnh5	potassium voltage-gated channel, subfamily H (eag-related), member 5	0	0	1	0	0	0	0	1	0	1	0
mmu-miR-694	MIMAT0003474	NM_172814	Lrp12	low density lipoprotein-related protein 12	0	0	1	0	0	0	0	1	0	1	0
mmu-miR-694	MIMAT0003474	NM_172815	Rspo2	R-spondin 2 homolog (Xenopus laevis)	0	0	1	0	0	0	0	1	0	1	0
mmu-miR-694	MIMAT0003474	NM_172833	Malt1	mucosa associated lymphoid tissue lymphoma translocation gene 1	0	0	1	0	0	0	0	1	0	1	0
mmu-miR-694	MIMAT0003474	NM_172840	Vwa2	von Willebrand factor A domain containing 2	0	0	1	0	0	0	0	1	0	1	0
mmu-miR-694	MIMAT0003474	NM_172843	Tor1aip2	torsin A interacting protein 2	0	0	1	0	0	0	0	1	0	1	0
mmu-miR-694	MIMAT0003474	NM_172858	Pak7	p21 (CDKN1A)-activated kinase 7	0	0	1	0	0	0	0	1	0	1	0
mmu-miR-694	MIMAT0003474	NM_172860	Cbfa2t2	core-binding factor, runt domain, alpha subunit 2, translocated to, 2 (human)	0	0	1	0	0	0	0	1	0	1	0
mmu-miR-694	MIMAT0003474	NM_172861	Slc7a14	solute carrier family 7 (cationic amino acid transporter, y+ system), member 14	0	0	1	0	0	0	0	1	0	1	0
mmu-miR-694	MIMAT0003474	NM_172862	Frem2	Fras1 related extracellular matrix protein 2	0	0	1	0	0	0	0	1	0	1	0
mmu-miR-694	MIMAT0003474	NM_172868	Palm2	paralemmin 2	0	0	1	0	0	0	0	1	0	1	0
mmu-miR-694	MIMAT0003474	NM_172869	Frmd3	FERM domain containing 3	0	0	1	0	0	0	0	1	0	1	0
mmu-miR-694	MIMAT0003474	NM_172871	Klhl9	kelch-like 9 (Drosophila)	0	0	1	1	0	0	0	1	0	0	0
mmu-miR-694	MIMAT0003474	NM_172877	4732496O08Rik	RIKEN cDNA 4732496O08 gene	0	0	1	0	0	0	0	1	0	1	0
mmu-miR-694	MIMAT0003474	NM_172919	2210010B09Rik	RIKEN cDNA 2210010B09 gene	0	0	1	1	0	0	0	1	0	0	0
mmu-miR-694	MIMAT0003474	NM_172925	Klhl31	kelch-like 31 (Drosophila)	0	0	1	0	0	0	0	1	0	1	0
mmu-miR-694	MIMAT0003474	NM_172931	B230358A15Rik	RIKEN cDNA B230358A15 gene	0	0	1	1	0	0	0	1	0	0	0
mmu-miR-694	MIMAT0003474	NM_172965	Sap130	Sin3A associated protein	0	0	1	0	0	0	0	1	0	1	0
mmu-miR-694	MIMAT0003474	NM_172977	Gtf3c4	general transcription factor IIIC, polypeptide 4	0	0	1	0	0	0	0	1	0	1	0
mmu-miR-694	MIMAT0003474	NM_173034	Zfp398	zinc finger protein 398	0	0	1	0	0	0	0	1	0	1	0
mmu-miR-694	MIMAT0003474	NM_173037	Tmco7	transmembrane and coiled-coil domains 7	0	0	1	0	0	0	0	1	0	1	0
mmu-miR-694	MIMAT0003474	NM_173185	Csnk1g1	casein kinase 1, gamma 1	0	0	1	0	0	0	0	1	0	1	0
mmu-miR-694	MIMAT0003474	NM_173187	2310035C23Rik	RIKEN cDNA 2310035C23 gene	0	0	1	0	0	0	0	1	0	1	0
mmu-miR-694	MIMAT0003474	NM_173374	Sfrs1	splicing factor, arginine/serine-rich 1 (ASF/SF2)	0	0	1	0	0	0	0	1	0	1	0
mmu-miR-694	MIMAT0003474	NM_173386	E330016A19Rik	RIKEN cDNA E330016A19 gene	0	0	1	0	0	0	0	1	0	1	0
mmu-miR-694	MIMAT0003474	NM_173390	Nhsl1	NHS-like 1	0	0	1	0	0	0	0	1	0	1	0
mmu-miR-694	MIMAT0003474	NM_173398	Gpr171	G protein-coupled receptor 171	0	0	1	0	0	0	0	1	0	1	0
mmu-miR-694	MIMAT0003474	NM_173411	BC030500	cDNA sequence BC030500	0	0	1	0	0	0	0	1	0	1	0
mmu-miR-694	MIMAT0003474	NM_173420	D930020E02Rik	RIKEN cDNA D930020E02 gene	0	0	1	0	0	0	0	1	0	1	0
mmu-miR-694	MIMAT0003474	NM_173424	Zbtb37	zinc finger and BTB domain containing 37	0	0	1	0	0	0	0	1	0	1	0
mmu-miR-694	MIMAT0003474	NM_173429	Zfp775	zinc finger protein 775	0	0	1	0	0	0	0	1	0	1	0
mmu-miR-694	MIMAT0003474	NM_173439	Fbxo45	F-box protein 45	0	0	1	0	0	0	0	1	0	1	0
mmu-miR-694	MIMAT0003474	NM_173451	Arsj	arylsulfatase J	0	0	1	0	0	0	0	1	0	1	0
mmu-miR-694	MIMAT0003474	NM_173731	Hmgcll1	3-hydroxymethyl-3-methylglutaryl-Coenzyme A lyase-like 1	0	0	1	0	0	0	0	1	0	1	0
mmu-miR-694	MIMAT0003474	NM_173750	2700007P21Rik	RIKEN cDNA 2700007P21 gene	0	0	1	0	0	0	0	1	0	1	0
mmu-miR-694	MIMAT0003474	NM_173760	Hisppd1	histidine acid phosphatase domain containing 1	0	0	1	0	0	0	0	1	0	1	0
mmu-miR-694	MIMAT0003474	NM_173769	Zfp641	zinc finger protein 641	0	0	1	0	0	0	0	1	0	1	0
mmu-miR-694	MIMAT0003474	NM_173772	Neu4	sialidase 4	0	0	1	0	0	0	0	1	0	1	0
mmu-miR-694	MIMAT0003474	NM_173780	Klf8	Kruppel-like factor 8	0	0	1	0	0	0	0	1	0	1	0
mmu-miR-694	MIMAT0003474	NM_174848	BC043118	cDNA sequence BC043118	0	0	1	0	0	0	0	1	0	1	0
mmu-miR-694	MIMAT0003474	NM_174857	Mamdc2	MAM domain containing 2	0	0	1	0	0	0	0	1	0	1	0
mmu-miR-694	MIMAT0003474	NM_174868	C030011O14Rik	RIKEN cDNA C030011O14 gene	0	0	1	0	0	0	0	1	0	1	0
mmu-miR-694	MIMAT0003474	NM_174876	Impg2	interphotoreceptor matrix proteoglycan 2	0	0	1	0	0	0	0	1	0	1	0
mmu-miR-694	MIMAT0003474	NM_175003	AU040829	expressed sequence AU040829	0	0	1	0	0	0	0	1	0	1	0
mmu-miR-694	MIMAT0003474	NM_175013	Pgm5	phosphoglucomutase 5	0	0	1	0	0	0	0	1	0	1	0
mmu-miR-694	MIMAT0003474	NM_175088	Mdfic	MyoD family inhibitor domain containing	0	0	1	1	0	0	0	1	0	0	0
mmu-miR-694	MIMAT0003474	NM_175127	Fbxo28	F-box protein 28	0	0	1	0	0	0	0	1	0	1	0
mmu-miR-694	MIMAT0003474	NM_175143	Qrich1	glutamine-rich 1	0	0	1	0	0	0	0	1	0	1	0
mmu-miR-694	MIMAT0003474	NM_175153	2010321M09Rik	RIKEN cDNA 2010321M09 gene	0	0	1	0	0	0	0	1	0	1	0
mmu-miR-694	MIMAT0003474	NM_175164	Arhgap26	Rho GTPase activating protein 26	0	0	1	0	0	0	0	1	0	1	0
mmu-miR-694	MIMAT0003474	NM_175179	2810002O09Rik	RIKEN cDNA 2810002O09 gene	0	0	1	0	0	0	0	1	0	1	0
mmu-miR-694	MIMAT0003474	NM_175188	March1	membrane-associated ring finger (C3HC4) 1	0	0	1	1	0	0	0	1	0	0	0
mmu-miR-694	MIMAT0003474	NM_175199	Hspa12a	heat shock protein 12A	0	0	1	0	0	0	0	1	0	1	0
mmu-miR-694	MIMAT0003474	NM_175206	Fbxl22	F-box and leucine-rich repeat protein 22	0	0	1	0	0	0	0	1	0	1	0
mmu-miR-694	MIMAT0003474	NM_175212	Tmem65	transmembrane protein 65	0	0	1	1	0	0	0	1	0	0	0
mmu-miR-694	MIMAT0003474	NM_175213	4930486G11Rik	RIKEN cDNA 4930486G11 gene	0	0	1	0	0	0	0	1	0	1	0
mmu-miR-694	MIMAT0003474	NM_175219	C130026I21Rik	RIKEN cDNA C130026I21 gene	0	0	1	0	0	0	0	1	0	1	0
mmu-miR-694	MIMAT0003474	NM_175235	Brunol6	bruno-like 6, RNA binding protein (Drosophila)	0	0	1	0	0	0	0	1	0	1	0
mmu-miR-694	MIMAT0003474	NM_175238	Rif1	Rap1 interacting factor 1 homolog (yeast)	0	0	1	0	0	0	0	1	0	1	0
mmu-miR-694	MIMAT0003474	NM_175255	Sec24a	SEC24 related gene family, member A (S. cerevisiae)	0	0	1	0	0	0	0	1	0	1	0
mmu-miR-694	MIMAT0003474	NM_175268	A930008G19Rik	RIKEN cDNA A930008G19 gene	0	0	1	0	0	0	0	1	0	1	0
mmu-miR-694	MIMAT0003474	NM_175271	Lpar4	lysophosphatidic acid receptor 4	0	0	1	1	0	0	0	1	0	0	0
mmu-miR-694	MIMAT0003474	NM_175272	Nav2	neuron navigator 2	0	0	1	0	0	0	0	1	0	1	0
mmu-miR-694	MIMAT0003474	NM_175279	Rassf10	Ras association (RalGDS/AF-6) domain family (N-terminal) member 10	0	0	1	0	0	0	0	1	0	1	0
mmu-miR-694	MIMAT0003474	NM_175305	Lrrc19	leucine rich repeat containing 19	0	0	1	0	0	0	0	1	0	1	0
mmu-miR-694	MIMAT0003474	NM_175312	B630005N14Rik	RIKEN cDNA B630005N14 gene	0	0	1	1	0	0	0	1	0	0	0
mmu-miR-694	MIMAT0003474	NM_175316	Slco2b1	solute carrier organic anion transporter family, member 2b1	0	0	1	0	0	0	0	1	0	1	0
mmu-miR-694	MIMAT0003474	NM_175331	Nt5dc3	5"-nucleotidase domain containing 3	0	0	1	0	0	0	0	1	0	1	0
mmu-miR-694	MIMAT0003474	NM_175335	Gtf2a1	general transcription factor II A, 1	0	0	1	0	0	0	0	1	0	1	0
mmu-miR-694	MIMAT0003474	NM_175341	Mbnl2	muscleblind-like 2	0	0	1	0	0	0	0	1	0	1	0
mmu-miR-694	MIMAT0003474	NM_175392	5730472N09Rik	RIKEN cDNA 5730472N09 gene	0	0	1	0	0	0	0	1	0	1	0
mmu-miR-694	MIMAT0003474	NM_175398	6530418L21Rik	RIKEN cDNA 6530418L21 gene	0	0	1	0	0	0	0	1	0	1	0
mmu-miR-694	MIMAT0003474	NM_175400	Sephs1	selenophosphate synthetase 1	0	0	1	0	0	0	0	1	0	1	0
mmu-miR-694	MIMAT0003474	NM_175417	9530008L14Rik	RIKEN cDNA 9530008L14 gene	0	0	1	0	0	0	0	1	0	1	0
mmu-miR-694	MIMAT0003474	NM_175445	Rassf2	Ras association (RalGDS/AF-6) domain family member 2	0	0	1	0	0	0	0	1	0	1	0
mmu-miR-694	MIMAT0003474	NM_175448	Rlbp1l2	retinaldehyde binding protein 1-like 2	0	0	1	0	0	0	0	1	0	1	0
mmu-miR-694	MIMAT0003474	NM_175459	Glis3	GLIS family zinc finger 3	0	0	1	0	0	0	0	1	0	1	0
mmu-miR-694	MIMAT0003474	NM_175460	Nmnat2	nicotinamide nucleotide adenylyltransferase 2	0	0	1	0	0	0	0	1	0	1	0
mmu-miR-694	MIMAT0003474	NM_175461	C030014K22Rik	RIKEN cDNA C030014K22 gene	0	0	1	0	0	0	0	1	0	1	0
mmu-miR-694	MIMAT0003474	NM_175470	Gpr61	G protein-coupled receptor 61	0	0	1	0	0	0	0	1	0	1	0
mmu-miR-694	MIMAT0003474	NM_175475	Cyp26b1	cytochrome P450, family 26, subfamily b, polypeptide 1	0	0	1	0	0	0	0	1	0	1	0
mmu-miR-694	MIMAT0003474	NM_175489	Osbpl8	oxysterol binding protein-like 8	0	0	1	0	0	0	0	1	0	1	0
mmu-miR-694	MIMAT0003474	NM_175494	Zfp367	zinc finger protein 367	0	0	1	0	0	0	0	1	0	1	0
mmu-miR-694	MIMAT0003474	NM_175495	Gpr150	G protein-coupled receptor 150	0	0	1	0	0	0	0	1	0	1	0
mmu-miR-694	MIMAT0003474	NM_175511	A130092J06Rik	RIKEN cDNA A130092J06 gene	0	0	1	0	0	0	0	1	0	1	0
mmu-miR-694	MIMAT0003474	NM_175523	Ppm1k	protein phosphatase 1K (PP2C domain containing)	0	0	1	0	0	0	0	1	0	1	0
mmu-miR-694	MIMAT0003474	NM_175541	Mum1l1	melanoma associated antigen (mutated) 1-like 1	0	0	1	0	0	0	0	1	0	1	0
mmu-miR-694	MIMAT0003474	NM_175631	Cbln4	cerebellin 4 precursor protein	0	0	1	0	0	0	0	1	0	1	0
mmu-miR-694	MIMAT0003474	NM_175647	Dmrta1	doublesex and mab-3 related transcription factor like family A1	0	0	1	0	0	0	0	1	0	1	0
mmu-miR-694	MIMAT0003474	NM_175681	Glp2r	glucagon-like peptide 2 receptor	0	0	1	0	0	0	0	1	0	1	0
mmu-miR-694	MIMAT0003474	NM_175936	Vmn2r81	vomeronasal 2, receptor 81	0	0	1	1	0	0	0	1	0	0	0
mmu-miR-694	MIMAT0003474	NM_176832	Spire1	spire homolog 1 (Drosophila)	0	0	1	0	0	0	0	1	0	1	0
mmu-miR-694	MIMAT0003474	NM_176836	2810485I05Rik	RIKEN cDNA 2810485I05 gene	0	0	1	0	0	0	0	1	0	1	0
mmu-miR-694	MIMAT0003474	NM_176837	Arhgap18	Rho GTPase activating protein 18	0	0	1	0	0	0	0	1	0	1	0
mmu-miR-694	MIMAT0003474	NM_176902	1110014K08Rik	RIKEN cDNA 1110014K08 gene	0	0	1	0	0	0	0	1	0	1	0
mmu-miR-694	MIMAT0003474	NM_176958	Hif1an	hypoxia-inducible factor 1, alpha subunit inhibitor	0	0	1	0	0	0	0	1	0	1	0
mmu-miR-694	MIMAT0003474	NM_176959	Fbxl7	F-box and leucine-rich repeat protein 7	0	0	1	0	0	0	0	1	0	1	0
mmu-miR-694	MIMAT0003474	NM_176965	Efcab5	EF-hand calcium binding domain 5	0	0	1	0	0	0	0	1	0	1	0
mmu-miR-694	MIMAT0003474	NM_176966	Fsd1l	fibronectin type III and SPRY domain containing 1-like	0	0	1	0	0	0	0	1	0	1	0
mmu-miR-694	MIMAT0003474	NM_176996	Smo	smoothened homolog (Drosophila)	0	0	1	0	0	0	0	1	0	1	0
mmu-miR-694	MIMAT0003474	NM_177013	6332401O19Rik	RIKEN cDNA 6332401O19 gene	0	0	1	0	0	0	0	1	0	1	0
mmu-miR-694	MIMAT0003474	NM_177033	Vwc2	von Willebrand factor C domain containing 2	0	0	1	0	0	0	0	1	0	1	0
mmu-miR-694	MIMAT0003474	NM_177054	Casc4	cancer susceptibility candidate 4	0	0	1	1	0	0	0	1	0	0	0
mmu-miR-694	MIMAT0003474	NM_177059	Fstl4	follistatin-like 4	0	0	1	0	0	0	0	1	0	1	0
mmu-miR-694	MIMAT0003474	NM_177089	Tacc1	transforming, acidic coiled-coil containing protein 1	0	0	1	0	0	0	0	1	0	1	0
mmu-miR-694	MIMAT0003474	NM_177092	Msrb3	methionine sulfoxide reductase B3	0	0	1	0	0	0	0	1	0	1	0
mmu-miR-694	MIMAT0003474	NM_177093	Lrrc58	leucine rich repeat containing 58	0	0	1	0	0	0	0	1	0	1	0
mmu-miR-694	MIMAT0003474	NM_177133	E330018D03Rik	RIKEN cDNA E330018D03 gene	0	0	1	0	0	0	0	1	0	1	0
mmu-miR-694	MIMAT0003474	NM_177167	Ppm1e	protein phosphatase 1E (PP2C domain containing)	0	0	1	0	0	0	0	1	0	1	0
mmu-miR-694	MIMAT0003474	NM_177178	Lmbrd2	LMBR1 domain containing 2	0	0	1	1	0	0	0	1	0	0	0
mmu-miR-694	MIMAT0003474	NM_177192	D030011O10Rik	RIKEN cDNA D030011O10 gene	0	0	1	0	0	0	0	1	0	1	0
mmu-miR-694	MIMAT0003474	NM_177193	Islr2	immunoglobulin superfamily containing leucine-rich repeat 2	0	0	1	0	0	0	0	1	0	1	0
mmu-miR-694	MIMAT0003474	NM_177225	Samd12	sterile alpha motif domain containing 12	0	0	1	0	0	0	0	1	0	1	0
mmu-miR-694	MIMAT0003474	NM_177239	Mysm1	myb-like, SWIRM and MPN domains 1	0	0	1	0	0	0	0	1	0	1	0
mmu-miR-694	MIMAT0003474	NM_177243	Slc26a9	solute carrier family 26, member 9	0	0	1	0	0	0	0	1	0	1	0
mmu-miR-694	MIMAT0003474	NM_177261	Kndc1	kinase non-catalytic C-lobe domain (KIND) containing 1	0	0	1	0	0	0	0	1	0	1	0
mmu-miR-694	MIMAT0003474	NM_177280	B230206H07Rik	RIKEN cDNA B230206H07 gene	0	0	1	0	0	0	0	1	0	1	0
mmu-miR-694	MIMAT0003474	NM_177341	Trpm3	transient receptor potential cation channel, subfamily M, member 3	0	0	1	0	0	0	0	1	0	1	0
mmu-miR-694	MIMAT0003474	NM_177343	Camk1d	calcium/calmodulin-dependent protein kinase ID	0	0	1	0	0	0	0	1	0	1	0
mmu-miR-694	MIMAT0003474	NM_177345	Mapkap1	mitogen-activated protein kinase associated protein 1	0	0	1	0	0	0	0	1	0	1	0
mmu-miR-694	MIMAT0003474	NM_177359	6030490I01Rik	RIKEN cDNA 6030490I01 gene	0	0	1	0	0	0	0	1	0	1	0
mmu-miR-694	MIMAT0003474	NM_177371	Tnfsf15	tumor necrosis factor (ligand) superfamily, member 15	0	0	1	0	0	0	0	1	0	1	0
mmu-miR-694	MIMAT0003474	NM_177382	Cyp2r1	cytochrome P450, family 2, subfamily r, polypeptide 1	0	0	1	0	0	0	0	1	0	1	0
mmu-miR-694	MIMAT0003474	NM_177386	Sfmbt2	Scm-like with four mbt domains 2	0	0	1	0	0	0	0	1	0	1	0
mmu-miR-694	MIMAT0003474	NM_177406	Cyp4a12a	cytochrome P450, family 4, subfamily a, polypeptide 12a	0	0	1	0	0	0	0	1	0	1	0
mmu-miR-694	MIMAT0003474	NM_177462	Zmym6	zinc finger, MYM-type 6	0	0	1	0	0	0	0	1	0	1	0
mmu-miR-694	MIMAT0003474	NM_177469	Gpr123	G protein-coupled receptor 123	0	0	1	0	0	0	0	1	0	1	0
mmu-miR-694	MIMAT0003474	NM_177546	Pcyt1b	phosphate cytidylyltransferase 1, choline, beta isoform	0	0	1	0	0	0	0	1	0	1	0
mmu-miR-694	MIMAT0003474	NM_177547	Sgk3	serum/glucocorticoid regulated kinase 3	0	0	1	0	0	0	0	1	0	1	0
mmu-miR-694	MIMAT0003474	NM_177583	Aph1b	anterior pharynx defective 1b homolog (C. elegans)	0	0	1	0	0	0	0	1	0	1	0
mmu-miR-694	MIMAT0003474	NM_177588	Thnsl1	threonine synthase-like 1 (bacterial)	0	0	1	0	0	0	0	1	0	1	0
mmu-miR-694	MIMAT0003474	NM_177664	D3Bwg0562e	DNA segment, Chr 3, Brigham & Women"s Genetics 0562 expressed	0	0	1	0	0	0	0	1	0	1	0
mmu-miR-694	MIMAT0003474	NM_177665	EG229862	predicted gene, EG229862	0	0	1	0	0	0	0	1	0	1	0
mmu-miR-694	MIMAT0003474	NM_177681	Zfp12	zinc finger protein 12	0	0	1	0	0	0	0	1	0	1	0
mmu-miR-694	MIMAT0003474	NM_177686	Clec12a	C-type lectin domain family 12, member a	0	0	1	0	0	0	0	1	0	1	0
mmu-miR-694	MIMAT0003474	NM_177687	Crebl2	cAMP responsive element binding protein-like 2	0	0	1	0	0	0	0	1	0	1	0
mmu-miR-694	MIMAT0003474	NM_177694	Tmem16e	transmembrane protein 16E	0	0	1	0	0	0	0	1	0	1	0
mmu-miR-694	MIMAT0003474	NM_177698	Psd3	pleckstrin and Sec7 domain containing 3	0	0	1	0	0	0	0	1	0	1	0
mmu-miR-694	MIMAT0003474	NM_177712	C330011K17Rik	RIKEN cDNA C330011K17 gene	0	0	1	0	0	0	0	1	0	1	0
mmu-miR-694	MIMAT0003474	NM_177715	Kctd12	potassium channel tetramerisation domain containing 12	0	0	1	0	0	0	0	1	0	1	0
mmu-miR-694	MIMAT0003474	NM_177725	Lrrc8a	leucine rich repeat containing 8A	0	0	1	0	0	0	0	1	0	1	0
mmu-miR-694	MIMAT0003474	NM_177763	Lhfpl4	lipoma HMGIC fusion partner-like protein 4	0	0	1	0	0	0	0	1	0	1	0
mmu-miR-694	MIMAT0003474	NM_177771	Klhl18	kelch-like 18 (Drosophila)	0	0	1	0	0	0	0	1	0	1	0
mmu-miR-694	MIMAT0003474	NM_177780	Dock5	dedicator of cytokinesis 5	0	0	1	0	0	0	0	1	0	1	0
mmu-miR-694	MIMAT0003474	NM_177814	Erc2	ELKS/RAB6-interacting/CAST family member 2	0	0	1	0	0	0	0	1	0	1	0
mmu-miR-694	MIMAT0003474	NM_177854	6030405A18Rik	RIKEN cDNA 6030405A18 gene	0	0	1	0	0	0	0	1	0	1	0
mmu-miR-694	MIMAT0003474	NM_178076	Mcf2l	mcf.2 transforming sequence-like	0	0	1	0	0	0	0	1	0	1	0
mmu-miR-694	MIMAT0003474	NM_178119	Centg2	centaurin, gamma 2	0	0	1	0	0	0	0	1	0	1	0
mmu-miR-694	MIMAT0003474	NM_178164	Rod1	ROD1 regulator of differentiation 1 (S. pombe)	0	0	1	0	0	0	0	1	0	1	0
mmu-miR-694	MIMAT0003474	NM_178227	Scn3b	sodium channel, voltage-gated, type III, beta	0	0	1	0	0	0	0	1	0	1	0
mmu-miR-694	MIMAT0003474	NM_178258	Il22ra2	interleukin 22 receptor, alpha 2	0	0	1	1	0	0	0	1	0	0	0
mmu-miR-694	MIMAT0003474	NM_178278	Caps2	calcyphosphine 2	0	0	1	0	0	0	0	1	0	1	0
mmu-miR-694	MIMAT0003474	NM_178377	Commd10	COMM domain containing 10	0	0	1	0	0	0	0	1	0	1	0
mmu-miR-694	MIMAT0003474	NM_178411	Zfp334	zinc finger protein 334	0	0	1	0	0	0	0	1	0	1	0
mmu-miR-694	MIMAT0003474	NM_178417	BC050078	cDNA sequence BC050078	0	0	1	0	0	0	0	1	0	1	0
mmu-miR-694	MIMAT0003474	NM_178590	Ikbkg	inhibitor of kappaB kinase gamma	0	0	1	0	0	0	0	1	0	1	0
mmu-miR-694	MIMAT0003474	NM_178602	Grinl1a	glutamate receptor, ionotropic, N-methyl D-aspartate-like 1A	0	0	1	0	0	0	0	1	0	1	0
mmu-miR-694	MIMAT0003474	NM_178607	Rnf24	ring finger protein 24	0	0	1	0	0	0	0	1	0	1	0
mmu-miR-694	MIMAT0003474	NM_178610	Krr1	KRR1, small subunit (SSU) processome component, homolog (yeast)	0	0	1	0	0	0	0	1	0	1	0
mmu-miR-694	MIMAT0003474	NM_178613	4933433P14Rik	RIKEN cDNA 4933433P14 gene	0	0	1	0	0	0	0	1	0	1	0
mmu-miR-694	MIMAT0003474	NM_178617	Necab1	N-terminal EF-hand calcium binding protein 1	0	0	1	0	0	0	0	1	0	1	0
mmu-miR-694	MIMAT0003474	NM_178642	Tmem16a	transmembrane protein 16A	0	0	1	0	0	0	0	1	0	1	0
mmu-miR-694	MIMAT0003474	NM_178661	Creb3l2	cAMP responsive element binding protein 3-like 2	0	0	1	0	0	0	0	1	0	1	0
mmu-miR-694	MIMAT0003474	NM_178665	Lpp	LIM domain containing preferred translocation partner in lipoma	0	0	1	0	0	0	0	1	0	1	0
mmu-miR-694	MIMAT0003474	NM_178670	8030462N17Rik	RIKEN cDNA 8030462N17 gene	0	0	1	0	0	0	0	1	0	1	0
mmu-miR-694	MIMAT0003474	NM_178673	Fstl5	follistatin-like 5	0	0	1	0	0	0	0	1	0	1	0
mmu-miR-694	MIMAT0003474	NM_178676	Entpd3	ectonucleoside triphosphate diphosphohydrolase 3	0	0	1	0	0	0	0	1	0	1	0
mmu-miR-694	MIMAT0003474	NM_178679	Zfp365	zinc finger protein 365	0	0	1	0	0	0	0	1	0	1	0
mmu-miR-694	MIMAT0003474	NM_178691	Yod1	YOD1 OTU deubiquitinating enzyme 1 homologue (S. cerevisiae)	0	0	1	0	0	0	0	1	0	1	0
mmu-miR-694	MIMAT0003474	NM_178704	Dpy19l3	dpy-19-like 3 (C. elegans)	0	0	1	0	0	0	0	1	0	1	0
mmu-miR-694	MIMAT0003474	NM_178712	Gpr64	G protein-coupled receptor 64	0	0	1	0	0	0	0	1	0	1	0
mmu-miR-694	MIMAT0003474	NM_178714	Lrfn5	leucine rich repeat and fibronectin type III domain containing 5	0	0	1	1	0	0	0	1	0	0	0
mmu-miR-694	MIMAT0003474	NM_178715	Tmem30b	transmembrane protein 30B	0	0	1	0	0	0	0	1	0	1	0
mmu-miR-694	MIMAT0003474	NM_178728	Napepld	N-acyl phosphatidylethanolamine phospholipase D	0	0	1	0	0	0	0	1	0	1	0
mmu-miR-694	MIMAT0003474	NM_178731	Lrrtm4	leucine rich repeat transmembrane neuronal 4	0	0	1	1	0	0	0	1	0	0	0
mmu-miR-694	MIMAT0003474	NM_178736	Elmod2	ELMO domain containing 2	0	0	1	0	0	0	0	1	0	1	0
mmu-miR-694	MIMAT0003474	NM_178737	AW551984	expressed sequence AW551984	0	0	1	0	0	0	0	1	0	1	0
mmu-miR-694	MIMAT0003474	NM_178749	Stk32a	serine/threonine kinase 32A	0	0	1	0	0	0	0	1	0	1	0
mmu-miR-694	MIMAT0003474	NM_178750	Ss18l1	synovial sarcoma translocation gene on chromosome 18-like 1	0	0	1	0	0	0	0	1	0	1	0
mmu-miR-694	MIMAT0003474	NM_178764	B930006L02Rik	RIKEN cDNA B930006L02 gene	0	0	1	0	0	0	0	1	0	1	0
mmu-miR-694	MIMAT0003474	NM_178773	Tmem16d	transmembrane protein 16D (eight membrane-spanning domains)	0	0	1	0	0	0	0	1	0	1	0
mmu-miR-694	MIMAT0003474	NM_178774	Prr18	proline rich region 18	0	0	1	0	0	0	0	1	0	1	0
mmu-miR-694	MIMAT0003474	NM_178854	Cnot6l	CCR4-NOT transcription complex, subunit 6-like	0	0	1	0	0	0	0	1	0	1	0
mmu-miR-694	MIMAT0003474	NM_178878	Hadha	hydroxyacyl-Coenzyme A dehydrogenase/3-ketoacyl-Coenzyme A thiolase/enoyl-Coenzyme A hydratase (trifunctional protein), alpha subunit	0	0	1	0	0	0	0	1	0	1	0
mmu-miR-694	MIMAT0003474	NM_178892	Tiparp	TCDD-inducible poly(ADP-ribose) polymerase	0	0	1	0	0	0	0	1	0	1	0
mmu-miR-694	MIMAT0003474	NM_178897	Tyw1	tRNA-yW synthesizing protein 1 homolog (S. cerevisiae)	0	0	1	0	0	0	0	1	0	1	0
mmu-miR-694	MIMAT0003474	NM_178912	Fancm	Fanconi anemia, complementation group M	0	0	1	0	0	0	0	1	0	1	0
mmu-miR-694	MIMAT0003474	NM_178920	Mal2	mal, T-cell differentiation protein 2	0	0	1	0	0	0	0	1	0	1	0
mmu-miR-694	MIMAT0003474	NM_178939	Pdrg1	p53 and DNA damage regulated 1	0	0	1	0	0	0	0	1	0	1	0
mmu-miR-694	MIMAT0003474	NM_180958	Ccdc79	coiled-coil domain containing 79	0	0	1	0	0	0	0	1	0	1	0
mmu-miR-694	MIMAT0003474	NM_181071	Tanc2	tetratricopeptide repeat, ankyrin repeat and coiled-coil containing 2	0	0	1	0	0	0	0	1	0	1	0
mmu-miR-694	MIMAT0003474	NM_181273	Heph	hephaestin	0	0	1	0	0	0	0	1	0	1	0
mmu-miR-694	MIMAT0003474	NM_181322	Ctcf	CCCTC-binding factor	0	0	1	0	0	0	0	1	0	1	0
mmu-miR-694	MIMAT0003474	NM_181326	Zfp521	zinc finger protein 521	0	0	1	0	0	0	0	1	0	1	0
mmu-miR-694	MIMAT0003474	NM_181399	Usp6nl	USP6 N-terminal like	0	0	1	0	0	0	0	1	0	1	0
mmu-miR-694	MIMAT0003474	NM_181411	Aftph	aftiphilin	0	0	1	0	0	0	0	1	0	1	0
mmu-miR-694	MIMAT0003474	NM_181412	Zbed4	zinc finger, BED domain containing 4	0	0	1	0	0	0	0	1	0	1	0
mmu-miR-694	MIMAT0003474	NM_181419	BC050092	cDNA sequence BC050092	0	0	1	1	0	0	0	1	0	0	0
mmu-miR-694	MIMAT0003474	NM_181529	Syt15	synaptotagmin XV	0	0	1	0	0	0	0	1	0	1	0
mmu-miR-694	MIMAT0003474	NM_181585	Pik3r3	phosphatidylinositol 3 kinase, regulatory subunit, polypeptide 3 (p55)	0	0	1	0	0	0	0	1	0	1	0
mmu-miR-694	MIMAT0003474	NM_181595	Ppp1r9a	protein phosphatase 1, regulatory (inhibitor) subunit 9A	0	0	1	0	0	0	0	1	0	1	0
mmu-miR-694	MIMAT0003474	NM_181649	2310002B06Rik	RIKEN cDNA 2310002B06 gene	0	0	1	0	0	0	0	1	0	1	0
mmu-miR-694	MIMAT0003474	NM_181815	4930534B04Rik	RIKEN cDNA 4930534B04 gene	0	0	1	0	0	0	0	1	0	1	0
mmu-miR-694	MIMAT0003474	NM_181853	Trim66	tripartite motif-containing 66	0	0	1	0	0	0	0	1	0	1	0
mmu-miR-694	MIMAT0003474	NM_182716	Nfasc	neurofascin	0	0	1	0	0	0	0	1	0	1	0
mmu-miR-694	MIMAT0003474	NM_182808	C630007B19Rik	RIKEN cDNA C630007B19 gene	0	0	1	0	0	0	0	1	0	1	0
mmu-miR-694	MIMAT0003474	NM_182839	Tppp	tubulin polymerization promoting protein	0	0	1	0	0	0	0	1	0	1	0
mmu-miR-694	MIMAT0003474	NM_182959	Slc17a8	solute carrier family 17 (sodium-dependent inorganic phosphate cotransporter), member 8	0	0	1	0	0	0	0	1	0	1	0
mmu-miR-694	MIMAT0003474	NM_182994	Arl5a	ADP-ribosylation factor-like 5A	0	0	1	0	0	0	0	1	0	1	0
mmu-miR-694	MIMAT0003474	NM_183027	Ap1s3	adaptor-related protein complex AP-1, sigma 3	0	0	1	1	0	0	0	1	0	0	0
mmu-miR-694	MIMAT0003474	NM_183028	Pcmtd1	protein-L-isoaspartate (D-aspartate) O-methyltransferase domain containing 1	0	0	1	0	0	0	0	1	0	1	0
mmu-miR-694	MIMAT0003474	NM_183037	Trim46	tripartite motif-containing 46	0	0	1	0	0	0	0	1	0	1	0
mmu-miR-694	MIMAT0003474	NM_183167	AI987944	expressed sequence AI987944	0	0	1	0	0	0	0	1	0	1	0
mmu-miR-694	MIMAT0003474	NM_183174	Homez	homeodomain leucine zipper-encoding gene	0	0	1	0	0	0	0	1	0	1	0
mmu-miR-694	MIMAT0003474	NM_183183	Gprin3	GPRIN family member 3	0	0	1	0	0	0	0	1	0	1	0
mmu-miR-694	MIMAT0003474	NM_183217	Dennd1b	DENN/MADD domain containing 1B	0	0	1	1	0	0	0	1	0	0	0
mmu-miR-694	MIMAT0003474	NM_183221	Fat4	FAT tumor suppressor homolog 4 (Drosophila)	0	0	1	0	0	0	0	1	0	1	0
mmu-miR-694	MIMAT0003474	NM_183428	Epb4.1	erythrocyte protein band 4.1	0	0	1	0	0	0	0	1	0	1	0
mmu-miR-694	MIMAT0003474	NM_194268	Onecut2	one cut domain, family member 2	0	0	1	0	0	0	0	1	0	1	0
mmu-miR-694	MIMAT0003474	NM_194334	Tbc1d2b	TBC1 domain family, member 2B	0	0	1	0	0	0	0	1	0	1	0
mmu-miR-694	MIMAT0003474	NM_194464	Mrvi1	MRV integration site 1	0	0	1	0	0	0	0	1	0	1	0
mmu-miR-694	MIMAT0003474	NM_197940	Wipf2	WAS/WASL interacting protein family, member 2	0	0	1	0	0	0	0	1	0	1	0
mmu-miR-694	MIMAT0003474	NM_198006	6330578E17Rik	RIKEN cDNA 6330578E17 gene	0	0	1	0	0	0	0	1	0	1	0
mmu-miR-694	MIMAT0003474	NM_198010	Ankrd17	ankyrin repeat domain 17	0	0	1	0	0	0	0	1	0	1	0
mmu-miR-694	MIMAT0003474	NM_198022	Tnrc6c	trinucleotide repeat containing 6C	0	0	1	0	0	0	0	1	0	1	0
mmu-miR-694	MIMAT0003474	NM_198030	Hsd17b13	hydroxysteroid (17-beta) dehydrogenase 13	0	0	1	0	0	0	0	1	0	1	0
mmu-miR-694	MIMAT0003474	NM_198035	Zbtb39	zinc finger and BTB domain containing 39	0	0	1	0	0	0	0	1	0	1	0
mmu-miR-694	MIMAT0003474	NM_198052	Tbx3	T-box 3	0	0	1	0	0	0	0	1	0	1	0
mmu-miR-694	MIMAT0003474	NM_198090	Hnrnpa3	heterogeneous nuclear ribonucleoprotein A3	0	0	1	0	0	0	0	1	0	1	0
mmu-miR-694	MIMAT0003474	NM_198093	Elmo1	engulfment and cell motility 1, ced-12 homolog (C. elegans)	0	0	1	0	0	0	0	1	0	1	0
mmu-miR-694	MIMAT0003474	NM_198103	Exoc8	exocyst complex component 8	0	0	1	0	0	0	0	1	0	1	0
mmu-miR-694	MIMAT0003474	NM_198105	ORF34	open reading frame 34	0	0	1	0	0	0	0	1	0	1	0
mmu-miR-694	MIMAT0003474	NM_198111	Akap6	A kinase (PRKA) anchor protein 6	0	0	1	0	0	0	0	1	0	1	0
mmu-miR-694	MIMAT0003474	NM_198127	Abi2	abl-interactor 2	0	0	1	0	0	0	0	1	0	1	0
mmu-miR-694	MIMAT0003474	NM_198300	Cpeb3	cytoplasmic polyadenylation element binding protein 3	0	0	1	1	0	0	0	1	0	0	0
mmu-miR-694	MIMAT0003474	NM_198409	Rai2	retinoic acid induced 2	0	0	1	0	0	0	0	1	0	1	0
mmu-miR-694	MIMAT0003474	NM_198412	Dnajc6	DnaJ (Hsp40) homolog, subfamily C, member 6	0	0	1	0	0	0	0	1	0	1	0
mmu-miR-694	MIMAT0003474	NM_198620	Rundc3b	RUN domain containing 3B	0	0	1	0	0	0	0	1	0	1	0
mmu-miR-694	MIMAT0003474	NM_198636	Acss3	acyl-CoA synthetase short-chain family member 3	0	0	1	1	0	0	0	1	0	0	0
mmu-miR-694	MIMAT0003474	NM_198654	Nsl1	NSL1, MIND kinetochore complex component, homolog (S. cerevisiae)	0	0	1	0	0	0	0	1	0	1	0
mmu-miR-694	MIMAT0003474	NM_198664	Tbc1d2	TBC1 domain family, member 2	0	0	1	0	0	0	0	1	0	1	0
mmu-miR-694	MIMAT0003474	NM_198703	Wnk1	WNK lysine deficient protein kinase 1	0	0	1	0	0	0	0	1	0	1	0
mmu-miR-694	MIMAT0003474	NM_199007	Sgol2	shugoshin-like 2 (S. pombe)	0	0	1	0	0	0	0	1	0	1	0
mmu-miR-694	MIMAT0003474	NM_199017	9230110C19Rik	RIKEN cDNA 9230110C19 gene	0	0	1	0	0	0	0	1	0	1	0
mmu-miR-694	MIMAT0003474	NM_199021	Dpp10	dipeptidylpeptidase 10	0	0	1	0	0	0	0	1	0	1	0
mmu-miR-694	MIMAT0003474	NM_199028	AK122525	cDNA sequence AK122525	0	0	1	0	0	0	0	1	0	1	0
mmu-miR-694	MIMAT0003474	NM_199038	Casc4	cancer susceptibility candidate 4	0	0	1	1	0	0	0	1	0	0	0
mmu-miR-694	MIMAT0003474	NM_199056	Ippk	inositol 1,3,4,5,6-pentakisphosphate 2-kinase	0	0	1	0	0	0	0	1	0	1	0
mmu-miR-694	MIMAT0003474	NM_199157	Ifnk	interferon kappa	0	0	1	0	0	0	0	1	0	1	0
mmu-miR-694	MIMAT0003474	NM_199196	Suz12	suppressor of zeste 12 homolog (Drosophila)	0	0	1	0	0	0	0	1	0	1	0
mmu-miR-694	MIMAT0003474	NM_199299	Phf15	PHD finger protein 15	0	0	1	0	0	0	0	1	0	1	0
mmu-miR-694	MIMAT0003474	NM_199323	Tacc1	transforming, acidic coiled-coil containing protein 1	0	0	1	0	0	0	0	1	0	1	0
mmu-miR-694	MIMAT0003474	NM_199476	Rrm2b	ribonucleotide reductase M2 B (TP53 inducible)	0	0	1	0	0	0	0	1	0	1	0
mmu-miR-694	MIMAT0003474	NM_201243	Pcdha8	protocadherin alpha 8	0	0	1	0	0	0	0	1	0	1	0
mmu-miR-694	MIMAT0003474	NM_201367	Gpr176	G protein-coupled receptor 176	0	0	1	0	0	0	0	1	0	1	0
mmu-miR-694	MIMAT0003474	NM_201531	Kcnf1	potassium voltage-gated channel, subfamily F, member 1	0	0	1	0	0	0	0	1	0	1	0
mmu-miR-694	MIMAT0003474	NM_201640	Cyp4a31	cytochrome P450, family 4, subfamily a, polypeptide 31	0	0	1	0	0	0	0	1	0	1	0
mmu-miR-694	MIMAT0003474	NM_201642	Ugt1a7c	UDP glucuronosyltransferase 1 family, polypeptide A7C	0	0	1	0	0	0	0	1	0	1	0
mmu-miR-694	MIMAT0003474	NM_203507	Rwdd4a	RWD domain containing 4A	0	0	1	1	0	0	0	1	0	0	0
[truncated: 67 more rows]
