# Supplementary material for: Melatonin and Leishmania amazonensis Infection Altered miR-294, miR-30e, and miR-302d Impacting on Tnf, Mcp-1, and Nos2 Expression
Source: Front Cell Infect Microbiol. 2019 Mar 20;9:60. doi: 10.3389/fcimb.2019.00060 (PMC6435487; doi:10.3389/fcimb.2019.00060)
Supplement: Supplementary Table 8 — Predicted mRNA-targets for miR-721. The miRNA-mRNA interaction was predicted using miRecord tools (http://c1.accurascience.com/miRecords/) based in the integration of various prediction tools: DIANA-microT, MicroInspector, miRanda, MirTarget2, miTarget, NBmiRTar, PicTar, PITA, RNA22, RNAhybrid, and TargetScan/TargertScanS. [file Table_8.XLS]

# "1" : interaction predicted; "0" : interaction not predicted.
miRNA ID	miRNA Acc	Refseq	Symbol	Description	diana	microinspector	miranda	mirtarget2	mitarget	nbmirtar	pictar	pita	rna22	rnahybrid	targetscan
mmu-miR-721	MIMAT0003515	NM_001003909	Ankib1	ankyrin repeat and IBR domain containing 1	0	0	1	1	0	0	0	1	0	1	0
mmu-miR-721	MIMAT0003515	NM_001005423	Mreg	melanoregulin	0	0	1	1	0	0	0	1	0	1	0
mmu-miR-721	MIMAT0003515	NM_001005868	Erbb2ip	Erbb2 interacting protein	0	0	1	1	0	0	0	1	0	1	0
mmu-miR-721	MIMAT0003515	NM_001008550	Zfyve26	zinc finger, FYVE domain containing 26	0	0	1	1	0	0	0	1	0	1	0
mmu-miR-721	MIMAT0003515	NM_001008785	Kbtbd8	kelch repeat and BTB (POZ) domain containing 8	0	0	1	1	0	0	0	1	0	1	0
mmu-miR-721	MIMAT0003515	NM_001012330	Zfp238	zinc finger protein 238	0	0	1	1	0	0	0	1	0	1	0
mmu-miR-721	MIMAT0003515	NM_001013367	Prkaa1	protein kinase, AMP-activated, alpha 1 catalytic subunit	0	0	1	1	0	0	0	1	0	1	0
mmu-miR-721	MIMAT0003515	NM_001025577	Maf	avian musculoaponeurotic fibrosarcoma (v-maf) AS42 oncogene homolog	0	0	1	1	0	0	0	1	0	1	0
mmu-miR-721	MIMAT0003515	NM_001025608	D4Ertd22e	DNA segment, Chr 4, ERATO Doi 22, expressed	0	0	1	1	0	0	0	1	0	1	0
mmu-miR-721	MIMAT0003515	NM_001029934	Usp32	ubiquitin specific peptidase 32	0	0	1	1	0	0	0	1	0	1	0
mmu-miR-721	MIMAT0003515	NM_001032727	5730410E15Rik	RIKEN cDNA 5730410E15 gene	0	0	1	1	0	0	0	1	0	1	0
mmu-miR-721	MIMAT0003515	NM_001033122	Cd69	CD69 antigen	0	0	1	1	0	0	0	1	0	1	0
mmu-miR-721	MIMAT0003515	NM_001033238	Cblb	Casitas B-lineage lymphoma b	0	0	1	1	0	0	0	1	0	1	0
mmu-miR-721	MIMAT0003515	NM_001033257	Phactr2	phosphatase and actin regulator 2	0	0	1	1	0	0	0	1	0	1	0
mmu-miR-721	MIMAT0003515	NM_001033445	Gm944	gene model 944, (NCBI)	0	0	1	1	0	0	0	1	0	1	0
mmu-miR-721	MIMAT0003515	NM_001033600	Acsl4	acyl-CoA synthetase long-chain family member 4	0	0	1	1	0	0	0	1	0	1	0
mmu-miR-721	MIMAT0003515	NM_001037940	Dnajb6	DnaJ (Hsp40) homolog, subfamily B, member 6	0	0	1	1	0	0	0	1	0	1	0
mmu-miR-721	MIMAT0003515	NM_001038993	Rnf38	ring finger protein 38	0	0	1	1	0	0	0	1	0	1	0
mmu-miR-721	MIMAT0003515	NM_001039081	Mier1	mesoderm induction early response 1 homolog (Xenopus laevis	0	0	1	1	0	0	0	1	0	1	0
mmu-miR-721	MIMAT0003515	NM_001039482	Klhl20	kelch-like 20 (Drosophila)	0	0	1	1	0	0	0	1	0	1	0
mmu-miR-721	MIMAT0003515	NM_001042671	Prei4	preimplantation protein 4	0	0	1	1	0	0	0	1	0	1	0
mmu-miR-721	MIMAT0003515	NM_001048196	A030010K20Rik	RIKEN cDNA A030010K20 gene	0	0	1	1	0	0	0	1	0	1	0
mmu-miR-721	MIMAT0003515	NM_001077265	Hnrnpd	heterogeneous nuclear ribonucleoprotein D	0	0	1	1	0	0	0	1	0	1	0
mmu-miR-721	MIMAT0003515	NM_001077266	Hnrnpd	heterogeneous nuclear ribonucleoprotein D	0	0	1	1	0	0	0	1	0	1	0
mmu-miR-721	MIMAT0003515	NM_001077267	Hnrnpd	heterogeneous nuclear ribonucleoprotein D	0	0	1	1	0	0	0	1	0	1	0
mmu-miR-721	MIMAT0003515	NM_001080706	Btaf1	BTAF1 RNA polymerase II, B-TFIID transcription factor-associated, (Mot1 homolog, S. cerevisiae)	0	0	1	1	0	0	0	1	0	1	0
mmu-miR-721	MIMAT0003515	NM_001081103	Stim2	stromal interaction molecule 2	0	0	1	1	0	0	0	1	0	1	0
mmu-miR-721	MIMAT0003515	NM_001081150	Lonrf1	LON peptidase N-terminal domain and ring finger 1	0	0	1	1	0	0	0	1	0	1	0
mmu-miR-721	MIMAT0003515	NM_001081152	Npat	nuclear protein in the AT region	0	0	1	1	0	0	0	1	0	1	0
mmu-miR-721	MIMAT0003515	NM_001081203	Sbno1	sno, strawberry notch homolog 1 (Drosophila)	0	0	1	1	0	0	0	1	0	1	0
mmu-miR-721	MIMAT0003515	NM_001081208	Hs3st5	heparan sulfate (glucosamine) 3-O-sulfotransferase 5	0	0	1	1	0	0	0	1	0	1	0
mmu-miR-721	MIMAT0003515	NM_001081252	Ugcgl2	UDP-glucose ceramide glucosyltransferase-like 2	0	0	1	1	0	0	0	1	0	1	0
mmu-miR-721	MIMAT0003515	NM_001081364	Arhgap21	Rho GTPase activating protein 21	0	0	1	1	0	0	0	1	0	1	0
mmu-miR-721	MIMAT0003515	NM_001081392	Mdn1	midasin homolog (yeast)	0	0	1	1	0	0	0	1	0	1	0
mmu-miR-721	MIMAT0003515	NM_001081419	Dip2a	DIP2 disco-interacting protein 2 homolog A (Drosophila)	0	0	1	1	0	0	0	1	0	1	0
mmu-miR-721	MIMAT0003515	NM_001081756	E030049G20Rik	RIKEN cDNA E030049G20 gene	0	0	1	1	0	0	0	1	0	1	0
mmu-miR-721	MIMAT0003515	NM_001081979	Mecp2	methyl CpG binding protein 2	0	0	1	1	0	0	0	1	0	1	0
mmu-miR-721	MIMAT0003515	NM_007400	Adam12	a disintegrin and metallopeptidase domain 12 (meltrin alpha)	0	0	1	1	0	0	0	1	0	1	0
mmu-miR-721	MIMAT0003515	NM_007437	Aldh3a2	aldehyde dehydrogenase family 3, subfamily A2	0	0	1	1	0	0	0	1	0	1	0
mmu-miR-721	MIMAT0003515	NM_007509	Atp6v1b2	ATPase, H+ transporting, lysosomal V1 subunit B2	0	0	1	1	0	0	0	1	0	1	0
mmu-miR-721	MIMAT0003515	NM_007516	Hnrnpd	heterogeneous nuclear ribonucleoprotein D	0	0	1	1	0	0	0	1	0	1	0
mmu-miR-721	MIMAT0003515	NM_007530	Bcap29	B-cell receptor-associated protein 29	0	0	1	1	0	0	0	1	0	1	0
mmu-miR-721	MIMAT0003515	NM_007561	Bmpr2	bone morphogenic protein receptor, type II (serine/threonine kinase)	0	0	1	1	0	0	0	1	0	1	0
mmu-miR-721	MIMAT0003515	NM_007569	Btg1	B-cell translocation gene 1, anti-proliferative	0	0	1	1	0	0	0	1	0	1	0
mmu-miR-721	MIMAT0003515	NM_007643	Cd36	CD36 antigen	0	0	1	1	0	0	0	1	0	1	0
mmu-miR-721	MIMAT0003515	NM_007772	Hivep1	human immunodeficiency virus type I enhancer binding protein 1	0	0	1	1	0	0	0	1	0	1	0
mmu-miR-721	MIMAT0003515	NM_007836	Gadd45a	growth arrest and DNA-damage-inducible 45 alpha	0	0	1	1	0	0	0	1	0	1	0
mmu-miR-721	MIMAT0003515	NM_007841	Ddx6	DEAD (Asp-Glu-Ala-Asp) box polypeptide 6	0	0	1	1	0	0	0	1	0	1	0
mmu-miR-721	MIMAT0003515	NM_007901	S1pr1	sphingosine-1-phosphate receptor 1	0	0	1	1	0	0	0	1	0	1	0
mmu-miR-721	MIMAT0003515	NM_007950	Ereg	epiregulin	0	0	1	1	0	0	0	1	0	1	0
mmu-miR-721	MIMAT0003515	NM_008031	Fmr1	fragile X mental retardation syndrome 1 homolog	0	0	1	1	0	0	0	1	0	1	0
mmu-miR-721	MIMAT0003515	NM_008037	Fosl2	fos-like antigen 2	0	0	1	1	0	0	0	1	0	1	0
mmu-miR-721	MIMAT0003515	NM_008075	Gabrr1	gamma-aminobutyric acid (GABA-C) receptor, subunit rho 1	0	0	1	1	0	0	0	1	0	1	0
mmu-miR-721	MIMAT0003515	NM_008381	Inhbb	inhibin beta-B	0	0	1	1	0	0	0	1	0	1	0
mmu-miR-721	MIMAT0003515	NM_008390	Irf1	interferon regulatory factor 1	0	0	1	1	0	0	0	1	0	1	0
mmu-miR-721	MIMAT0003515	NM_008428	Kcnj8	potassium inwardly-rectifying channel, subfamily J, member 8	0	0	1	1	0	0	0	1	0	1	0
mmu-miR-721	MIMAT0003515	NM_008541	Smad5	MAD homolog 5 (Drosophila)	0	0	1	1	0	0	0	1	0	1	0
mmu-miR-721	MIMAT0003515	NM_008960	Pten	phosphatase and tensin homolog	0	0	1	1	0	0	0	1	0	1	0
mmu-miR-721	MIMAT0003515	NM_009067	Ralbp1	ralA binding protein 1	0	0	1	1	0	0	0	1	0	1	0
mmu-miR-721	MIMAT0003515	NM_009145	Nptn	neuroplastin	0	0	1	1	0	0	0	1	0	1	0
mmu-miR-721	MIMAT0003515	NM_009182	St8sia3	ST8 alpha-N-acetyl-neuraminide alpha-2,8-sialyltransferase 3	0	0	1	1	0	0	0	1	0	1	0
mmu-miR-721	MIMAT0003515	NM_009464	Ucp3	uncoupling protein 3 (mitochondrial, proton carrier)	0	0	1	1	0	0	0	1	0	1	0
mmu-miR-721	MIMAT0003515	NM_009516	Wee1	wee 1 homolog (S. pombe)	0	0	1	1	0	0	0	1	0	1	0
mmu-miR-721	MIMAT0003515	NM_009595	Abl2	v-abl Abelson murine leukemia viral oncogene homolog 2 (arg, Abelson-related gene)	0	0	1	1	0	0	0	1	0	1	0
mmu-miR-721	MIMAT0003515	NM_009754	Bcl2l11	BCL2-like 11 (apoptosis facilitator)	0	0	1	1	0	0	0	1	0	1	0
mmu-miR-721	MIMAT0003515	NM_009817	Cast	calpastatin	0	0	1	1	0	0	0	1	0	1	0
mmu-miR-721	MIMAT0003515	NM_009831	Ccng1	cyclin G1	0	0	1	1	0	0	0	1	0	1	0
mmu-miR-721	MIMAT0003515	NM_009955	Dpysl2	dihydropyrimidinase-like 2	0	0	1	1	0	0	0	1	0	1	0
mmu-miR-721	MIMAT0003515	NM_010099	Eda	ectodysplasin-A	0	0	1	1	0	0	0	1	0	1	0
mmu-miR-721	MIMAT0003515	NM_010288	Gja1	gap junction protein, alpha 1	0	0	1	1	0	0	0	1	0	1	0
mmu-miR-721	MIMAT0003515	NM_010452	Hoxa3	homeo box A3	0	0	1	1	0	0	0	1	0	1	0
mmu-miR-721	MIMAT0003515	NM_010472	Hrb	HIV-1 Rev binding protein	0	0	1	1	0	0	0	1	0	1	0
mmu-miR-721	MIMAT0003515	NM_010474	Hs3st1	heparan sulfate (glucosamine) 3-O-sulfotransferase 1	0	0	1	1	0	0	0	1	0	1	0
mmu-miR-721	MIMAT0003515	NM_010585	Itpr1	inositol 1,4,5-triphosphate receptor 1	0	0	1	1	0	0	0	1	0	1	0
mmu-miR-721	MIMAT0003515	NM_010788	Mecp2	methyl CpG binding protein 2	0	0	1	1	0	0	0	1	0	1	0
mmu-miR-721	MIMAT0003515	NM_010804	Mllt10	myeloid/lymphoid or mixed-lineage leukemia (trithorax homolog, Drosophila); translocated to, 10	0	0	1	1	0	0	0	1	0	1	0
mmu-miR-721	MIMAT0003515	NM_011120	Prl7d1	prolactin family 7, subfamily d, member 1	0	0	1	1	0	0	0	1	0	1	0
mmu-miR-721	MIMAT0003515	NM_011143	Pou4f1	POU domain, class 4, transcription factor 1	0	0	1	1	0	0	0	1	0	1	0
mmu-miR-721	MIMAT0003515	NM_011146	Pparg	peroxisome proliferator activated receptor gamma	0	0	1	1	0	0	0	1	0	1	0
mmu-miR-721	MIMAT0003515	NM_011334	Clcn4-2	chloride channel 4-2	0	0	1	1	0	0	0	1	0	1	0
mmu-miR-721	MIMAT0003515	NM_011406	Slc8a1	solute carrier family 8 (sodium/calcium exchanger), member 1	0	0	1	1	0	0	0	1	0	1	0
mmu-miR-721	MIMAT0003515	NM_011428	Snap25	synaptosomal-associated protein 25	0	0	1	1	0	0	0	1	0	1	0
mmu-miR-721	MIMAT0003515	NM_011484	Stam	signal transducing adaptor molecule (SH3 domain and ITAM motif) 1	0	0	1	1	0	0	0	1	0	1	0
mmu-miR-721	MIMAT0003515	NM_011650	Tsn	translin	0	0	1	1	0	0	0	1	0	1	0
mmu-miR-721	MIMAT0003515	NM_011758	Zfp39	zinc finger protein 39	0	0	1	1	0	0	0	1	0	1	0
mmu-miR-721	MIMAT0003515	NM_011763	Zfp9	zinc finger protein 9	0	0	1	1	0	0	0	1	0	1	0
mmu-miR-721	MIMAT0003515	NM_011766	Zfpm2	zinc finger protein, multitype 2	0	0	1	1	0	0	0	1	0	1	0
mmu-miR-721	MIMAT0003515	NM_011769	Zim1	zinc finger, imprinted 1	0	0	1	1	0	0	0	1	0	1	0
mmu-miR-721	MIMAT0003515	NM_011772	Ikzf4	IKAROS family zinc finger 4	0	0	1	1	0	0	0	1	0	1	0
mmu-miR-721	MIMAT0003515	NM_011878	Tiam2	T-cell lymphoma invasion and metastasis 2	0	0	1	1	0	0	0	1	0	1	0
mmu-miR-721	MIMAT0003515	NM_011931	Rfwd2	ring finger and WD repeat domain 2	0	0	1	1	0	0	0	1	0	1	0
mmu-miR-721	MIMAT0003515	NM_013454	Abca1	ATP-binding cassette, sub-family A (ABC1), member 1	0	0	1	1	0	0	0	1	0	1	0
mmu-miR-721	MIMAT0003515	NM_013556	Hprt1	hypoxanthine guanine phosphoribosyl transferase 1	0	0	1	1	0	0	0	1	0	1	0
mmu-miR-721	MIMAT0003515	NM_013693	Tnf	tumor necrosis factor	0	0	1	1	0	0	0	1	0	1	0
mmu-miR-721	MIMAT0003515	NM_013790	Abcc5	ATP-binding cassette, sub-family C (CFTR/MRP), member 5	0	0	1	1	0	0	0	1	0	1	0
mmu-miR-721	MIMAT0003515	NM_013881	Ulk2	Unc-51 like kinase 2 (C. elegans)	0	0	1	1	0	0	0	1	0	1	0
mmu-miR-721	MIMAT0003515	NM_013915	Zfp238	zinc finger protein 238	0	0	1	1	0	0	0	1	0	1	0
mmu-miR-721	MIMAT0003515	NM_015753	Zeb2	zinc finger E-box binding homeobox 2	0	0	1	1	0	0	0	1	0	1	0
mmu-miR-721	MIMAT0003515	NM_015805	Atp9b	ATPase, class II, type 9B	0	0	1	1	0	0	0	1	0	1	0
mmu-miR-721	MIMAT0003515	NM_016722	Galns	galactosamine (N-acetyl)-6-sulfate sulfatase	0	0	1	1	0	0	0	1	0	1	0
mmu-miR-721	MIMAT0003515	NM_016877	Cnot4	CCR4-NOT transcription complex, subunit 4	0	0	1	1	0	0	0	1	0	1	0
mmu-miR-721	MIMAT0003515	NM_018805	Hs3st3b1	heparan sulfate (glucosamine) 3-O-sulfotransferase 3B1	0	0	1	1	0	0	0	1	0	1	0
mmu-miR-721	MIMAT0003515	NM_018880	Trim3	tripartite motif-containing 3	0	0	1	1	0	0	0	1	0	1	0
mmu-miR-721	MIMAT0003515	NM_019505	Dgke	diacylglycerol kinase, epsilon	0	0	1	1	0	0	0	1	0	1	0
mmu-miR-721	MIMAT0003515	NM_019796	Syncrip	synaptotagmin binding, cytoplasmic RNA interacting protein	0	0	1	1	0	0	0	1	0	1	0
mmu-miR-721	MIMAT0003515	NM_020007	Mbnl1	muscleblind-like 1 (Drosophila)	0	0	1	1	0	0	0	1	0	1	0
mmu-miR-721	MIMAT0003515	NM_020026	B3galnt1	UDP-GalNAc:betaGlcNAc beta 1,3-galactosaminyltransferase, polypeptide 1	0	0	1	1	0	0	0	1	0	1	0
mmu-miR-721	MIMAT0003515	NM_020050	Tmem9b	TMEM9 domain family, member B	0	0	1	1	0	0	0	1	0	1	0
mmu-miR-721	MIMAT0003515	NM_021433	Stx6	syntaxin 6	0	0	1	1	0	0	0	1	0	1	0
mmu-miR-721	MIMAT0003515	NM_021563	Erbb2ip	Erbb2 interacting protein	0	0	1	1	0	0	0	1	0	1	0
mmu-miR-721	MIMAT0003515	NM_022316	Smoc1	SPARC related modular calcium binding 1	0	0	1	1	0	0	0	1	0	1	0
mmu-miR-721	MIMAT0003515	NM_022887	Tsc1	tuberous sclerosis 1	0	0	1	1	0	0	0	1	0	1	0
mmu-miR-721	MIMAT0003515	NM_022981	Zfp110	zinc finger protein 110	0	0	1	1	0	0	0	1	0	1	0
mmu-miR-721	MIMAT0003515	NM_023324	Peli1	pellino 1	0	0	1	1	0	0	0	1	0	1	0
mmu-miR-721	MIMAT0003515	NM_023612	Esm1	endothelial cell-specific molecule 1	0	0	1	1	0	0	0	1	0	1	0
mmu-miR-721	MIMAT0003515	NM_023668	Ndel1	nuclear distribution gene E-like homolog 1 (A. nidulans)	0	0	1	1	0	0	0	1	0	1	0
mmu-miR-721	MIMAT0003515	NM_023815	Trp53rk	transformation related protein 53 regulating kinase	0	0	1	1	0	0	0	1	0	1	0
mmu-miR-721	MIMAT0003515	NM_023850	Chst1	carbohydrate (keratan sulfate Gal-6) sulfotransferase 1	0	0	1	1	0	0	0	1	0	1	0
mmu-miR-721	MIMAT0003515	NM_023852	Rab3c	RAB3C, member RAS oncogene family	0	0	1	1	0	0	0	1	0	1	0
mmu-miR-721	MIMAT0003515	NM_024225	Snx5	sorting nexin 5	0	0	1	1	0	0	0	1	0	1	0
mmu-miR-721	MIMAT0003515	NM_025356	Ube2d3	ubiquitin-conjugating enzyme E2D 3 (UBC4/5 homolog, yeast)	0	0	1	1	0	0	0	1	0	1	0
mmu-miR-721	MIMAT0003515	NM_025512	Zfand1	zinc finger, AN1-type domain 1	0	0	1	1	0	0	0	1	0	1	0
mmu-miR-721	MIMAT0003515	NM_025626	3110001A13Rik	RIKEN cDNA 3110001A13 gene	0	0	1	1	0	0	0	1	0	1	0
mmu-miR-721	MIMAT0003515	NM_025828	Lman2	lectin, mannose-binding 2	0	0	1	1	0	0	0	1	0	1	0
mmu-miR-721	MIMAT0003515	NM_025829	Eif4e3	eukaryotic translation initiation factor 4E member 3	0	0	1	1	0	0	0	1	0	1	0
mmu-miR-721	MIMAT0003515	NM_025872	Golt1b	golgi transport 1 homolog B (S. cerevisiae)	0	0	1	1	0	0	0	1	0	1	0
mmu-miR-721	MIMAT0003515	NM_025887	Rab5a	RAB5A, member RAS oncogene family	0	0	1	1	0	0	0	1	0	1	0
mmu-miR-721	MIMAT0003515	NM_026271	1110018M03Rik	RIKEN cDNA 1110018M03 gene	0	0	1	1	0	0	0	1	0	1	0
mmu-miR-721	MIMAT0003515	NM_026386	Snx2	sorting nexin 2	0	0	1	1	0	0	0	1	0	1	0
mmu-miR-721	MIMAT0003515	NM_026518	Rnf146	ring finger protein 146	0	0	1	1	0	0	0	1	0	1	0
mmu-miR-721	MIMAT0003515	NM_026886	1500001A10Rik	RIKEN cDNA 1500001A10 gene	0	0	1	1	0	0	0	1	0	1	0
mmu-miR-721	MIMAT0003515	NM_026992	Dph4	DPH4 homolog (JJJ3, S. cerevisiae)	0	0	1	1	0	0	0	1	0	1	0
mmu-miR-721	MIMAT0003515	NM_027288	Manba	mannosidase, beta A, lysosomal	0	0	1	1	0	0	0	1	0	1	0
mmu-miR-721	MIMAT0003515	NM_027696	Mier1	mesoderm induction early response 1 homolog (Xenopus laevis	0	0	1	1	0	0	0	1	0	1	0
mmu-miR-721	MIMAT0003515	NM_027886	Stk11ip	serine/threonine kinase 11 interacting protein	0	0	1	1	0	0	0	1	0	1	0
mmu-miR-721	MIMAT0003515	NM_028127	Frmd6	FERM domain containing 6	0	0	1	1	0	0	0	1	0	1	0
mmu-miR-721	MIMAT0003515	NM_028264	Tmem55a	transmembrane protein 55A	0	0	1	1	0	0	0	1	0	1	0
mmu-miR-721	MIMAT0003515	NM_028428	Fut11	fucosyltransferase 11	0	0	1	1	0	0	0	1	0	1	0
mmu-miR-721	MIMAT0003515	NM_028627	Psd	pleckstrin and Sec7 domain containing	0	0	1	1	0	0	0	1	0	1	0
mmu-miR-721	MIMAT0003515	NM_029277	Arhgap12	Rho GTPase activating protein 12	0	0	1	1	0	0	0	1	0	1	0
mmu-miR-721	MIMAT0003515	NM_029494	Rab30	RAB30, member RAS oncogene family	0	0	1	1	0	0	0	1	0	1	0
mmu-miR-721	MIMAT0003515	NM_029614	Prss23	protease, serine, 23	0	0	1	1	0	0	0	1	0	1	0
mmu-miR-721	MIMAT0003515	NM_029773	Spopl	speckle-type POZ protein-like	0	0	1	1	0	0	0	1	0	1	0
mmu-miR-721	MIMAT0003515	NM_030174	Mctp1	multiple C2 domains, transmembrane 1	0	0	1	1	0	0	0	1	0	1	0
mmu-miR-721	MIMAT0003515	NM_032008	Slmap	sarcolemma associated protein	0	0	1	1	0	0	0	1	0	1	0
mmu-miR-721	MIMAT0003515	NM_033560	Vps37a	vacuolar protein sorting 37A (yeast)	0	0	1	1	0	0	0	1	0	1	0
mmu-miR-721	MIMAT0003515	NM_053073	Lrp8	low density lipoprotein receptor-related protein 8, apolipoprotein e receptor	0	0	1	1	0	0	0	1	0	1	0
mmu-miR-721	MIMAT0003515	NM_053171	Csmd1	CUB and Sushi multiple domains 1	0	0	1	1	0	0	0	1	0	1	0
mmu-miR-721	MIMAT0003515	NM_053204	Erc1	ELKS/RAB6-interacting/CAST family member 1	0	0	1	1	0	0	0	1	0	1	0
mmu-miR-721	MIMAT0003515	NM_080561	Rnf216	ring finger protein 216	0	0	1	1	0	0	0	1	0	1	0
mmu-miR-721	MIMAT0003515	NM_080729	Il25	interleukin 25	0	0	1	1	0	0	0	1	0	1	0
mmu-miR-721	MIMAT0003515	NM_133247	Usp33	ubiquitin specific peptidase 33	0	0	1	1	0	0	0	1	0	1	0
mmu-miR-721	MIMAT0003515	NM_133771	Memo1	mediator of cell motility 1	0	0	1	1	0	0	0	1	0	1	0
mmu-miR-721	MIMAT0003515	NM_133825	D1Ertd622e	DNA segment, Chr 1, ERATO Doi 622, expressed	0	0	1	1	0	0	0	1	0	1	0
mmu-miR-721	MIMAT0003515	NM_133854	Snapin	SNAP-associated protein	0	0	1	1	0	0	0	1	0	1	0
mmu-miR-721	MIMAT0003515	NM_134017	Mat2b	methionine adenosyltransferase II, beta	0	0	1	1	0	0	0	1	0	1	0
mmu-miR-721	MIMAT0003515	NM_134130	Abhd3	abhydrolase domain containing 3	0	0	1	1	0	0	0	1	0	1	0
mmu-miR-721	MIMAT0003515	NM_138598	D11Wsu99e	DNA segment, Chr 11, Wayne State University 99, expressed	0	0	1	1	0	0	0	1	0	1	0
mmu-miR-721	MIMAT0003515	NM_138742	Nap1l3	nucleosome assembly protein 1-like 3	0	0	1	1	0	0	0	1	0	1	0
mmu-miR-721	MIMAT0003515	NM_144551	Trib2	tribbles homolog 2 (Drosophila)	0	0	1	1	0	0	0	1	0	1	0
mmu-miR-721	MIMAT0003515	NM_144812	Tnrc6b	trinucleotide repeat containing 6b	0	0	1	1	0	0	0	1	0	1	0
mmu-miR-721	MIMAT0003515	NM_144825	Taok1	TAO kinase 1	0	0	1	1	0	0	0	1	0	1	0
mmu-miR-721	MIMAT0003515	NM_145138	Nek9	NIMA (never in mitosis gene a)-related expressed kinase 9	0	0	1	1	0	0	0	1	0	1	0
mmu-miR-721	MIMAT0003515	NM_145221	Appl1	adaptor protein, phosphotyrosine interaction, PH domain and leucine zipper containing 1	0	0	1	1	0	0	0	1	0	1	0
mmu-miR-721	MIMAT0003515	NM_145393	Ythdf2	YTH domain family 2	0	0	1	1	0	0	0	1	0	1	0
mmu-miR-721	MIMAT0003515	NM_145398	Casd1	CAS1 domain containing 1	0	0	1	1	0	0	0	1	0	1	0
mmu-miR-721	MIMAT0003515	NM_145420	Ube2d1	ubiquitin-conjugating enzyme E2D 1, UBC4/5 homolog (yeast)	0	0	1	1	0	0	0	1	0	1	0
mmu-miR-721	MIMAT0003515	NM_145534	Btbd3	BTB (POZ) domain containing 3	0	0	1	1	0	0	0	1	0	1	0
mmu-miR-721	MIMAT0003515	NM_145604	D230025D16Rik	RIKEN cDNA D230025D16 gene	0	0	1	1	0	0	0	1	0	1	0
mmu-miR-721	MIMAT0003515	NM_146124	Arhgap1	Rho GTPase activating protein 1	0	0	1	1	0	0	0	1	0	1	0
mmu-miR-721	MIMAT0003515	NM_146142	Tdrd7	tudor domain containing 7	0	0	1	1	0	0	0	1	0	1	0
mmu-miR-721	MIMAT0003515	NM_146234	Tmem32	transmembrane protein 32	0	0	1	1	0	0	0	1	0	1	0
mmu-miR-721	MIMAT0003515	NM_148933	Slco4a1	solute carrier organic anion transporter family, member 4a1	0	0	1	1	0	0	0	1	0	1	0
mmu-miR-721	MIMAT0003515	NM_148948	Dicer1	Dicer1, Dcr-1 homolog (Drosophila)	0	0	1	1	0	0	0	1	0	1	0
mmu-miR-721	MIMAT0003515	NM_153177	Eif2c4	eukaryotic translation initiation factor 2C, 4	0	0	1	1	0	0	0	1	0	1	0
mmu-miR-721	MIMAT0003515	NM_153319	Amot	angiomotin	0	0	1	1	0	0	0	1	0	1	0
mmu-miR-721	MIMAT0003515	NM_172153	Lcorl	ligand dependent nuclear receptor corepressor-like	0	0	1	1	0	0	0	1	0	1	0
mmu-miR-721	MIMAT0003515	NM_172294	Sulf1	sulfatase 1	0	0	1	1	0	0	0	1	0	1	0
mmu-miR-721	MIMAT0003515	NM_172303	Phf17	PHD finger protein 17	0	0	1	1	0	0	0	1	0	1	0
mmu-miR-721	MIMAT0003515	NM_172426	Slc24a2	solute carrier family 24 (sodium/potassium/calcium exchanger), member 2	0	0	1	1	0	0	0	1	0	1	0
mmu-miR-721	MIMAT0003515	NM_172484	E030049G20Rik	RIKEN cDNA E030049G20 gene	0	0	1	1	0	0	0	1	0	1	0
mmu-miR-721	MIMAT0003515	NM_172563	Hlf	hepatic leukemia factor	0	0	1	1	0	0	0	1	0	1	0
mmu-miR-721	MIMAT0003515	NM_172695	Plaa	phospholipase A2, activating protein	0	0	1	1	0	0	0	1	0	1	0
mmu-miR-721	MIMAT0003515	NM_172734	Stk38l	serine/threonine kinase 38 like	0	0	1	1	0	0	0	1	0	1	0
mmu-miR-721	MIMAT0003515	NM_172827	Lnpep	leucyl/cystinyl aminopeptidase	0	0	1	1	0	0	0	1	0	1	0
mmu-miR-721	MIMAT0003515	NM_172844	Fmo9	flavin containing monooxygenase 9	0	0	1	1	0	0	0	1	0	1	0
mmu-miR-721	MIMAT0003515	NM_172963	1110012J17Rik	RIKEN cDNA 1110012J17 gene	0	0	1	1	0	0	0	1	0	1	0
mmu-miR-721	MIMAT0003515	NM_173038	Tbcel	tubulin folding cofactor E-like	0	0	1	1	0	0	0	1	0	1	0
mmu-miR-721	MIMAT0003515	NM_173187	2310035C23Rik	RIKEN cDNA 2310035C23 gene	0	0	1	1	0	0	0	1	0	1	0
mmu-miR-721	MIMAT0003515	NM_173752	1110067D22Rik	RIKEN cDNA 1110067D22 gene	0	0	1	1	0	0	0	1	0	1	0
mmu-miR-721	MIMAT0003515	NM_173876	Clcn3	chloride channel 3	0	0	1	1	0	0	0	1	0	1	0
mmu-miR-721	MIMAT0003515	NM_175088	Mdfic	MyoD family inhibitor domain containing	0	0	1	1	0	0	0	1	0	1	0
mmu-miR-721	MIMAT0003515	NM_175098	Ccdc126	coiled-coil domain containing 126	0	0	1	1	0	0	0	1	0	1	0
mmu-miR-721	MIMAT0003515	NM_175155	Sash1	SAM and SH3 domain containing 1	0	0	1	1	0	0	0	1	0	1	0
mmu-miR-721	MIMAT0003515	NM_175201	Rnf38	ring finger protein 38	0	0	1	1	0	0	0	1	0	1	0
mmu-miR-721	MIMAT0003515	NM_175307	4732473B16Rik	RIKEN cDNA 4732473B16 gene	0	0	1	1	0	0	0	1	0	1	0
mmu-miR-721	MIMAT0003515	NM_175312	B630005N14Rik	RIKEN cDNA B630005N14 gene	0	0	1	1	0	0	0	1	0	1	0
mmu-miR-721	MIMAT0003515	NM_175549	Robo2	roundabout homolog 2 (Drosophila)	0	0	1	1	0	0	0	1	0	1	0
mmu-miR-721	MIMAT0003515	NM_176841	Ccdc88a	coiled coil domain containing 88A	0	0	1	1	0	0	0	1	0	1	0
mmu-miR-721	MIMAT0003515	NM_176957	E030049G20Rik	RIKEN cDNA E030049G20 gene	0	0	1	1	0	0	0	1	0	1	0
mmu-miR-721	MIMAT0003515	NM_176982	Fbxo48	F-box protein 48	0	0	1	1	0	0	0	1	0	1	0
mmu-miR-721	MIMAT0003515	NM_176998	5730410E15Rik	RIKEN cDNA 5730410E15 gene	0	0	1	1	0	0	0	1	0	1	0
mmu-miR-721	MIMAT0003515	NM_177224	Chd9	chromodomain helicase DNA binding protein 9	0	0	1	1	0	0	0	1	0	1	0
mmu-miR-721	MIMAT0003515	NM_177619	Myst2	MYST histone acetyltransferase 2	0	0	1	1	0	0	0	1	0	1	0
mmu-miR-721	MIMAT0003515	NM_177632	BC022623	cDNA sequence BC022623	0	0	1	1	0	0	0	1	0	1	0
mmu-miR-721	MIMAT0003515	NM_177784	Klhl23	kelch-like 23 (Drosophila)	0	0	1	1	0	0	0	1	0	1	0
mmu-miR-721	MIMAT0003515	NM_178280	Sall3	sal-like 3 (Drosophila)	0	0	1	1	0	0	0	1	0	1	0
mmu-miR-721	MIMAT0003515	NM_178619	1810026J23Rik	RIKEN cDNA 1810026J23 gene	0	0	1	1	0	0	0	1	0	1	0
mmu-miR-721	MIMAT0003515	NM_178642	Tmem16a	transmembrane protein 16A	0	0	1	1	0	0	0	1	0	1	0
mmu-miR-721	MIMAT0003515	NM_178648	Ubxd6	UBX domain containing 6	0	0	1	1	0	0	0	1	0	1	0
mmu-miR-721	MIMAT0003515	NM_178765	5730410E15Rik	RIKEN cDNA 5730410E15 gene	0	0	1	1	0	0	0	1	0	1	0
mmu-miR-721	MIMAT0003515	NM_178899	AI987662	expressed sequence AI987662	0	0	1	1	0	0	0	1	0	1	0
mmu-miR-721	MIMAT0003515	NM_181750	R3hdm1	R3H domain 1 (binds single-stranded nucleic acids)	0	0	1	1	0	0	0	1	0	1	0
mmu-miR-721	MIMAT0003515	NM_198127	Abi2	abl-interactor 2	0	0	1	1	0	0	0	1	0	1	0
mmu-miR-721	MIMAT0003515	NM_198164	Cdc2l6	cell division cycle 2-like 6 (CDK8-like)	0	0	1	1	0	0	0	1	0	1	0
mmu-miR-721	MIMAT0003515	NM_207625	Acsl4	acyl-CoA synthetase long-chain family member 4	0	0	1	1	0	0	0	1	0	1	0
mmu-miR-721	MIMAT0003515	NM_207680	Bcl2l11	BCL2-like 11 (apoptosis facilitator)	0	0	1	1	0	0	0	1	0	1	0
mmu-miR-721	MIMAT0003515	NM_207681	Bcl2l11	BCL2-like 11 (apoptosis facilitator)	0	0	1	1	0	0	0	1	0	1	0
mmu-miR-721	MIMAT0003515	NM_212433	Fbxo3	F-box protein 3	0	0	1	1	0	0	0	1	0	1	0
mmu-miR-721	MIMAT0003515	NM_001001176	Taf9b	TAF9B RNA polymerase II, TATA box binding protein (TBP)-associated factor	0	0	1	0	0	0	0	1	0	1	0
mmu-miR-721	MIMAT0003515	NM_001001488	Atp8b1	ATPase, class I, type 8B, member 1	0	0	1	0	0	0	0	1	0	1	0
mmu-miR-721	MIMAT0003515	NM_001001495	Tnip3	TNFAIP3 interacting protein 3	0	0	1	0	0	0	0	1	0	1	0
mmu-miR-721	MIMAT0003515	NM_001001602	Dab2ip	disabled homolog 2 (Drosophila) interacting protein	0	0	1	0	0	0	0	1	0	1	0
mmu-miR-721	MIMAT0003515	NM_001001735	Whsc1l1	Wolf-Hirschhorn syndrome candidate 1-like 1 (human)	0	0	1	0	0	0	0	1	0	1	0
mmu-miR-721	MIMAT0003515	NM_001001798	Atp11c	Atpase, class VI, type 11C	0	0	1	0	0	0	0	1	0	1	0
mmu-miR-721	MIMAT0003515	NM_001001979	Megf10	multiple EGF-like-domains 10	0	0	1	0	0	0	0	1	0	1	0
mmu-miR-721	MIMAT0003515	NM_001001984	Fbxl11	F-box and leucine-rich repeat protein 11	0	0	1	0	0	0	0	1	0	1	0
mmu-miR-721	MIMAT0003515	NM_001003824	Kcnq2	potassium voltage-gated channel, subfamily Q, member 2	0	0	1	0	0	0	0	1	0	1	0
mmu-miR-721	MIMAT0003515	NM_001003898	Tardbp	TAR DNA binding protein	0	0	1	0	0	0	0	1	0	1	0
mmu-miR-721	MIMAT0003515	NM_001003899	Tardbp	TAR DNA binding protein	0	0	1	0	0	0	0	1	0	1	0
mmu-miR-721	MIMAT0003515	NM_001003915	Slc5a12	solute carrier family 5 (sodium/glucose cotransporter), member 12	0	0	1	0	0	0	0	1	0	1	0
mmu-miR-721	MIMAT0003515	NM_001003933	Rtn3	reticulon 3	0	0	1	0	0	0	0	1	0	1	0
mmu-miR-721	MIMAT0003515	NM_001004148	Slc13a5	solute carrier family 13 (sodium-dependent citrate transporter), member 5	0	0	1	0	0	0	0	1	0	1	0
mmu-miR-721	MIMAT0003515	NM_001004156	Plekhg5	pleckstrin homology domain containing, family G (with RhoGef domain) member 5	0	0	1	0	0	0	0	1	0	1	0
mmu-miR-721	MIMAT0003515	NM_001004173	Sgpp2	sphingosine-1-phosphate phosphotase 2	0	0	1	0	0	0	0	1	0	1	0
mmu-miR-721	MIMAT0003515	NM_001004190	Zfp560	zinc finger protein 560	0	0	1	0	0	0	0	1	0	1	0
mmu-miR-721	MIMAT0003515	NM_001004293	Amigo1	adhesion molecule with Ig like domain 1	0	0	1	0	0	0	0	1	0	1	0
mmu-miR-721	MIMAT0003515	NM_001004367	Cxxc4	CXXC finger 4	0	0	1	0	0	0	0	1	0	1	0
mmu-miR-721	MIMAT0003515	NM_001005477	Barhl2	BarH-like 2 (Drosophila)	0	0	1	0	0	0	0	1	0	1	0
mmu-miR-721	MIMAT0003515	NM_001005866	Fbxl10	F-box and leucine-rich repeat protein 10	0	0	1	0	0	0	0	1	0	1	0
mmu-miR-721	MIMAT0003515	NM_001005867	Zmiz2	zinc finger, MIZ-type containing 2	0	0	1	0	0	0	0	1	0	1	0
mmu-miR-721	MIMAT0003515	NM_001006668	Kcnq2	potassium voltage-gated channel, subfamily Q, member 2	0	0	1	0	0	0	0	1	0	1	0
mmu-miR-721	MIMAT0003515	NM_001006669	Kcnq2	potassium voltage-gated channel, subfamily Q, member 2	0	0	1	0	0	0	0	1	0	1	0
mmu-miR-721	MIMAT0003515	NM_001006674	Kcnq2	potassium voltage-gated channel, subfamily Q, member 2	0	0	1	0	0	0	0	1	0	1	0
mmu-miR-721	MIMAT0003515	NM_001007570	Slc25a42	solute carrier family 25, member 42	0	0	1	0	0	0	0	1	0	1	0
mmu-miR-721	MIMAT0003515	NM_001007589	2700059D21Rik	RIKEN cDNA 2700059D21 gene	0	0	1	0	0	0	0	1	0	1	0
mmu-miR-721	MIMAT0003515	NM_001007596	Rtn1	reticulon 1	0	0	1	0	0	0	0	1	0	1	0
mmu-miR-721	MIMAT0003515	NM_001008545	Tardbp	TAR DNA binding protein	0	0	1	0	0	0	0	1	0	1	0
mmu-miR-721	MIMAT0003515	NM_001008546	Tardbp	TAR DNA binding protein	0	0	1	0	0	0	0	1	0	1	0
mmu-miR-721	MIMAT0003515	NM_001008791	Whrn	whirlin	0	0	1	0	0	0	0	1	0	1	0
mmu-miR-721	MIMAT0003515	NM_001008795	Whrn	whirlin	0	0	1	0	0	0	0	1	0	1	0
mmu-miR-721	MIMAT0003515	NM_001008796	Whrn	whirlin	0	0	1	0	0	0	0	1	0	1	0
mmu-miR-721	MIMAT0003515	NM_001009818	Sept11	septin 11	0	0	1	0	0	0	0	1	0	1	0
mmu-miR-721	MIMAT0003515	NM_001009935	Txnip	thioredoxin interacting protein	0	0	1	0	0	0	0	1	0	1	0
mmu-miR-721	MIMAT0003515	NM_001009948	Nrsn2	neurensin 2	0	0	1	0	0	0	0	1	0	1	0
mmu-miR-721	MIMAT0003515	NM_001010833	Mdc1	mediator of DNA damage checkpoint 1	0	0	1	0	0	0	0	1	0	1	0
mmu-miR-721	MIMAT0003515	NM_001013373	Tmprss13	transmembrane protease, serine 13	0	0	1	0	0	0	0	1	0	1	0
mmu-miR-721	MIMAT0003515	NM_001013391	Cpsf6	cleavage and polyadenylation specific factor 6	0	0	1	0	0	0	0	1	0	1	0
mmu-miR-721	MIMAT0003515	NM_001013411	Nkain2	Na+/K+ transporting ATPase interacting 2	0	0	1	0	0	0	0	1	0	1	0
mmu-miR-721	MIMAT0003515	NM_001013577	1110054O05Rik	RIKEN cDNA 1110054O05 gene	0	0	1	0	0	0	0	1	0	1	0
mmu-miR-721	MIMAT0003515	NM_001013749	Tmem151b	transmembrane protein 151B	0	0	1	0	0	0	0	1	0	1	0
mmu-miR-721	MIMAT0003515	NM_001013761	Gm606	gene model 606, (NCBI)	0	0	1	0	0	0	0	1	0	1	0
mmu-miR-721	MIMAT0003515	NM_001013765	Gm397	gene model 397, (NCBI)	0	0	1	0	0	0	0	1	0	1	0
mmu-miR-721	MIMAT0003515	NM_001013777	Zfp488	zinc finger protein 488	0	0	1	0	0	0	0	1	0	1	0
mmu-miR-721	MIMAT0003515	NM_001014761	Scn2b	sodium channel, voltage-gated, type II, beta	0	0	1	0	0	0	0	1	0	1	0
mmu-miR-721	MIMAT0003515	NM_001015046	Garnl4	GTPase activating RANGAP domain-like 4	0	0	1	0	0	0	0	1	0	1	0
mmu-miR-721	MIMAT0003515	NM_001017427	Rasef	RAS and EF hand domain containing	0	0	1	0	0	0	0	1	0	1	0
mmu-miR-721	MIMAT0003515	NM_001024139	Adamts15	a disintegrin-like and metallopeptidase (reprolysin type) with thrombospondin type 1 motif, 15	0	0	1	0	0	0	0	1	0	1	0
mmu-miR-721	MIMAT0003515	NM_001024141	Nxf3	nuclear RNA export factor 3	0	0	1	0	0	0	0	1	0	1	0
mmu-miR-721	MIMAT0003515	NM_001024474	Diras2	DIRAS family, GTP-binding RAS-like 2	0	0	1	0	0	0	0	1	0	1	0
mmu-miR-721	MIMAT0003515	NM_001024526	Larp4	La ribonucleoprotein domain family, member 4	0	0	1	0	0	0	0	1	0	1	0
mmu-miR-721	MIMAT0003515	NM_001024604	Ankrd28	ankyrin repeat domain 28	0	0	1	0	0	0	0	1	0	1	0
mmu-miR-721	MIMAT0003515	NM_001024703	Mctp2	multiple C2 domains, transmembrane 2	0	0	1	0	0	0	0	1	0	1	0
mmu-miR-721	MIMAT0003515	NM_001024837	Adarb1	adenosine deaminase, RNA-specific, B1	0	0	1	0	0	0	0	1	0	1	0
mmu-miR-721	MIMAT0003515	NM_001024922	Ddx49	DEAD (Asp-Glu-Ala-Asp) box polypeptide 49	0	0	1	0	0	0	0	1	0	1	0
mmu-miR-721	MIMAT0003515	NM_001024950	Zfp563	zinc finger protein 563	0	0	1	0	0	0	0	1	0	1	0
mmu-miR-721	MIMAT0003515	NM_001025093	Atf2	activating transcription factor 2	0	0	1	0	0	0	0	1	0	1	0
mmu-miR-721	MIMAT0003515	NM_001025102	2700007P21Rik	RIKEN cDNA 2700007P21 gene	0	0	1	0	0	0	0	1	0	1	0
mmu-miR-721	MIMAT0003515	NM_001025245	Mbp	myelin basic protein	0	0	1	0	0	0	0	1	0	1	0
mmu-miR-721	MIMAT0003515	NM_001025257	Vegfa	vascular endothelial growth factor A	0	0	1	0	0	0	0	1	0	1	0
mmu-miR-721	MIMAT0003515	NM_001025372	Adcyap1r1	adenylate cyclase activating polypeptide 1 receptor 1	0	0	1	0	0	0	0	1	0	1	0
mmu-miR-721	MIMAT0003515	NM_001025382	EG574403	predicted gene, EG574403	0	0	1	0	0	0	0	1	0	1	0
mmu-miR-721	MIMAT0003515	NM_001025392	Bclaf1	BCL2-associated transcription factor 1	0	0	1	0	0	0	0	1	0	1	0
mmu-miR-721	MIMAT0003515	NM_001025393	Bclaf1	BCL2-associated transcription factor 1	0	0	1	0	0	0	0	1	0	1	0
mmu-miR-721	MIMAT0003515	NM_001025575	BC026782	cDNA sequence BC026782	0	0	1	0	0	0	0	1	0	1	0
mmu-miR-721	MIMAT0003515	NM_001025584	Kcnj6	potassium inwardly-rectifying channel, subfamily J, member 6	0	0	1	0	0	0	0	1	0	1	0
mmu-miR-721	MIMAT0003515	NM_001025586	Nr2c2ap	nuclear receptor 2C2-associated protein	0	0	1	0	0	0	0	1	0	1	0
mmu-miR-721	MIMAT0003515	NM_001025587	Nr2c2ap	nuclear receptor 2C2-associated protein	0	0	1	0	0	0	0	1	0	1	0
mmu-miR-721	MIMAT0003515	NM_001025594	Zbtb43	zinc finger and BTB domain containing 43	0	0	1	0	0	0	0	1	0	1	0
mmu-miR-721	MIMAT0003515	NM_001025597	Ikzf1	IKAROS family zinc finger 1	0	0	1	0	0	0	0	1	0	1	0
mmu-miR-721	MIMAT0003515	NM_001025612	Snx22	sorting nexin 22	0	0	1	0	0	0	0	1	0	1	0
mmu-miR-721	MIMAT0003515	NM_001025613	Otud7b	OTU domain containing 7B	0	0	1	0	0	0	0	1	0	1	0
mmu-miR-721	MIMAT0003515	NM_001025614	Otud7b	OTU domain containing 7B	0	0	1	0	0	0	0	1	0	1	0
mmu-miR-721	MIMAT0003515	NM_001026212	Ensa	endosulfine alpha	0	0	1	0	0	0	0	1	0	1	0
mmu-miR-721	MIMAT0003515	NM_001029843	Vrk1	vaccinia related kinase 1	0	0	1	0	0	0	0	1	0	1	0
mmu-miR-721	MIMAT0003515	NM_001029844	Vrk1	vaccinia related kinase 1	0	0	1	0	0	0	0	1	0	1	0
mmu-miR-721	MIMAT0003515	NM_001029850	Magi1	membrane associated guanylate kinase, WW and PDZ domain containing 1	0	0	1	0	0	0	0	1	0	1	0
mmu-miR-721	MIMAT0003515	NM_001029878	Lonrf2	LON peptidase N-terminal domain and ring finger 2	0	0	1	0	0	0	0	1	0	1	0
mmu-miR-721	MIMAT0003515	NM_001031664	Nudt10	nudix (nucleoside diphosphate linked moiety X)-type motif 10	0	0	1	0	0	0	0	1	0	1	0
mmu-miR-721	MIMAT0003515	NM_001031814	2610207I05Rik	RIKEN cDNA 2610207I05 gene	0	0	1	0	0	0	0	1	0	1	0
mmu-miR-721	MIMAT0003515	NM_001033159	Zfp597	zinc finger protein 597	0	0	1	0	0	0	0	1	0	1	0
mmu-miR-721	MIMAT0003515	NM_001033196	Znfx1	zinc finger, NFX1-type containing 1	0	0	1	0	0	0	0	1	0	1	0
mmu-miR-721	MIMAT0003515	NM_001033221	AU023871	expressed sequence AU023871	0	0	1	0	0	0	0	1	0	1	0
mmu-miR-721	MIMAT0003515	NM_001033223	Lin7a	lin-7 homolog A (C. elegans)	0	0	1	0	0	0	0	1	0	1	0
mmu-miR-721	MIMAT0003515	NM_001033242	Cln5	ceroid-lipofuscinosis, neuronal 5	0	0	1	0	0	0	0	1	0	1	0
mmu-miR-721	MIMAT0003515	NM_001033270	Slc4a7	solute carrier family 4, sodium bicarbonate cotransporter, member 7	0	0	1	0	0	0	0	1	0	1	0
mmu-miR-721	MIMAT0003515	NM_001033271	Tmem55b	transmembrane protein 55b	0	0	1	0	0	0	0	1	0	1	0
mmu-miR-721	MIMAT0003515	NM_001033286	Slc30a10	solute carrier family 30, member 10	0	0	1	0	0	0	0	1	0	1	0
mmu-miR-721	MIMAT0003515	NM_001033289	Slc9a2	solute carrier family 9 (sodium/hydrogen exchanger), member 2	0	0	1	0	0	0	0	1	0	1	0
mmu-miR-721	MIMAT0003515	NM_001033311	BC023744	cDNA sequence BC023744	0	0	1	0	0	0	0	1	0	1	0
mmu-miR-721	MIMAT0003515	NM_001033322	Gucy1a2	guanylate cyclase 1, soluble, alpha 2	0	0	1	0	0	0	0	1	0	1	0
mmu-miR-721	MIMAT0003515	NM_001033328	BC023829	cDNA sequence BC023829	0	0	1	0	0	0	0	1	0	1	0
mmu-miR-721	MIMAT0003515	NM_001033349	Gm410	gene model 410, (NCBI)	0	0	1	0	0	0	0	1	0	1	0
mmu-miR-721	MIMAT0003515	NM_001033361	Pgr15l	G protein-coupled receptor 15-like	0	0	1	0	0	0	0	1	0	1	0
mmu-miR-721	MIMAT0003515	NM_001033369	Acvr1c	activin A receptor, type IC	0	0	1	0	0	0	0	1	0	1	0
mmu-miR-721	MIMAT0003515	NM_001033375	A230046K03Rik	RIKEN cDNA A230046K03 gene	0	0	1	0	0	0	0	1	0	1	0
mmu-miR-721	MIMAT0003515	NM_001033380	E030018N11Rik	RIKEN cDNA E030018N11 gene	0	0	1	0	0	0	0	1	0	1	0
mmu-miR-721	MIMAT0003515	NM_001033399	Gfod1	glucose-fructose oxidoreductase domain containing 1	0	0	1	0	0	0	0	1	0	1	0
mmu-miR-721	MIMAT0003515	NM_001033446	Gm949	gene model 949, (NCBI)	0	0	1	0	0	0	0	1	0	1	0
mmu-miR-721	MIMAT0003515	NM_001033451	Zfp408	zinc finger protein 408	0	0	1	0	0	0	0	1	0	1	0
mmu-miR-721	MIMAT0003515	NM_001033496	Zfp213	zinc finger protein 213	0	0	1	0	0	0	0	1	0	1	0
mmu-miR-721	MIMAT0003515	NM_001033500	Wdr72	WD repeat domain 72	0	0	1	0	0	0	0	1	0	1	0
mmu-miR-721	MIMAT0003515	NM_001033537	Perld1	per1-like domain containing 1	0	0	1	0	0	0	0	1	0	1	0
mmu-miR-721	MIMAT0003515	NM_001033783	EG434396	predicted gene, EG434396	0	0	1	0	0	0	0	1	0	1	0
mmu-miR-721	MIMAT0003515	NM_001033789	EG545253	predicted gene, EG545253	0	0	1	0	0	0	0	1	0	1	0
mmu-miR-721	MIMAT0003515	NM_001034030	Limk2	LIM motif-containing protein kinase 2	0	0	1	0	0	0	0	1	0	1	0
mmu-miR-721	MIMAT0003515	NM_001034885	Pnpla1	patatin-like phospholipase domain containing 1	0	0	1	0	0	0	0	1	0	1	0
mmu-miR-721	MIMAT0003515	NM_001034962	Sorbs1	sorbin and SH3 domain containing 1	0	0	1	0	0	0	0	1	0	1	0
mmu-miR-721	MIMAT0003515	NM_001034964	Sorbs1	sorbin and SH3 domain containing 1	0	0	1	0	0	0	0	1	0	1	0
mmu-miR-721	MIMAT0003515	NM_001037098	Btbd14a	BTB (POZ) domain containing 14A	0	0	1	0	0	0	0	1	0	1	0
mmu-miR-721	MIMAT0003515	NM_001037099	Cacnb4	calcium channel, voltage-dependent, beta 4 subunit	0	0	1	0	0	0	0	1	0	1	0
mmu-miR-721	MIMAT0003515	NM_001037719	Btla	B and T lymphocyte associated	0	0	1	0	0	0	0	1	0	1	0
mmu-miR-721	MIMAT0003515	NM_001037723	Adcy7	adenylate cyclase 7	0	0	1	0	0	0	0	1	0	1	0
mmu-miR-721	MIMAT0003515	NM_001037863	Atp11c	Atpase, class VI, type 11C	0	0	1	0	0	0	0	1	0	1	0
mmu-miR-721	MIMAT0003515	NM_001037937	Depdc6	DEP domain containing 6	0	0	1	0	0	0	0	1	0	1	0
mmu-miR-721	MIMAT0003515	NM_001038604	Clec5a	C-type lectin domain family 5, member a	0	0	1	0	0	0	0	1	0	1	0
mmu-miR-721	MIMAT0003515	NM_001038608	Txnl4a	thioredoxin-like 4A	0	0	1	0	0	0	0	1	0	1	0
mmu-miR-721	MIMAT0003515	NM_001038625	Sertad2	SERTA domain containing 2	0	0	1	0	0	0	0	1	0	1	0
mmu-miR-721	MIMAT0003515	NM_001038635	Stk35	serine/threonine kinase 35	0	0	1	0	0	0	0	1	0	1	0
mmu-miR-721	MIMAT0003515	NM_001038641	2210009G21Rik	RIKEN cDNA 2210009G21 gene	0	0	1	0	0	0	0	1	0	1	0
mmu-miR-721	MIMAT0003515	NM_001038696	Rnpc3	RNA-binding region (RNP1, RRM) containing 3	0	0	1	0	0	0	0	1	0	1	0
mmu-miR-721	MIMAT0003515	NM_001038703	Gpr146	G protein-coupled receptor 146	0	0	1	0	0	0	0	1	0	1	0
mmu-miR-721	MIMAT0003515	NM_001038710	Tmod2	tropomodulin 2	0	0	1	0	0	0	0	1	0	1	0
mmu-miR-721	MIMAT0003515	NM_001038999	Atp8a1	ATPase, aminophospholipid transporter (APLT), class I, type 8A, member 1	0	0	1	0	0	0	0	1	0	1	0
mmu-miR-721	MIMAT0003515	NM_001039050	Pkib	protein kinase inhibitor beta, cAMP dependent, testis specific	0	0	1	0	0	0	0	1	0	1	0
mmu-miR-721	MIMAT0003515	NM_001039051	Pkib	protein kinase inhibitor beta, cAMP dependent, testis specific	0	0	1	0	0	0	0	1	0	1	0
mmu-miR-721	MIMAT0003515	NM_001039052	Pkib	protein kinase inhibitor beta, cAMP dependent, testis specific	0	0	1	0	0	0	0	1	0	1	0
mmu-miR-721	MIMAT0003515	NM_001039059	Klhl15	kelch-like 15 (Drosophila)	0	0	1	0	0	0	0	1	0	1	0
mmu-miR-721	MIMAT0003515	NM_001039090	Skil	SKI-like	0	0	1	0	0	0	0	1	0	1	0
mmu-miR-721	MIMAT0003515	NM_001039092	Tom1l2	target of myb1-like 2 (chicken)	0	0	1	0	0	0	0	1	0	1	0
mmu-miR-721	MIMAT0003515	NM_001039106	Ddhd1	DDHD domain containing 1	0	0	1	0	0	0	0	1	0	1	0
mmu-miR-721	MIMAT0003515	NM_001039126	Asb1	ankyrin repeat and SOCS box-containing protein 1	0	0	1	0	0	0	0	1	0	1	0
mmu-miR-721	MIMAT0003515	NM_001039181	Npr3	natriuretic peptide receptor 3	0	0	1	0	0	0	0	1	0	1	0
mmu-miR-721	MIMAT0003515	NM_001039188	Rreb1	ras responsive element binding protein 1	0	0	1	0	0	0	0	1	0	1	0
mmu-miR-721	MIMAT0003515	NM_001039214	Mex3c	mex3 homolog C (C. elegans)	0	0	1	0	0	0	0	1	0	1	0
mmu-miR-721	MIMAT0003515	NM_001039354	Lin7a	lin-7 homolog A (C. elegans)	0	0	1	0	0	0	0	1	0	1	0
mmu-miR-721	MIMAT0003515	NM_001039373	Mtcp1	mature T-cell proliferation 1	0	0	1	0	0	0	0	1	0	1	0
mmu-miR-721	MIMAT0003515	NM_001039483	Tmco1	transmembrane and coiled-coil domains 1	0	0	1	0	0	0	0	1	0	1	0
mmu-miR-721	MIMAT0003515	NM_001039493	Plekhm3	pleckstrin homology domain containing, family M, member 3	0	0	1	0	0	0	0	1	0	1	0
mmu-miR-721	MIMAT0003515	NM_001039512	Ivns1abp	influenza virus NS1A binding protein	0	0	1	0	0	0	0	1	0	1	0
mmu-miR-721	MIMAT0003515	NM_001039537	Lif	leukemia inhibitory factor	0	0	1	0	0	0	0	1	0	1	0
mmu-miR-721	MIMAT0003515	NM_001039595	OTTMUSG00000010136	predicted gene, OTTMUSG00000010136	0	0	1	0	0	0	0	1	0	1	0
mmu-miR-721	MIMAT0003515	NM_001039934	Mtap2	microtubule-associated protein 2	0	0	1	0	0	0	0	1	0	1	0
mmu-miR-721	MIMAT0003515	NM_001040106	Aak1	AP2 associated kinase 1	0	0	1	0	0	0	0	1	0	1	0
mmu-miR-721	MIMAT0003515	NM_001040131	Eif4g2	eukaryotic translation initiation factor 4, gamma 2	0	0	1	0	0	0	0	1	0	1	0
mmu-miR-721	MIMAT0003515	NM_001040403	Flot2	flotillin 2	0	0	1	0	0	0	0	1	0	1	0
mmu-miR-721	MIMAT0003515	NM_001040682	Clmn	calmin	0	0	1	0	0	0	0	1	0	1	0
mmu-miR-721	MIMAT0003515	NM_001042408	Txnl4a	thioredoxin-like 4A	0	0	1	0	0	0	0	1	0	1	0
mmu-miR-721	MIMAT0003515	NM_001042541	Akap1	A kinase (PRKA) anchor protein 1	0	0	1	0	0	0	0	1	0	1	0
mmu-miR-721	MIMAT0003515	NM_001042542	Akap4	A kinase (PRKA) anchor protein 4	0	0	1	0	0	0	0	1	0	1	0
mmu-miR-721	MIMAT0003515	NM_001042591	Arrdc3	arrestin domain containing 3	0	0	1	0	0	0	0	1	0	1	0
mmu-miR-721	MIMAT0003515	NM_001042614	Sepp1	selenoprotein P, plasma, 1	0	0	1	0	0	0	0	1	0	1	0
mmu-miR-721	MIMAT0003515	NM_001044747	Zfp68	zinc finger protein 68	0	0	1	0	0	0	0	1	0	1	0
mmu-miR-721	MIMAT0003515	NM_001045489	Mfge8	milk fat globule-EGF factor 8 protein	0	0	1	0	0	0	0	1	0	1	0
mmu-miR-721	MIMAT0003515	NM_001045559	C920016K16Rik	RIKEN cDNA C920016K16 gene	0	0	1	0	0	0	0	1	0	1	0
mmu-miR-721	MIMAT0003515	NM_001048206	Traf3	Tnf receptor-associated factor 3	0	0	1	0	0	0	0	1	0	1	0
mmu-miR-721	MIMAT0003515	NM_001048227	Dbndd2	dysbindin (dystrobrevin binding protein 1) domain containing 2	0	0	1	0	0	0	0	1	0	1	0
mmu-miR-721	MIMAT0003515	NM_001048228	Dbndd2	dysbindin (dystrobrevin binding protein 1) domain containing 2	0	0	1	0	0	0	0	1	0	1	0
mmu-miR-721	MIMAT0003515	NM_001048229	Dbndd2	dysbindin (dystrobrevin binding protein 1) domain containing 2	0	0	1	0	0	0	0	1	0	1	0
mmu-miR-721	MIMAT0003515	NM_001048267	Tnpo1	transportin 1	0	0	1	0	0	0	0	1	0	1	0
mmu-miR-721	MIMAT0003515	NM_001076789	Cbx5	chromobox homolog 5 (Drosophila HP1a)	0	0	1	0	0	0	0	1	0	1	0
mmu-miR-721	MIMAT0003515	NM_001077354	C77370	expressed sequence C77370	0	0	1	0	0	0	0	1	0	1	0
mmu-miR-721	MIMAT0003515	NM_001077361	Fhl1	four and a half LIM domains 1	0	0	1	0	0	0	0	1	0	1	0
mmu-miR-721	MIMAT0003515	NM_001077362	Fhl1	four and a half LIM domains 1	0	0	1	0	0	0	0	1	0	1	0
mmu-miR-721	MIMAT0003515	NM_001077398	Ldb2	LIM domain binding 2	0	0	1	0	0	0	0	1	0	1	0
mmu-miR-721	MIMAT0003515	NM_001077405	Nrp2	neuropilin 2	0	0	1	0	0	0	0	1	0	1	0
mmu-miR-721	MIMAT0003515	NM_001077407	Nrp2	neuropilin 2	0	0	1	0	0	0	0	1	0	1	0
mmu-miR-721	MIMAT0003515	NM_001077499	Scn8a	sodium channel, voltage-gated, type VIII, alpha	0	0	1	0	0	0	0	1	0	1	0
mmu-miR-721	MIMAT0003515	NM_001077631	2010321M09Rik	RIKEN cDNA 2010321M09 gene	0	0	1	0	0	0	0	1	0	1	0
mmu-miR-721	MIMAT0003515	NM_001078167	Sfrs1	splicing factor, arginine/serine-rich 1 (ASF/SF2)	0	0	1	0	0	0	0	1	0	1	0
mmu-miR-721	MIMAT0003515	NM_001078649	Tmem134	transmembrane protein 134	0	0	1	0	0	0	0	1	0	1	0
mmu-miR-721	MIMAT0003515	NM_001079822	Tcf3	transcription factor 3	0	0	1	0	0	0	0	1	0	1	0
mmu-miR-721	MIMAT0003515	NM_001079869	Hoxb3	homeo box B3	0	0	1	0	0	0	0	1	0	1	0
mmu-miR-721	MIMAT0003515	NM_001079883	Bcl11b	B-cell leukemia/lymphoma 11B	0	0	1	0	0	0	0	1	0	1	0
mmu-miR-721	MIMAT0003515	NM_001080127	Rnps1	ribonucleic acid binding protein S1	0	0	1	0	0	0	0	1	0	1	0
mmu-miR-721	MIMAT0003515	NM_001080746	Gtf2i	general transcription factor II I	0	0	1	0	0	0	0	1	0	1	0
mmu-miR-721	MIMAT0003515	NM_001080747	Gtf2i	general transcription factor II I	0	0	1	0	0	0	0	1	0	1	0
mmu-miR-721	MIMAT0003515	NM_001080748	Gtf2i	general transcription factor II I	0	0	1	0	0	0	0	1	0	1	0
mmu-miR-721	MIMAT0003515	NM_001080780	Ret	ret proto-oncogene	0	0	1	0	0	0	0	1	0	1	0
mmu-miR-721	MIMAT0003515	NM_001080813	Rab11fip1	RAB11 family interacting protein 1 (class I)	0	0	1	0	0	0	0	1	0	1	0
mmu-miR-721	MIMAT0003515	NM_001080818	Cdc14a	CDC14 cell division cycle 14 homolog A (S. cerevisiae)	0	0	1	0	0	0	0	1	0	1	0
mmu-miR-721	MIMAT0003515	NM_001080930	Atxn1l	ataxin 1-like	0	0	1	0	0	0	0	1	0	1	0
mmu-miR-721	MIMAT0003515	NM_001080931	Med13	mediator complex subunit 13	0	0	1	0	0	0	0	1	0	1	0
mmu-miR-721	MIMAT0003515	NM_001080935	B230217C12Rik	RIKEN cDNA B230217C12 gene	0	0	1	0	0	0	0	1	0	1	0
mmu-miR-721	MIMAT0003515	NM_001080948	Larp4	La ribonucleoprotein domain family, member 4	0	0	1	0	0	0	0	1	0	1	0
mmu-miR-721	MIMAT0003515	NM_001080964	Sp2	Sp2 transcription factor	0	0	1	0	0	0	0	1	0	1	0
mmu-miR-721	MIMAT0003515	NM_001081006	Etl4	enhancer trap locus 4	0	0	1	0	0	0	0	1	0	1	0
mmu-miR-721	MIMAT0003515	NM_001081011	Srgap2	SLIT-ROBO Rho GTPase activating protein 2	0	0	1	0	0	0	0	1	0	1	0
mmu-miR-721	MIMAT0003515	NM_001081039	Dock9	dedicator of cytokinesis 9	0	0	1	0	0	0	0	1	0	1	0
mmu-miR-721	MIMAT0003515	NM_001081049	Mll1	myeloid/lymphoid or mixed-lineage leukemia 1	0	0	1	0	0	0	0	1	0	1	0
mmu-miR-721	MIMAT0003515	NM_001081057	4930573I19Rik	RIKEN cDNA 4930573I19 gene	0	0	1	0	0	0	0	1	0	1	0
mmu-miR-721	MIMAT0003515	NM_001081086	Ppig	peptidyl-prolyl isomerase G (cyclophilin G)	0	0	1	0	0	0	0	1	0	1	0
mmu-miR-721	MIMAT0003515	NM_001081116	Arhgef17	Rho guanine nucleotide exchange factor (GEF) 17	0	0	1	0	0	0	0	1	0	1	0
mmu-miR-721	MIMAT0003515	NM_001081132	Upf2	UPF2 regulator of nonsense transcripts homolog (yeast)	0	0	1	0	0	0	0	1	0	1	0
mmu-miR-721	MIMAT0003515	NM_001081135	Prrg3	proline rich Gla (G-carboxyglutamic acid) 3 (transmembrane)	0	0	1	0	0	0	0	1	0	1	0
mmu-miR-721	MIMAT0003515	NM_001081154	4921513D23Rik	RIKEN cDNA 4921513D23 gene	0	0	1	0	0	0	0	1	0	1	0
mmu-miR-721	MIMAT0003515	NM_001081161	9630050M13Rik	RIKEN cDNA 9630050M13 gene	0	0	1	0	0	0	0	1	0	1	0
mmu-miR-721	MIMAT0003515	NM_001081164	Otud4	OTU domain containing 4	0	0	1	0	0	0	0	1	0	1	0
mmu-miR-721	MIMAT0003515	NM_001081165	4732454E20Rik	RIKEN cDNA 4732454E20 gene	0	0	1	0	0	0	0	1	0	1	0
mmu-miR-721	MIMAT0003515	NM_001081174	6330545A04Rik	RIKEN cDNA 6330545A04 gene	0	0	1	0	0	0	0	1	0	1	0
mmu-miR-721	MIMAT0003515	NM_001081178	Gpr116	G protein-coupled receptor 116	0	0	1	0	0	0	0	1	0	1	0
mmu-miR-721	MIMAT0003515	NM_001081191	Eml5	echinoderm microtubule associated protein like 5	0	0	1	0	0	0	0	1	0	1	0
mmu-miR-721	MIMAT0003515	NM_001081204	B3galtl	beta 1,3-galactosyltransferase-like	0	0	1	0	0	0	0	1	0	1	0
mmu-miR-721	MIMAT0003515	NM_001081225	6030443O07Rik	RIKEN cDNA 6030443O07 gene	0	0	1	0	0	0	0	1	0	1	0
mmu-miR-721	MIMAT0003515	NM_001081227	6330403A02Rik	RIKEN cDNA 6330403A02 gene	0	0	1	0	0	0	0	1	0	1	0
mmu-miR-721	MIMAT0003515	NM_001081229	Tsc22d2	TSC22 domain family 2	0	0	1	0	0	0	0	1	0	1	0
mmu-miR-721	MIMAT0003515	NM_001081230	Mtap9	microtubule-associated protein 9	0	0	1	0	0	0	0	1	0	1	0
mmu-miR-721	MIMAT0003515	NM_001081237	Klhdc5	kelch domain containing 5	0	0	1	0	0	0	0	1	0	1	0
mmu-miR-721	MIMAT0003515	NM_001081255	Lrch3	leucine-rich repeats and calponin homology (CH) domain containing 3	0	0	1	0	0	0	0	1	0	1	0
mmu-miR-721	MIMAT0003515	NM_001081256	Jmjd1b	jumonji domain containing 1B	0	0	1	0	0	0	0	1	0	1	0
mmu-miR-721	MIMAT0003515	NM_001081258	Kif14	kinesin family member 14	0	0	1	0	0	0	0	1	0	1	0
mmu-miR-721	MIMAT0003515	NM_001081269	Whsc1l1	Wolf-Hirschhorn syndrome candidate 1-like 1 (human)	0	0	1	0	0	0	0	1	0	1	0
mmu-miR-721	MIMAT0003515	NM_001081277	Ak5	adenylate kinase 5	0	0	1	0	0	0	0	1	0	1	0
mmu-miR-721	MIMAT0003515	NM_001081293	4930535B03Rik	RIKEN cDNA 4930535B03 gene	0	0	1	0	0	0	0	1	0	1	0
mmu-miR-721	MIMAT0003515	NM_001081304	Atf6	activating transcription factor 6	0	0	1	0	0	0	0	1	0	1	0
mmu-miR-721	MIMAT0003515	NM_001081316	Dsel	dermatan sulfate epimerase-like	0	0	1	0	0	0	0	1	0	1	0
mmu-miR-721	MIMAT0003515	NM_001081319	C030046E11Rik	RIKEN cDNA C030046E11 gene	0	0	1	0	0	0	0	1	0	1	0
mmu-miR-721	MIMAT0003515	NM_001081320	Cyb561d1	cytochrome b-561 domain containing 1	0	0	1	0	0	0	0	1	0	1	0
mmu-miR-721	MIMAT0003515	NM_001081344	Stxbp5	syntaxin binding protein 5 (tomosyn)	0	0	1	0	0	0	0	1	0	1	0
mmu-miR-721	MIMAT0003515	NM_001081359	Ubr5	ubiquitin protein ligase E3 component n-recognin 5	0	0	1	0	0	0	0	1	0	1	0
mmu-miR-721	MIMAT0003515	NM_001081360	Camsap1l1	calmodulin regulated spectrin-associated protein 1-like 1	0	0	1	0	0	0	0	1	0	1	0
mmu-miR-721	MIMAT0003515	NM_001081394	0610007L01Rik	RIKEN cDNA 0610007L01 gene	0	0	1	0	0	0	0	1	0	1	0
mmu-miR-721	MIMAT0003515	NM_001081421	Galntl1	UDP-N-acetyl-alpha-D-galactosamine:polypeptide N-acetylgalactosaminyltransferase-like 1	0	0	1	0	0	0	0	1	0	1	0
mmu-miR-721	MIMAT0003515	NM_001081433	Ankrd44	ankyrin repeat domain 44	0	0	1	0	0	0	0	1	0	1	0
mmu-miR-721	MIMAT0003515	NM_001081453	Nin	ninein	0	0	1	0	0	0	0	1	0	1	0
mmu-miR-721	MIMAT0003515	NM_001081567	Mapk10	mitogen-activated protein kinase 10	0	0	1	0	0	0	0	1	0	1	0
mmu-miR-721	MIMAT0003515	NM_001081648	OTTMUSG00000019001	predicted gene, OTTMUSG00000019001	0	0	1	0	0	0	0	1	0	1	0
mmu-miR-721	MIMAT0003515	NM_001081678	Zfp800	zinc finger protein 800	0	0	1	0	0	0	0	1	0	1	0
mmu-miR-721	MIMAT0003515	NM_001081685	Zfp295	zinc finger protein 295	0	0	1	0	0	0	0	1	0	1	0
mmu-miR-721	MIMAT0003515	NM_001081963	9430020K01Rik	RIKEN cDNA 9430020K01 gene	0	0	1	0	0	0	0	1	0	1	0
mmu-miR-721	MIMAT0003515	NM_001081971	Gm1337	gene model 1337, (NCBI)	0	0	1	0	0	0	0	1	0	1	0
mmu-miR-721	MIMAT0003515	NM_001081977	Rnf144a	ring finger protein 144A	0	0	1	0	0	0	0	1	0	1	0
mmu-miR-721	MIMAT0003515	NM_001082414	Sh3d19	SH3 domain protein D19	0	0	1	0	0	0	0	1	0	1	0
mmu-miR-721	MIMAT0003515	NM_001082483	Efr3b	EFR3 homolog B (S. cerevisiae)	0	0	1	0	0	0	0	1	0	1	0
mmu-miR-721	MIMAT0003515	NM_001082484	Snx27	sorting nexin family member 27	0	0	1	0	0	0	0	1	0	1	0
mmu-miR-721	MIMAT0003515	NM_001082553	Rab27b	RAB27b, member RAS oncogene family	0	0	1	0	0	0	0	1	0	1	0
mmu-miR-721	MIMAT0003515	NM_001083118	Terf2	telomeric repeat binding factor 2	0	0	1	0	0	0	0	1	0	1	0
mmu-miR-721	MIMAT0003515	NM_001083316	Pdgfra	platelet derived growth factor receptor, alpha polypeptide	0	0	1	0	0	0	0	1	0	1	0
mmu-miR-721	MIMAT0003515	NM_001083810	2600010E01Rik	RIKEN cDNA 2600010E01 gene	0	0	1	0	0	0	0	1	0	1	0
mmu-miR-721	MIMAT0003515	NM_001083881	1600012H06Rik	RIKEN cDNA 1600012H06 gene	0	0	1	0	0	0	0	1	0	1	0
mmu-miR-721	MIMAT0003515	NM_001083882	1600012H06Rik	RIKEN cDNA 1600012H06 gene	0	0	1	0	0	0	0	1	0	1	0
mmu-miR-721	MIMAT0003515	NM_001083927	Tle3	transducin-like enhancer of split 3, homolog of Drosophila E(spl)	0	0	1	0	0	0	0	1	0	1	0
mmu-miR-721	MIMAT0003515	NM_001083928	Tle3	transducin-like enhancer of split 3, homolog of Drosophila E(spl)	0	0	1	0	0	0	0	1	0	1	0
mmu-miR-721	MIMAT0003515	NM_001083967	Tcf4	transcription factor 4	0	0	1	0	0	0	0	1	0	1	0
mmu-miR-721	MIMAT0003515	NM_001085495	Arfgef2	ADP-ribosylation factor guanine nucleotide-exchange factor 2 (brefeldin A-inhibited)	0	0	1	0	0	0	0	1	0	1	0
mmu-miR-721	MIMAT0003515	NM_001085512	E030025P04Rik	RIKEN cDNA E030025P04 gene	0	0	1	0	0	0	0	1	0	1	0
mmu-miR-721	MIMAT0003515	NM_001097617	C1s	complement component 1, s subcomponent	0	0	1	0	0	0	0	1	0	1	0
mmu-miR-721	MIMAT0003515	NM_001098168	Ddef2	development and differentiation enhancing factor 2	0	0	1	0	0	0	0	1	0	1	0
mmu-miR-721	MIMAT0003515	NM_001098171	Pcdh10	protocadherin 10	0	0	1	0	0	0	0	1	0	1	0
mmu-miR-721	MIMAT0003515	NM_001098225	Adam22	a disintegrin and metallopeptidase domain 22	0	0	1	0	0	0	0	1	0	1	0
mmu-miR-721	MIMAT0003515	NM_001099299	Ajap1	adherens junction associated protein 1	0	0	1	0	0	0	0	1	0	1	0
mmu-miR-721	MIMAT0003515	NM_001111016	Nav2	neuron navigator 2	0	0	1	0	0	0	0	1	0	1	0
mmu-miR-721	MIMAT0003515	NM_007389	Chrna1	cholinergic receptor, nicotinic, alpha polypeptide 1 (muscle)	0	0	1	0	0	0	0	1	0	1	0
mmu-miR-721	MIMAT0003515	NM_007396	Acvr2a	activin receptor IIA	0	0	1	0	0	0	0	1	0	1	0
mmu-miR-721	MIMAT0003515	NM_007405	Adcy6	adenylate cyclase 6	0	0	1	0	0	0	0	1	0	1	0
mmu-miR-721	MIMAT0003515	NM_007407	Adcyap1r1	adenylate cyclase activating polypeptide 1 receptor 1	0	0	1	0	0	0	0	1	0	1	0
mmu-miR-721	MIMAT0003515	NM_007479	Arf4	ADP-ribosylation factor 4	0	0	1	0	0	0	0	1	0	1	0
mmu-miR-721	MIMAT0003515	NM_007488	Arnt2	aryl hydrocarbon receptor nuclear translocator 2	0	0	1	0	0	0	0	1	0	1	0
mmu-miR-721	MIMAT0003515	NM_007489	Arntl	aryl hydrocarbon receptor nuclear translocator-like	0	0	1	0	0	0	0	1	0	1	0
mmu-miR-721	MIMAT0003515	NM_007492	Arx	aristaless related homeobox gene (Drosophila)	0	0	1	0	0	0	0	1	0	1	0
mmu-miR-721	MIMAT0003515	NM_007500	Atoh1	atonal homolog 1 (Drosophila)	0	0	1	0	0	0	0	1	0	1	0
mmu-miR-721	MIMAT0003515	NM_007520	Bach1	BTB and CNC homology 1	0	0	1	0	0	0	0	1	0	1	0
mmu-miR-721	MIMAT0003515	NM_007521	Bach2	BTB and CNC homology 2	0	0	1	0	0	0	0	1	0	1	0
mmu-miR-721	MIMAT0003515	NM_007537	Bcl2l2	Bcl2-like 2	0	0	1	0	0	0	0	1	0	1	0
mmu-miR-721	MIMAT0003515	NM_007545	Hrk	harakiri, BCL2 interacting protein (contains only BH3 domain)	0	0	1	0	0	0	0	1	0	1	0
mmu-miR-721	MIMAT0003515	NM_007566	Birc6	baculoviral IAP repeat-containing 6	0	0	1	0	0	0	0	1	0	1	0
mmu-miR-721	MIMAT0003515	NM_007592	Car8	carbonic anhydrase 8	0	0	1	0	0	0	0	1	0	1	0
mmu-miR-721	MIMAT0003515	NM_007594	Calu	calumenin	0	0	1	0	0	0	0	1	0	1	0
mmu-miR-721	MIMAT0003515	NM_007610	Casp2	caspase 2	0	0	1	0	0	0	0	1	0	1	0
mmu-miR-721	MIMAT0003515	NM_007616	Cav1	caveolin, caveolae protein 1	0	0	1	0	0	0	0	1	0	1	0
mmu-miR-721	MIMAT0003515	NM_007626	Cbx5	chromobox homolog 5 (Drosophila HP1a)	0	0	1	0	0	0	0	1	0	1	0
mmu-miR-721	MIMAT0003515	NM_007639	Cd1d1	CD1d1 antigen	0	0	1	0	0	0	0	1	0	1	0
mmu-miR-721	MIMAT0003515	NM_007658	Cdc25a	cell division cycle 25 homolog A (S. pombe)	0	0	1	0	0	0	0	1	0	1	0
mmu-miR-721	MIMAT0003515	NM_007676	Psg16	pregnancy specific glycoprotein 16	0	0	1	1	0	0	0	0	0	1	0
mmu-miR-721	MIMAT0003515	NM_007688	Cfl2	cofilin 2, muscle	0	0	1	0	0	0	0	1	0	1	0
mmu-miR-721	MIMAT0003515	NM_007715	Clock	circadian locomoter output cycles kaput	0	0	1	0	0	0	0	1	0	1	0
mmu-miR-721	MIMAT0003515	NM_007726	Cnr1	cannabinoid receptor 1 (brain)	0	0	1	0	0	0	0	1	0	1	0
mmu-miR-721	MIMAT0003515	NM_007733	Col19a1	collagen, type XIX, alpha 1	0	0	1	0	0	0	0	1	0	1	0
mmu-miR-721	MIMAT0003515	NM_007735	Col4a4	collagen, type IV, alpha 4	0	0	1	0	0	0	0	1	0	1	0
mmu-miR-721	MIMAT0003515	NM_007755	Cpeb1	cytoplasmic polyadenylation element binding protein 1	0	0	1	0	0	0	0	1	0	1	0
mmu-miR-721	MIMAT0003515	NM_007770	Crx	cone-rod homeobox containing gene	0	0	1	0	0	0	0	1	0	1	0
mmu-miR-721	MIMAT0003515	NM_007798	Ctsb	cathepsin B	0	0	1	0	0	0	0	1	0	1	0
mmu-miR-721	MIMAT0003515	NM_007803	Cttn	cortactin	0	0	1	0	0	0	0	1	0	1	0
mmu-miR-721	MIMAT0003515	NM_007807	Cybb	cytochrome b-245, beta polypeptide	0	0	1	0	0	0	0	1	0	1	0
mmu-miR-721	MIMAT0003515	NM_007822	Cyp4a14	cytochrome P450, family 4, subfamily a, polypeptide 14	0	0	1	0	0	0	0	1	0	1	0
mmu-miR-721	MIMAT0003515	NM_007826	Dach1	dachshund 1 (Drosophila)	0	0	1	0	0	0	0	1	0	1	0
mmu-miR-721	MIMAT0003515	NM_007863	Mpp3	membrane protein, palmitoylated 3 (MAGUK p55 subfamily member 3)	0	0	1	0	0	0	0	1	0	1	0
mmu-miR-721	MIMAT0003515	NM_007865	Dll1	delta-like 1 (Drosophila)	0	0	1	0	0	0	0	1	0	1	0
mmu-miR-721	MIMAT0003515	NM_007868	Dmd	dystrophin, muscular dystrophy	0	0	1	0	0	0	0	1	0	1	0
mmu-miR-721	MIMAT0003515	NM_007872	Dnmt3a	DNA methyltransferase 3A	0	0	1	0	0	0	0	1	0	1	0
mmu-miR-721	MIMAT0003515	NM_007882	Dsc3	desmocollin 3	0	0	1	0	0	0	0	1	0	1	0
mmu-miR-721	MIMAT0003515	NM_007889	Dvl3	dishevelled 3, dsh homolog (Drosophila)	0	0	1	0	0	0	0	1	0	1	0
mmu-miR-721	MIMAT0003515	NM_007891	E2f1	E2F transcription factor 1	0	0	1	0	0	0	0	1	0	1	0
mmu-miR-721	MIMAT0003515	NM_007896	Mapre1	microtubule-associated protein, RP/EB family, member 1	0	0	1	0	0	0	0	1	0	1	0
mmu-miR-721	MIMAT0003515	NM_007935	Epc1	enhancer of polycomb homolog 1 (Drosophila)	0	0	1	0	0	0	0	1	0	1	0
mmu-miR-721	MIMAT0003515	NM_007937	Epha5	Eph receptor A5	0	0	1	0	0	0	0	1	0	1	0
mmu-miR-721	MIMAT0003515	NM_007958	Smarcad1	SWI/SNF-related, matrix-associated actin-dependent regulator of chromatin, subfamily a, containing DEAD/H box 1	0	0	1	0	0	0	0	1	0	1	0
mmu-miR-721	MIMAT0003515	NM_007960	Etv1	ets variant gene 1	0	0	1	0	0	0	0	1	0	1	0
mmu-miR-721	MIMAT0003515	NM_008002	Fgf10	fibroblast growth factor 10	0	0	1	0	0	0	0	1	0	1	0
mmu-miR-721	MIMAT0003515	NM_008010	Fgfr3	fibroblast growth factor receptor 3	0	0	1	0	0	0	0	1	0	1	0
mmu-miR-721	MIMAT0003515	NM_008021	Foxm1	forkhead box M1	0	0	1	0	0	0	0	1	0	1	0
mmu-miR-721	MIMAT0003515	NM_008028	Flot2	flotillin 2	0	0	1	0	0	0	0	1	0	1	0
mmu-miR-721	MIMAT0003515	NM_008055	Fzd4	frizzled homolog 4 (Drosophila)	0	0	1	0	0	0	0	1	0	1	0
mmu-miR-721	MIMAT0003515	NM_008056	Fzd6	frizzled homolog 6 (Drosophila)	0	0	1	0	0	0	0	1	0	1	0
mmu-miR-721	MIMAT0003515	NM_008070	Gabrb2	gamma-aminobutyric acid (GABA-A) receptor, subunit beta 2	0	0	1	0	0	0	0	1	0	1	0
mmu-miR-721	MIMAT0003515	NM_008078	Gad2	glutamic acid decarboxylase 2	0	0	1	0	0	0	0	1	0	1	0
mmu-miR-721	MIMAT0003515	NM_008083	Gap43	growth associated protein 43	0	0	1	0	0	0	0	1	0	1	0
mmu-miR-721	MIMAT0003515	NM_008098	Mtpn	myotrophin	0	0	1	0	0	0	0	1	0	1	0
mmu-miR-721	MIMAT0003515	NM_008099	Gcet2	germinal center expressed transcript 2	0	0	1	0	0	0	0	1	0	1	0
mmu-miR-721	MIMAT0003515	NM_008117	Gh	growth hormone	0	0	1	0	0	0	0	1	0	1	0
mmu-miR-721	MIMAT0003515	NM_008139	Gnaq	guanine nucleotide binding protein, alpha q polypeptide	0	0	1	0	0	0	0	1	0	1	0
mmu-miR-721	MIMAT0003515	NM_008215	Has1	hyaluronan synthase1	0	0	1	0	0	0	0	1	0	1	0
mmu-miR-721	MIMAT0003515	NM_008222	Hccs	holocytochrome c synthetase	0	0	1	0	0	0	0	1	0	1	0
mmu-miR-721	MIMAT0003515	NM_008249	Tfb2m	transcription factor B2, mitochondrial	0	0	1	0	0	0	0	1	0	1	0
mmu-miR-721	MIMAT0003515	NM_008278	Hpgd	hydroxyprostaglandin dehydrogenase 15 (NAD)	0	0	1	0	0	0	0	1	0	1	0
mmu-miR-721	MIMAT0003515	NM_008300	Hspa4	heat shock protein 4	0	0	1	0	0	0	0	1	0	1	0
mmu-miR-721	MIMAT0003515	NM_008313	Htr4	5 hydroxytryptamine (serotonin) receptor 4	0	0	1	0	0	0	0	1	0	1	0
mmu-miR-721	MIMAT0003515	NM_008314	Htr5a	5-hydroxytryptamine (serotonin) receptor 5A	0	0	1	0	0	0	0	1	0	1	0
mmu-miR-721	MIMAT0003515	NM_008316	Hus1	Hus1 homolog (S. pombe)	0	0	1	0	0	0	0	1	0	1	0
mmu-miR-721	MIMAT0003515	NM_008379	Kpnb1	karyopherin (importin) beta 1	0	0	1	0	0	0	0	1	0	1	0
mmu-miR-721	MIMAT0003515	NM_008395	Itch	itchy, E3 ubiquitin protein ligase	0	0	1	0	0	0	0	1	0	1	0
mmu-miR-721	MIMAT0003515	NM_008422	Kcnc3	potassium voltage gated channel, Shaw-related subfamily, member 3	0	0	1	0	0	0	0	1	0	1	0
mmu-miR-721	MIMAT0003515	NM_008425	Kcnj2	potassium inwardly-rectifying channel, subfamily J, member 2	0	0	1	0	0	0	0	1	0	1	0
mmu-miR-721	MIMAT0003515	NM_008440	Kif1a	kinesin family member 1A	0	0	1	0	0	0	0	1	0	1	0
mmu-miR-721	MIMAT0003515	NM_008441	Kif1b	kinesin family member 1B	0	0	1	0	0	0	0	1	0	1	0
mmu-miR-721	MIMAT0003515	NM_008493	Lep	leptin	0	0	1	0	0	0	0	1	0	1	0
mmu-miR-721	MIMAT0003515	NM_008506	Mycl1	v-myc myelocytomatosis viral oncogene homolog 1, lung carcinoma derived (avian)	0	0	1	0	0	0	0	1	0	1	0
mmu-miR-721	MIMAT0003515	NM_008515	Lrrfip1	leucine rich repeat (in FLII) interacting protein 1	0	0	1	0	0	0	0	1	0	1	0
mmu-miR-721	MIMAT0003515	NM_008537	Amacr	alpha-methylacyl-CoA racemase	0	0	1	0	0	0	0	1	0	1	0
mmu-miR-721	MIMAT0003515	NM_008548	Man1a	mannosidase 1, alpha	0	0	1	0	0	0	0	1	0	1	0
mmu-miR-721	MIMAT0003515	NM_008594	Mfge8	milk fat globule-EGF factor 8 protein	0	0	1	0	0	0	0	1	0	1	0
mmu-miR-721	MIMAT0003515	NM_008600	Mip	major intrinsic protein of eye lens fiber	0	0	1	0	0	0	0	1	0	1	0
mmu-miR-721	MIMAT0003515	NM_008602	Pias2	protein inhibitor of activated STAT 2	0	0	1	0	0	0	0	1	0	1	0
mmu-miR-721	MIMAT0003515	NM_008632	Mtap2	microtubule-associated protein 2	0	0	1	0	0	0	0	1	0	1	0
mmu-miR-721	MIMAT0003515	NM_008633	Mtap4	microtubule-associated protein 4	0	0	1	0	0	0	0	1	0	1	0
mmu-miR-721	MIMAT0003515	NM_008634	Mtap1b	microtubule-associated protein 1B	0	0	1	0	0	0	0	1	0	1	0
mmu-miR-721	MIMAT0003515	NM_008665	Myt1	myelin transcription factor 1	0	0	1	0	0	0	0	1	0	1	0
mmu-miR-721	MIMAT0003515	NM_008668	Nab2	Ngfi-A binding protein 2	0	0	1	0	0	0	0	1	0	1	0
mmu-miR-721	MIMAT0003515	NM_008671	Nap1l2	nucleosome assembly protein 1-like 2	0	0	1	0	0	0	0	1	0	1	0
mmu-miR-721	MIMAT0003515	NM_008678	Ncoa2	nuclear receptor coactivator 2	0	0	1	0	0	0	0	1	0	1	0
mmu-miR-721	MIMAT0003515	NM_008681	Ndrg1	N-myc downstream regulated gene 1	0	0	1	0	0	0	0	1	0	1	0
mmu-miR-721	MIMAT0003515	NM_008729	Ctnnd2	catenin (cadherin associated protein), delta 2	0	0	1	0	0	0	0	1	0	1	0
mmu-miR-721	MIMAT0003515	NM_008730	Nptx1	neuronal pentraxin 1	0	0	1	0	0	0	0	1	0	1	0
mmu-miR-721	MIMAT0003515	NM_008731	Npy2r	neuropeptide Y receptor Y2	0	0	1	0	0	0	0	1	0	1	0
mmu-miR-721	MIMAT0003515	NM_008745	Ntrk2	neurotrophic tyrosine kinase, receptor, type 2	0	0	1	0	0	0	0	1	0	1	0
mmu-miR-721	MIMAT0003515	NM_008778	Pak3	p21 (CDKN1A)-activated kinase 3	0	0	1	0	0	0	0	1	0	1	0
mmu-miR-721	MIMAT0003515	NM_008792	Pcsk2	proprotein convertase subtilisin/kexin type 2	0	0	1	0	0	0	0	1	0	1	0
mmu-miR-721	MIMAT0003515	NM_008829	Pgr	progesterone receptor	0	0	1	0	0	0	0	1	0	1	0
mmu-miR-721	MIMAT0003515	NM_008845	Pip4k2a	phosphatidylinositol-5-phosphate 4-kinase, type II, alpha	0	0	1	0	0	0	0	1	0	1	0
mmu-miR-721	MIMAT0003515	NM_008855	Prkcb1	protein kinase C, beta 1	0	0	1	0	0	0	0	1	0	1	0
mmu-miR-721	MIMAT0003515	NM_008863	Pkib	protein kinase inhibitor beta, cAMP dependent, testis specific	0	0	1	0	0	0	0	1	0	1	0
mmu-miR-721	MIMAT0003515	NM_008871	Serpine1	serine (or cysteine) peptidase inhibitor, clade E, member 1	0	0	1	0	0	0	0	1	0	1	0
mmu-miR-721	MIMAT0003515	NM_008872	Plat	plasminogen activator, tissue	0	0	1	0	0	0	0	1	0	1	0
mmu-miR-721	MIMAT0003515	NM_008966	Ptgfr	prostaglandin F receptor	0	0	1	0	0	0	0	1	0	1	0
mmu-miR-721	MIMAT0003515	NM_008976	Ptpn14	protein tyrosine phosphatase, non-receptor type 14	0	0	1	0	0	0	0	1	0	1	0
mmu-miR-721	MIMAT0003515	NM_008977	Ptpn2	protein tyrosine phosphatase, non-receptor type 2	0	0	1	0	0	0	0	1	0	1	0
mmu-miR-721	MIMAT0003515	NM_008997	Rab11b	RAB11B, member RAS oncogene family	0	0	1	0	0	0	0	1	0	1	0
mmu-miR-721	MIMAT0003515	NM_009030	Rbbp4	retinoblastoma binding protein 4	0	0	1	0	0	0	0	1	0	1	0
mmu-miR-721	MIMAT0003515	NM_009032	Rbm4	RNA binding motif protein 4	0	0	1	0	0	0	0	1	0	1	0
mmu-miR-721	MIMAT0003515	NM_009041	Rdx	radixin	0	0	1	0	0	0	0	1	0	1	0
mmu-miR-721	MIMAT0003515	NM_009050	Ret	ret proto-oncogene	0	0	1	0	0	0	0	1	0	1	0
mmu-miR-721	MIMAT0003515	NM_009061	Rgs2	regulator of G-protein signaling 2	0	0	1	0	0	0	0	1	0	1	0
mmu-miR-721	MIMAT0003515	NM_009126	Serpinb3a	serine (or cysteine) peptidase inhibitor, clade B (ovalbumin), member 3A	0	0	1	0	0	0	0	1	0	1	0
mmu-miR-721	MIMAT0003515	NM_009152	Sema3a	sema domain, immunoglobulin domain (Ig), short basic domain, secreted, (semaphorin) 3A	0	0	1	0	0	0	0	1	0	1	0
mmu-miR-721	MIMAT0003515	NM_009154	Sema5a	sema domain, seven thrombospondin repeats (type 1 and type 1-like), transmembrane domain (TM) and short cytoplasmic domain, (semaphorin) 5A	0	0	1	0	0	0	0	1	0	1	0
mmu-miR-721	MIMAT0003515	NM_009158	Mapk10	mitogen-activated protein kinase 10	0	0	1	0	0	0	0	1	0	1	0
mmu-miR-721	MIMAT0003515	NM_009166	Sorbs1	sorbin and SH3 domain containing 1	0	0	1	0	0	0	0	1	0	1	0
mmu-miR-721	MIMAT0003515	NM_009183	St8sia4	ST8 alpha-N-acetyl-neuraminide alpha-2,8-sialyltransferase 4	0	0	1	0	0	0	0	1	0	1	0
mmu-miR-721	MIMAT0003515	NM_009193	Slbp	stem-loop binding protein	0	0	1	0	0	0	0	1	0	1	0
mmu-miR-721	MIMAT0003515	NM_009209	Slc6a2	solute carrier family 6 (neurotransmitter transporter, noradrenalin), member 2	0	0	1	0	0	0	0	1	0	1	0
mmu-miR-721	MIMAT0003515	NM_009212	Ighmbp2	immunoglobulin mu binding protein 2	0	0	1	0	0	0	0	1	0	1	0
mmu-miR-721	MIMAT0003515	NM_009239	Sp4	trans-acting transcription factor 4	0	0	1	0	0	0	0	1	0	1	0
mmu-miR-721	MIMAT0003515	NM_009262	Spock1	sparc/osteonectin, cwcv and kazal-like domains proteoglycan 1	0	0	1	0	0	0	0	1	0	1	0
mmu-miR-721	MIMAT0003515	NM_009274	Srpk2	serine/arginine-rich protein specific kinase 2	0	0	1	0	0	0	0	1	0	1	0
mmu-miR-721	MIMAT0003515	NM_009285	Stc1	stanniocalcin 1	0	0	1	0	0	0	0	1	0	1	0
mmu-miR-721	MIMAT0003515	NM_009305	Syp	synaptophysin	0	0	1	0	0	0	0	1	0	1	0
mmu-miR-721	MIMAT0003515	NM_009306	Syt1	synaptotagmin I	0	0	1	0	0	0	0	1	0	1	0
mmu-miR-721	MIMAT0003515	NM_009308	Syt4	synaptotagmin IV	0	0	1	0	0	0	0	1	0	1	0
mmu-miR-721	MIMAT0003515	NM_009320	Slc6a6	solute carrier family 6 (neurotransmitter transporter, taurine), member 6	0	0	1	0	0	0	0	1	0	1	0
mmu-miR-721	MIMAT0003515	NM_009322	Tbr1	T-box brain gene 1	0	0	1	0	0	0	0	1	0	1	0
mmu-miR-721	MIMAT0003515	NM_009364	Tfpi2	tissue factor pathway inhibitor 2	0	0	1	0	0	0	0	1	0	1	0
mmu-miR-721	MIMAT0003515	NM_009367	Tgfb2	transforming growth factor, beta 2	0	0	1	0	0	0	0	1	0	1	0
mmu-miR-721	MIMAT0003515	NM_009368	Tgfb3	transforming growth factor, beta 3	0	0	1	0	0	0	0	1	0	1	0
mmu-miR-721	MIMAT0003515	NM_009389	Tle3	transducin-like enhancer of split 3, homolog of Drosophila E(spl)	0	0	1	0	0	0	0	1	0	1	0
mmu-miR-721	MIMAT0003515	NM_009398	Tnfaip6	tumor necrosis factor alpha induced protein 6	0	0	1	0	0	0	0	1	0	1	0
mmu-miR-721	MIMAT0003515	NM_009433	Tspyl1	testis-specific protein, Y-encoded-like 1	0	0	1	0	0	0	0	1	0	1	0
mmu-miR-721	MIMAT0003515	NM_009443	Tgoln1	trans-golgi network protein	0	0	1	0	0	0	0	1	0	1	0
mmu-miR-721	MIMAT0003515	NM_009493	Vmn2r42	vomeronasal 2, receptor 42	0	0	1	0	0	0	0	1	0	1	0
mmu-miR-721	MIMAT0003515	NM_009513	Nrsn1	neurensin 1	0	0	1	0	0	0	0	1	0	1	0
mmu-miR-721	MIMAT0003515	NM_009518	Wnt10a	wingless related MMTV integration site 10a	0	0	1	0	0	0	0	1	0	1	0
mmu-miR-721	MIMAT0003515	NM_009565	Zbtb7b	zinc finger and BTB domain containing 7B	0	0	1	0	0	0	0	1	0	1	0
mmu-miR-721	MIMAT0003515	NM_009577	Zik1	zinc finger protein interacting with K protein 1	0	0	1	0	0	0	0	1	0	1	0
mmu-miR-721	MIMAT0003515	NM_009582	Map3k12	mitogen-activated protein kinase kinase kinase 12	0	0	1	0	0	0	0	1	0	1	0
mmu-miR-721	MIMAT0003515	NM_009593	Abcg1	ATP-binding cassette, sub-family G (WHITE), member 1	0	0	1	0	0	0	0	1	0	1	0
mmu-miR-721	MIMAT0003515	NM_009609	Actg1	actin, gamma, cytoplasmic 1	0	0	1	0	0	0	0	1	0	1	0
mmu-miR-721	MIMAT0003515	NM_009636	Aebp1	AE binding protein 1	0	0	1	0	0	0	0	1	0	1	0
mmu-miR-721	MIMAT0003515	NM_009643	Ahnak	AHNAK nucleoprotein (desmoyokin)	0	0	1	0	0	0	0	1	0	1	0
mmu-miR-721	MIMAT0003515	NM_009644	Ahrr	aryl-hydrocarbon receptor repressor	0	0	1	0	0	0	0	1	0	1	0
mmu-miR-721	MIMAT0003515	NM_009647	Ak3l1	adenylate kinase 3-like 1	0	0	1	0	0	0	0	1	0	1	0
mmu-miR-721	MIMAT0003515	NM_009667	Ampd3	AMP deaminase 3	0	0	1	0	0	0	0	1	0	1	0
mmu-miR-721	MIMAT0003515	NM_009671	Ankfy1	ankyrin repeat and FYVE domain containing 1	0	0	1	0	0	0	0	1	0	1	0
mmu-miR-721	MIMAT0003515	NM_009677	Ap1g1	adaptor protein complex AP-1, gamma 1 subunit	0	0	1	0	0	0	0	1	0	1	0
mmu-miR-721	MIMAT0003515	NM_009684	Apaf1	apoptotic peptidase activating factor 1	0	0	1	0	0	0	0	1	0	1	0
mmu-miR-721	MIMAT0003515	NM_009715	Atf2	activating transcription factor 2	0	0	1	0	0	0	0	1	0	1	0
mmu-miR-721	MIMAT0003515	NM_009718	Neurog2	neurogenin 2	0	0	1	0	0	0	0	1	0	1	0
mmu-miR-721	MIMAT0003515	NM_009724	Atp4b	ATPase, H+/K+ exchanging, beta polypeptide	0	0	1	0	0	0	0	1	0	1	0
mmu-miR-721	MIMAT0003515	NM_009727	Atp8a1	ATPase, aminophospholipid transporter (APLT), class I, type 8A, member 1	0	0	1	0	0	0	0	1	0	1	0
mmu-miR-721	MIMAT0003515	NM_009730	Atrn	attractin	0	0	1	0	0	0	0	1	0	1	0
mmu-miR-721	MIMAT0003515	NM_009745	Bcl7b	B-cell CLL/lymphoma 7B	0	0	1	0	0	0	0	1	0	1	0
mmu-miR-721	MIMAT0003515	NM_009760	Bnip3	BCL2/adenovirus E1B interacting protein 1, NIP3	0	0	1	0	0	0	0	1	0	1	0
mmu-miR-721	MIMAT0003515	NM_009793	Camk4	calcium/calmodulin-dependent protein kinase IV	0	0	1	0	0	0	0	1	0	1	0
mmu-miR-721	MIMAT0003515	NM_009806	Cask	calcium/calmodulin-dependent serine protein kinase (MAGUK family)	0	0	1	0	0	0	0	1	0	1	0
mmu-miR-721	MIMAT0003515	NM_009828	Ccna2	cyclin A2	0	0	1	0	0	0	0	1	0	1	0
mmu-miR-721	MIMAT0003515	NM_009829	Ccnd2	cyclin D2	0	0	1	0	0	0	0	1	0	1	0
mmu-miR-721	MIMAT0003515	NM_009840	Cct8	chaperonin subunit 8 (theta)	0	0	1	0	0	0	0	1	0	1	0
mmu-miR-721	MIMAT0003515	NM_009847	Cd2ap	CD2-associated protein	0	0	1	0	0	0	0	1	0	1	0
mmu-miR-721	MIMAT0003515	NM_009871	Cdk5r1	cyclin-dependent kinase 5, regulatory subunit (p35) 1	0	0	1	0	0	0	0	1	0	1	0
mmu-miR-721	MIMAT0003515	NM_009888	Cfh	complement component factor h	0	0	1	0	0	0	0	1	0	1	0
mmu-miR-721	MIMAT0003515	NM_009952	Creb1	cAMP responsive element binding protein 1	0	0	1	0	0	0	0	1	0	1	0
mmu-miR-721	MIMAT0003515	NM_009994	Cyp1b1	cytochrome P450, family 1, subfamily b, polypeptide 1	0	0	1	0	0	0	0	1	0	1	0
mmu-miR-721	MIMAT0003515	NM_010056	Dlx5	distal-less homeobox 5	0	0	1	0	0	0	0	1	0	1	0
mmu-miR-721	MIMAT0003515	NM_010075	Dpp6	dipeptidylpeptidase 6	0	0	1	0	0	0	0	1	0	1	0
mmu-miR-721	MIMAT0003515	NM_010076	Drd1a	dopamine receptor D1A	0	0	1	0	0	0	0	1	0	1	0
mmu-miR-721	MIMAT0003515	NM_010101	S1pr3	sphingosine-1-phosphate receptor 3	0	0	1	0	0	0	0	1	0	1	0
mmu-miR-721	MIMAT0003515	NM_010103	Edil3	EGF-like repeats and discoidin I-like domains 3	0	0	1	0	0	0	0	1	0	1	0
mmu-miR-721	MIMAT0003515	NM_010111	Efnb2	ephrin B2	0	0	1	0	0	0	0	1	0	1	0
mmu-miR-721	MIMAT0003515	NM_010144	Ephb4	Eph receptor B4	0	0	1	0	0	0	0	1	0	1	0
mmu-miR-721	MIMAT0003515	NM_010160	Cugbp2	CUG triplet repeat, RNA binding protein 2	0	0	1	0	0	0	0	1	0	1	0
mmu-miR-721	MIMAT0003515	NM_010164	Eya1	eyes absent 1 homolog (Drosophila)	0	0	1	0	0	0	0	1	0	1	0
mmu-miR-721	MIMAT0003515	NM_010166	Eya3	eyes absent 3 homolog (Drosophila)	0	0	1	0	0	0	0	1	0	1	0
mmu-miR-721	MIMAT0003515	NM_010171	F3	coagulation factor III	0	0	1	0	0	0	0	1	0	1	0
mmu-miR-721	MIMAT0003515	NM_010173	Faah	fatty acid amide hydrolase	0	0	1	0	0	0	0	1	0	1	0
mmu-miR-721	MIMAT0003515	NM_010193	Fem1b	feminization 1 homolog b (C. elegans)	0	0	1	0	0	0	0	1	0	1	0
mmu-miR-721	MIMAT0003515	NM_010216	Figf	c-fos induced growth factor	0	0	1	0	0	0	0	1	0	1	0
mmu-miR-721	MIMAT0003515	NM_010221	Fkbp10	FK506 binding protein 10	0	0	1	0	0	0	0	1	0	1	0
mmu-miR-721	MIMAT0003515	NM_010225	Foxf2	forkhead box F2	0	0	1	0	0	0	0	1	0	1	0
mmu-miR-721	MIMAT0003515	NM_010243	Fut9	fucosyltransferase 9	0	0	1	0	0	0	0	1	0	1	0
mmu-miR-721	MIMAT0003515	NM_010264	Nr6a1	nuclear receptor subfamily 6, group A, member 1	0	0	1	0	0	0	0	1	0	1	0
mmu-miR-721	MIMAT0003515	NM_010266	Gda	guanine deaminase	0	0	1	0	0	0	0	1	0	1	0
mmu-miR-721	MIMAT0003515	NM_010271	Gpd1	glycerol-3-phosphate dehydrogenase 1 (soluble)	0	0	1	0	0	0	0	1	0	1	0
mmu-miR-721	MIMAT0003515	NM_010290	Gjd2	gap junction protein, delta 2	0	0	1	0	0	0	0	1	0	1	0
mmu-miR-721	MIMAT0003515	NM_010329	Pdpn	podoplanin	0	0	1	0	0	0	0	1	0	1	0
mmu-miR-721	MIMAT0003515	NM_010330	Emb	embigin	0	0	1	0	0	0	0	1	0	1	0
mmu-miR-721	MIMAT0003515	NM_010345	Grb10	growth factor receptor bound protein 10	0	0	1	0	0	0	0	1	0	1	0
mmu-miR-721	MIMAT0003515	NM_010363	Gstz1	glutathione transferase zeta 1 (maleylacetoacetate isomerase)	0	0	1	0	0	0	0	1	0	1	0
mmu-miR-721	MIMAT0003515	NM_010365	Gtf2i	general transcription factor II I	0	0	1	0	0	0	0	1	0	1	0
mmu-miR-721	MIMAT0003515	NM_010367	Magi1	membrane associated guanylate kinase, WW and PDZ domain containing 1	0	0	1	0	0	0	0	1	0	1	0
mmu-miR-721	MIMAT0003515	NM_010401	Hal	histidine ammonia lyase	0	0	1	0	0	0	0	1	0	1	0
mmu-miR-721	MIMAT0003515	NM_010403	Hao1	hydroxyacid oxidase 1, liver	0	0	1	0	0	0	0	1	0	1	0
mmu-miR-721	MIMAT0003515	NM_010431	Hif1a	hypoxia inducible factor 1, alpha subunit	0	0	1	0	0	0	0	1	0	1	0
mmu-miR-721	MIMAT0003515	NM_010435	Hira	histone cell cycle regulation defective homolog A (S. cerevisiae)	0	0	1	0	0	0	0	1	0	1	0
mmu-miR-721	MIMAT0003515	NM_010441	Hmga2	high mobility group AT-hook 2	0	0	1	0	0	0	0	1	0	1	0
mmu-miR-721	MIMAT0003515	NM_010458	Hoxb3	homeo box B3	0	0	1	0	0	0	0	1	0	1	0
mmu-miR-721	MIMAT0003515	NM_010471	Hpca	hippocalcin	0	0	1	0	0	0	0	1	0	1	0
mmu-miR-721	MIMAT0003515	NM_010476	Hsd17b7	hydroxysteroid (17-beta) dehydrogenase 7	0	0	1	0	0	0	0	1	0	1	0
mmu-miR-721	MIMAT0003515	NM_010479	Hspa1a	heat shock protein 1A	0	0	1	0	0	0	0	1	0	1	0
mmu-miR-721	MIMAT0003515	NM_010512	Igf1	insulin-like growth factor 1	0	0	1	0	0	0	0	1	0	1	0
mmu-miR-721	MIMAT0003515	NM_010513	Igf1r	insulin-like growth factor I receptor	0	0	1	0	0	0	0	1	0	1	0
mmu-miR-721	MIMAT0003515	NM_010518	Igfbp5	insulin-like growth factor binding protein 5	0	0	1	0	0	0	0	1	0	1	0
mmu-miR-721	MIMAT0003515	NM_010546	Ikbkb	inhibitor of kappaB kinase beta	0	0	1	0	0	0	0	1	0	1	0
mmu-miR-721	MIMAT0003515	NM_010560	Il6st	interleukin 6 signal transducer	0	0	1	0	0	0	0	1	0	1	0
mmu-miR-721	MIMAT0003515	NM_010576	Itga4	integrin alpha 4	0	0	1	0	0	0	0	1	0	1	0
mmu-miR-721	MIMAT0003515	NM_010595	Kcna1	potassium voltage-gated channel, shaker-related subfamily, member 1	0	0	1	0	0	0	0	1	0	1	0
mmu-miR-721	MIMAT0003515	NM_010658	Mafb	v-maf musculoaponeurotic fibrosarcoma oncogene family, protein B (avian)	0	0	1	0	0	0	0	1	0	1	0
mmu-miR-721	MIMAT0003515	NM_010698	Ldb2	LIM domain binding 2	0	0	1	0	0	0	0	1	0	1	0
mmu-miR-721	MIMAT0003515	NM_010700	Ldlr	low density lipoprotein receptor	0	0	1	0	0	0	0	1	0	1	0
mmu-miR-721	MIMAT0003515	NM_010731	Zbtb7a	zinc finger and BTB domain containing 7a	0	0	1	0	0	0	0	1	0	1	0
mmu-miR-721	MIMAT0003515	NM_010754	Smad2	MAD homolog 2 (Drosophila)	0	0	1	0	0	0	0	1	0	1	0
mmu-miR-721	MIMAT0003515	NM_010771	Matr3	matrin 3	0	0	1	0	0	0	0	1	0	1	0
mmu-miR-721	MIMAT0003515	NM_010781	Tpsb2	tryptase beta 2	0	0	1	0	0	0	0	1	0	1	0
mmu-miR-721	MIMAT0003515	NM_010797	Mid1	midline 1	0	0	1	0	0	0	0	1	0	1	0
mmu-miR-721	MIMAT0003515	NM_010806	Mllt4	myeloid/lymphoid or mixed-lineage leukemia (trithorax homolog, Drosophila); translocated to, 4	0	0	1	0	0	0	0	1	0	1	0
mmu-miR-721	MIMAT0003515	NM_010831	Snf1lk	SNF1-like kinase	0	0	1	0	0	0	0	1	0	1	0
mmu-miR-721	MIMAT0003515	NM_010847	Mxi1	Max interacting protein 1	0	0	1	0	0	0	0	1	0	1	0
mmu-miR-721	MIMAT0003515	NM_010848	Myb	myeloblastosis oncogene	0	0	1	0	0	0	0	1	0	1	0
mmu-miR-721	MIMAT0003515	NM_010863	Myo1b	myosin IB	0	0	1	0	0	0	0	1	0	1	0
mmu-miR-721	MIMAT0003515	NM_010864	Myo5a	myosin Va	0	0	1	0	0	0	0	1	0	1	0
mmu-miR-721	MIMAT0003515	NM_010866	Myod1	myogenic differentiation 1	0	0	1	0	0	0	0	1	0	1	0
mmu-miR-721	MIMAT0003515	NM_010880	Ncl	nucleolin	0	0	1	0	0	0	0	1	0	1	0
mmu-miR-721	MIMAT0003515	NM_010896	Neurog1	neurogenin 1	0	0	1	0	0	0	0	1	0	1	0
mmu-miR-721	MIMAT0003515	NM_010897	Nf1	neurofibromatosis 1	0	0	1	0	0	0	0	1	0	1	0
mmu-miR-721	MIMAT0003515	NM_010916	Nhlh1	nescient helix loop helix 1	0	0	1	0	0	0	0	1	0	1	0
mmu-miR-721	MIMAT0003515	NM_010923	Nnat	neuronatin	0	0	1	0	0	0	0	1	0	1	0
mmu-miR-721	MIMAT0003515	NM_010938	Nrf1	nuclear respiratory factor 1	0	0	1	0	0	0	0	1	0	1	0
mmu-miR-721	MIMAT0003515	NM_011062	Pdpk1	3-phosphoinositide dependent protein kinase-1	0	0	1	0	0	0	0	1	0	1	0
mmu-miR-721	MIMAT0003515	NM_011063	Pea15a	phosphoprotein enriched in astrocytes 15A	0	0	1	0	0	0	0	1	0	1	0
mmu-miR-721	MIMAT0003515	NM_011067	Per3	period homolog 3 (Drosophila)	0	0	1	0	0	0	0	1	0	1	0
mmu-miR-721	MIMAT0003515	NM_011084	Pik3c2g	phosphatidylinositol 3-kinase, C2 domain containing, gamma polypeptide	0	0	1	0	0	0	0	1	0	1	0
mmu-miR-721	MIMAT0003515	NM_011109	Pla2g2d	phospholipase A2, group IID	0	0	1	0	0	0	0	1	0	1	0
mmu-miR-721	MIMAT0003515	NM_011112	Papola	poly (A) polymerase alpha	0	0	1	0	0	0	0	1	0	1	0
mmu-miR-721	MIMAT0003515	NM_011135	Cnot7	CCR4-NOT transcription complex, subunit 7	0	0	1	0	0	0	0	1	0	1	0
mmu-miR-721	MIMAT0003515	NM_011158	Prkar2b	protein kinase, cAMP dependent regulatory, type II beta	0	0	1	0	0	0	0	1	0	1	0
mmu-miR-721	MIMAT0003515	NM_011170	Prnp	prion protein	0	0	1	0	0	0	0	1	0	1	0
mmu-miR-721	MIMAT0003515	NM_011173	Pros1	protein S (alpha)	0	0	1	0	0	0	0	1	0	1	0
mmu-miR-721	MIMAT0003515	NM_011197	Ptgfrn	prostaglandin F2 receptor negative regulator	0	0	1	0	0	0	0	1	0	1	0
mmu-miR-721	MIMAT0003515	NM_011210	Ptprc	protein tyrosine phosphatase, receptor type, C	0	0	1	0	0	0	0	1	0	1	0
mmu-miR-721	MIMAT0003515	NM_011212	Ptpre	protein tyrosine phosphatase, receptor type, E	0	0	1	0	0	0	0	1	0	1	0
mmu-miR-721	MIMAT0003515	NM_011256	Pitpnm2	phosphatidylinositol transfer protein, membrane-associated 2	0	0	1	0	0	0	0	1	0	1	0
mmu-miR-721	MIMAT0003515	NM_011273	Xpr1	xenotropic and polytropic retrovirus receptor 1	0	0	1	0	0	0	0	1	0	1	0
mmu-miR-721	MIMAT0003515	NM_011284	Rpa2	replication protein A2	0	0	1	0	0	0	0	1	0	1	0
mmu-miR-721	MIMAT0003515	NM_011305	Rxra	retinoid X receptor alpha	0	0	1	0	0	0	0	1	0	1	0
mmu-miR-721	MIMAT0003515	NM_011352	Sema7a	sema domain, immunoglobulin domain (Ig), and GPI membrane anchor, (semaphorin) 7A	0	0	1	0	0	0	0	1	0	1	0
mmu-miR-721	MIMAT0003515	NM_011365	Itsn2	intersectin 2	0	0	1	0	0	0	0	1	0	1	0
mmu-miR-721	MIMAT0003515	NM_011372	St6galnac3	ST6 (alpha-N-acetyl-neuraminyl-2,3-beta-galactosyl-1,3)-N-acetylgalactosaminide alpha-2,6-sialyltransferase 3	0	0	1	0	0	0	0	1	0	1	0
mmu-miR-721	MIMAT0003515	NM_011374	St8sia1	ST8 alpha-N-acetyl-neuraminide alpha-2,8-sialyltransferase 1	0	0	1	0	0	0	0	1	0	1	0
mmu-miR-721	MIMAT0003515	NM_011382	Six4	sine oculis-related homeobox 4 homolog (Drosophila)	0	0	1	0	0	0	0	1	0	1	0
mmu-miR-721	MIMAT0003515	NM_011386	Skil	SKI-like	0	0	1	0	0	0	0	1	0	1	0
mmu-miR-721	MIMAT0003515	NM_011390	Slc12a7	solute carrier family 12, member 7	0	0	1	0	0	0	0	1	0	1	0
mmu-miR-721	MIMAT0003515	NM_011395	Slc22a3	solute carrier family 22 (organic cation transporter), member 3	0	0	1	0	0	0	0	1	0	1	0
mmu-miR-721	MIMAT0003515	NM_011467	Spr	sepiapterin reductase	0	0	1	0	0	0	0	1	0	1	0
mmu-miR-721	MIMAT0003515	NM_011514	Suv39h1	suppressor of variegation 3-9 homolog 1 (Drosophila)	0	0	1	0	0	0	0	1	0	1	0
mmu-miR-721	MIMAT0003515	NM_011521	Sdc4	syndecan 4	0	0	1	0	0	0	0	1	0	1	0
mmu-miR-721	MIMAT0003515	NM_011581	Thbs2	thrombospondin 2	0	0	1	0	0	0	0	1	0	1	0
mmu-miR-721	MIMAT0003515	NM_011584	Nr1d2	nuclear receptor subfamily 1, group D, member 2	0	0	1	0	0	0	0	1	0	1	0
mmu-miR-721	MIMAT0003515	NM_011586	Myo18a	myosin XVIIIa	0	0	1	0	0	0	0	1	0	1	0
mmu-miR-721	MIMAT0003515	NM_011594	Timp2	tissue inhibitor of metalloproteinase 2	0	0	1	0	0	0	0	1	0	1	0
mmu-miR-721	MIMAT0003515	NM_011613	Tnfsf11	tumor necrosis factor (ligand) superfamily, member 11	0	0	1	0	0	0	0	1	0	1	0
mmu-miR-721	MIMAT0003515	NM_011632	Traf3	Tnf receptor-associated factor 3	0	0	1	0	0	0	0	1	0	1	0
mmu-miR-721	MIMAT0003515	NM_011641	Trp63	transformation related protein 63	0	0	1	0	0	0	0	1	0	1	0
mmu-miR-721	MIMAT0003515	NM_011657	Tulp3	tubby-like protein 3	0	0	1	0	0	0	0	1	0	1	0
mmu-miR-721	MIMAT0003515	NM_011669	Usp12	ubiquitin specific peptidase 12	0	0	1	0	0	0	0	1	0	1	0
mmu-miR-721	MIMAT0003515	NM_011673	Ugcg	UDP-glucose ceramide glucosyltransferase	0	0	1	0	0	0	0	1	0	1	0
mmu-miR-721	MIMAT0003515	NM_011674	Ugt8a	UDP galactosyltransferase 8A	0	0	1	0	0	0	0	1	0	1	0
mmu-miR-721	MIMAT0003515	NM_011695	Vdac2	voltage-dependent anion channel 2	0	0	1	0	0	0	0	1	0	1	0
mmu-miR-721	MIMAT0003515	NM_011705	Vrk1	vaccinia related kinase 1	0	0	1	0	0	0	0	1	0	1	0
mmu-miR-721	MIMAT0003515	NM_011715	Wdr1	WD repeat domain 1	0	0	1	0	0	0	0	1	0	1	0
mmu-miR-721	MIMAT0003515	NM_011759	Zfp41	zinc finger protein 41	0	0	1	0	0	0	0	1	0	1	0
mmu-miR-721	MIMAT0003515	NM_011807	Dlg2	discs, large homolog 2 (Drosophila)	0	0	1	0	0	0	0	1	0	1	0
mmu-miR-721	MIMAT0003515	NM_011845	Mid2	midline 2	0	0	1	0	0	0	0	1	0	1	0
mmu-miR-721	MIMAT0003515	NM_011867	Slc26a4	solute carrier family 26, member 4	0	0	1	0	0	0	0	1	0	1	0
mmu-miR-721	MIMAT0003515	NM_011898	Spry4	sprouty homolog 4 (Drosophila)	0	0	1	0	0	0	0	1	0	1	0
mmu-miR-721	MIMAT0003515	NM_011920	Abcg2	ATP-binding cassette, sub-family G (WHITE), member 2	0	0	1	0	0	0	0	1	0	1	0
mmu-miR-721	MIMAT0003515	NM_011923	Angptl2	angiopoietin-like 2	0	0	1	0	0	0	0	1	0	1	0
mmu-miR-721	MIMAT0003515	NM_011949	Mapk1	mitogen-activated protein kinase 1	0	0	1	0	0	0	0	1	0	1	0
mmu-miR-721	MIMAT0003515	NM_011960	Parg	poly (ADP-ribose) glycohydrolase	0	0	1	0	0	0	0	1	0	1	0
mmu-miR-721	MIMAT0003515	NM_011986	Ncdn	neurochondrin	0	0	1	0	0	0	0	1	0	1	0
mmu-miR-721	MIMAT0003515	NM_012061	Cadps	Ca2+-dependent secretion activator	0	0	1	0	0	0	0	1	0	1	0
mmu-miR-721	MIMAT0003515	NM_013505	Dsc2	desmocollin 2	0	0	1	0	0	0	0	1	0	1	0
mmu-miR-721	MIMAT0003515	NM_013589	Ltbp2	latent transforming growth factor beta binding protein 2	0	0	1	0	0	0	0	1	0	1	0
mmu-miR-721	MIMAT0003515	NM_013625	Pafah1b1	platelet-activating factor acetylhydrolase, isoform 1b, beta1 subunit	0	0	1	0	0	0	0	1	0	1	0
mmu-miR-721	MIMAT0003515	NM_013663	Sfrs3	splicing factor, arginine/serine-rich 3 (SRp20)	0	0	1	0	0	0	0	1	0	1	0
mmu-miR-721	MIMAT0003515	NM_013667	Slc22a2	solute carrier family 22 (organic cation transporter), member 2	0	0	1	0	0	0	0	1	0	1	0
mmu-miR-721	MIMAT0003515	NM_013675	Spnb1	spectrin beta 1	0	0	1	0	0	0	0	1	0	1	0
mmu-miR-721	MIMAT0003515	NM_013685	Tcf4	transcription factor 4	0	0	1	0	0	0	0	1	0	1	0
mmu-miR-721	MIMAT0003515	NM_013686	Tcp1	t-complex protein 1	0	0	1	0	0	0	0	1	0	1	0
mmu-miR-721	MIMAT0003515	NM_013743	Pdk4	pyruvate dehydrogenase kinase, isoenzyme 4	0	0	1	0	0	0	0	1	0	1	0
mmu-miR-721	MIMAT0003515	NM_013784	Pign	phosphatidylinositol glycan anchor biosynthesis, class N	0	0	1	0	0	0	0	1	0	1	0
mmu-miR-721	MIMAT0003515	NM_013827	Mtf2	metal response element binding transcription factor 2	0	0	1	0	0	0	0	1	0	1	0
mmu-miR-721	MIMAT0003515	NM_013834	Sfrp1	secreted frizzled-related protein 1	0	0	1	0	0	0	0	1	0	1	0
mmu-miR-721	MIMAT0003515	NM_013835	Trove2	TROVE domain family, member 2	0	0	1	0	0	0	0	1	0	1	0
mmu-miR-721	MIMAT0003515	NM_013838	Trpc6	transient receptor potential cation channel, subfamily C, member 6	0	0	1	0	0	0	0	1	0	1	0
mmu-miR-721	MIMAT0003515	NM_013843	Zfp53	zinc finger protein 53	0	0	1	0	0	0	0	1	0	1	0
mmu-miR-721	MIMAT0003515	NM_013877	Cabp5	calcium binding protein 5	0	0	1	0	0	0	0	1	0	1	0
mmu-miR-721	MIMAT0003515	NM_013910	Fbxl10	F-box and leucine-rich repeat protein 10	0	0	1	0	0	0	0	1	0	1	0
mmu-miR-721	MIMAT0003515	NM_013918	Usp25	ubiquitin specific peptidase 25	0	0	1	0	0	0	0	1	0	1	0
mmu-miR-721	MIMAT0003515	NM_013923	Rnf19a	ring finger protein 19A	0	0	1	0	0	0	0	1	0	1	0
mmu-miR-721	MIMAT0003515	NM_015781	Nap1l1	nucleosome assembly protein 1-like 1	0	0	1	0	0	0	0	1	0	1	0
mmu-miR-721	MIMAT0003515	NM_015828	Gne	glucosamine	0	0	1	0	0	0	0	1	0	1	0
mmu-miR-721	MIMAT0003515	NM_016691	Clcn5	chloride channel 5	0	0	1	0	0	0	0	1	0	1	0
mmu-miR-721	MIMAT0003515	NM_016711	Tmod2	tropomodulin 2	0	0	1	0	0	0	0	1	0	1	0
mmu-miR-721	MIMAT0003515	NM_016718	Ninj2	ninjurin 2	0	0	1	0	0	0	0	1	0	1	0
mmu-miR-721	MIMAT0003515	NM_016739	Caprin1	cell cycle associated protein 1	0	0	1	0	0	0	0	1	0	1	0
mmu-miR-721	MIMAT0003515	NM_016866	Stk39	serine/threonine kinase 39, STE20/SPS1 homolog (yeast)	0	0	1	0	0	0	0	1	0	1	0
mmu-miR-721	MIMAT0003515	NM_016881	Pmm2	phosphomannomutase 2	0	0	1	0	0	0	0	1	0	1	0
mmu-miR-721	MIMAT0003515	NM_016882	Sart1	squamous cell carcinoma antigen recognized by T-cells 1	0	0	1	0	0	0	0	1	0	1	0
mmu-miR-721	MIMAT0003515	NM_016900	Cav2	caveolin 2	0	0	1	0	0	0	0	1	0	1	0
mmu-miR-721	MIMAT0003515	NM_016906	Sec61a1	Sec61 alpha 1 subunit (S. cerevisiae)	0	0	1	0	0	0	0	1	0	1	0
mmu-miR-721	MIMAT0003515	NM_016961	Mapk9	mitogen-activated protein kinase 9	0	0	1	0	0	0	0	1	0	1	0
mmu-miR-721	MIMAT0003515	NM_016984	Trpc4	transient receptor potential cation channel, subfamily C, member 4	0	0	1	0	0	0	0	1	0	1	0
mmu-miR-721	MIMAT0003515	NM_017391	Slc5a3	solute carrier family 5 (inositol transporters), member 3	0	0	1	0	0	0	0	1	0	1	0
mmu-miR-721	MIMAT0003515	NM_017392	Celsr2	cadherin, EGF LAG seven-pass G-type receptor 2 (flamingo homolog, Drosophila)	0	0	1	0	0	0	0	1	0	1	0
mmu-miR-721	MIMAT0003515	NM_018742	Bet1l	blocked early in transport 1 homolog (S. cerevisiae)-like	0	0	1	0	0	0	0	1	0	1	0
mmu-miR-721	MIMAT0003515	NM_018753	Ywhab	tyrosine 3-monooxygenase/tryptophan 5-monooxygenase activation protein, beta polypeptide	0	0	1	0	0	0	0	1	0	1	0
mmu-miR-721	MIMAT0003515	NM_018760	Slc4a4	solute carrier family 4 (anion exchanger), member 4	0	0	1	0	0	0	0	1	0	1	0
mmu-miR-721	MIMAT0003515	NM_018768	Stx8	syntaxin 8	0	0	1	0	0	0	0	1	0	1	0
mmu-miR-721	MIMAT0003515	NM_018777	Cldn6	claudin 6	0	0	1	0	0	0	0	1	0	1	0
mmu-miR-721	MIMAT0003515	NM_018778	Cldn8	claudin 8	0	0	1	0	0	0	0	1	0	1	0
mmu-miR-721	MIMAT0003515	NM_018798	Ubqln2	ubiquilin 2	0	0	1	0	0	0	0	1	0	1	0
mmu-miR-721	MIMAT0003515	NM_018811	Abhd2	abhydrolase domain containing 2	0	0	1	0	0	0	0	1	0	1	0
mmu-miR-721	MIMAT0003515	NM_018821	Socs6	suppressor of cytokine signaling 6	0	0	1	0	0	0	0	1	0	1	0
mmu-miR-721	MIMAT0003515	NM_018852	Scn9a	sodium channel, voltage-gated, type IX, alpha	0	0	1	0	0	0	0	1	0	1	0
mmu-miR-721	MIMAT0003515	NM_018864	Impa1	inositol (myo)-1(or 4)-monophosphatase 1	0	0	1	0	0	0	0	1	0	1	0
mmu-miR-721	MIMAT0003515	NM_018866	Cxcl13	chemokine (C-X-C motif) ligand 13	0	0	1	0	0	0	0	1	0	1	0
mmu-miR-721	MIMAT0003515	NM_018872	Tmem131	transmembrane protein 131	0	0	1	0	0	0	0	1	0	1	0
mmu-miR-721	MIMAT0003515	NM_018876	Fut2	fucosyltransferase 2	0	0	1	0	0	0	0	1	0	1	0
mmu-miR-721	MIMAT0003515	NM_019413	Robo1	roundabout homolog 1 (Drosophila)	0	0	1	0	0	0	0	1	0	1	0
mmu-miR-721	MIMAT0003515	NM_019423	Elovl2	elongation of very long chain fatty acids (FEN1/Elo2, SUR4/Elo3, yeast)-like 2	0	0	1	0	0	0	0	1	0	1	0
mmu-miR-721	MIMAT0003515	NM_019425	Gnpnat1	glucosamine-phosphate N-acetyltransferase 1	0	0	1	0	0	0	0	1	0	1	0
mmu-miR-721	MIMAT0003515	NM_019487	Hebp2	heme binding protein 2	0	0	1	0	0	0	0	1	0	1	0
mmu-miR-721	MIMAT0003515	NM_019535	Sh3gl2	SH3-domain GRB2-like 2	0	0	1	0	0	0	0	1	0	1	0
mmu-miR-721	MIMAT0003515	NM_019583	Il17rb	interleukin 17 receptor B	0	0	1	0	0	0	0	1	0	1	0
mmu-miR-721	MIMAT0003515	NM_019634	Tspan7	tetraspanin 7	0	0	1	0	0	0	0	1	0	1	0
mmu-miR-721	MIMAT0003515	NM_019637	Styx	phosphoserine/threonine/tyrosine interaction protein	0	0	1	0	0	0	0	1	0	1	0
mmu-miR-721	MIMAT0003515	NM_019650	Gosr2	golgi SNAP receptor complex member 2	0	0	1	0	0	0	0	1	0	1	0
mmu-miR-721	MIMAT0003515	NM_019667	Stam2	signal transducing adaptor molecule (SH3 domain and ITAM motif) 2	0	0	1	0	0	0	0	1	0	1	0
mmu-miR-721	MIMAT0003515	NM_019720	Cyb561d2	cytochrome b-561 domain containing 2	0	0	1	0	0	0	0	1	0	1	0
mmu-miR-721	MIMAT0003515	NM_019729	Usp8	ubiquitin specific peptidase 8	0	0	1	0	0	0	0	1	0	1	0
mmu-miR-721	MIMAT0003515	NM_019732	Runx3	runt related transcription factor 3	0	0	1	0	0	0	0	1	0	1	0
mmu-miR-721	MIMAT0003515	NM_019739	Foxo1	forkhead box O1	0	0	1	0	0	0	0	1	0	1	0
mmu-miR-721	MIMAT0003515	NM_019743	Rybp	RING1 and YY1 binding protein	0	0	1	0	0	0	0	1	0	1	0
mmu-miR-721	MIMAT0003515	NM_019744	Ncoa4	nuclear receptor coactivator 4	0	0	1	0	0	0	0	1	0	1	0
mmu-miR-721	MIMAT0003515	NM_019747	Zfp113	zinc finger protein 113	0	0	1	0	0	0	0	1	0	1	0
mmu-miR-721	MIMAT0003515	NM_019793	Tspan3	tetraspanin 3	0	0	1	0	0	0	0	1	0	1	0
mmu-miR-721	MIMAT0003515	NM_019803	Ube2g2	ubiquitin-conjugating enzyme E2G 2	0	0	1	0	0	0	0	1	0	1	0
mmu-miR-721	MIMAT0003515	NM_019810	Slc5a1	solute carrier family 5 (sodium/glucose cotransporter), member 1	0	0	1	0	0	0	0	1	0	1	0
mmu-miR-721	MIMAT0003515	NM_019812	Sirt1	sirtuin 1 (silent mating type information regulation 2, homolog) 1 (S. cerevisiae)	0	0	1	0	0	0	0	1	0	1	0
mmu-miR-721	MIMAT0003515	NM_019835	B4galt5	UDP-Gal:betaGlcNAc beta 1,4-galactosyltransferase, polypeptide 5	0	0	1	0	0	0	0	1	0	1	0
mmu-miR-721	MIMAT0003515	NM_019840	Pde4b	phosphodiesterase 4B, cAMP specific	0	0	1	0	0	0	0	1	0	1	0
mmu-miR-721	MIMAT0003515	NM_019912	Ube2d2	ubiquitin-conjugating enzyme E2D 2	0	0	1	0	0	0	0	1	0	1	0
mmu-miR-721	MIMAT0003515	NM_019914	Mllt11	myeloid/lymphoid or mixed-lineage leukemia (trithorax homolog, Drosophila); translocated to, 11	0	0	1	0	0	0	0	1	0	1	0
mmu-miR-721	MIMAT0003515	NM_019920	Map2k1ip1	mitogen-activated protein kinase kinase 1 interacting protein 1	0	0	1	0	0	0	0	1	0	1	0
mmu-miR-721	MIMAT0003515	NM_019921	Akap10	A kinase (PRKA) anchor protein 10	0	0	1	0	0	0	0	1	0	1	0
mmu-miR-721	MIMAT0003515	NM_019926	Mtm1	X-linked myotubular myopathy gene 1	0	0	1	0	0	0	0	1	0	1	0
mmu-miR-721	MIMAT0003515	NM_019936	Cript	cysteine-rich PDZ-binding protein	0	0	1	0	0	0	0	1	0	1	0
mmu-miR-721	MIMAT0003515	NM_019972	Sort1	sortilin 1	0	0	1	0	0	0	0	1	0	1	0
mmu-miR-721	MIMAT0003515	NM_019986	Habp4	hyaluronic acid binding protein 4	0	0	1	0	0	0	0	1	0	1	0
mmu-miR-721	MIMAT0003515	NM_019988	Gbl	G protein beta subunit-like	0	0	1	0	0	0	0	1	0	1	0
mmu-miR-721	MIMAT0003515	NM_019989	Sh3bgrl	SH3-binding domain glutamic acid-rich protein like	0	0	1	0	0	0	0	1	0	1	0
mmu-miR-721	MIMAT0003515	NM_020011	Sphk2	sphingosine kinase 2	0	0	1	0	0	0	0	1	0	1	0
mmu-miR-721	MIMAT0003515	NM_020032	Poll	polymerase (DNA directed), lambda	0	0	1	0	0	0	0	1	0	1	0
mmu-miR-721	MIMAT0003515	NM_020043	Nope	neighbor of Punc E11	0	0	1	0	0	0	0	1	0	1	0
mmu-miR-721	MIMAT0003515	NM_020252	Nrxn1	neurexin I	0	0	1	0	0	0	0	1	0	1	0
mmu-miR-721	MIMAT0003515	NM_020267	Trim44	tripartite motif-containing 44	0	0	1	0	0	0	0	1	0	1	0
mmu-miR-721	MIMAT0003515	NM_020270	Scamp5	secretory carrier membrane protein 5	0	0	1	0	0	0	0	1	0	1	0
mmu-miR-721	MIMAT0003515	NM_020565	Sult3a1	sulfotransferase family 3A, member 1	0	0	1	0	0	0	0	1	0	1	0
mmu-miR-721	MIMAT0003515	NM_020606	Parva	parvin, alpha	0	0	1	0	0	0	0	1	0	1	0
mmu-miR-721	MIMAT0003515	NM_020610	Nrip3	nuclear receptor interacting protein 3	0	0	1	0	0	0	0	1	0	1	0
mmu-miR-721	MIMAT0003515	NM_021279	Wnt1	wingless-related MMTV integration site 1	0	0	1	0	0	0	0	1	0	1	0
mmu-miR-721	MIMAT0003515	NM_021284	Kras	v-Ki-ras2 Kirsten rat sarcoma viral oncogene homolog	0	0	1	0	0	0	0	1	0	1	0
mmu-miR-721	MIMAT0003515	NM_021342	Kcne4	potassium voltage-gated channel, Isk-related subfamily, gene 4	0	0	1	0	0	0	0	1	0	1	0
mmu-miR-721	MIMAT0003515	NM_021345	Ptplad1	protein tyrosine phosphatase-like A domain containing 1	0	0	1	0	0	0	0	1	0	1	0
mmu-miR-721	MIMAT0003515	NM_021356	Gab1	growth factor receptor bound protein 2-associated protein 1	0	0	1	0	0	0	0	1	0	1	0
mmu-miR-721	MIMAT0003515	NM_021359	Itgb6	integrin beta 6	0	0	1	0	0	0	0	1	0	1	0
mmu-miR-721	MIMAT0003515	NM_021362	Pappa	pregnancy-associated plasma protein A	0	0	1	0	0	0	0	1	0	1	0
mmu-miR-721	MIMAT0003515	NM_021369	Chrna6	cholinergic receptor, nicotinic, alpha polypeptide 6	0	0	1	0	0	0	0	1	0	1	0
mmu-miR-721	MIMAT0003515	NM_021372	Sertad2	SERTA domain containing 2	0	0	1	0	0	0	0	1	0	1	0
mmu-miR-721	MIMAT0003515	NM_021396	Pdcd1lg2	programmed cell death 1 ligand 2	0	0	1	0	0	0	0	1	0	1	0
mmu-miR-721	MIMAT0003515	NM_021399	Bcl11b	B-cell leukemia/lymphoma 11B	0	0	1	0	0	0	0	1	0	1	0
mmu-miR-721	MIMAT0003515	NM_021422	Dnaja4	DnaJ (Hsp40) homolog, subfamily A, member 4	0	0	1	0	0	0	0	1	0	1	0
mmu-miR-721	MIMAT0003515	NM_021431	Nudt11	nudix (nucleoside diphosphate linked moiety X)-type motif 11	0	0	1	0	0	0	0	1	0	1	0
mmu-miR-721	MIMAT0003515	NM_021439	Chst11	carbohydrate sulfotransferase 11	0	0	1	0	0	0	0	1	0	1	0
mmu-miR-721	MIMAT0003515	NM_021449	Crbn	cereblon	0	0	1	0	0	0	0	1	0	1	0
mmu-miR-721	MIMAT0003515	NM_021457	Fzd1	frizzled homolog 1 (Drosophila)	0	0	1	0	0	0	0	1	0	1	0
mmu-miR-721	MIMAT0003515	NM_021459	Isl1	ISL1 transcription factor, LIM/homeodomain	0	0	1	0	0	0	0	1	0	1	0
mmu-miR-721	MIMAT0003515	NM_021461	Mknk1	MAP kinase-interacting serine/threonine kinase 1	0	0	1	0	0	0	0	1	0	1	0
mmu-miR-721	MIMAT0003515	NM_021465	Stag2	stromal antigen 2	0	0	1	0	0	0	0	1	0	1	0
mmu-miR-721	MIMAT0003515	NM_021521	Med12	mediator of RNA polymerase II transcription, subunit 12 homolog (yeast)	0	0	1	0	0	0	0	1	0	1	0
mmu-miR-721	MIMAT0003515	NM_021523	Huwe1	HECT, UBA and WWE domain containing 1	0	0	1	0	0	0	0	1	0	1	0
mmu-miR-721	MIMAT0003515	NM_021604	Agrn	agrin	0	0	1	0	0	0	0	1	0	1	0
mmu-miR-721	MIMAT0003515	NM_021881	Qk	quaking	0	0	1	0	0	0	0	1	0	1	0
mmu-miR-721	MIMAT0003515	NM_021885	Tub	tubby candidate gene	0	0	1	0	0	0	0	1	0	1	0
mmu-miR-721	MIMAT0003515	NM_021897	Trp53inp1	transformation related protein 53 inducible nuclear protein 1	0	0	1	0	0	0	0	1	0	1	0
mmu-miR-721	MIMAT0003515	NM_022424	Fndc4	fibronectin type III domain containing 4	0	0	1	0	0	0	0	1	0	1	0
mmu-miR-721	MIMAT0003515	NM_022427	Gpr88	G-protein coupled receptor 88	0	0	1	0	0	0	0	1	0	1	0
mmu-miR-721	MIMAT0003515	NM_022653	Thop1	thimet oligopeptidase 1	0	0	1	0	0	0	0	1	0	1	0
mmu-miR-721	MIMAT0003515	NM_022723	Scube1	signal peptide, CUB domain, EGF-like 1	0	0	1	0	0	0	0	1	0	1	0
mmu-miR-721	MIMAT0003515	NM_022724	Suv39h2	suppressor of variegation 3-9 homolog 2 (Drosophila)	0	0	1	0	0	0	0	1	0	1	0
mmu-miR-721	MIMAT0003515	NM_022886	Scel	sciellin	0	0	1	0	0	0	0	1	0	1	0
mmu-miR-721	MIMAT0003515	NM_023042	Recql	RecQ protein-like	0	0	1	0	0	0	0	1	0	1	0
mmu-miR-721	MIMAT0003515	NM_023045	Xpo7	exportin 7	0	0	1	0	0	0	0	1	0	1	0
mmu-miR-721	MIMAT0003515	NM_023047	Dpysl5	dihydropyrimidinase-like 5	0	0	1	0	0	0	0	1	0	1	0
mmu-miR-721	MIMAT0003515	NM_023053	Twsg1	twisted gastrulation homolog 1 (Drosophila)	0	0	1	0	0	0	0	1	0	1	0
mmu-miR-721	MIMAT0003515	NM_023060	Eefsec	eukaryotic elongation factor, selenocysteine-tRNA-specific	0	0	1	0	0	0	0	1	0	1	0
mmu-miR-721	MIMAT0003515	NM_023066	Asph	aspartate-beta-hydroxylase	0	0	1	0	0	0	0	1	0	1	0
mmu-miR-721	MIMAT0003515	NM_023229	Fastk	Fas-activated serine/threonine kinase	0	0	1	0	0	0	0	1	0	1	0
mmu-miR-721	MIMAT0003515	NM_023311	Yipf5	Yip1 domain family, member 5	0	0	1	0	0	0	0	1	0	1	0
mmu-miR-721	MIMAT0003515	NM_023314	Eif4e2	eukaryotic translation initiation factor 4E member 2	0	0	1	0	0	0	0	1	0	1	0
mmu-miR-721	MIMAT0003515	NM_023317	Nde1	nuclear distribution gene E homolog 1 (A nidulans)	0	0	1	0	0	0	0	1	0	1	0
mmu-miR-721	MIMAT0003515	NM_023397	1810034K20Rik	RIKEN cDNA 1810034K20 gene	0	0	1	0	0	0	0	1	0	1	0
mmu-miR-721	MIMAT0003515	NM_023402	Mylc2b	myosin light chain, regulatory B	0	0	1	0	0	0	0	1	0	1	0
mmu-miR-721	MIMAT0003515	NM_023403	Mesdc2	mesoderm development candidate 2	0	0	1	0	0	0	0	1	0	1	0
mmu-miR-721	MIMAT0003515	NM_023585	Ube2v2	ubiquitin-conjugating enzyme E2 variant 2	0	0	1	0	0	0	0	1	0	1	0
mmu-miR-721	MIMAT0003515	NM_023624	Lrat	lecithin-retinol acyltransferase (phosphatidylcholine-retinol-O-acyltransferase)	0	0	1	0	0	0	0	1	0	1	0
mmu-miR-721	MIMAT0003515	NM_023680	Tnfrsf22	tumor necrosis factor receptor superfamily, member 22	0	0	1	0	0	0	0	1	0	1	0
mmu-miR-721	MIMAT0003515	NM_023719	Txnip	thioredoxin interacting protein	0	0	1	0	0	0	0	1	0	1	0
mmu-miR-721	MIMAT0003515	NM_023742	Dtx2	deltex 2 homolog (Drosophila)	0	0	1	0	0	0	0	1	0	1	0
mmu-miR-721	MIMAT0003515	NM_023764	Tollip	toll interacting protein	0	0	1	0	0	0	0	1	0	1	0
mmu-miR-721	MIMAT0003515	NM_023774	4930550L24Rik	RIKEN cDNA 4930550L24 gene	0	0	1	0	0	0	0	1	0	1	0
mmu-miR-721	MIMAT0003515	NM_023792	Pank1	pantothenate kinase 1	0	0	1	0	0	0	0	1	0	1	0
mmu-miR-721	MIMAT0003515	NM_023884	Ralgps2	Ral GEF with PH domain and SH3 binding motif 2	0	0	1	0	0	0	0	1	0	1	0
mmu-miR-721	MIMAT0003515	NM_024182	Riok3	RIO kinase 3 (yeast)	0	0	1	0	0	0	0	1	0	1	0
mmu-miR-721	MIMAT0003515	NM_024189	Yaf2	YY1 associated factor 2	0	0	1	0	0	0	0	1	0	1	0
mmu-miR-721	MIMAT0003515	NM_024251	2010301N04Rik	RIKEN cDNA 2010301N04 gene	0	0	1	0	0	0	0	1	0	1	0
mmu-miR-721	MIMAT0003515	NM_024261	1700052N19Rik	RIKEN cDNA 1700052N19 gene	0	0	1	0	0	0	0	1	0	1	0
mmu-miR-721	MIMAT0003515	NM_024289	Osbpl5	oxysterol binding protein-like 5	0	0	1	0	0	0	0	1	0	1	0
mmu-miR-721	MIMAT0003515	NM_024290	Tnfrsf23	tumor necrosis factor receptor superfamily, member 23	0	0	1	0	0	0	0	1	0	1	0
mmu-miR-721	MIMAT0003515	NM_024291	Ky	kyphoscoliosis peptidase	0	0	1	0	0	0	0	1	0	1	0
mmu-miR-721	MIMAT0003515	NM_024427	Tpm1	tropomyosin 1, alpha	0	0	1	0	0	0	0	1	0	1	0
mmu-miR-721	MIMAT0003515	NM_024448	Rab12	RAB12, member RAS oncogene family	0	0	1	0	0	0	0	1	0	1	0
mmu-miR-721	MIMAT0003515	NM_025294	Gtlf3b	gene trap locus F3b	0	0	1	0	0	0	0	1	0	1	0
mmu-miR-721	MIMAT0003515	NM_025301	Mrpl17	mitochondrial ribosomal protein L17	0	0	1	0	0	0	0	1	0	1	0
mmu-miR-721	MIMAT0003515	NM_025334	Txndc12	thioredoxin domain containing 12 (endoplasmic reticulum)	0	0	1	0	0	0	0	1	0	1	0
mmu-miR-721	MIMAT0003515	NM_025335	Tmem167	transmembrane protein 167	0	0	1	0	0	0	0	1	0	1	0
mmu-miR-721	MIMAT0003515	NM_025357	Smpx	small muscle protein, X-linked	0	0	1	0	0	0	0	1	0	1	0
mmu-miR-721	MIMAT0003515	NM_025360	Tmed3	transmembrane emp24 domain containing 3	0	0	1	0	0	0	0	1	0	1	0
mmu-miR-721	MIMAT0003515	NM_025429	Serpinb1a	serine (or cysteine) peptidase inhibitor, clade B, member 1a	0	0	1	0	0	0	0	1	0	1	0
mmu-miR-721	MIMAT0003515	NM_025531	Slmo2	slowmo homolog 2 (Drosophila)	0	0	1	0	0	0	0	1	0	1	0
mmu-miR-721	MIMAT0003515	NM_025574	Pigy	phosphatidylinositol glycan anchor biosynthesis, class Y	0	0	1	0	0	0	0	1	0	1	0
mmu-miR-721	MIMAT0003515	NM_025588	Exoc2	exocyst complex component 2	0	0	1	0	0	0	0	1	0	1	0
mmu-miR-721	MIMAT0003515	NM_025662	Pigk	phosphatidylinositol glycan anchor biosynthesis, class K	0	0	1	0	0	0	0	1	0	1	0
mmu-miR-721	MIMAT0003515	NM_025666	5730410I19Rik	RIKEN cDNA 5730410I19 gene	0	0	1	0	0	0	0	1	0	1	0
mmu-miR-721	MIMAT0003515	NM_025679	5730470L24Rik	RIKEN cDNA 5730470L24 gene	0	0	1	0	0	0	0	1	0	1	0
mmu-miR-721	MIMAT0003515	NM_025696	Sorcs3	sortilin-related VPS10 domain containing receptor 3	0	0	1	0	0	0	0	1	0	1	0
mmu-miR-721	MIMAT0003515	NM_025725	Ccdc96	coiled-coil domain containing 96	0	0	1	0	0	0	0	1	0	1	0
mmu-miR-721	MIMAT0003515	NM_025729	Map3k7ip3	mitogen-activated protein kinase kinase kinase 7 interacting protein 3	0	0	1	0	0	0	0	1	0	1	0
mmu-miR-721	MIMAT0003515	NM_025762	4933434E20Rik	RIKEN cDNA 4933434E20 gene	0	0	1	0	0	0	0	1	0	1	0
mmu-miR-721	MIMAT0003515	NM_025783	Vps24	vacuolar protein sorting 24 (yeast)	0	0	1	0	0	0	0	1	0	1	0
mmu-miR-721	MIMAT0003515	NM_025793	Wdr45l	Wdr45 like	0	0	1	0	0	0	0	1	0	1	0
mmu-miR-721	MIMAT0003515	NM_025800	Ppp1r2	protein phosphatase 1, regulatory (inhibitor) subunit 2	0	0	1	0	0	0	0	1	0	1	0
mmu-miR-721	MIMAT0003515	NM_025809	Clec14a	C-type lectin domain family 14, member a	0	0	1	0	0	0	0	1	0	1	0
mmu-miR-721	MIMAT0003515	NM_025820	Crnkl1	Crn, crooked neck-like 1 (Drosophila)	0	0	1	0	0	0	0	1	0	1	0
mmu-miR-721	MIMAT0003515	NM_025826	Acadsb	acyl-Coenzyme A dehydrogenase, short/branched chain	0	0	1	0	0	0	0	1	0	1	0
mmu-miR-721	MIMAT0003515	NM_025889	Tmem134	transmembrane protein 134	0	0	1	0	0	0	0	1	0	1	0
mmu-miR-721	MIMAT0003515	NM_025948	Lsm14a	LSM14 homolog A (SCD6, S. cerevisiae)	0	0	1	0	0	0	0	1	0	1	0
mmu-miR-721	MIMAT0003515	NM_025978	Ttc14	tetratricopeptide repeat domain 14	0	0	1	0	0	0	0	1	0	1	0
mmu-miR-721	MIMAT0003515	NM_025980	Nrarp	Notch-regulated ankyrin repeat protein	0	0	1	0	0	0	0	1	0	1	0
mmu-miR-721	MIMAT0003515	NM_025985	Ube2g1	ubiquitin-conjugating enzyme E2G 1 (UBC7 homolog, C. elegans)	0	0	1	0	0	0	0	1	0	1	0
mmu-miR-721	MIMAT0003515	NM_025993	Mis12	MIS12 homolog (yeast)	0	0	1	0	0	0	0	1	0	1	0
mmu-miR-721	MIMAT0003515	NM_026032	Lsm1	LSM1 homolog, U6 small nuclear RNA associated (S. cerevisiae)	0	0	1	0	0	0	0	1	0	1	0
mmu-miR-721	MIMAT0003515	NM_026036	Cmtm6	CKLF-like MARVEL transmembrane domain containing 6	0	0	1	0	0	0	0	1	0	1	0
mmu-miR-721	MIMAT0003515	NM_026046	Zfp329	zinc finger protein 329	0	0	1	0	0	0	0	1	0	1	0
mmu-miR-721	MIMAT0003515	NM_026054	2810474O19Rik	RIKEN cDNA 2810474O19 gene	0	0	1	0	0	0	0	1	0	1	0
mmu-miR-721	MIMAT0003515	NM_026056	Cap2	CAP, adenylate cyclase-associated protein, 2 (yeast)	0	0	1	0	0	0	0	1	0	1	0
mmu-miR-721	MIMAT0003515	NM_026071	Slc25a19	solute carrier family 25 (mitochondrial thiamine pyrophosphate carrier), member 19	0	0	1	0	0	0	0	1	0	1	0
mmu-miR-721	MIMAT0003515	NM_026102	Daam1	dishevelled associated activator of morphogenesis 1	0	0	1	0	0	0	0	1	0	1	0
mmu-miR-721	MIMAT0003515	NM_026106	Dr1	down-regulator of transcription 1	0	0	1	0	0	0	0	1	0	1	0
mmu-miR-721	MIMAT0003515	NM_026138	6330407J23Rik	RIKEN cDNA 6330407J23 gene	0	0	1	0	0	0	0	1	0	1	0
mmu-miR-721	MIMAT0003515	NM_026155	Ssr3	signal sequence receptor, gamma	0	0	1	0	0	0	0	1	0	1	0
mmu-miR-721	MIMAT0003515	NM_026169	Frmd8	FERM domain containing 8	0	0	1	0	0	0	0	1	0	1	0
mmu-miR-721	MIMAT0003515	NM_026172	Decr1	2,4-dienoyl CoA reductase 1, mitochondrial	0	0	1	0	0	0	0	1	0	1	0
mmu-miR-721	MIMAT0003515	NM_026178	Mmd	monocyte to macrophage differentiation-associated	0	0	1	0	0	0	0	1	0	1	0
mmu-miR-721	MIMAT0003515	NM_026222	Ccdc39	coiled-coil domain containing 39	0	0	1	0	0	0	0	1	0	1	0
mmu-miR-721	MIMAT0003515	NM_026261	Ubl4b	ubiquitin-like 4B	0	0	1	0	0	0	0	1	0	1	0
mmu-miR-721	MIMAT0003515	NM_026274	Rspry1	ring finger and SPRY domain containing 1	0	0	1	0	0	0	0	1	0	1	0
mmu-miR-721	MIMAT0003515	NM_026278	Lrp2bp	Lrp2 binding protein	0	0	1	0	0	0	0	1	0	1	0
mmu-miR-721	MIMAT0003515	NM_026301	Rnf125	ring finger protein 125	0	0	1	0	0	0	0	1	0	1	0
mmu-miR-721	MIMAT0003515	NM_026313	3300001P08Rik	RIKEN cDNA 3300001P08 gene	0	0	1	0	0	0	0	1	0	1	0
mmu-miR-721	MIMAT0003515	NM_026323	Wfdc2	WAP four-disulfide core domain 2	0	0	1	0	0	0	0	1	0	1	0
mmu-miR-721	MIMAT0003515	NM_026343	Stx17	syntaxin 17	0	0	1	0	0	0	0	1	0	1	0
mmu-miR-721	MIMAT0003515	NM_026348	Itgb3bp	integrin beta 3 binding protein (beta3-endonexin)	0	0	1	0	0	0	0	1	0	1	0
mmu-miR-721	MIMAT0003515	NM_026381	Shisa5	shisa homolog 5 (Xenopus laevis)	0	0	1	0	0	0	0	1	0	1	0
mmu-miR-721	MIMAT0003515	NM_026390	Ubxd2	UBX domain containing 2	0	0	1	0	0	0	0	1	0	1	0
mmu-miR-721	MIMAT0003515	NM_026429	Tpbpb	trophoblast specific protein beta	0	0	1	0	0	0	0	1	0	1	0
mmu-miR-721	MIMAT0003515	NM_026437	1810055E12Rik	RIKEN cDNA 1810055E12 gene	0	0	1	0	0	0	0	1	0	1	0
mmu-miR-721	MIMAT0003515	NM_026495	Btbd14a	BTB (POZ) domain containing 14A	0	0	1	0	0	0	0	1	0	1	0
mmu-miR-721	MIMAT0003515	NM_026516	Tmem178	transmembrane protein 178	0	0	1	0	0	0	0	1	0	1	0
mmu-miR-721	MIMAT0003515	NM_026521	Zfp706	zinc finger protein 706	0	0	1	0	0	0	0	1	0	1	0
mmu-miR-721	MIMAT0003515	NM_026534	3110003A22Rik	RIKEN cDNA 3110003A22 gene	0	0	1	0	0	0	0	1	0	1	0
mmu-miR-721	MIMAT0003515	NM_026554	Ncbp2	nuclear cap binding protein subunit 2	0	0	1	0	0	0	0	1	0	1	0
mmu-miR-721	MIMAT0003515	NM_026556	Dynll2	dynein light chain LC8-type 2	0	0	1	0	0	0	0	1	0	1	0
mmu-miR-721	MIMAT0003515	NM_026557	Rchy1	ring finger and CHY zinc finger domain containing 1	0	0	1	0	0	0	0	1	0	1	0
mmu-miR-721	MIMAT0003515	NM_026647	Zdhhc21	zinc finger, DHHC domain containing 21	0	0	1	0	0	0	0	1	0	1	0
mmu-miR-721	MIMAT0003515	NM_026697	Rab14	RAB14, member RAS oncogene family	0	0	1	0	0	0	0	1	0	1	0
mmu-miR-721	MIMAT0003515	NM_026735	Mobkl1a	MOB1, Mps One Binder kinase activator-like 1A (yeast)	0	0	1	0	0	0	0	1	0	1	0
mmu-miR-721	MIMAT0003515	NM_026741	Zfp579	zinc finger protein 579	0	0	1	0	0	0	0	1	0	1	0
mmu-miR-721	MIMAT0003515	NM_026742	1110007M04Rik	RIKEN cDNA 1110007M04 gene	0	0	1	0	0	0	0	1	0	1	0
mmu-miR-721	MIMAT0003515	NM_026753	1110019N10Rik	RIKEN cDNA 1110019N10 gene	0	0	1	0	0	0	0	1	0	1	0
mmu-miR-721	MIMAT0003515	NM_026756	Nfic	nuclear factor I/C	0	0	1	0	0	0	0	1	0	1	0
mmu-miR-721	MIMAT0003515	NM_026797	Dbndd2	dysbindin (dystrobrevin binding protein 1) domain containing 2	0	0	1	0	0	0	0	1	0	1	0
mmu-miR-721	MIMAT0003515	NM_026854	Dtwd2	DTW domain containing 2	0	0	1	0	0	0	0	1	0	1	0
mmu-miR-721	MIMAT0003515	NM_026907	Sectm1b	secreted and transmembrane 1B	0	0	1	0	0	0	0	1	0	1	0
mmu-miR-721	MIMAT0003515	NM_027045	Gcap14	granule cell antiserum positive 14	0	0	1	0	0	0	0	1	0	1	0
mmu-miR-721	MIMAT0003515	NM_027091	Nup35	nucleoporin 35	0	0	1	0	0	0	0	1	0	1	0
mmu-miR-721	MIMAT0003515	NM_027130	Afg3l2	AFG3(ATPase family gene 3)-like 2 (yeast)	0	0	1	0	0	0	0	1	0	1	0
mmu-miR-721	MIMAT0003515	NM_027141	Spsb3	splA/ryanodine receptor domain and SOCS box containing 3	0	0	1	0	0	0	0	1	0	1	0
mmu-miR-721	MIMAT0003515	NM_027144	Arhgef12	Rho guanine nucleotide exchange factor (GEF) 12	0	0	1	0	0	0	0	1	0	1	0
mmu-miR-721	MIMAT0003515	NM_027159	Ccdc115	coiled-coil domain containing 115	0	0	1	0	0	0	0	1	0	1	0
mmu-miR-721	MIMAT0003515	NM_027172	2310046K01Rik	RIKEN cDNA 2310046K01 gene	0	0	1	0	0	0	0	1	0	1	0
mmu-miR-721	MIMAT0003515	NM_027184	Ipmk	inositol polyphosphate multikinase	0	0	1	0	0	0	0	1	0	1	0
mmu-miR-721	MIMAT0003515	NM_027188	Smyd3	SET and MYND domain containing 3	0	0	1	0	0	0	0	1	0	1	0
mmu-miR-721	MIMAT0003515	NM_027203	Leng1	leukocyte receptor cluster (LRC) member 1	0	0	1	0	0	0	0	1	0	1	0
mmu-miR-721	MIMAT0003515	NM_027236	Eif1ad	eukaryotic translation initiation factor 1A domain containing	0	0	1	0	0	0	0	1	0	1	0
mmu-miR-721	MIMAT0003515	NM_027238	1810054D07Rik	RIKEN cDNA 1810054D07 gene	0	0	1	0	0	0	0	1	0	1	0
mmu-miR-721	MIMAT0003515	NM_027275	Ptcd3	pentatricopeptide repeat domain 3	0	0	1	0	0	0	0	1	0	1	0
mmu-miR-721	MIMAT0003515	NM_027285	1700029I01Rik	RIKEN cDNA 1700029I01 gene	0	0	1	0	0	0	0	1	0	1	0
mmu-miR-721	MIMAT0003515	NM_027301	Rdh20	retinol dehydrogenase 20	0	0	1	0	0	0	0	1	0	1	0
mmu-miR-721	MIMAT0003515	NM_027315	Ube2q1	ubiquitin-conjugating enzyme E2Q (putative) 1	0	0	1	0	0	0	0	1	0	1	0
mmu-miR-721	MIMAT0003515	NM_027394	Ube2cbp	ubiquitin-conjugating enzyme E2C binding protein	0	0	1	0	0	0	0	1	0	1	0
mmu-miR-721	MIMAT0003515	NM_027412	Ttc9c	tetratricopeptide repeat domain 9C	0	0	1	0	0	0	0	1	0	1	0
mmu-miR-721	MIMAT0003515	NM_027429	Cenpl	centromere protein L	0	0	1	0	0	0	0	1	0	1	0
mmu-miR-721	MIMAT0003515	NM_027448	Lca5	Leber congenital amaurosis 5 (human)	0	0	1	0	0	0	0	1	0	1	0
mmu-miR-721	MIMAT0003515	NM_027453	Btf3l4	basic transcription factor 3-like 4	0	0	1	0	0	0	0	1	0	1	0
mmu-miR-721	MIMAT0003515	NM_027472	5730455P16Rik	RIKEN cDNA 5730455P16 gene	0	0	1	0	0	0	0	1	0	1	0
mmu-miR-721	MIMAT0003515	NM_027497	Epc1	enhancer of polycomb homolog 1 (Drosophila)	0	0	1	0	0	0	0	1	0	1	0
mmu-miR-721	MIMAT0003515	NM_027504	Prdm16	PR domain containing 16	0	0	1	0	0	0	0	1	0	1	0
mmu-miR-721	MIMAT0003515	NM_027554	Usp38	ubiquitin specific peptidase 38	0	0	1	0	0	0	0	1	0	1	0
mmu-miR-721	MIMAT0003515	NM_027650	Speer3	spermatogenesis associated glutamate (E)-rich protein 3	0	0	1	0	0	0	0	1	0	1	0
mmu-miR-721	MIMAT0003515	NM_027652	D5Wsu178e	DNA segment, Chr 5, Wayne State University 178, expressed	0	0	1	0	0	0	0	1	0	1	0
mmu-miR-721	MIMAT0003515	NM_027664	4933426K21Rik	RIKEN cDNA 4933426K21 gene	0	0	1	0	0	0	0	1	0	1	0
mmu-miR-721	MIMAT0003515	NM_027698	Exod1	exonuclease domain containing 1	0	0	1	0	0	0	0	1	0	1	0
mmu-miR-721	MIMAT0003515	NM_027727	Dym	dymeclin	0	0	1	0	0	0	0	1	0	1	0
mmu-miR-721	MIMAT0003515	NM_027741	Mro	Maestro	0	0	1	0	0	0	0	1	0	1	0
mmu-miR-721	MIMAT0003515	NM_027756	Mfap3l	microfibrillar-associated protein 3-like	0	0	1	0	0	0	0	1	0	1	0
mmu-miR-721	MIMAT0003515	NM_027799	Ankrd40	ankyrin repeat domain 40	0	0	1	0	0	0	0	1	0	1	0
mmu-miR-721	MIMAT0003515	NM_027909	C2cd2l	C2 calcium-dependent domain containing 2-like	0	0	1	0	0	0	0	1	0	1	0
mmu-miR-721	MIMAT0003515	NM_027934	Rnf180	ring finger protein 180	0	0	1	0	0	0	0	1	0	1	0
mmu-miR-721	MIMAT0003515	NM_027947	Zbtb43	zinc finger and BTB domain containing 43	0	0	1	0	0	0	0	1	0	1	0
mmu-miR-721	MIMAT0003515	NM_027992	Tmem106b	transmembrane protein 106B	0	0	1	0	0	0	0	1	0	1	0
mmu-miR-721	MIMAT0003515	NM_028017	Napg	N-ethylmaleimide sensitive fusion protein attachment protein gamma	0	0	1	0	0	0	0	1	0	1	0
mmu-miR-721	MIMAT0003515	NM_028021	Myh14	myosin, heavy polypeptide 14	0	0	1	0	0	0	0	1	0	1	0
mmu-miR-721	MIMAT0003515	NM_028036	Tmco6	transmembrane and coiled-coil domains 6	0	0	1	0	0	0	0	1	0	1	0
mmu-miR-721	MIMAT0003515	NM_028061	Cyb561d1	cytochrome b-561 domain containing 1	0	0	1	0	0	0	0	1	0	1	0
mmu-miR-721	MIMAT0003515	NM_028099	Dusp11	dual specificity phosphatase 11 (RNA/RNP complex 1-interacting)	0	0	1	0	0	0	0	1	0	1	0
mmu-miR-721	MIMAT0003515	NM_028106	Zbed3	zinc finger, BED domain containing 3	0	0	1	0	0	0	0	1	0	1	0
mmu-miR-721	MIMAT0003515	NM_028108	Nat13	N-acetyltransferase 13	0	0	1	0	0	0	0	1	0	1	0
mmu-miR-721	MIMAT0003515	NM_028130	Zfp157	zinc finger protein 157	0	0	1	0	0	0	0	1	0	1	0
mmu-miR-721	MIMAT0003515	NM_028171	Ceacam13	CEA-related cell adhesion molecule 13	0	0	1	0	0	0	0	1	0	1	0
mmu-miR-721	MIMAT0003515	NM_028185	Lsm11	U7 snRNP-specific Sm-like protein LSM11	0	0	1	0	0	0	0	1	0	1	0
mmu-miR-721	MIMAT0003515	NM_028234	Prr8	proline rich 8	0	0	1	0	0	0	0	1	0	1	0
mmu-miR-721	MIMAT0003515	NM_028245	Zfp131	zinc finger protein 131	0	0	1	1	0	0	0	0	0	1	0
mmu-miR-721	MIMAT0003515	NM_028259	Rps6kb1	ribosomal protein S6 kinase, polypeptide 1	0	0	1	0	0	0	0	1	0	1	0
mmu-miR-721	MIMAT0003515	NM_028291	Pan3	PAN3 polyA specific ribonuclease subunit homolog (S. cerevisiae)	0	0	1	0	0	0	0	1	0	1	0
mmu-miR-721	MIMAT0003515	NM_028317	2810030E01Rik	RIKEN cDNA 2810030E01 gene	0	0	1	0	0	0	0	1	0	1	0
mmu-miR-721	MIMAT0003515	NM_028319	Zfp518	zinc finger protein 518	0	0	1	0	0	0	0	1	0	1	0
mmu-miR-721	MIMAT0003515	NM_028364	Puf60	poly-U binding splicing factor 60	0	0	1	0	0	0	0	1	0	1	0
mmu-miR-721	MIMAT0003515	NM_028407	Gcap14	granule cell antiserum positive 14	0	0	1	0	0	0	0	1	0	1	0
mmu-miR-721	MIMAT0003515	NM_028447	Prrc1	proline-rich coiled-coil 1	0	0	1	0	0	0	0	1	0	1	0
mmu-miR-721	MIMAT0003515	NM_028493	Rhobtb3	Rho-related BTB domain containing 3	0	0	1	0	0	0	0	1	0	1	0
mmu-miR-721	MIMAT0003515	NM_028596	2410025L10Rik	RIKEN cDNA 2410025L10 gene	0	0	1	0	0	0	0	1	0	1	0
mmu-miR-721	MIMAT0003515	NM_028601	Zmiz2	zinc finger, MIZ-type containing 2	0	0	1	0	0	0	0	1	0	1	0
mmu-miR-721	MIMAT0003515	NM_028623	Cst6	cystatin E/M	0	0	1	0	0	0	0	1	0	1	0
mmu-miR-721	MIMAT0003515	NM_028640	Whrn	whirlin	0	0	1	0	0	0	0	1	0	1	0
mmu-miR-721	MIMAT0003515	NM_028680	Ift57	intraflagellar transport 57 homolog (Chlamydomonas)	0	0	1	0	0	0	0	1	0	1	0
mmu-miR-721	MIMAT0003515	NM_028731	D12Ertd551e	DNA segment, Chr 12, ERATO Doi 551, expressed	0	0	1	0	0	0	0	1	0	1	0
mmu-miR-721	MIMAT0003515	NM_028732	4632428N05Rik	RIKEN cDNA 4632428N05 gene	0	0	1	0	0	0	0	1	0	1	0
mmu-miR-721	MIMAT0003515	NM_028763	Cbx6	chromobox homolog 6	0	0	1	0	0	0	0	1	0	1	0
mmu-miR-721	MIMAT0003515	NM_028769	Syvn1	synovial apoptosis inhibitor 1, synoviolin	0	0	1	0	0	0	0	1	0	1	0
mmu-miR-721	MIMAT0003515	NM_028793	Acbd5	acyl-Coenzyme A binding domain containing 5	0	0	1	0	0	0	0	1	0	1	0
mmu-miR-721	MIMAT0003515	NM_028815	Cep97	centrosomal protein 97	0	0	1	0	0	0	0	1	0	1	0
mmu-miR-721	MIMAT0003515	NM_028839	Tmem110	transmembrane protein 110	0	0	1	0	0	0	0	1	0	1	0
mmu-miR-721	MIMAT0003515	NM_028846	Usp20	ubiquitin specific peptidase 20	0	0	1	0	0	0	0	1	0	1	0
mmu-miR-721	MIMAT0003515	NM_028862	Rnf145	ring finger protein 145	0	0	1	0	0	0	0	1	0	1	0
mmu-miR-721	MIMAT0003515	NM_028876	Tmed5	transmembrane emp24 protein transport domain containing 5	0	0	1	0	0	0	0	1	0	1	0
mmu-miR-721	MIMAT0003515	NM_028937	Sohlh2	spermatogenesis and oogenesis specific basic helix-loop-helix 2	0	0	1	0	0	0	0	1	0	1	0
mmu-miR-721	MIMAT0003515	NM_029022	Scrn3	secernin 3	0	0	1	0	0	0	0	1	0	1	0
mmu-miR-721	MIMAT0003515	NM_029094	Pik3cb	phosphatidylinositol 3-kinase, catalytic, beta polypeptide	0	0	1	0	0	0	0	1	0	1	0
mmu-miR-721	MIMAT0003515	NM_029103	Armet	arginine-rich, mutated in early stage tumors	0	0	1	0	0	0	0	1	0	1	0
mmu-miR-721	MIMAT0003515	NM_029145	Rnase10	ribonuclease, RNase A family, 10 (non-active)	0	0	1	0	0	0	0	1	0	1	0
mmu-miR-721	MIMAT0003515	NM_029148	Txndc13	thioredoxin domain containing 13	0	0	1	0	0	0	0	1	0	1	0
mmu-miR-721	MIMAT0003515	NM_029153	Scamp1	secretory carrier membrane protein 1	0	0	1	0	0	0	0	1	0	1	0
mmu-miR-721	MIMAT0003515	NM_029256	Ccdc83	coiled-coil domain containing 83	0	0	1	0	0	0	0	1	0	1	0
mmu-miR-721	MIMAT0003515	NM_029274	Wbp7	WW domain binding protein 7	0	0	1	0	0	0	0	1	0	1	0
mmu-miR-721	MIMAT0003515	NM_029331	1700019G17Rik	RIKEN cDNA 1700019G17 gene	0	0	1	0	0	0	0	1	0	1	0
mmu-miR-721	MIMAT0003515	NM_029347	Fggy	FGGY carbohydrate kinase domain containing	0	0	1	0	0	0	0	1	0	1	0
mmu-miR-721	MIMAT0003515	NM_029466	Arl5b	ADP-ribosylation factor-like 5B	0	0	1	0	0	0	0	1	0	1	0
mmu-miR-721	MIMAT0003515	NM_029498	Zmym2	zinc finger, MYM-type 2	0	0	1	0	0	0	0	1	0	1	0
mmu-miR-721	MIMAT0003515	NM_029572	Txndc4	thioredoxin domain containing 4 (endoplasmic reticulum)	0	0	1	0	0	0	0	1	0	1	0
mmu-miR-721	MIMAT0003515	NM_029645	Gatc	glutamyl-tRNA(Gln) amidotransferase, subunit C homolog (bacterial)	0	0	1	0	0	0	0	1	0	1	0
mmu-miR-721	MIMAT0003515	NM_029654	Atg2b	ATG2 autophagy related 2 homolog B (S. cerevisiae)	0	0	1	0	0	0	0	1	0	1	0
mmu-miR-721	MIMAT0003515	NM_029655	Snx7	sorting nexin 7	0	0	1	0	0	0	0	1	0	1	0
mmu-miR-721	MIMAT0003515	NM_029662	Mfsd2	major facilitator superfamily domain containing 2	0	0	1	0	0	0	0	1	0	1	0
mmu-miR-721	MIMAT0003515	NM_029665	Ipo11	importin 11	0	0	1	0	0	0	0	1	0	1	0
mmu-miR-721	MIMAT0003515	NM_029669	Dnajc18	DnaJ (Hsp40) homolog, subfamily C, member 18	0	0	1	0	0	0	0	1	0	1	0
mmu-miR-721	MIMAT0003515	NM_029673	Immt	inner membrane protein, mitochondrial	0	0	1	0	0	0	0	1	0	1	0
mmu-miR-721	MIMAT0003515	NM_029679	6330500D04Rik	RIKEN cDNA 6330500D04 gene	0	0	1	0	0	0	0	1	0	1	0
mmu-miR-721	MIMAT0003515	NM_029721	Snx27	sorting nexin family member 27	0	0	1	0	0	0	0	1	0	1	0
mmu-miR-721	MIMAT0003515	NM_029745	Tbc1d9b	TBC1 domain family, member 9B	0	0	1	0	0	0	0	1	0	1	0
mmu-miR-721	MIMAT0003515	NM_029784	6430514L14Rik	RIKEN cDNA 6430514L14 gene	0	0	1	0	0	0	0	1	0	1	0
mmu-miR-721	MIMAT0003515	NM_029804	Hnrnpm	heterogeneous nuclear ribonucleoprotein M	0	0	1	0	0	0	0	1	0	1	0
mmu-miR-721	MIMAT0003515	NM_029835	5730590G19Rik	RIKEN cDNA 5730590G19 gene	0	0	1	0	0	0	0	1	0	1	0
mmu-miR-721	MIMAT0003515	NM_029836	Tspyl2	TSPY-like 2	0	0	1	0	0	0	0	1	0	1	0
mmu-miR-721	MIMAT0003515	NM_029846	Atg16l1	autophagy-related 16-like 1 (yeast)	0	0	1	0	0	0	0	1	0	1	0
mmu-miR-721	MIMAT0003515	NM_029850	Bcl7a	B-cell CLL/lymphoma 7A	0	0	1	0	0	0	0	1	0	1	0
mmu-miR-721	MIMAT0003515	NM_029875	Slc35e3	solute carrier family 35, member E3	0	0	1	0	0	0	0	1	0	1	0
mmu-miR-721	MIMAT0003515	NM_029885	Gabpb2	GA repeat binding protein, beta 2	0	0	1	0	0	0	0	1	0	1	0
mmu-miR-721	MIMAT0003515	NM_029888	Zfp142	zinc finger protein 142	0	0	1	0	0	0	0	1	0	1	0
mmu-miR-721	MIMAT0003515	NM_029896	Wdr82	WD repeat domain containing 82	0	0	1	0	0	0	0	1	0	1	0
mmu-miR-721	MIMAT0003515	NM_029924	Mbd5	methyl-CpG binding domain protein 5	0	0	1	0	0	0	0	1	0	1	0
mmu-miR-721	MIMAT0003515	NM_029926	Irak4	interleukin-1 receptor-associated kinase 4	0	0	1	0	0	0	0	1	0	1	0
mmu-miR-721	MIMAT0003515	NM_030018	Tmem50b	transmembrane protein 50B	0	0	1	0	0	0	0	1	0	1	0
mmu-miR-721	MIMAT0003515	NM_030066	Armcx1	armadillo repeat containing, X-linked 1	0	0	1	0	0	0	0	1	0	1	0
mmu-miR-721	MIMAT0003515	NM_030127	Htra3	HtrA serine peptidase 3	0	0	1	0	0	0	0	1	0	1	0
mmu-miR-721	MIMAT0003515	NM_030138	Centb2	centaurin, beta 2	0	0	1	0	0	0	0	1	0	1	0
mmu-miR-721	MIMAT0003515	NM_030168	4921505C17Rik	RIKEN cDNA 4921505C17 gene	0	0	1	0	0	0	0	1	0	1	0
mmu-miR-721	MIMAT0003515	NM_030201	Stch	stress 70 protein chaperone, microsome-associated, human homolog	0	0	1	0	0	0	0	1	0	1	0
mmu-miR-721	MIMAT0003515	NM_030220	Sp2	Sp2 transcription factor	0	0	1	0	0	0	0	1	0	1	0
mmu-miR-721	MIMAT0003515	NM_030258	Gpr146	G protein-coupled receptor 146	0	0	1	0	0	0	0	1	0	1	0
mmu-miR-721	MIMAT0003515	NM_030554	Rab27b	RAB27b, member RAS oncogene family	0	0	1	0	0	0	0	1	0	1	0
mmu-miR-721	MIMAT0003515	NM_030557	Mynn	myoneurin	0	0	1	0	0	0	0	1	0	1	0
mmu-miR-721	MIMAT0003515	NM_030678	Gys1	glycogen synthase 1, muscle	0	0	1	0	0	0	0	1	0	1	0
mmu-miR-721	MIMAT0003515	NM_030692	Sacm1l	SAC1 (suppressor of actin mutations 1, homolog)-like (S. cerevisiae)	0	0	1	0	0	0	0	1	0	1	0
mmu-miR-721	MIMAT0003515	NM_030724	Uck2	uridine-cytidine kinase 2	0	0	1	0	0	0	0	1	0	1	0
mmu-miR-721	MIMAT0003515	NM_030728	9930013L23Rik	RIKEN cDNA 9930013L23 gene	0	0	1	0	0	0	0	1	0	1	0
mmu-miR-721	MIMAT0003515	NM_030732	Tbl1xr1	transducin (beta)-like 1X-linked receptor 1	0	0	1	0	0	0	0	1	0	1	0
mmu-miR-721	MIMAT0003515	NM_031163	Col2a1	collagen, type II, alpha 1	0	0	1	0	0	0	0	1	0	1	0
mmu-miR-721	MIMAT0003515	NM_031196	Slc19a1	solute carrier family 19 (sodium/hydrogen exchanger), member 1	0	0	1	0	0	0	0	1	0	1	0
mmu-miR-721	MIMAT0003515	NM_031381	Tex13	testis expressed gene 13	0	0	1	0	0	0	0	1	0	1	0
mmu-miR-721	MIMAT0003515	NM_031389	Nlrp4c	NLR family, pyrin domain containing 4C	0	0	1	0	0	0	0	1	0	1	0
mmu-miR-721	MIMAT0003515	NM_031494	Zfp275	zinc finger protein 275	0	0	1	0	0	0	0	1	0	1	0
mmu-miR-721	MIMAT0003515	NM_031842	Smarcd1	SWI/SNF related, matrix associated, actin dependent regulator of chromatin, subfamily d, member 1	0	0	1	0	0	0	0	1	0	1	0
mmu-miR-721	MIMAT0003515	NM_031869	Prkab1	protein kinase, AMP-activated, beta 1 non-catalytic subunit	0	0	1	0	0	0	0	1	0	1	0
mmu-miR-721	MIMAT0003515	NM_033041	Hes7	hairy and enhancer of split 7 (Drosophila)	0	0	1	0	0	0	0	1	0	1	0
mmu-miR-721	MIMAT0003515	NM_033072	Mbd6	methyl-CpG binding domain protein 6	0	0	1	0	0	0	0	1	0	1	0
mmu-miR-721	MIMAT0003515	NM_033264	Arpp21	cyclic AMP-regulated phosphoprotein, 21	0	0	1	0	0	0	0	1	0	1	0
mmu-miR-721	MIMAT0003515	NM_033523	Spred2	sprouty-related, EVH1 domain containing 2	0	0	1	0	0	0	0	1	0	1	0
mmu-miR-721	MIMAT0003515	NM_033604	Rnf111	ring finger 111	0	0	1	0	0	0	0	1	0	1	0
mmu-miR-721	MIMAT0003515	NM_052993	C1galt1	core 1 synthase, glycoprotein-N-acetylgalactosamine 3-beta-galactosyltransferase, 1	0	0	1	0	0	0	0	1	0	1	0
mmu-miR-721	MIMAT0003515	NM_052994	Spock2	sparc/osteonectin, cwcv and kazal-like domains proteoglycan 2	0	0	1	0	0	0	0	1	0	1	0
mmu-miR-721	MIMAT0003515	NM_053009	Zfp91	zinc finger protein 91	0	0	1	0	0	0	0	1	0	1	0
mmu-miR-721	MIMAT0003515	NM_053074	Nup62	nucleoporin 62	0	0	1	0	0	0	0	1	0	1	0
mmu-miR-721	MIMAT0003515	NM_053076	Rtn3	reticulon 3	0	0	1	0	0	0	0	1	0	1	0
mmu-miR-721	MIMAT0003515	NM_053083	Loxl4	lysyl oxidase-like 4	0	0	1	0	0	0	0	1	0	1	0
mmu-miR-721	MIMAT0003515	NM_053090	AB030242	expressed sequence AB030242	0	0	1	0	0	0	0	1	0	1	0
mmu-miR-721	MIMAT0003515	NM_053128	Pcdhb3	protocadherin beta 3	0	0	1	0	0	0	0	1	0	1	0
mmu-miR-721	MIMAT0003515	NM_053132	Pcdhb7	protocadherin beta 7	0	0	1	0	0	0	0	1	0	1	0
mmu-miR-721	MIMAT0003515	NM_053143	Pcdhb18	protocadherin beta 18	0	0	1	0	0	0	0	1	0	1	0
mmu-miR-721	MIMAT0003515	NM_053144	Pcdhb19	protocadherin beta 19	0	0	1	0	0	0	0	1	0	1	0
mmu-miR-721	MIMAT0003515	NM_053155	Clmn	calmin	0	0	1	0	0	0	0	1	0	1	0
mmu-miR-721	MIMAT0003515	NM_053158	Mrpl1	mitochondrial ribosomal protein L1	0	0	1	0	0	0	0	1	0	1	0
mmu-miR-721	MIMAT0003515	NM_053201	Magee1	melanoma antigen, family E, 1	0	0	1	0	0	0	0	1	0	1	0
mmu-miR-721	MIMAT0003515	NM_053206	Magee2	melanoma antigen, family E, 2	0	0	1	0	0	0	0	1	0	1	0
mmu-miR-721	MIMAT0003515	NM_053263	Hnrnpa3	heterogeneous nuclear ribonucleoprotein A3	0	0	1	0	0	0	0	1	0	1	0
mmu-miR-721	MIMAT0003515	NM_054064	Psg29	pregnancy-specific glycoprotein 29	0	0	1	0	0	0	0	1	0	1	0
mmu-miR-721	MIMAT0003515	NM_054078	Baz2a	bromodomain adjacent to zinc finger domain, 2A	0	0	1	0	0	0	0	1	0	1	0
mmu-miR-721	MIMAT0003515	NM_054085	Alpk3	alpha-kinase 3	0	0	1	0	0	0	0	1	0	1	0
mmu-miR-721	MIMAT0003515	NM_054102	Ivns1abp	influenza virus NS1A binding protein	0	0	1	0	0	0	0	1	0	1	0
mmu-miR-721	MIMAT0003515	NM_057172	Fubp1	far upstream element (FUSE) binding protein 1	0	0	1	0	0	0	0	1	0	1	0
mmu-miR-721	MIMAT0003515	NM_079835	Btnl2	butyrophilin-like 2	0	0	1	0	0	0	0	1	0	1	0
mmu-miR-721	MIMAT0003515	NM_080285	Cttnbp2	cortactin binding protein 2	0	0	1	0	0	0	0	1	0	1	0
mmu-miR-721	MIMAT0003515	NM_080465	Kcnn2	potassium intermediate/small conductance calcium-activated channel, subfamily N, member 2	0	0	1	0	0	0	0	1	0	1	0
mmu-miR-721	MIMAT0003515	NM_080560	Ube2n	ubiquitin-conjugating enzyme E2N	0	0	1	0	0	0	0	1	0	1	0
mmu-miR-721	MIMAT0003515	NM_080562	Ubox5	U box domain containing 5	0	0	1	0	0	0	0	1	0	1	0
mmu-miR-721	MIMAT0003515	NM_080563	Rnf144a	ring finger protein 144A	0	0	1	0	0	0	0	1	0	1	0
mmu-miR-721	MIMAT0003515	NM_080575	Acss1	acyl-CoA synthetase short-chain family member 1	0	0	1	0	0	0	0	1	0	1	0
mmu-miR-721	MIMAT0003515	NM_080708	Bmp2k	BMP2 inducible kinase	0	0	1	0	0	0	0	1	0	1	0
mmu-miR-721	MIMAT0003515	NM_080727	Tmprss3	transmembrane protease, serine 3	0	0	1	0	0	0	0	1	0	1	0
mmu-miR-721	MIMAT0003515	NM_080793	Setd7	SET domain containing (lysine methyltransferase) 7	0	0	1	0	0	0	0	1	0	1	0
mmu-miR-721	MIMAT0003515	NM_080853	Slc17a6	solute carrier family 17 (sodium-dependent inorganic phosphate cotransporter), member 6	0	0	1	0	0	0	0	1	0	1	0
mmu-miR-721	MIMAT0003515	NM_080855	Zcchc14	zinc finger, CCHC domain containing 14	0	0	1	0	0	0	0	1	0	1	0
mmu-miR-721	MIMAT0003515	NM_130895	Adarb1	adenosine deaminase, RNA-specific, B1	0	0	1	0	0	0	0	1	0	1	0
mmu-miR-721	MIMAT0003515	NM_133206	Znrf1	zinc and ring finger 1	0	0	1	0	0	0	0	1	0	1	0
mmu-miR-721	MIMAT0003515	NM_133218	Zfp704	zinc finger protein 704	0	0	1	0	0	0	0	1	0	1	0
mmu-miR-721	MIMAT0003515	NM_133232	Pfkfb3	6-phosphofructo-2-kinase/fructose-2,6-biphosphatase 3	0	0	1	0	0	0	0	1	0	1	0
mmu-miR-721	MIMAT0003515	NM_133655	Cd81	CD 81 antigen	0	0	1	0	0	0	0	1	0	1	0
mmu-miR-721	MIMAT0003515	NM_133663	Itgb4	integrin beta 4	0	0	1	0	0	0	0	1	0	1	0
mmu-miR-721	MIMAT0003515	NM_133664	Lad1	ladinin	0	0	1	0	0	0	0	1	0	1	0
mmu-miR-721	MIMAT0003515	NM_133681	Tspan1	tetraspanin 1	0	0	1	0	0	0	0	1	0	1	0
mmu-miR-721	MIMAT0003515	NM_133691	Puf60	poly-U binding splicing factor 60	0	0	1	0	0	0	0	1	0	1	0
mmu-miR-721	MIMAT0003515	NM_133732	4931406C07Rik	RIKEN cDNA 4931406C07 gene	0	0	1	0	0	0	0	1	0	1	0
mmu-miR-721	MIMAT0003515	NM_133753	Errfi1	ERBB receptor feedback inhibitor 1	0	0	1	0	0	0	0	1	0	1	0
mmu-miR-721	MIMAT0003515	NM_133756	Gpn1	GPN-loop GTPase 1	0	0	1	0	0	0	0	1	0	1	0
mmu-miR-721	MIMAT0003515	NM_133762	Ncapg2	non-SMC condensin II complex, subunit G2	0	0	1	0	0	0	0	1	0	1	0
mmu-miR-721	MIMAT0003515	NM_133766	Efr3a	EFR3 homolog A (S. cerevisiae)	0	0	1	0	0	0	0	1	0	1	0
mmu-miR-721	MIMAT0003515	NM_133784	Wwtr1	WW domain containing transcription regulator 1	0	0	1	0	0	0	0	1	0	1	0
mmu-miR-721	MIMAT0003515	NM_133850	Commd7	COMM domain containing 7	0	0	1	0	0	0	0	1	0	1	0
mmu-miR-721	MIMAT0003515	NM_133858	4930504E06Rik	RIKEN cDNA 4930504E06 gene	0	0	1	0	0	0	0	1	0	1	0
mmu-miR-721	MIMAT0003515	NM_133915	Pxn	paxillin	0	0	1	0	0	0	0	1	0	1	0
mmu-miR-721	MIMAT0003515	NM_133919	Aff1	AF4/FMR2 family, member 1	0	0	1	0	0	0	0	1	0	1	0
mmu-miR-721	MIMAT0003515	NM_133947	Numa1	nuclear mitotic apparatus protein 1	0	0	1	0	0	0	0	1	0	1	0
mmu-miR-721	MIMAT0003515	NM_133952	Unc45a	unc-45 homolog A (C. elegans)	0	0	1	0	0	0	0	1	0	1	0
mmu-miR-721	MIMAT0003515	NM_133957	Nfat5	nuclear factor of activated T-cells 5	0	0	1	0	0	0	0	1	0	1	0
mmu-miR-721	MIMAT0003515	NM_133962	Arhgef18	rho/rac guanine nucleotide exchange factor (GEF) 18	0	0	1	0	0	0	0	1	0	1	0
mmu-miR-721	MIMAT0003515	NM_133969	Cyp4v3	cytochrome P450, family 4, subfamily v, polypeptide 3	0	0	1	0	0	0	0	1	0	1	0
mmu-miR-721	MIMAT0003515	NM_133986	Tcta	T-cell leukemia translocation altered gene	0	0	1	0	0	0	0	1	0	1	0
mmu-miR-721	MIMAT0003515	NM_134042	Aldh6a1	aldehyde dehydrogenase family 6, subfamily A1	0	0	1	0	0	0	0	1	0	1	0
mmu-miR-721	MIMAT0003515	NM_134064	Rnf44	ring finger protein 44	0	0	1	0	0	0	0	1	0	1	0
mmu-miR-721	MIMAT0003515	NM_134065	Epdr1	ependymin related protein 1 (zebrafish)	0	0	1	0	0	0	0	1	0	1	0
mmu-miR-721	MIMAT0003515	NM_134078	Chmp7	CHMP family, member 7	0	0	1	0	0	0	0	1	0	1	0
mmu-miR-721	MIMAT0003515	NM_134093	Letmd1	LETM1 domain containing 1	0	0	1	0	0	0	0	1	0	1	0
mmu-miR-721	MIMAT0003515	NM_134110	Kcne2	potassium voltage-gated channel, Isk-related subfamily, gene 2	0	0	1	0	0	0	0	1	0	1	0
mmu-miR-721	MIMAT0003515	NM_134126	Ift140	intraflagellar transport 140 homolog (Chlamydomonas)	0	0	1	0	0	0	0	1	0	1	0
mmu-miR-721	MIMAT0003515	NM_134135	Slc39a3	solute carrier family 39 (zinc transporter), member 3	0	0	1	0	0	0	0	1	0	1	0
mmu-miR-721	MIMAT0003515	NM_134142	Tmem109	transmembrane protein 109	0	0	1	0	0	0	0	1	0	1	0
mmu-miR-721	MIMAT0003515	NM_134163	Mbnl3	muscleblind-like 3 (Drosophila)	0	0	1	0	0	0	0	1	0	1	0
mmu-miR-721	MIMAT0003515	NM_138313	Bmf	Bcl2 modifying factor	0	0	1	0	0	0	0	1	0	1	0
mmu-miR-721	MIMAT0003515	NM_138589	Ubfd1	ubiquitin family domain containing 1	0	0	1	0	0	0	0	1	0	1	0
mmu-miR-721	MIMAT0003515	NM_138594	D6Wsu163e	DNA segment, Chr 6, Wayne State University 163, expressed	0	0	1	0	0	0	0	1	0	1	0
mmu-miR-721	MIMAT0003515	NM_138657	Socs7	suppressor of cytokine signaling 7	0	0	1	0	0	0	0	1	0	1	0
mmu-miR-721	MIMAT0003515	NM_138675	Med9	mediator of RNA polymerase II transcription, subunit 9 homolog (yeast)	0	0	1	0	0	0	0	1	0	1	0
mmu-miR-721	MIMAT0003515	NM_138744	Ssx2ip	synovial sarcoma, X breakpoint 2 interacting protein	0	0	1	0	0	0	0	1	0	1	0
mmu-miR-721	MIMAT0003515	NM_138750	Prom2	prominin 2	0	0	1	0	0	0	0	1	0	1	0
mmu-miR-721	MIMAT0003515	NM_138955	Abcg4	ATP-binding cassette, sub-family G (WHITE), member 4	0	0	1	0	0	0	0	1	0	1	0
mmu-miR-721	MIMAT0003515	NM_139141	Zfp192	zinc finger protein 192	0	0	1	0	0	0	0	1	0	1	0
mmu-miR-721	MIMAT0003515	NM_139144	Ogt	O-linked N-acetylglucosamine (GlcNAc) transferase (UDP-N-acetylglucosamine:polypeptide-N-acetylglucosaminyl transferase)	0	0	1	0	0	0	0	1	0	1	0
mmu-miR-721	MIMAT0003515	NM_139232	Fgd4	FYVE, RhoGEF and PH domain containing 4	0	0	1	0	0	0	0	1	0	1	0
mmu-miR-721	MIMAT0003515	NM_144833	Zfp410	zinc finger protein 410	0	0	1	0	0	0	0	1	0	1	0
mmu-miR-721	MIMAT0003515	NM_144871	Suv420h1	suppressor of variegation 4-20 homolog 1 (Drosophila)	0	0	1	0	0	0	0	1	0	1	0
mmu-miR-721	MIMAT0003515	NM_144873	Uhrf2	ubiquitin-like, containing PHD and RING finger domains 2	0	0	1	0	0	0	0	1	0	1	0
mmu-miR-721	MIMAT0003515	NM_144882	2810022L02Rik	RIKEN cDNA 2810022L02 gene	0	0	1	0	0	0	0	1	0	1	0
mmu-miR-721	MIMAT0003515	NM_144916	Tmem150	transmembrane protein 150	0	0	1	0	0	0	0	1	0	1	0
mmu-miR-721	MIMAT0003515	NM_144921	Atp1a3	ATPase, Na+/K+ transporting, alpha 3 polypeptide	0	0	1	0	0	0	0	1	0	1	0
mmu-miR-721	MIMAT0003515	NM_144925	Tnrc6a	trinucleotide repeat containing 6a	0	0	1	0	0	0	0	1	0	1	0
mmu-miR-721	MIMAT0003515	NM_144933	Med17	mediator complex subunit 17	0	0	1	0	0	0	0	1	0	1	0
mmu-miR-721	MIMAT0003515	NM_144938	C1s	complement component 1, s subcomponent	0	0	1	0	0	0	0	1	0	1	0
mmu-miR-721	MIMAT0003515	NM_145149	Rasgrp4	RAS guanyl releasing protein 4	0	0	1	0	0	0	0	1	0	1	0
mmu-miR-721	MIMAT0003515	NM_145389	BC016579	cDNA sequence, BC016579	0	0	1	0	0	0	0	1	0	1	0
mmu-miR-721	MIMAT0003515	NM_145405	Ubl4	ubiquitin-like 4	0	0	1	0	0	0	0	1	0	1	0
mmu-miR-721	MIMAT0003515	NM_145413	C530043G21Rik	RIKEN cDNA C530043G21 gene	0	0	1	0	0	0	0	1	0	1	0
mmu-miR-721	MIMAT0003515	NM_145436	Cdc27	cell division cycle 27 homolog (S. cerevisiae)	0	0	1	0	0	0	0	1	0	1	0
mmu-miR-721	MIMAT0003515	NM_145442	Mbip	MAP3K12 binding inhibitory protein 1	0	0	1	0	0	0	0	1	0	1	0
mmu-miR-721	MIMAT0003515	NM_145443	L2hgdh	L-2-hydroxyglutarate dehydrogenase	0	0	1	0	0	0	0	1	0	1	0
mmu-miR-721	MIMAT0003515	NM_145468	Skp2	S-phase kinase-associated protein 2 (p45)	0	0	1	0	0	0	0	1	0	1	0
mmu-miR-721	MIMAT0003515	NM_145475	Cerk	ceramide kinase	0	0	1	0	0	0	0	1	0	1	0
mmu-miR-721	MIMAT0003515	NM_145491	Rhoq	ras homolog gene family, member Q	0	0	1	0	0	0	0	1	0	1	0
mmu-miR-721	MIMAT0003515	NM_145505	AI450540	expressed sequence AI450540	0	0	1	0	0	0	0	1	0	1	0
mmu-miR-721	MIMAT0003515	NM_145506	Epb4.1l5	erythrocyte protein band 4.1-like 5	0	0	1	0	0	0	0	1	0	1	0
mmu-miR-721	MIMAT0003515	NM_145523	Gca	grancalcin	0	0	1	0	0	0	0	1	0	1	0
mmu-miR-721	MIMAT0003515	NM_145556	Tardbp	TAR DNA binding protein	0	0	1	0	0	0	0	1	0	1	0
mmu-miR-721	MIMAT0003515	NM_145559	Slc2a9	solute carrier family 2 (facilitated glucose transporter), member 9	0	0	1	0	0	0	0	1	0	1	0
mmu-miR-721	MIMAT0003515	NM_145562	9130213B05Rik	RIKEN cDNA 9130213B05 gene	0	0	1	0	0	0	0	1	0	1	0
mmu-miR-721	MIMAT0003515	NM_145564	Fbxo21	F-box protein 21	0	0	1	0	0	0	0	1	0	1	0
mmu-miR-721	MIMAT0003515	NM_145566	Hrbl	HIV-1 Rev binding protein-like	0	0	1	0	0	0	0	1	0	1	0
mmu-miR-721	MIMAT0003515	NM_145598	Nxnl1	nucleoredoxin-like 1	0	0	1	0	0	0	0	1	0	1	0
mmu-miR-721	MIMAT0003515	NM_145742	Dhx35	DEAH (Asp-Glu-Ala-His) box polypeptide 35	0	0	1	0	0	0	0	1	0	1	0
mmu-miR-721	MIMAT0003515	NM_145824	Ranbp10	RAN binding protein 10	0	0	1	0	0	0	0	1	0	1	0
mmu-miR-721	MIMAT0003515	NM_145930	AW549877	expressed sequence AW549877	0	0	1	0	0	0	0	1	0	1	0
mmu-miR-721	MIMAT0003515	NM_145933	St6gal1	beta galactoside alpha 2,6 sialyltransferase 1	0	0	1	0	0	0	0	1	0	1	0
mmu-miR-721	MIMAT0003515	NM_145956	Brcc3	BRCA1/BRCA2-containing complex, subunit 3	0	0	1	0	0	0	0	1	0	1	0
mmu-miR-721	MIMAT0003515	NM_145962	Pank3	pantothenate kinase 3	0	0	1	0	0	0	0	1	0	1	0
mmu-miR-721	MIMAT0003515	NM_145974	C330016O10Rik	RIKEN cDNA C330016O10 gene	0	0	1	0	0	0	0	1	0	1	0
mmu-miR-721	MIMAT0003515	NM_145996	Arid5a	AT rich interactive domain 5A (Mrf1 like)	0	0	1	0	0	0	0	1	0	1	0
mmu-miR-721	MIMAT0003515	NM_146016	C230094A16Rik	RIKEN cDNA C230094A16 gene	0	0	1	0	0	0	0	1	0	1	0
mmu-miR-721	MIMAT0003515	NM_146063	Krt79	keratin 79	0	0	1	0	0	0	0	1	0	1	0
mmu-miR-721	MIMAT0003515	NM_146077	Trim31	tripartite motif-containing 31	0	0	1	0	0	0	0	1	0	1	0
mmu-miR-721	MIMAT0003515	NM_146083	Sfrs7	splicing factor, arginine/serine-rich 7	0	0	1	0	0	0	0	1	0	1	0
mmu-miR-721	MIMAT0003515	NM_146087	Csnk1a1	casein kinase 1, alpha 1	0	0	1	0	0	0	0	1	0	1	0
mmu-miR-721	MIMAT0003515	NM_146123	Cacnb4	calcium channel, voltage-dependent, beta 4 subunit	0	0	1	0	0	0	0	1	0	1	0
mmu-miR-721	MIMAT0003515	NM_146130	Hnrnpa3	heterogeneous nuclear ribonucleoprotein A3	0	0	1	0	0	0	0	1	0	1	0
mmu-miR-721	MIMAT0003515	NM_146137	Amigo1	adhesion molecule with Ig like domain 1	0	0	1	0	0	0	0	1	0	1	0
mmu-miR-721	MIMAT0003515	NM_146156	Pdik1l	PDLIM1 interacting kinase 1 like	0	0	1	0	0	0	0	1	0	1	0
mmu-miR-721	MIMAT0003515	NM_146219	BC025816	cDNA sequence BC025816	0	0	1	0	0	0	0	1	0	1	0
mmu-miR-721	MIMAT0003515	NM_146238	Gemin8	gem (nuclear organelle) associated protein 8	0	0	1	0	0	0	0	1	0	1	0
mmu-miR-721	MIMAT0003515	NM_146239	Pctk2	PCTAIRE-motif protein kinase 2	0	0	1	0	0	0	0	1	0	1	0
mmu-miR-721	MIMAT0003515	NM_146243	Actr2	ARP2 actin-related protein 2 homolog (yeast)	0	0	1	0	0	0	0	1	0	1	0
mmu-miR-721	MIMAT0003515	NM_146245	Lrit1	leucine-rich repeat, immunoglobulin-like and transmembrane domains 1	0	0	1	0	0	0	0	1	0	1	0
mmu-miR-721	MIMAT0003515	NM_146258	Stard13	StAR-related lipid transfer (START) domain containing 13	0	0	1	0	0	0	0	1	0	1	0
mmu-miR-721	MIMAT0003515	NM_146578	Olfr1033	olfactory receptor 1033	0	0	1	0	0	0	0	1	0	1	0
mmu-miR-721	MIMAT0003515	NM_146698	Olfr1443	olfactory receptor 1443	0	0	1	0	0	0	0	1	0	1	0
mmu-miR-721	MIMAT0003515	NM_147155	Tagap1	T-cell activation GTPase activating protein 1	0	0	1	0	0	0	0	1	0	1	0
mmu-miR-721	MIMAT0003515	NM_147176	Homer1	homer homolog 1 (Drosophila)	0	0	1	0	0	0	0	1	0	1	0
mmu-miR-721	MIMAT0003515	NM_148931	Slc6a5	solute carrier family 6 (neurotransmitter transporter, glycine), member 5	0	0	1	0	0	0	0	1	0	1	0
mmu-miR-721	MIMAT0003515	NM_148944	Chrnb4	cholinergic receptor, nicotinic, beta polypeptide 4	0	0	1	0	0	0	0	1	0	1	0
mmu-miR-721	MIMAT0003515	NM_152134	Homer1	homer homolog 1 (Drosophila)	0	0	1	0	0	0	0	1	0	1	0
mmu-miR-721	MIMAT0003515	NM_152809	Csnk1g3	casein kinase 1, gamma 3	0	0	1	0	0	0	0	1	0	1	0
mmu-miR-721	MIMAT0003515	NM_152823	Unc5cl	unc-5 homolog C (C. elegans)-like	0	0	1	0	0	0	0	1	0	1	0
mmu-miR-721	MIMAT0003515	NM_153056	Sirt7	sirtuin 7 (silent mating type information regulation 2, homolog) 7 (S. cerevisiae)	0	0	1	0	0	0	0	1	0	1	0
mmu-miR-721	MIMAT0003515	NM_153102	Zfp352	zinc finger protein 352	0	0	1	0	0	0	0	1	0	1	0
mmu-miR-721	MIMAT0003515	NM_153116	Gtpbp10	GTP-binding protein 10 (putative)	0	0	1	0	0	0	0	1	0	1	0
mmu-miR-721	MIMAT0003515	NM_153119	Plekho2	pleckstrin homology domain containing, family O member 2	0	0	1	0	0	0	0	1	0	1	0
mmu-miR-721	MIMAT0003515	NM_153124	St8sia5	ST8 alpha-N-acetyl-neuraminide alpha-2,8-sialyltransferase 5	0	0	1	0	0	0	0	1	0	1	0
mmu-miR-721	MIMAT0003515	NM_153161	BC037034	cDNA sequence BC037034	0	0	1	0	0	0	0	1	0	1	0
mmu-miR-721	MIMAT0003515	NM_153198	Hbp1	high mobility group box transcription factor 1	0	0	1	0	0	0	0	1	0	1	0
mmu-miR-721	MIMAT0003515	NM_153399	Syne1	synaptic nuclear envelope 1	0	0	1	0	0	0	0	1	0	1	0
mmu-miR-721	MIMAT0003515	NM_153407	Csrnp2	cysteine-serine-rich nuclear protein 2	0	0	1	0	0	0	0	1	0	1	0
mmu-miR-721	MIMAT0003515	NM_153413	Dock3	dedicator of cyto-kinesis 3	0	0	1	0	0	0	0	1	0	1	0
mmu-miR-721	MIMAT0003515	NM_153420	Acpl2	acid phosphatase-like 2	0	0	1	0	0	0	0	1	0	1	0
mmu-miR-721	MIMAT0003515	NM_153457	Rtn1	reticulon 1	0	0	1	0	0	0	0	1	0	1	0
mmu-miR-721	MIMAT0003515	NM_153521	Lrrc41	leucine rich repeat containing 41	0	0	1	0	0	0	0	1	0	1	0
mmu-miR-721	MIMAT0003515	NM_153532	Zfp280c	zinc finger protein 280c	0	0	1	0	0	0	0	1	0	1	0
mmu-miR-721	MIMAT0003515	NM_153550	Dirc2	disrupted in renal carcinoma 2 (human)	0	0	1	0	0	0	0	1	0	1	0
mmu-miR-721	MIMAT0003515	NM_153578	Nipa1	non imprinted in Prader-Willi/Angelman syndrome 1 homolog (human)	0	0	1	0	0	0	0	1	0	1	0
mmu-miR-721	MIMAT0003515	NM_153584	BC031353	cDNA sequence BC031353	0	0	1	0	0	0	0	1	0	1	0
mmu-miR-721	MIMAT0003515	NM_153594	Pcmtd2	protein-L-isoaspartate (D-aspartate) O-methyltransferase domain containing 2	0	0	1	0	0	0	0	1	0	1	0
mmu-miR-721	MIMAT0003515	NM_153743	Dnmt3a	DNA methyltransferase 3A	0	0	1	0	0	0	0	1	0	1	0
mmu-miR-721	MIMAT0003515	NM_153787	Bclaf1	BCL2-associated transcription factor 1	0	0	1	0	0	0	0	1	0	1	0
mmu-miR-721	MIMAT0003515	NM_153802	Zfp128	zinc finger protein 128	0	0	1	0	0	0	0	1	0	1	0
mmu-miR-721	MIMAT0003515	NM_170669	Rps15a	ribosomal protein S15a	0	0	1	0	0	0	0	1	0	1	0
mmu-miR-721	MIMAT0003515	NM_170756	Spata2	spermatogenesis associated 2	0	0	1	0	0	0	0	1	0	1	0
mmu-miR-721	MIMAT0003515	NM_170758	Cd300a	CD300A antigen	0	0	1	0	0	0	0	1	0	1	0
mmu-miR-721	MIMAT0003515	NM_172051	Tmcc3	transmembrane and coiled coil domains 3	0	0	1	0	0	0	0	1	0	1	0
mmu-miR-721	MIMAT0003515	NM_172263	Pde8b	phosphodiesterase 8B	0	0	1	0	0	0	0	1	0	1	0
mmu-miR-721	MIMAT0003515	NM_172310	Tarsl2	threonyl-tRNA synthetase-like 2	0	0	1	0	0	0	0	1	0	1	0
mmu-miR-721	MIMAT0003515	NM_172338	Dnajc16	DnaJ (Hsp40) homolog, subfamily C, member 16	0	0	1	0	0	0	0	1	0	1	0
mmu-miR-721	MIMAT0003515	NM_172382	Jmjd2a	jumonji domain containing 2A	0	0	1	0	0	0	0	1	0	1	0
mmu-miR-721	MIMAT0003515	NM_172391	Ahsa2	AHA1, activator of heat shock protein ATPase homolog 2 (yeast)	0	0	1	0	0	0	0	1	0	1	0
mmu-miR-721	MIMAT0003515	NM_172402	Slc25a32	solute carrier family 25, member 32	0	0	1	0	0	0	0	1	0	1	0
mmu-miR-721	MIMAT0003515	NM_172413	Rap2c	RAP2C, member of RAS oncogene family	0	0	1	0	0	0	0	1	0	1	0
mmu-miR-721	MIMAT0003515	NM_172435	P2ry10	purinergic receptor P2Y, G-protein coupled 10	0	0	1	0	0	0	0	1	0	1	0
mmu-miR-721	MIMAT0003515	NM_172458	9030612M13Rik	RIKEN cDNA 9030612M13 gene	0	0	1	0	0	0	0	1	0	1	0
mmu-miR-721	MIMAT0003515	NM_172471	Itih5	inter-alpha (globulin) inhibitor H5	0	0	1	0	0	0	0	1	0	1	0
mmu-miR-721	MIMAT0003515	NM_172534	4932411E22Rik	RIKEN cDNA 4932411E22 gene	0	0	1	0	0	0	0	1	0	1	0
mmu-miR-721	MIMAT0003515	NM_172537	Sema6d	sema domain, transmembrane domain (TM), and cytoplasmic domain, (semaphorin) 6D	0	0	1	0	0	0	0	1	0	1	0
mmu-miR-721	MIMAT0003515	NM_172581	9830169C18Rik	RIKEN cDNA 9830169C18 gene	0	0	1	0	0	0	0	1	0	1	0
mmu-miR-721	MIMAT0003515	NM_172584	Itpk1	inositol 1,3,4-triphosphate 5/6 kinase	0	0	1	0	0	0	0	1	0	1	0
mmu-miR-721	MIMAT0003515	NM_172585	Larp5	La ribonucleoprotein domain family, member 5	0	0	1	0	0	0	0	1	0	1	0
mmu-miR-721	MIMAT0003515	NM_172591	Fcho2	FCH domain only 2	0	0	1	0	0	0	0	1	0	1	0
mmu-miR-721	MIMAT0003515	NM_172593	Mier3	mesoderm induction early response 1, family member 3	0	0	1	0	0	0	0	1	0	1	0
mmu-miR-721	MIMAT0003515	NM_172606	March6	membrane-associated ring finger (C3HC4) 6	0	0	1	0	0	0	0	1	0	1	0
mmu-miR-721	MIMAT0003515	NM_172610	Mpped1	metallophosphoesterase domain containing 1	0	0	1	0	0	0	0	1	0	1	0
mmu-miR-721	MIMAT0003515	NM_172616	C330027C09Rik	RIKEN cDNA C330027C09 gene	0	0	1	0	0	0	0	1	0	1	0
mmu-miR-721	MIMAT0003515	NM_172637	Hectd2	HECT domain containing 2	0	0	1	0	0	0	0	1	0	1	0
mmu-miR-721	MIMAT0003515	NM_172652	4632411B12Rik	RIKEN cDNA 4632411B12 gene	0	0	1	0	0	0	0	1	0	1	0
mmu-miR-721	MIMAT0003515	NM_172661	5830434P21Rik	RIKEN cDNA 5830434P21 gene	0	0	1	0	0	0	0	1	0	1	0
mmu-miR-721	MIMAT0003515	NM_172662	Gtdc1	glycosyltransferase-like domain containing 1	0	0	1	0	0	0	0	1	0	1	0
mmu-miR-721	MIMAT0003515	NM_172668	Lrp4	low density lipoprotein receptor-related protein 4	0	0	1	0	0	0	0	1	0	1	0
mmu-miR-721	MIMAT0003515	NM_172684	Rsbn1	rosbin, round spermatid basic protein 1	0	0	1	0	0	0	0	1	0	1	0
mmu-miR-721	MIMAT0003515	NM_172685	Slc25a24	solute carrier family 25 (mitochondrial carrier, phosphate carrier), member 24	0	0	1	0	0	0	0	1	0	1	0
mmu-miR-721	MIMAT0003515	NM_172721	Fbxw8	F-box and WD-40 domain protein 8	0	0	1	0	0	0	0	1	0	1	0
mmu-miR-721	MIMAT0003515	NM_172804	Syt16	synaptotagmin XVI	0	0	1	0	0	0	0	1	0	1	0
mmu-miR-721	MIMAT0003515	NM_172814	Lrp12	low density lipoprotein-related protein 12	0	0	1	0	0	0	0	1	0	1	0
mmu-miR-721	MIMAT0003515	NM_172815	Rspo2	R-spondin 2 homolog (Xenopus laevis)	0	0	1	0	0	0	0	1	0	1	0
mmu-miR-721	MIMAT0003515	NM_172823	Lmln	leishmanolysin-like (metallopeptidase M8 family)	0	0	1	0	0	0	0	1	0	1	0
mmu-miR-721	MIMAT0003515	NM_172838	Slc16a12	solute carrier family 16 (monocarboxylic acid transporters), member 12	0	0	1	0	0	0	0	1	0	1	0
mmu-miR-721	MIMAT0003515	NM_172843	Tor1aip2	torsin A interacting protein 2	0	0	1	0	0	0	0	1	0	1	0
mmu-miR-721	MIMAT0003515	NM_172879	4932412H11Rik	RIKEN cDNA 4932412H11 gene	0	0	1	0	0	0	0	1	0	1	0
mmu-miR-721	MIMAT0003515	NM_172925	Klhl31	kelch-like 31 (Drosophila)	0	0	1	0	0	0	0	1	0	1	0
mmu-miR-721	MIMAT0003515	NM_172930	6430550H21Rik	RIKEN cDNA 6430550H21 gene	0	0	1	0	0	0	0	1	0	1	0
mmu-miR-721	MIMAT0003515	NM_172938	Scml4	sex comb on midleg-like 4 (Drosophila)	0	0	1	0	0	0	0	1	0	1	0
mmu-miR-721	MIMAT0003515	NM_172945	Ankrd13b	ankyrin repeat domain 13b	0	0	1	0	0	0	0	1	0	1	0
mmu-miR-721	MIMAT0003515	NM_172958	Mtmr12	myotubularin related protein 12	0	0	1	0	0	0	0	1	0	1	0
mmu-miR-721	MIMAT0003515	NM_172964	Arhgap28	Rho GTPase activating protein 28	0	0	1	0	0	0	0	1	0	1	0
mmu-miR-721	MIMAT0003515	NM_173019	Pfkfb4	6-phosphofructo-2-kinase/fructose-2,6-biphosphatase 4	0	0	1	0	0	0	0	1	0	1	0
mmu-miR-721	MIMAT0003515	NM_173032	A630047E20Rik	RIKEN cDNA A630047E20 gene	0	0	1	0	0	0	0	1	0	1	0
mmu-miR-721	MIMAT0003515	NM_173048	Gga3	golgi associated, gamma adaptin ear containing, ARF binding protein 3	0	0	1	0	0	0	0	1	0	1	0
mmu-miR-721	MIMAT0003515	NM_173053	Limk2	LIM motif-containing protein kinase 2	0	0	1	0	0	0	0	1	0	1	0
mmu-miR-721	MIMAT0003515	NM_173181	3110050N22Rik	RIKEN cDNA 3110050N22 gene	0	0	1	0	0	0	0	1	0	1	0
mmu-miR-721	MIMAT0003515	NM_173347	Prune	prune homolog (Drosophila)	0	0	1	0	0	0	0	1	0	1	0
mmu-miR-721	MIMAT0003515	NM_173400	6230416J20Rik	RIKEN cDNA 6230416J20 gene	0	0	1	0	0	0	0	1	0	1	0
mmu-miR-721	MIMAT0003515	NM_173422	Colec10	collectin sub-family member 10	0	0	1	0	0	0	0	1	0	1	0
mmu-miR-721	MIMAT0003515	NM_173437	Nav1	neuron navigator 1	0	0	1	0	0	0	0	1	0	1	0
mmu-miR-721	MIMAT0003515	NM_173442	Gcnt1	glucosaminyl (N-acetyl) transferase 1, core 2	0	0	1	0	0	0	0	1	0	1	0
mmu-miR-721	MIMAT0003515	NM_173447	Ephb1	Eph receptor B1	0	0	1	0	0	0	0	1	0	1	0
mmu-miR-721	MIMAT0003515	NM_173764	Tapt1	transmembrane anterior posterior transformation 1	0	0	1	0	0	0	0	1	0	1	0
mmu-miR-721	MIMAT0003515	NM_173780	Klf8	Kruppel-like factor 8	0	0	1	0	0	0	0	1	0	1	0
mmu-miR-721	MIMAT0003515	NM_173781	Rab6b	RAB6B, member RAS oncogene family	0	0	1	0	0	0	0	1	0	1	0
mmu-miR-721	MIMAT0003515	NM_173866	Gpt2	glutamic pyruvate transaminase (alanine aminotransferase) 2	0	0	1	0	0	0	0	1	0	1	0
mmu-miR-721	MIMAT0003515	NM_174846	Glyctk	glycerate kinase	0	0	1	0	0	0	0	1	0	1	0
mmu-miR-721	MIMAT0003515	NM_174868	C030011O14Rik	RIKEN cDNA C030011O14 gene	0	0	1	0	0	0	0	1	0	1	0
mmu-miR-721	MIMAT0003515	NM_175025	Atp2c1	ATPase, Ca++-sequestering	0	0	1	0	0	0	0	1	0	1	0
mmu-miR-721	MIMAT0003515	NM_175036	Leprot	leptin receptor overlapping transcript	0	0	1	0	0	0	0	1	0	1	0
mmu-miR-721	MIMAT0003515	NM_175095	Commd2	COMM domain containing 2	0	0	1	0	0	0	0	1	0	1	0
mmu-miR-721	MIMAT0003515	NM_175153	2010321M09Rik	RIKEN cDNA 2010321M09 gene	0	0	1	0	0	0	0	1	0	1	0
mmu-miR-721	MIMAT0003515	NM_175163	Zfp689	zinc finger protein 689	0	0	1	0	0	0	0	1	0	1	0
mmu-miR-721	MIMAT0003515	NM_175164	Arhgap26	Rho GTPase activating protein 26	0	0	1	0	0	0	0	1	0	1	0
mmu-miR-721	MIMAT0003515	NM_175170	Pogk	pogo transposable element with KRAB domain	0	0	1	0	0	0	0	1	0	1	0
mmu-miR-721	MIMAT0003515	NM_175181	2600010E01Rik	RIKEN cDNA 2600010E01 gene	0	0	1	0	0	0	0	1	0	1	0
mmu-miR-721	MIMAT0003515	NM_175212	Tmem65	transmembrane protein 65	0	0	1	0	0	0	0	1	0	1	0
mmu-miR-721	MIMAT0003515	NM_175250	2810007J24Rik	RIKEN cDNA 2810007J24 gene	0	0	1	0	0	0	0	1	0	1	0
mmu-miR-721	MIMAT0003515	NM_175256	Heg1	HEG homolog 1 (zebrafish)	0	0	1	0	0	0	0	1	0	1	0
mmu-miR-721	MIMAT0003515	NM_175260	Myh10	myosin, heavy polypeptide 10, non-muscle	0	0	1	0	0	0	0	1	0	1	0
mmu-miR-721	MIMAT0003515	NM_175272	Nav2	neuron navigator 2	0	0	1	0	0	0	0	1	0	1	0
mmu-miR-721	MIMAT0003515	NM_175274	Ttyh3	tweety homolog 3 (Drosophila)	0	0	1	0	0	0	0	1	0	1	0
mmu-miR-721	MIMAT0003515	NM_175279	Rassf10	Ras association (RalGDS/AF-6) domain family (N-terminal) member 10	0	0	1	0	0	0	0	1	0	1	0
mmu-miR-721	MIMAT0003515	NM_175294	Nucks1	nuclear casein kinase and cyclin-dependent kinase substrate 1	0	0	1	0	0	0	0	1	0	1	0
mmu-miR-721	MIMAT0003515	NM_175318	Spty2d1	SPT2, Suppressor of Ty, domain containing 1 (S. cerevisiae)	0	0	1	0	0	0	0	1	0	1	0
mmu-miR-721	MIMAT0003515	NM_175331	Nt5dc3	5"-nucleotidase domain containing 3	0	0	1	0	0	0	0	1	0	1	0
mmu-miR-721	MIMAT0003515	NM_175334	Maml1	mastermind like 1 (Drosophila)	0	0	1	0	0	0	0	1	0	1	0
mmu-miR-721	MIMAT0003515	NM_175341	Mbnl2	muscleblind-like 2	0	0	1	0	0	0	0	1	0	1	0
mmu-miR-721	MIMAT0003515	NM_175357	Crbn	cereblon	0	0	1	0	0	0	0	1	0	1	0
mmu-miR-721	MIMAT0003515	NM_175362	Card11	caspase recruitment domain family, member 11	0	0	1	0	0	0	0	1	0	1	0
mmu-miR-721	MIMAT0003515	NM_175372	Rdh13	retinol dehydrogenase 13 (all-trans and 9-cis)	0	0	1	0	0	0	0	1	0	1	0
mmu-miR-721	MIMAT0003515	NM_175381	2700081O15Rik	RIKEN cDNA 2700081O15 gene	0	0	1	0	0	0	0	1	0	1	0
mmu-miR-721	MIMAT0003515	NM_175392	5730472N09Rik	RIKEN cDNA 5730472N09 gene	0	0	1	0	0	0	0	1	0	1	0
mmu-miR-721	MIMAT0003515	NM_175399	Exosc4	exosome component 4	0	0	1	0	0	0	0	1	0	1	0
mmu-miR-721	MIMAT0003515	NM_175403	2410014A08Rik	RIKEN cDNA 2410014A08 gene	0	0	1	0	0	0	0	1	0	1	0
mmu-miR-721	MIMAT0003515	NM_175406	Atp6v0d2	ATPase, H+ transporting, lysosomal V0 subunit D2	0	0	1	0	0	0	0	1	0	1	0
mmu-miR-721	MIMAT0003515	NM_175429	Kctd12b	potassium channel tetramerisation domain containing 12b	0	0	1	0	0	0	0	1	0	1	0
mmu-miR-721	MIMAT0003515	NM_175439	Mars2	methionine-tRNA synthetase 2 (mitochondrial)	0	0	1	0	0	0	0	1	0	1	0
mmu-miR-721	MIMAT0003515	NM_175473	Fras1	Fraser syndrome 1 homolog (human)	0	0	1	0	0	0	0	1	0	1	0
mmu-miR-721	MIMAT0003515	NM_175494	Zfp367	zinc finger protein 367	0	0	1	0	0	0	0	1	0	1	0
mmu-miR-721	MIMAT0003515	NM_175506	Adamts19	a disintegrin-like and metallopeptidase (reprolysin type) with thrombospondin type 1 motif, 19	0	0	1	0	0	0	0	1	0	1	0
mmu-miR-721	MIMAT0003515	NM_175518	D730040F13Rik	RIKEN cDNA D730040F13 gene	0	0	1	0	0	0	0	1	0	1	0
mmu-miR-721	MIMAT0003515	NM_175531	Mrgprb2	MAS-related GPR, member B2	0	0	1	0	0	0	0	1	0	1	0
mmu-miR-721	MIMAT0003515	NM_175533	5830411N06Rik	RIKEN cDNA 5830411N06 gene	0	0	1	0	0	0	0	1	0	1	0
mmu-miR-721	MIMAT0003515	NM_175565	Cdv3	carnitine deficiency-associated gene expressed in ventricle 3	0	0	1	0	0	0	0	1	0	1	0
mmu-miR-721	MIMAT0003515	NM_175750	Plxna4	plexin A4	0	0	1	0	0	0	0	1	0	1	0
mmu-miR-721	MIMAT0003515	NM_176832	Spire1	spire homolog 1 (Drosophila)	0	0	1	0	0	0	0	1	0	1	0
mmu-miR-721	MIMAT0003515	NM_176833	Ppm1f	protein phosphatase 1F (PP2C domain containing)	0	0	1	0	0	0	0	1	0	1	0
mmu-miR-721	MIMAT0003515	NM_176840	Osbpl11	oxysterol binding protein-like 11	0	0	1	0	0	0	0	1	0	1	0
mmu-miR-721	MIMAT0003515	NM_176849	Arglu1	arginine and glutamate rich 1	0	0	1	0	0	0	0	1	0	1	0
mmu-miR-721	MIMAT0003515	NM_176850	Bptf	bromodomain PHD finger transcription factor	0	0	1	0	0	0	0	1	0	1	0
mmu-miR-721	MIMAT0003515	NM_176922	Itga11	integrin alpha 11	0	0	1	0	0	0	0	1	0	1	0
mmu-miR-721	MIMAT0003515	NM_176968	Nt5dc1	5"-nucleotidase domain containing 1	0	0	1	0	0	0	0	1	0	1	0
mmu-miR-721	MIMAT0003515	NM_176971	Rab9b	RAB9B, member RAS oncogene family	0	0	1	0	0	0	0	1	0	1	0
mmu-miR-721	MIMAT0003515	NM_176999	Atp10b	ATPase, class V, type 10B	0	0	1	0	0	0	0	1	0	1	0
mmu-miR-721	MIMAT0003515	NM_177034	Apba1	amyloid beta (A4) precursor protein binding, family A, member 1	0	0	1	0	0	0	0	1	0	1	0
mmu-miR-721	MIMAT0003515	NM_177086	Zmat4	zinc finger, matrin type 4	0	0	1	0	0	0	0	1	0	1	0
mmu-miR-721	MIMAT0003515	NM_177089	Tacc1	transforming, acidic coiled-coil containing protein 1	0	0	1	0	0	0	0	1	0	1	0
mmu-miR-721	MIMAT0003515	NM_177092	Msrb3	methionine sulfoxide reductase B3	0	0	1	0	0	0	0	1	0	1	0
mmu-miR-721	MIMAT0003515	NM_177093	Lrrc58	leucine rich repeat containing 58	0	0	1	0	0	0	0	1	0	1	0
mmu-miR-721	MIMAT0003515	NM_177139	Lypd6	LY6/PLAUR domain containing 6	0	0	1	0	0	0	0	1	0	1	0
mmu-miR-721	MIMAT0003515	NM_177159	9530091C08Rik	RIKEN cDNA 9530091C08 gene	0	0	1	0	0	0	0	1	0	1	0
mmu-miR-721	MIMAT0003515	NM_177162	9930032O22Rik	RIKEN cDNA 9930032O22 gene	0	0	1	0	0	0	0	1	0	1	0
mmu-miR-721	MIMAT0003515	NM_177186	A530082C11Rik	RIKEN cDNA A530082C11 gene	0	0	1	0	0	0	0	1	0	1	0
mmu-miR-721	MIMAT0003515	NM_177191	Sycp2	synaptonemal complex protein 2	0	0	1	0	0	0	0	1	0	1	0
mmu-miR-721	MIMAT0003515	NM_177216	Cyb5r2	cytochrome b5 reductase 2	0	0	1	0	0	0	0	1	0	1	0
mmu-miR-721	MIMAT0003515	NM_177231	Arrb1	arrestin, beta 1	0	0	1	0	0	0	0	1	0	1	0
mmu-miR-721	MIMAT0003515	NM_177248	A630005I04Rik	RIKEN cDNA A630005I04 gene	0	0	1	0	0	0	0	1	0	1	0
mmu-miR-721	MIMAT0003515	NM_177261	Kndc1	kinase non-catalytic C-lobe domain (KIND) containing 1	0	0	1	0	0	0	0	1	0	1	0
mmu-miR-721	MIMAT0003515	NM_177292	Wscd2	WSC domain containing 2	0	0	1	0	0	0	0	1	0	1	0
mmu-miR-721	MIMAT0003515	NM_177310	Xpnpep3	X-prolyl aminopeptidase (aminopeptidase P) 3, putative	0	0	1	0	0	0	0	1	0	1	0
mmu-miR-721	MIMAT0003515	NM_177318	Zfp653	zinc finger protein 653	0	0	1	0	0	0	0	1	0	1	0
mmu-miR-721	MIMAT0003515	NM_177322	Agtr1a	angiotensin II receptor, type 1a	0	0	1	0	0	0	0	1	0	1	0
mmu-miR-721	MIMAT0003515	NM_177327	Wwp1	WW domain containing E3 ubiquitin protein ligase 1	0	0	1	0	0	0	0	1	0	1	0
mmu-miR-721	MIMAT0003515	NM_177328	Grm7	glutamate receptor, metabotropic 7	0	0	1	0	0	0	0	1	0	1	0
mmu-miR-721	MIMAT0003515	NM_177330	Ghsr	growth hormone secretagogue receptor	0	0	1	0	0	0	0	1	0	1	0
mmu-miR-721	MIMAT0003515	NM_177364	Sh3pxd2b	SH3 and PX domains 2B	0	0	1	0	0	0	0	1	0	1	0
mmu-miR-721	MIMAT0003515	NM_177381	Cog3	component of oligomeric golgi complex 3	0	0	1	0	0	0	0	1	0	1	0
mmu-miR-721	MIMAT0003515	NM_177408	Gabrg2	gamma-aminobutyric acid (GABA-A) receptor, subunit gamma 2	0	0	1	0	0	0	0	1	0	1	0
mmu-miR-721	MIMAT0003515	NM_177411	Rab5b	RAB5B, member RAS oncogene family	0	0	1	0	0	0	0	1	0	1	0
mmu-miR-721	MIMAT0003515	NM_177578	A430090E18Rik	RIKEN cDNA A430090E18 gene	0	0	1	0	0	0	0	1	0	1	0
mmu-miR-721	MIMAT0003515	NM_177586	Eif5a2	eukaryotic translation initiation factor 5A2	0	0	1	0	0	0	0	1	0	1	0
mmu-miR-721	MIMAT0003515	NM_177605	Pdzd7	PDZ domain containing 7	0	0	1	0	0	0	0	1	0	1	0
mmu-miR-721	MIMAT0003515	NM_177622	Zfp595	zin finger protein 595	0	0	1	0	0	0	0	1	0	1	0
mmu-miR-721	MIMAT0003515	NM_177673	BC046331	cDNA sequence BC046331	0	0	1	0	0	0	0	1	0	1	0
mmu-miR-721	MIMAT0003515	NM_177698	Psd3	pleckstrin and Sec7 domain containing 3	0	0	1	0	0	0	0	1	0	1	0
mmu-miR-721	MIMAT0003515	NM_177715	Kctd12	potassium channel tetramerisation domain containing 12	0	0	1	0	0	0	0	1	0	1	0
mmu-miR-721	MIMAT0003515	NM_177718	1600021P15Rik	RIKEN cDNA 1600021P15 gene	0	0	1	0	0	0	0	1	0	1	0
mmu-miR-721	MIMAT0003515	NM_177727	Lsm14b	LSM14 homolog B (SCD6, S. cerevisiae)	0	0	1	0	0	0	0	1	0	1	0
mmu-miR-721	MIMAT0003515	NM_177730	Impad1	inositol monophosphatase domain containing 1	0	0	1	0	0	0	0	1	0	1	0
mmu-miR-721	MIMAT0003515	NM_177732	Slc35d1	solute carrier family 35 (UDP-glucuronic acid/UDP-N-acetylgalactosamine dual transporter), member D1	0	0	1	0	0	0	0	1	0	1	0
mmu-miR-721	MIMAT0003515	NM_177740	Rgma	RGM domain family, member A	0	0	1	0	0	0	0	1	0	1	0
mmu-miR-721	MIMAT0003515	NM_177753	Sox21	SRY-box containing gene 21	0	0	1	0	0	0	0	1	0	1	0
mmu-miR-721	MIMAT0003515	NM_177762	Aak1	AP2 associated kinase 1	0	0	1	0	0	0	0	1	0	1	0
mmu-miR-721	MIMAT0003515	NM_177772	Bpil2	bactericidal/permeability-increasing protein-like 2	0	0	1	0	0	0	0	1	0	1	0
mmu-miR-721	MIMAT0003515	NM_177774	RP23-12I24.6	serine-arginine repressor protein	0	0	1	0	0	0	0	1	0	1	0
mmu-miR-721	MIMAT0003515	NM_177780	Dock5	dedicator of cytokinesis 5	0	0	1	0	0	0	0	1	0	1	0
mmu-miR-721	MIMAT0003515	NM_177854	6030405A18Rik	RIKEN cDNA 6030405A18 gene	0	0	1	0	0	0	0	1	0	1	0
mmu-miR-721	MIMAT0003515	NM_177899	D330038O06Rik	RIKEN cDNA D330038O06 gene	0	0	1	0	0	0	0	1	0	1	0
mmu-miR-721	MIMAT0003515	NM_177993	Hbp1	high mobility group box transcription factor 1	0	0	1	0	0	0	0	1	0	1	0
mmu-miR-721	MIMAT0003515	NM_178005	Lrrtm2	leucine rich repeat transmembrane neuronal 2	0	0	1	0	0	0	0	1	0	1	0
mmu-miR-721	MIMAT0003515	NM_178016	Pigk	phosphatidylinositol glycan anchor biosynthesis, class K	0	0	1	0	0	0	0	1	0	1	0
mmu-miR-721	MIMAT0003515	NM_178065	1110018G07Rik	RIKEN cDNA 1110018G07 gene	0	0	1	0	0	0	0	1	0	1	0
mmu-miR-721	MIMAT0003515	NM_178085	Erc1	ELKS/RAB6-interacting/CAST family member 1	0	0	1	0	0	0	0	1	0	1	0
mmu-miR-721	MIMAT0003515	NM_178086	Fa2h	fatty acid 2-hydroxylase	0	0	1	0	0	0	0	1	0	1	0
mmu-miR-721	MIMAT0003515	NM_178110	Trim62	tripartite motif-containing 62	0	0	1	0	0	0	0	1	0	1	0
mmu-miR-721	MIMAT0003515	NM_178115	2700050L05Rik	RIKEN cDNA 2700050L05 gene	0	0	1	0	0	0	0	1	0	1	0
mmu-miR-721	MIMAT0003515	NM_178165	Fcrl1	Fc receptor-like 1	0	0	1	0	0	0	0	1	0	1	0
mmu-miR-721	MIMAT0003515	NM_178214	Hist2h2be	histone cluster 2, H2be	0	0	1	0	0	0	0	1	0	1	0
mmu-miR-721	MIMAT0003515	NM_178220	Arrb1	arrestin, beta 1	0	0	1	0	0	0	0	1	0	1	0
mmu-miR-721	MIMAT0003515	NM_178267	Zfp827	zinc finger protein 827	0	0	1	0	0	0	0	1	0	1	0
mmu-miR-721	MIMAT0003515	NM_178347	Cdc23	CDC23 (cell division cycle 23, yeast, homolog)	0	0	1	0	0	0	0	1	0	1	0
mmu-miR-721	MIMAT0003515	NM_178362	Sorbs1	sorbin and SH3 domain containing 1	0	0	1	0	0	0	0	1	0	1	0
mmu-miR-721	MIMAT0003515	NM_178367	Dhx33	DEAH (Asp-Glu-Ala-His) box polypeptide 33	0	0	1	0	0	0	0	1	0	1	0
mmu-miR-721	MIMAT0003515	NM_178394	Jakmip1	janus kinase and microtubule interacting protein 1	0	0	1	0	0	0	0	1	0	1	0
mmu-miR-721	MIMAT0003515	NM_178421	Nanos1	nanos homolog 1 (Drosophila)	0	0	1	0	0	0	0	1	0	1	0
mmu-miR-721	MIMAT0003515	NM_178604	Txnl4a	thioredoxin-like 4A	0	0	1	0	0	0	0	1	0	1	0
mmu-miR-721	MIMAT0003515	NM_178606	Reep3	receptor accessory protein 3	0	0	1	0	0	0	0	1	0	1	0
mmu-miR-721	MIMAT0003515	NM_178609	E2f7	E2F transcription factor 7	0	0	1	0	0	0	0	1	0	1	0
mmu-miR-721	MIMAT0003515	NM_178616	Psmd11	proteasome (prosome, macropain) 26S subunit, non-ATPase, 11	0	0	1	0	0	0	0	1	0	1	0
mmu-miR-721	MIMAT0003515	NM_178626	Cdc42se2	CDC42 small effector 2	0	0	1	0	0	0	0	1	0	1	0
mmu-miR-721	MIMAT0003515	NM_178627	Poldip3	polymerase (DNA-directed), delta interacting protein 3	0	0	1	0	0	0	0	1	0	1	0
mmu-miR-721	MIMAT0003515	NM_178665	Lpp	LIM domain containing preferred translocation partner in lipoma	0	0	1	0	0	0	0	1	0	1	0
mmu-miR-721	MIMAT0003515	NM_178667	Tfdp2	transcription factor Dp 2	0	0	1	0	0	0	0	1	0	1	0
mmu-miR-721	MIMAT0003515	NM_178669	Clrn3	clarin 3	0	0	1	0	0	0	0	1	0	1	0
mmu-miR-721	MIMAT0003515	NM_178670	8030462N17Rik	RIKEN cDNA 8030462N17 gene	0	0	1	0	0	0	0	1	0	1	0
mmu-miR-721	MIMAT0003515	NM_178679	Zfp365	zinc finger protein 365	0	0	1	0	0	0	0	1	0	1	0
mmu-miR-721	MIMAT0003515	NM_178681	Dgkb	diacylglycerol kinase, beta	0	0	1	0	0	0	0	1	0	1	0
mmu-miR-721	MIMAT0003515	NM_178683	Depdc1b	DEP domain containing 1B	0	0	1	0	0	0	0	1	0	1	0
mmu-miR-721	MIMAT0003515	NM_178690	Rab3gap1	RAB3 GTPase activating protein subunit 1	0	0	1	0	0	0	0	1	0	1	0
mmu-miR-721	MIMAT0003515	NM_178696	Slc25a44	solute carrier family 25, member 44	0	0	1	0	0	0	0	1	0	1	0
mmu-miR-721	MIMAT0003515	NM_178699	B930041F14Rik	RIKEN cDNA B930041F14 gene	0	0	1	0	0	0	0	1	0	1	0
mmu-miR-721	MIMAT0003515	NM_178716	Tnpo1	transportin 1	0	0	1	0	0	0	0	1	0	1	0
mmu-miR-721	MIMAT0003515	NM_178738	Prss35	protease, serine, 35	0	0	1	0	0	0	0	1	0	1	0
mmu-miR-721	MIMAT0003515	NM_178755	Agbl2	ATP/GTP binding protein-like 2	0	0	1	0	0	0	0	1	0	1	0
mmu-miR-721	MIMAT0003515	NM_178760	Gpr107	G protein-coupled receptor 107	0	0	1	0	0	0	0	1	0	1	0
mmu-miR-721	MIMAT0003515	NM_178772	Aadacl1	arylacetamide deacetylase-like 1	0	0	1	0	0	0	0	1	0	1	0
mmu-miR-721	MIMAT0003515	NM_178779	Rnf152	ring finger protein 152	0	0	1	0	0	0	0	1	0	1	0
mmu-miR-721	MIMAT0003515	NM_178854	Cnot6l	CCR4-NOT transcription complex, subunit 6-like	0	0	1	0	0	0	0	1	0	1	0
mmu-miR-721	MIMAT0003515	NM_178912	Fancm	Fanconi anemia, complementation group M	0	0	1	0	0	0	0	1	0	1	0
mmu-miR-721	MIMAT0003515	NM_178924	Upk1b	uroplakin 1B	0	0	1	0	0	0	0	1	0	1	0
mmu-miR-721	MIMAT0003515	NM_181071	Tanc2	tetratricopeptide repeat, ankyrin repeat and coiled-coil containing 2	0	0	1	0	0	0	0	1	0	1	0
mmu-miR-721	MIMAT0003515	NM_181278	B230219D22Rik	RIKEN cDNA B230219D22 gene	0	0	1	0	0	0	0	1	0	1	0
mmu-miR-721	MIMAT0003515	NM_181347	Dennd1b	DENN/MADD domain containing 1B	0	0	1	0	0	0	0	1	0	1	0
mmu-miR-721	MIMAT0003515	NM_181392	Gtf2h5	general transcription factor IIH, polypeptide 5	0	0	1	0	0	0	0	1	0	1	0
mmu-miR-721	MIMAT0003515	NM_181401	Tmem64	transmembrane protein 64	0	0	1	0	0	0	0	1	0	1	0
mmu-miR-721	MIMAT0003515	NM_181405	Rnpepl1	arginyl aminopeptidase (aminopeptidase B)-like 1	0	0	1	0	0	0	0	1	0	1	0
mmu-miR-721	MIMAT0003515	NM_181418	Ushbp1	Usher syndrome 1C binding protein 1	0	0	1	0	0	0	0	1	0	1	0
mmu-miR-721	MIMAT0003515	NM_181541	Caprin2	caprin family member 2	0	0	1	0	0	0	0	1	0	1	0
mmu-miR-721	MIMAT0003515	NM_181754	Gpr141	G protein-coupled receptor 141	0	0	1	0	0	0	0	1	0	1	0
mmu-miR-721	MIMAT0003515	NM_182839	Tppp	tubulin polymerization promoting protein	0	0	1	0	0	0	0	1	0	1	0
mmu-miR-721	MIMAT0003515	NM_182993	Slc17a7	solute carrier family 17 (sodium-dependent inorganic phosphate cotransporter), member 7	0	0	1	0	0	0	0	1	0	1	0
mmu-miR-721	MIMAT0003515	NM_182994	Arl5a	ADP-ribosylation factor-like 5A	0	0	1	0	0	0	0	1	0	1	0
mmu-miR-721	MIMAT0003515	NM_183028	Pcmtd1	protein-L-isoaspartate (D-aspartate) O-methyltransferase domain containing 1	0	0	1	0	0	0	0	1	0	1	0
mmu-miR-721	MIMAT0003515	NM_183151	Mid1	midline 1	0	0	1	0	0	0	0	1	0	1	0
mmu-miR-721	MIMAT0003515	NM_183167	AI987944	expressed sequence AI987944	0	0	1	0	0	0	0	1	0	1	0
mmu-miR-721	MIMAT0003515	NM_183174	Homez	homeodomain leucine zipper-encoding gene	0	0	1	0	0	0	0	1	0	1	0
mmu-miR-721	MIMAT0003515	NM_183222	Fcrl5	Fc receptor-like 5	0	0	1	0	0	0	0	1	0	1	0
mmu-miR-721	MIMAT0003515	NM_183224	7530404M11Rik	RIKEN cDNA 7530404M11 gene	0	0	1	0	0	0	0	1	0	1	0
mmu-miR-721	MIMAT0003515	NM_183262	Stk35	serine/threonine kinase 35	0	0	1	0	0	0	0	1	0	1	0
mmu-miR-721	MIMAT0003515	NM_183290	4921517D22Rik	RIKEN cDNA 4921517D22 gene	0	0	1	0	0	0	0	1	0	1	0
mmu-miR-721	MIMAT0003515	NM_184053	Calu	calumenin	0	0	1	0	0	0	0	1	0	1	0
mmu-miR-721	MIMAT0003515	NM_194052	Rtn4	reticulon 4	0	0	1	0	0	0	0	1	0	1	0
mmu-miR-721	MIMAT0003515	NM_194055	Rbm35a	RNA binding motif protein 35A	0	0	1	0	0	0	0	1	0	1	0
mmu-miR-721	MIMAT0003515	NM_194263	Tbx20	T-box 20	0	0	1	0	0	0	0	1	0	1	0
mmu-miR-721	MIMAT0003515	NM_194268	Onecut2	one cut domain, family member 2	0	0	1	0	0	0	0	1	0	1	0
mmu-miR-721	MIMAT0003515	NM_194340	C330019G07Rik	RIKEN cDNA C330019G07 gene	0	0	1	0	0	0	0	1	0	1	0
mmu-miR-721	MIMAT0003515	NM_194355	Spire1	spire homolog 1 (Drosophila)	0	0	1	0	0	0	0	1	0	1	0
mmu-miR-721	MIMAT0003515	NM_197987	Trim37	tripartite motif-containing 37	0	0	1	0	0	0	0	1	0	1	0
mmu-miR-721	MIMAT0003515	NM_197991	2310044H10Rik	RIKEN cDNA 2310044H10 gene	0	0	1	0	0	0	0	1	0	1	0
mmu-miR-721	MIMAT0003515	NM_197995	Arl16	ADP-ribosylation factor-like 16	0	0	1	0	0	0	0	1	0	1	0
mmu-miR-721	MIMAT0003515	NM_198014	Slain1	SLAIN motif family, member 1	0	0	1	0	0	0	0	1	0	1	0
mmu-miR-721	MIMAT0003515	NM_198022	Tnrc6c	trinucleotide repeat containing 6C	0	0	1	0	0	0	0	1	0	1	0
mmu-miR-721	MIMAT0003515	NM_198110	Gnl3l	guanine nucleotide binding protein-like 3 (nucleolar)-like	0	0	1	0	0	0	0	1	0	1	0
mmu-miR-721	MIMAT0003515	NM_198166	Uts2d	urotensin 2 domain containing	0	0	1	0	0	0	0	1	0	1	0
mmu-miR-721	MIMAT0003515	NM_198167	Tmem63b	transmembrane protein 63b	0	0	1	0	0	0	0	1	0	1	0
mmu-miR-721	MIMAT0003515	NM_198295	Txndc10	thioredoxin domain containing 10	0	0	1	0	0	0	0	1	0	1	0
mmu-miR-721	MIMAT0003515	NM_198300	Cpeb3	cytoplasmic polyadenylation element binding protein 3	0	0	1	0	0	0	0	1	0	1	0
mmu-miR-721	MIMAT0003515	NM_198303	Eif5b	eukaryotic translation initiation factor 5B	0	0	1	0	0	0	0	1	0	1	0
mmu-miR-721	MIMAT0003515	NM_198304	Nup188	nucleoporin 188	0	0	1	0	0	0	0	1	0	1	0
mmu-miR-721	MIMAT0003515	NM_198306	Galnt9	UDP-N-acetyl-alpha-D-galactosamine:polypeptide N-acetylgalactosaminyltransferase 9	0	0	1	0	0	0	0	1	0	1	0
mmu-miR-721	MIMAT0003515	NM_198423	Bahcc1	BAH domain and coiled-coil containing 1	0	0	1	0	0	0	0	1	0	1	0
mmu-miR-721	MIMAT0003515	NM_198616	Ccdc85b	coiled-coil domain containing 85B	0	0	1	0	0	0	0	1	0	1	0
mmu-miR-721	MIMAT0003515	NM_198619	2810408P10Rik	RIKEN cDNA 2810408P10 gene	0	0	1	0	0	0	0	1	0	1	0
mmu-miR-721	MIMAT0003515	NM_198671	Gse1	genetic suppressor element 1	0	0	1	0	0	0	0	1	0	1	0
mmu-miR-721	MIMAT0003515	NM_198710	Sypl	synaptophysin-like protein	0	0	1	0	0	0	0	1	0	1	0
mmu-miR-721	MIMAT0003515	NM_198865	Slitrk5	SLIT and NTRK-like family, member 5	0	0	1	0	0	0	0	1	0	1	0
mmu-miR-721	MIMAT0003515	NM_198894	Abr	active BCR-related gene	0	0	1	0	0	0	0	1	0	1	0
mmu-miR-721	MIMAT0003515	NM_198895	Abr	active BCR-related gene	0	0	1	0	0	0	0	1	0	1	0
mmu-miR-721	MIMAT0003515	NM_198962	Hcrtr2	hypocretin (orexin) receptor 2	0	0	1	0	0	0	0	1	0	1	0
mmu-miR-721	MIMAT0003515	NM_199024	Nol4	nucleolar protein 4	0	0	1	0	0	0	0	1	0	1	0
mmu-miR-721	MIMAT0003515	NM_199145	3110062M04Rik	RIKEN cDNA 3110062M04 gene	0	0	1	0	0	0	0	1	0	1	0
mmu-miR-721	MIMAT0003515	NM_199323	Tacc1	transforming, acidic coiled-coil containing protein 1	0	0	1	0	0	0	0	1	0	1	0
mmu-miR-721	MIMAT0003515	NM_201230	Fgfr1op	Fgfr1 oncogene partner	0	0	1	0	0	0	0	1	0	1	0
mmu-miR-721	MIMAT0003515	NM_201361	AW061290	expressed sequence AW061290	0	0	1	0	0	0	0	1	0	1	0
mmu-miR-721	MIMAT0003515	NM_201609	Zfp652	zinc finger protein 652	0	0	1	0	0	0	0	1	0	1	0
mmu-miR-721	MIMAT0003515	NM_201617	Gnas	GNAS (guanine nucleotide binding protein, alpha stimulating) complex locus	0	0	1	0	0	0	0	1	0	1	0
mmu-miR-721	MIMAT0003515	NM_203280	Sphk2	sphingosine kinase 2	0	0	1	0	0	0	0	1	0	1	0
mmu-miR-721	MIMAT0003515	NM_206924	Jtb	jumping translocation breakpoint	0	0	1	0	0	0	0	1	0	1	0
mmu-miR-721	MIMAT0003515	NM_206958	Ltbp1	latent transforming growth factor beta binding protein 1	0	0	1	0	0	0	0	1	0	1	0
mmu-miR-721	MIMAT0003515	NM_207214	Exoc5	exocyst complex component 5	0	0	1	0	0	0	0	1	0	1	0
mmu-miR-721	MIMAT0003515	NM_207217	Itfg3	integrin alpha FG-GAP repeat containing 3	0	0	1	0	0	0	0	1	0	1	0
mmu-miR-721	MIMAT0003515	NM_207222	Lmo3	LIM domain only 3	0	0	1	0	0	0	0	1	0	1	0
mmu-miR-721	MIMAT0003515	NM_207228	Tsga10	testis specific 10	0	0	1	0	0	0	0	1	0	1	0
mmu-miR-721	MIMAT0003515	NM_207515	Mbnl2	muscleblind-like 2	0	0	1	0	0	0	0	1	0	1	0
mmu-miR-721	MIMAT0003515	NM_207623	Rnf138	ring finger protein 138	0	0	1	0	0	0	0	1	0	1	0
mmu-miR-721	MIMAT0003515	NM_207650	Dtna	dystrobrevin alpha	0	0	1	0	0	0	0	1	0	1	0
mmu-miR-721	MIMAT0003515	NM_207653	Cflar	CASP8 and FADD-like apoptosis regulator	0	0	1	0	0	0	0	1	0	1	0
mmu-miR-721	MIMAT0003515	NM_207678	Ccnl2	cyclin L2	0	0	1	0	0	0	0	1	0	1	0
mmu-miR-721	MIMAT0003515	NM_207682	Kif1b	kinesin family member 1B	0	0	1	0	0	0	0	1	0	1	0
mmu-miR-721	MIMAT0003515	NM_207683	Pik3c2g	phosphatidylinositol 3-kinase, C2 domain containing, gamma polypeptide	0	0	1	0	0	0	0	1	0	1	0
mmu-miR-721	MIMAT0003515	NM_207685	Elavl2	ELAV (embryonic lethal, abnormal vision, Drosophila)-like 2 (Hu antigen B)	0	0	1	0	0	0	0	1	0	1	0
mmu-miR-721	MIMAT0003515	NM_207686	Elavl2	ELAV (embryonic lethal, abnormal vision, Drosophila)-like 2 (Hu antigen B)	0	0	1	0	0	0	0	1	0	1	0
mmu-miR-721	MIMAT0003515	NM_207692	Mapk9	mitogen-activated protein kinase 9	0	0	1	0	0	0	0	1	0	1	0
mmu-miR-721	MIMAT0003515	NM_211357	Eya3	eyes absent 3 homolog (Drosophila)	0	0	1	0	0	0	0	1	0	1	0
mmu-miR-721	MIMAT0003515	NM_212445	Kdelc2	KDEL (Lys-Asp-Glu-Leu) containing 2	0	0	1	0	0	0	0	1	0	1	0
mmu-miR-721	MIMAT0003515	NM_212450	Ctdspl2	CTD (carboxy-terminal domain, RNA polymerase II, polypeptide A) small phosphatase like 2	0	0	1	0	0	0	0	1	0	1	0
mmu-miR-721	MIMAT0003515	NM_212486	Gimap8	GTPase, IMAP family member 8	0	0	1	0	0	0	0	1	0	1	0
mmu-miR-721	MIMAT0003515	XM_001001363	Centd1	centaurin, delta 1	0	0	1	1	0	0	0	0	0	1	0
mmu-miR-721	MIMAT0003515	XM_128905	Taf4b	TAF4B RNA polymerase II, TATA box binding protein (TBP)-associated factor	0	0	1	1	0	0	0	0	0	1	0
mmu-miR-721	MIMAT0003515	XM_132099	Centd1	centaurin, delta 1	0	0	1	1	0	0	0	0	0	1	0
mmu-miR-721	MIMAT0003515	XM_140308	Dcp2	DCP2 decapping enzyme homolog (S. cerevisiae)	0	0	1	1	0	0	0	0	0	1	0
mmu-miR-721	MIMAT0003515	XM_148109	Atf7ip2	activating transcription factor 7 interacting protein 2	0	0	1	1	0	0	0	0	0	1	0
mmu-miR-721	MIMAT0003515	XM_888689	OTTMUSG00000005702	predicted gene, OTTMUSG00000005702	0	0	1	1	0	0	0	0	0	1	0
mmu-miR-721	MIMAT0003515	XM_896986	A430041B07Rik	RIKEN cDNA A430041B07 gene	0	0	1	1	0	0	0	0	0	1	0
mmu-miR-721	MIMAT0003515	XM_899431	EG626575	predicted gene, EG626575	0	0	1	1	0	0	0	0	0	1	0
mmu-miR-721	MIMAT0003515	XM_906857	LOC632664	similar to protein tyrosine phosphatase, receptor type, G	0	0	1	1	0	0	0	0	0	1	0
mmu-miR-721	MIMAT0003515	XM_909130	LOC634417	similar to fos-like antigen 2	0	0	1	1	0	0	0	0	0	1	0
mmu-miR-721	MIMAT0003515	XM_911701	Taf4b	TAF4B RNA polymerase II, TATA box binding protein (TBP)-associated factor	0	0	1	1	0	0	0	0	0	1	0
mmu-miR-721	MIMAT0003515	XM_923034	A430041B07Rik	RIKEN cDNA A430041B07 gene	0	0	1	1	0	0	0	0	0	1	0
mmu-miR-721	MIMAT0003515	XM_975674	Dcp2	DCP2 decapping enzyme homolog (S. cerevisiae)	0	0	1	1	0	0	0	0	0	1	0
mmu-miR-721	MIMAT0003515	XM_986662	LOC676013	similar to Nedd4 WW binding protein 4	0	0	1	1	0	0	0	0	0	1	0
mmu-miR-721	MIMAT0003515	XM_989868	Cep170	centrosomal protein 170	0	0	1	1	0	0	0	0	0	1	0
mmu-miR-721	MIMAT0003515	XM_993968	EG434064	predicted gene, EG434064	0	0	1	1	0	0	0	0	0	1	0
